# Supplementary material for: A study on the classification of stylistic and formal features in English based on corpus data testing
Source: PeerJ Comput Sci. 2023 Apr 25;9:e1297. doi: 10.7717/peerj-cs.1297 (PMC10280581; doi:10.7717/peerj-cs.1297)
Supplement: Supplemental Information 1 — The relevant codes for this manuscript are available in this zip file. [file peerj-cs-09-1297-s001.zip]

Archive with 89 entries (78 files):
- Code/build/
- Code/build/Makefile
- Code/data/
- Code/data/char_lint.py
- Code/data/dict.full
- Code/data/dict_license
- Code/data/stopword.utf8
- Code/lexicon/
- Code/lexicon/add_id.py
- Code/lexicon/bh.txt
- Code/lexicon/cedict.py
- Code/lexicon/dict_head.utf8
- Code/lexicon/extract_word.py
- Code/lexicon/filters.py
- Code/lexicon/filters_test.py
- Code/lexicon/get_zhuyin.py
- Code/lexicon/hanzi_table.utf8
- Code/lexicon/Makefile
- Code/lexicon/merge.py
- Code/lexicon/pinyin.py
- Code/lexicon/search_filter.py
- Code/lexicon/shrink.py
- Code/lexicon/sort.py
- Code/lexicon/stopword_filter.py
- Code/lexicon/wordb.py
- Code/segment/
- Code/segment/tagging/
- Code/segment/tagging/baseseg.py
- Code/segment/tagging/hanzi_util.py
- Code/segment/tagging/preprocess.py
- Code/tools/
- Code/tools/CRF++-0.53/
- Code/tools/CRF++-0.53/AUTHORS
- Code/tools/CRF++-0.53/autogen.sh
- Code/tools/CRF++-0.53/ChangeLog
- Code/tools/CRF++-0.53/configure.in
- Code/tools/CRF++-0.53/COPYING
- Code/tools/CRF++-0.53/INSTALL
- Code/tools/CRF++-0.53/m4/
- Code/tools/CRF++-0.53/m4/ac_pkg_swig.m4
- Code/tools/CRF++-0.53/Makefile.am
- Code/tools/CRF++-0.53/NEWS
- Code/tools/CRF++-0.53/python/
- Code/tools/CRF++-0.53/python/crfpp.i
- Code/tools/CRF++-0.53/python/Makefile.am
- Code/tools/CRF++-0.53/python/README
- Code/tools/CRF++-0.53/python/test.py
- Code/tools/CRF++-0.53/python/version.h.in
- Code/tools/CRF++-0.53/README
- Code/tools/CRF++-0.53/src/
- Code/tools/CRF++-0.53/src/common.h
- Code/tools/CRF++-0.53/src/crf_learn.cpp
- Code/tools/CRF++-0.53/src/crf_seg.cpp
- Code/tools/CRF++-0.53/src/crf_test.cpp
- Code/tools/CRF++-0.53/src/crfpp.h
- Code/tools/CRF++-0.53/src/darts.h
- Code/tools/CRF++-0.53/src/encoder.cpp
- Code/tools/CRF++-0.53/src/encoder.h
- Code/tools/CRF++-0.53/src/feature.cpp
- Code/tools/CRF++-0.53/src/feature_cache.cpp
- Code/tools/CRF++-0.53/src/feature_cache.h
- Code/tools/CRF++-0.53/src/feature_index.cpp
- Code/tools/CRF++-0.53/src/feature_index.h
- Code/tools/CRF++-0.53/src/freelist.h
- Code/tools/CRF++-0.53/src/lbfgs.cpp
- Code/tools/CRF++-0.53/src/lbfgs.h
- Code/tools/CRF++-0.53/src/libcrfpp.cpp
- Code/tools/CRF++-0.53/src/Makefile.am
- Code/tools/CRF++-0.53/src/mmap.h
- Code/tools/CRF++-0.53/src/node.cpp
- Code/tools/CRF++-0.53/src/node.h
- Code/tools/CRF++-0.53/src/param.cpp
- Code/tools/CRF++-0.53/src/param.h
- Code/tools/CRF++-0.53/src/path.cpp
- Code/tools/CRF++-0.53/src/path.h
- Code/tools/CRF++-0.53/src/scoped_ptr.h
- Code/tools/CRF++-0.53/src/stream_wrapper.h
- Code/tools/CRF++-0.53/src/tagger.cpp
- Code/tools/CRF++-0.53/src/tagger.h
- Code/tools/CRF++-0.53/src/thread.h
- Code/tools/CRF++-0.53/src/timer.h
- Code/tools/utils/
- Code/tools/utils/dict.full.patch
- Code/tools/utils/extend_charmap.py
- Code/tools/utils/extend-dict-full.py
- Code/tools/utils/gen-dict-utf8.py
- Code/tools/utils/sort_criteria.py
- Code/tools/utils/sort-arpa.py
- Code/tools/utils/sort-dict.py
