# Supplementary material for: A study on the classification of stylistic and formal features in English based on corpus data testing
Source: PeerJ Comput Sci. 2023 Apr 25;9:e1297. doi: 10.7717/peerj-cs.1297 (PMC10280581; doi:10.7717/peerj-cs.1297)
Supplement: Supplemental Information 1 — The relevant codes for this manuscript are available in this zip file. [file peerj-cs-09-1297-s001.zip › Code/build/Makefile]

.PHONY: clean

install:
	cp -f ../tools/CRF++-0.53/python/.libs/_crfpp.so .
	cp -f ../tools/CRF++-0.53/python/crfpp.py .
	cp -f ../segment/tagging/*.py .
	cp -f ../lexicon/*.py .
	cp -f ../data/wordb.db .

clean:
	$(RM) newords.db
	$(RM) *.pyc
	$(RM) *.py

test: clean install
	python extract_word.py -i ../data/raw -o ./newords.db -s baidu --verbose
