# Supplementary material for: A study on the classification of stylistic and formal features in English based on corpus data testing
Source: PeerJ Comput Sci. 2023 Apr 25;9:e1297. doi: 10.7717/peerj-cs.1297 (PMC10280581; doi:10.7717/peerj-cs.1297)
Supplement: Supplemental Information 1 — The relevant codes for this manuscript are available in this zip file. [file peerj-cs-09-1297-s001.zip › Code/data/dict.full]

㐀 qiu
㐄 kua
㐫 xiong
㐮 xiang
㐯 yong
㐴 pan
㐽 feng
㑁 zhuo
㑌 kuang
㑐 shu
㑗 shen
㒕 yang
㒥 feng
㒽 quan
㓅 ting
㓌 cheng
㓚 gong
㓟 pi
㓥 tang
㓦 bai
㓩 jie xuan
㓳 di
㔁 deng
㔡 bie
㔸 ti
㕃 xi
㕊 fu
㕞 shua
㕠 shuang
㕧 xi
㖊 xun
㖘 zhen
㖞 wai
㖵 ge
㗀 you
㗏 wai
㗓 zhui
㗔 qian
㗩 xi
㗬 zha
㗭 xi
㗶 po
㗻 guo
㗾 xue
㘄 leng
㘗 qu
㘛 kan
㘤 wan
㘰 zhen
㘱 tan
㙃 bang
㙍 duo
㙎 wei
㙘 yao
㙚 xing
㙡 zong
㙦 xie
㙮 da
㚀 xi
㚇 zong
㚊 kai
㚋 diao
㚙 jia
㚚 kong kuang
㚠 xiao
㚨 shen
㚬 jun
㚱 qiu
㚵 dong
㚻 ji
㚾 xiong
㛀 chu
㛁 peng
㛄 yi
㛎 lv
㛓 xi
㛖 suo
㛣 yun
㛤 li
㛫 xi
㛭 xi
㛵 cheng
㛷 ji
㛺 an
㜂 feng
㜉 yong
㜠 cui
㜡 cong
㜯 xi
㝚 yan
㝩 kang
㝼 yu
㞀 hui
㞄 an
㞈 bo
㞉 za
㞐 ju
㞜 tui
㞞 song
㞱 cong
㟃 si
㟒 qun
㟮 tu
㟾 yong
㠆 dan
㠊 qu
㠌 qi
㠦 feng
㠮 gang peng
㠵 huang
㠼 si
㠾 yuan
㡃 huang
㡒 zhun
㡓 kun
㡕 ying
㡚 gou
㡟 zao
㡦 pin
㡨 jian qian
㡴 la
㢖 ban pan
㢜 kang
㢝 su
㣔 ding
㣝 song
㣦 wei
㣭 zong
㣶 zhan
㤋 fen
㤌 gan
㤎 ge
㤐 chan
㤒 gao
㤝 chong
㤷 han
㤿 yan
㥋 yi
㥖 cong
㥰 sao
㦆 hu xia
㦋 zha
㦘 ji
㦫 za
㦰 jian
㦵 zhu
㧃 jiu shou
㧆 jin
㧏 gang
㧓 gua
㧢 yin
㧮 hu
㧶 keng
㧸 peng
㧾 hu
㨍 bang
㨏 tan
㨑 zong
㨢 pi
㨮 dou
㩃 qian
㩄 shai
㩊 xuan
㩐 den
㩙 sai
㩤 fu
㩷 qian
㩼 zhi
㩿 ku
㪂 ku
㪥 zha
㪧 xi
㪺 ju
㫚 hu
㫝 di
㫦 tao
㫨 an
㫵 fei
㫷 ji
㬈 wen
㬛 xi
㬟 fen
㬤 qi
㬲 tian
㬸 tiao
㬹 zheng
㭎 gang
㭕 qu
㭢 xin
㭪 fu
㭴 jian
㮅 zhui
㮒 yan yin
㮜 zang
㮧 wen wu
㮩 xi
㮬 weng
㮱 shen
㮲 chou
㮵 zhan
㮷 ji
㯄 zhi
㯕 xi
㯶 zong
㯾 zao
㰑 shan
㰞 chi
㰢 keng
㰧 hai
㰨 xia
㰩 hai
㰫 chan
㰭 xu
㰿 xi
㱂 kang
㱆 xi
㱊 you
㱎 kun
㱔 xie
㱗 xiu
㱠 gu ku
㱡 sheng
㱤 xi
㱼 hai
㱾 gai kai
㲁 kong zhong
㲍 zhi
㲔 xian
㲖 xiao
㲗 fu
㲚 sha
㲤 shuai
㲪 deng
㲬 jiao
㲸 xi
㳊 you zhong
㳋 qiu
㳌 ya
㳖 yi
㳘 chong
㳜 xiu
㳡 guo
㳩 tan
㳸 hua
㳾 qiang
㴂 tan
㴗 you
㴧 xi
㴩 yong
㴯 zhi
㴲 si
㴷 dan
㵠 ku
㵶 zuo
㶀 jiao
㶉 xi
㶏 yin
㶥 gan
㶼 ai xi
㶽 gua
㶾 biao
㷣 xing
㷮 zao
㷿 xian
㸇 zuan
㸖 qu
㸙 zhe
㸟 zhi
㸡 shu
㸨 jiu
㸭 ba
㸯 ke
㸶 yan
㸺 sha
㹆 hui
㹋 xiu
㹔 jiang
㹕 huan
㹢 jia
㹣 zhong
㹦 diao
㹴 geng
㹹 geng
㹻 wei wo
㺇 si
㺈 chi
㺋 weng
㺍 pin
㺢 huo
㺣 xi
㺤 xian
㺨 si
㺴 ba
㻃 qu
㻓 zou
㻱 jin
㻹 xuan
㻾 yong
㼔 wen
㼕 dang
㼚 gang
㼡 shu
㼹 huang kang
㽃 pan
㽄 si
㽆 dang
㽏 gan
㽡 bei
㽧 zi
㽻 zhi
㾂 hai
㾎 xia ya
㾓 yuan
㾚 xie
㾣 qin
㾤 qiang
㾩 guai
㾫 pian
㾴 zha
㾷 xi
㿆 guo
㿌 xian
㿠 huang
㿬 ba
㿳 zi
㿴 da
㿶 bang
㿻 gan
㿽 xi
䀂 an
䀌 xi
䀒 qian
䀖 tian
䀞 tao
䀭 gai
䀱 feng
䀺 chou tao
䁃 biao
䁖 lou
䁭 biao
䂀 xi
䂅 xian
䂌 chong
䂏 diao
䂑 ji
䂗 ku
䂙 dui
䂟 jia
䂭 qiao
䂵 gong
䂷 guai
䃁 ya
䃅 di
䃈 jie
䃌 yin zhen
䃏 xing
䃘 keng
䃜 yi
䃠 xuan
䃢 qin
䃦 dun
䃰 ca
䃴 zhu
䃿 fu
䄄 yin
䄡 dan
䄮 fu
䄱 fang
䄳 xian
䅅 gui wa
䅌 juan
䅔 zi
䅕 ju
䅛 chang
䅝 kong
䆁 gao
䆋 qiu
䆎 xian
䆔 chong
䆪 hong
䆫 chuang
䆭 xuan
䆰 yu
䆲 kang
䆶 jiu
䆺 pan
䇁 si
䇂 qian
䇓 xu
䇗 zhong
䇪 chi
䇫 ji
䇰 zheng
䇲 ce jia
䈀 san
䈌 qu
䈖 ke
䈝 xu
䈡 cong song
䈥 jin
䈦 zong
䈯 zhen
䈰 shao
䈱 tao
䈵 weng
䈺 zhong
䈽 jin
䉐 ku
䉔 can
䉗 yi
䉦 qian
䉱 ou
䉶 shuang
䊔 ying
䊱 xian
䋊 zheng
䋪 e
䋫 zheng
䋬 tian
䋿 wei
䌀 ke
䌁 yao
䌋 da
䌑 jian
䌭 jiao
䌮 shuang
䌳 shi
䌷 chou
䍬 peng
䍵 zheng
䎇 zhou
䎔 fu
䎕 hong
䎖 zeng
䎙 pin
䎜 hun
䎩 zi
䎭 cao
䏉 shi
䏏 xu
䏜 he
䏩 xi
䏫 xiu
䏺 pang
䐋 cong
䐎 di
䐐 qiu
䐒 zha
䐛 da
䐜 chen
䐦 ke
䐫 cong
䐰 xiu
䐱 zhai
䐷 dan
䐻 gu
䑣 chen
䑦 gou
䑫 beng
䑸 zong
䑹 sao sou
䑼 zhou
䒊 xi
䒏 seng
䒟 dan
䒰 kuang
䒷 gua
䒼 qu
䒾 yi
䒿 liao
䓋 zhi
䓏 fu
䓗 cong
䓙 guai kua
䓜 zhi
䓡 zhi
䓤 hu
䓨 ying
䓬 zhuo
䓰 yin
䓵 fu
䓸 jian
䓾 suo
䔅 ge
䔊 bing
䔋 suo
䔐 jian
䔝 zhai
䔤 pa
䔮 si
䔱 yi
䔻 dui dun
䕒 jia
䕝 cheng
䕟 xing
䕤 ji
䕸 jie
䖒 xi
䖙 ti
䖚 wu
䖦 qu zhuo
䖱 kuang
䖵 kun
䖶 hui
䖷 xi
䗀 cheng
䗉 chang
䗌 xing
䗎 yan
䗏 sou
䗐 shi
䗓 cong
䗗 ji
䗛 xiu
䗥 zong
䗧 kang
䗩 qi
䗵 jiang
䗸 yong
䗼 xun
䘋 jian
䘎 wan
䘒 zui
䘔 ka
䘟 diao
䘪 chong
䘰 shan
䘳 jin
䘷 bie
䙑 cui
䙔 ou
䙞 deng
䙵 xi
䙾 shi
䚊 jian
䚔 bin
䚗 gang
䚙 xi xuan
䚜 bei bi
䚡 sai
䚪 guan
䚭 xuan
䚶 tian
䛊 xi zhi
䛢 tu
䛣 chou ping
䜃 dui
䜈 chao zhao
䜉 chi
䜏 tuo
䜐 hui
䜣 xin
䜷 qin
䜾 yin
䝄 shuang
䝅 hui
䝎 tuan
䝑 chong
䝙 chu
䝛 bo
䝜 suan
䝦 zhong
䝱 xie
䝻 ju
䞓 cheng
䞗 cai chai
䞛 yan
䞠 zhi
䞮 tu
䞴 zhao
䞺 chun
䞿 qian
䟀 cai
䟁 chao xiao
䟇 ji xi
䟓 cheng ding zheng
䟫 cheng shang
䠕 cai
䠝 xun
䠳 chen
䠸 kua
䡣 hun xuan
䡤 zhu
䡭 xiu
䡳 si
䡽 zuan
䢒 jiao
䢨 cong zong
䢸 ju
䢺 chu
䢼 gong
䢿 an
䣎 zi
䣐 ying
䣛 qi xi
䣯 cu tian
䣷 zhu
䣺 juan
䣻 han
䣿 yu
䤌 qiang
䤤 kai
䤬 sha
䤹 sou
䤽 guan
䤾 tao
䥉 yuan
䥋 peng
䥓 qi
䥲 ou
䥳 you
䥽 po
䦃 zhuo
䦓 chan zhan
䦕 peng
䦝 huo
䦫 ying
䦭 hang
䦺 ding
䧊 ku
䧌 sui
䧑 di
䧓 zhou
䧡 yong
䧢 ou qu
䧬 bin
䧴 zhi
䧹 ying
䨂 qiu
䨈 bin
䨊 yuan
䨚 hu
䨜 beng
䨝 qing
䨟 wa
䨨 zhui
䨭 xiao
䨹 shu
䩁 fei
䩂 xian
䩇 dian zhan
䩲 du
䩷 bang
䩺 weng
䩽 yu
䪃 dun
䪎 sui
䪓 die
䪫 jing
䪰 yi
䪲 kun
䪶 ju
䪼 zhuo
䫎 zhuo
䫏 qi
䫑 qi yi
䫚 gua
䫜 ao
䫢 si
䫽 pao
䫿 chao
䬌 pou
䬍 hu
䬒 sou xiao
䬘 xiao
䬲 gou
䭒 xi
䭔 dui
䭻 fu
䮒 pu
䮖 chang
䮠 bi
䮽 biao
䯄 gua
䯇 ku
䯌 kao
䯑 kuang
䯕 ting
䯞 kua
䯭 xian
䯯 suo
䯳 song
䯷 song
䯹 xian
䰤 dong
䰧 hu
䰵 zi
䰸 gong
䱀 yang
䱐 fu
䱗 can
䱙 shu
䱛 huo
䱢 zheng
䱬 xu
䱳 zhan
䱵 weng
䱸 qiu sou
䲅 gui
䲆 su
䲉 si
䲠 chun
䲡 qiu
䲲 gong song
䲼 sheng
䳍 gong
䳡 yan zhui
䳤 bie
䳦 xuan
䳩 yao
䳶 ji qi xi
䳾 deng
䴍 ying
䴓 shi
䴔 jiao
䴖 jing
䴘 ti
䴣 hu
䴤 sheng
䴥 jia
䴧 wei
䴯 hu
䴸 fu
䵈 ku
䵊 tuan
䵌 xian
䵎 tuan
䵰 shang
䵷 wa
䵹 zhi
䵼 shang
䶆 zhui
䶋 xi
䶨 zhan
䶬 jian
䶰 jiao
丆 han
丷 ha
乊 yi
乛 ya
乤 xia
乥 hu
乧 dou
乬 ju
乮 mao
乯 hu
乲 zi
乺 suo
乻 yu
乼 cui
乽 zhe
亪 ye
亽 ji
仒 bing
佦 shi
佨 bao
侤 ta
俧 zhi
倿 qie
傦 gu
儏 can
兯 han
兺 fen
冧 lin
凧 zheng
凩 mu
凪 zhi
匁 wen
匂 bi
匇 yi
厁 san
厑 ya
厼 er
叾 liao
哖 nian
哘 xing
哛 fen
唜 mo
唟 qu
唥 lang
啹 ju
喸 bu
嗭 zhi
嗴 qiang
嘥 sai
噺 xin
嚑 xun
嚒 me
嚡 hai
囎 zen
囕 lan
囖 lo
圦 kuai
圷 xia
圸 shan
垈 dai
垊 min
垪 bing
垰 ka
垳 hang
埖 hua
堏 fang
堒 kun
塀 ping
塰 hai
墛 wei
墹 jian
壗 jin
壪 wan
壭 san
夈 zhai
夑 xie
夞 wai
夻 hua
奍 yang
婲 hua
媫 qie
嫲 ma
嬶 bi
孧 you
尡 kun
屗 wei
屶 dao
屷 hui
岃 ren
岼 ping
岾 han
峅 bian
峠 gu
嵵 shi
嵶 ruo
嶶 wei
嶿 ru
巪 ju
巬 pu
巭 pu
巼 ba
幉 die
幥 zhang
庒 zhuang
廤 ku
廭 ji
彁 ge
彅 jian
徔 zhi
徚 dong
怺 yong
怽 mo
怾 zhi
恷 xiao
愥 ying
慐 gong
懳 hui
扖 ru
抣 yun
挘 lie
挧 yu
捤 wei
掵 ming
掶 geng
掹 meng
揻 wei
揼 beng
撶 hua
擝 meng
攚 ying
旀 mei
旕 yu
暃 fei
曢 liao
朑 ti
朥 lao
朰 mu
杁 ru
杢 jiang
杣 shan
杤 wan
枠 zui
枤 duo
栃 li
栆 zao
栍 sheng
桝 jie
桞 liu
梺 xia
梻 fo
椚 men
椛 hua
椡 dao
椣 dian
椦 quan
椧 ming
椨 fu
椩 geng
椬 yi
楾 quan
榁 shi
榊 shen
榋 chu
榌 pi
槝 dao
槡 sang
樭 ji
樮 yan
樰 xue
橲 xi
橳 sheng
橴 zi
橵 san
橸 jing
橺 jian
橻 chu
櫊 ge
櫤 jiang
櫦 qing
櫵 jiao
櫷 gui
欌 cang
欍 jiu
欕 yan
欟 guang
歚 shan
毜 hao
毝 cai
毟 lie
毮 sha
毶 san
氞 bin
汢 tu
汣 jiu
浌 fa
涥 heng
渏 qi
溄 feng
溊 xia
溋 ying
潈 zong
潉 kun
澝 ning
濸 cang
瀭 shu
瀮 ling
灐 ying
灜 ying
炿 zhou
烥 chen
烮 lie
焑 yan
焒 lv
焹 wang
焽 xiong
焾 nian
焿 geng
煀 wei
煶 shi
煷 liang
熕 gong
熖 yan
熴 kun
燝 jing
燞 jiao
燵 da
燶 nong
爎 liao
爘 can
爳 han
猠 dian
獇 qiang
獤 dun
珯 lao
琒 feng
琻 jin
璍 hua
璤 hui
璴 chu
瓲 wa
瓸 bai
畓 duo
畠 tian
畩 yi
癦 me
癷 bo
砛 jin
砽 yong
硓 lao
硘 qing
硛 yi
硳 chi
硴 hua
碵 tian
碷 dun
磗 zhuan
磮 lun
礢 yang
祍 ren
禙 bei
禣 fu
稥 xiang
穃 rong
穒 he
穝 zui
穯 se
窧 zhuo
窽 kuan
笂 wan
笹 ti
笽 min
筽 o
篐 gu
篒 shi
簓 diao
簯 qi
籂 shi
籎 yi
粂 zhai
粐 hu
粩 lao
粭 he
糀 hua
糘 jia
綛 ren
緕 qi
縅 wei
縇 xuan
繌 sha
繧 yun
纐 jiao
罀 zhao
罉 cang
罖 luo
耂 lao
聁 pan
聓 xu
聢 ding
聣 ni
脌 nin
舿 kua
艈 yu
艔 dou
艝 xue
艠 deng
苆 qie
茐 cong
茒 yuan
茾 qian
荢 yu
莻 gong
萙 zhen
萞 bi
萟 yi
萡 bo
萢 pao
蒅 ran
蒊 hua
蒏 you
蓙 zuo
蓜 pei
蓞 dan
蓤 ling
藔 liao
藵 bao
蘒 qiu
蘕 feng
蘰 man
虄 sa
虅 teng
虲 xia
蛯 lao
蝊 ding
螦 sao
螧 qi
螩 tiao
蟐 chang
蟵 chu
蠴 shu
衐 qu
袮 ni
袰 bo
裃 ka
裄 xing
裇 xu
褄 qi
褜 pao
褝 dan
襅 bi
襨 dui
襷 ju
覄 fu
誮 hua
謃 xing
贌 pu
贘 shang
趰 er
踎 mou
躮 fen
躵 ren
躻 kong
躼 lao
躾 mei
軅 yan
軈 ying
轌 xue
辪 xue
辷 yi
辻 shi
込 ru
迚 zhong
迲 qu
逧 gu
遖 nan
遤 ma
邜 wan
酛 yuan
酜 fu
釒 jin
釻 qiu
鈨 yuan
鈪 e
鈫 wen
銯 si
鋲 bing
鋴 zhen
錻 wu
錿 hu
鍂 pian
鍅 fa
鎆 qian
鎺 zu
鎼 xia
鎽 feng
鎾 wen
鏯 shuang
鏱 zhang
鏲 qian
鐢 fan
鐣 zhang
鑦 xian
鑧 kuan
閊 shan
閪 se
闎 quan
闏 feng
闧 ta
霻 feng
靍 he
鞰 wen
韕 kuo
颪 gua
飊 biao
駲 zhou
魸 pian
魹 mo
鮖 shi
鮗 dong
鮘 dai
鮱 lao
鮲 fu
鮴 xiu
鯎 cheng
鯏 li
鯐 zou
鯑 xi
鯱 hu
鯲 yu
鯳 di
鰘 shi
鰚 xuan
鰰 shen
鱛 zeng
鱩 lei
鱪 shu
鱰 shu
鳰 ru
鴫 tian
鵆 heng
鵇 nian
鵈 e
鵤 jiao
鵥 pan
鶍 yi
鶎 zun
鶑 ying
鶫 dong
麿 mo
鿃 shan
吖 a:92.0650% ya:7.9350%
腌 a:77.4031% yan:22.5969%
錒 a ke
锕 a
阿 a:99.8857% e:0.1143%
嗄 a:99.6615% sha:0.3385%
啊 a
哀 ai
哎 ai
唉 ai
埃 ai
娭 ai xi
挨 ai
捱 ai
欸 ai ei
诶 ei
銰 ai
鎄 ai
锿 ai
㱯 ai
䠹 ai
䶣 ai gai
凒 yi
厓 ya
啀 ai
嘊 ai
娾 ai e
嵦 ai kai
敱 ai zhu
敳 ai
癌 ai
皑 ai
皚 ai
騃 ai
㑸 yao
㗨 ai xie
㢊 ai yi
䑂 ai
䨠 ai
佁 ai chi si yi
嗳 ai
噯 ai
昹 ai
毐 ai
矮 ai
蔼 ai
藹 ai
躷 ai
霭 ai
靄 ai
馤 ai
㕌 ai
㗒 ai
㘷 ai
㝶 ai
㤅 ai
㿄 ai
䀳 ai
䅬 ai
䔽 ai
䝽 ai
䬵 ai gai
伌 ai
僾 ai
叆 ai
呝 e
嗌 ai:95.0542% yi:4.9458%
堨 ai e ye
塧 ai
嫒 ai
嬡 ai
愛 ai
懓 ai
懝 ai ni
暧 ai
曖 ai
濭 ai kai ke
爱 ai
瑷 ai
璦 ai
皧 ai
瞹 ai
砹 ai
硋 ai
碍 ai
礙 ai
艾 ai:99.0130% yi:0.9870%
薆 ai
譪 ai
賹 ai yi
鑀 ai
隘 ai
靉 ai
鱫 ai
鴱 ai
侒 an
厈 an han
媕 an
安 an
峖 an
広 guang
庵 an
桉 an
氨 an
痷 an e ye
盦 an
盫 an
腤 an
萻 an
葊 an
蓭 an
誝 an
諳 an tou
谙 an
阥 yin
鞌 an
鞍 an
韽 an
鵪 an
鶕 an
鹌 an
䜙 an e
啽 an
玵 an gan
雸 an
㜝 an yan
㽢 an
䅖 an yan ye
俺 an
唵 an n ng
垵 an
埯 an
堷 pou yin
揞 an
晻 an yan
罯 an
銨 an
铵 an
隌 an
㟁 an
㱘 an
㸩 an
䅁 an
䎏 han
䎨 an ye
䬓 an
䮗 an yan
䯥 an qi
儑 an
匎 e
匼 ke
堓 an
婩 an nve
岸 an
按 an
暗 an
案 an
洝 an e yan
犴 an:45.9897% han:54.0103%
胺 an
荌 an
菴 an
豻 an
貋 han
錌 an
闇 an
鮟 an
黬 jian yan
黯 an
肮 ang
骯 ang
㭿 ang
䀚 ang
䒢 ang
䩕 ang ying
䭹 ang
䭺 ang
卬 ang
岇 ang
昂 ang
昻 ang
䍩 yang
軮 yang
㦹 yang
㼜 ang
枊 ang
盎 ang
醠 ang
凹 ao
坳 ao
垇 ao
柪 ao
梎 ao you
熬 ao
軪 ao
㟼 ao
㠂 ao
㿰 ao bi
䐿 ao
䚫 ao xi
䥝 ao
䦋 ao
䵅 ao
厫 ao
嗷 ao
嗸 ao
囂 ao xiao
嶅 ao
廒 ao
摮 ao qiao
敖 ao
滶 ao
爊 ao
獒 ao
獓 ao
璈 ao
磝 ao qiao
簢 min
翱 ao
翶 ao
翺 ao
聱 ao
蔜 ao
螯 ao
謷 ao
謸 ao
遨 ao
鏖 ao
隞 ao
骜 ao
鰲 ao
鳌 ao
鷔 ao
鼇 ao
㑃 ao
㤇 ao
䞝 yu
䯠 ao
䴈 ao
媪 ao
媼 ao
抝 ao niu
芺 ao
袄 ao
襖 ao
镺 ao
鴁 ao yao
㕭 ao
㘬 ao wu
㘭 ao
㜜 ao
㜩 ao
㠗 ao
㥿 ao
䁱 kou
䜒 ao
䫨 ao
䮯 ao
傲 ao
墺 ao
奡 ao
奥 ao
奧 ao
嫯 ao
岙 ao
嶴 ao
慠 ao
懊 ao
扷 ao
擙 ao
澚 yu
澳 ao
詏 yao
鏊 ao
驁 ao yao
仈 ba
八 ba
叭 ba
吧 ba
哵 ba
夿 ba
岜 ba
巴 ba
扒 ba:72.0529% pa:27.9471%
捌 ba
朳 ba
玐 ba
疤 ba
笆 ba
粑 ba
紦 ba
羓 ba
芭 ba
豝 ba
釟 ba
魞 ba
鲃 ba
㔜 ba
㧊 ba po
䟦 ba
䳁 bo
䳊 ba
叐 ba
坺 ba
墢 ba fei
妭 ba bo
抜 ba
拔 ba
炦 ba
犮 ba
秡 bo
笩 pei
胈 ba
茇 ba
茷 ba bo fa pei
菝 ba
詙 ba bo
跋 ba
軷 ba
鈸 bo
钹 bo
颰 ba fu
馛 bo
魃 ba
鼥 ba
㞎 ba
把 ba
欛 ba
鈀 ba pa
钯 ba:88.8683% pa:11.1317%
靶 ba
㖠 nuo
㶚 ba
䃻 ba
䆉 ba
䇑 ba pi
䎬 ba
䎱 ba
䥯 ba bei
䩗 ba
䩻 ba
䰾 ba
䱝 bei pai
坝 ba
垻 ba bei
壩 ba
弝 ba
灞 ba
爸 ba
猈 bai pi
罢 ba
罷 ba
耙 ba:45.2787% pa:54.7213%
覇 ba
霸 ba
鮁 ba bo
鮊 ba bo
鲅 ba bo
鲌 ba bo
杷 pa
掰 bai
㼟 bo
㿟 bai
䳆 bai
白 bai
㗗 bei
㼣 bo
䙓 bai
佰 bai
捭 bai
摆 bai
擺 bai
栢 bai
百 bai
矲 ba
粨 bai
絔 bai mo
襬 bai
㗑 bai
㠔 bai
䒔 bai
䢙 bai
䴽 pi
呗 bai:3.7148% bei:96.2852%
唄 bei
庍 bai ting xin
拜 bai
拝 bai
敗 bai
稗 bai
粺 bai
薭 bai
蛽 bai
贁 bai
败 bai
鞁 bei
扳 ban
搬 ban
攽 ban
斑 ban
斒 ban
朌 ban fen
班 ban
瘢 ban
癍 ban
肦 fen
般 ban
虨 bin
螌 ban huan pan
褩 ban pan
辬 ban
頒 ban
颁 ban
㩯 po
㸞 zhe
㺜 nong
䉽 ban
䬳 ban
坂 ban
岅 ban
昄 ban
板 ban
版 ban
瓪 ban
粄 ban
舨 ban
蝂 ban
鈑 ban
钣 ban
闆 ban
阪 ban
㚘 ban fu he
㪵 ban
䕰 fan
伴 ban
办 ban
半 ban
姅 ban
怑 ban
扮 ban
拌 ban
柈 ban
湴 ban
瓣 ban
秚 ban
絆 ban
绊 ban
辦 ban
鉡 ban
靽 ban
垹 bang
帮 bang
幇 bang
幚 bang
幫 bang
捠 bang
梆 bang
浜 bang
縍 bang
邦 bang
邫 bang
鞤 bang
㔙 beng
㮄 bang
䟺 bei pei
挷 peng
搒 bang peng
榜 bang
氆 pu
牓 bang
綁 bang
绑 bang
膀 bang:81.0081% pang:18.9919%
髈 bang pang
㭋 bang
㯁 pei
㾦 pei
䂜 bang
䎧 bang pou
䖫 bang
䧛 bang peng
䰷 bang
傍 bang
塝 bang
棒 bang
棓 bang bei
磅 bang:97.8109% pang:2.1891%
稖 bang
艕 bang
蒡 bang
蚌 bang:72.0529% beng:27.9471%
蜯 bang
謗 bang
谤 bang
鎊 bang pang
镑 bang
剥 bao:2.4724% bo:97.5276%
勹 bao
包 bao
孢 bao
枹 bao fu
煲 bao
笣 bao
胞 bao
苞 bao
蕔 bao
褒 bao
襃 bao
闁 bao
齙 bao
龅 bao
㵡 bao
㿺 bao
䈏 bao fu
䥤 bao
䨌 bao
䨔 bao
䪨 bao
嫑 bao
瓝 bo
窇 bao
薄 bao:43.4029% bo:56.5971%
雹 bao
㙅 bao
㲏 pao
㻄 bao
䎂 bao
䭋 bao
䳈 bao
䳰 bao
䴐 bao
保 bao
堡 bao:95.5820% bu:1.3591% pu:3.0590%
堢 bao
媬 bao
宝 bao
宲 bao shi
寚 bao
寳 bao
寶 bao
怉 bao
珤 bao
緥 bao
葆 bao
褓 bao
賲 bao
靌 bao
飽 bao
饱 bao
駂 bao
鳵 bao
鴇 bao
鸨 bao
㙸 bao
㫧 bao
㲒 bao qu
䤖 bao
儤 bao
刨 bao:4.7167% pao:95.2833%
勽 bao
嚗 bao bo pao
報 bao
忁 bao
报 bao
抱 bao
暴 bao:99.7734% pu:0.2266%
曓 bao
爆 bao
犦 bo
菢 bao
虣 bao
蚫 bao pao
袌 bao pao
豹 bao
趵 bao bo
鉋 bao
鑤 bao
铇 bao
骲 bao
鮑 bao pao
鲍 bao
伓 pi
俾 bi
偝 bei
卑 bei
埤 pi
悲 bei
揹 bei
杯 bei
桮 bei
椑 bei pi
盃 bei
碑 bei
禆 bei
綼 bi
萆 bi
藣 bei
裨 bi pi
錃 bei
陂 bei:49.2759% pi:30.9575% po:19.7666%
鵯 bei
鹎 bei
㤳 bei
北 bei
鉳 bei
㓈 bing
㔨 bei
㛝 bei
㣁 bei
㰆 bei
㶔 bei
㷶 bei
㸢 bei
㸬 bei
㸽 bei
㻗 bei
㼎 bo
㾱 bei
䁅 meng
䋳 bei
䔒 bei
䠙 pang
䡶 bei
䩀 bei
䰽 bei
俻 bei
倍 bei
偹 bei
備 bei
僃 bei
哱 bo
备 bei
奰 bi
孛 bei:74.7281% bo:25.2719%
悖 bei
惫 bei
愂 bei
憊 bei
昁 bei
杮 bei fei
梖 bei
焙 bei
牬 bei
犕 bei
狈 bei
狽 bei
珼 bei
琲 bei
碚 bei
糒 bei
紴 bi bo
背 bei
蓓 bei
被 bei
褙 bei
誖 bei
貝 bei
贝 bei
軰 bei
輩 bei
辈 bei
邶 bei
郥 bei
鄁 bei
鋇 bei
鐴 bei bi
鐾 bei
钡 bei
鞴 bei
韛 bai
倴 ben
奔 ben
栟 ben bing
泍 ben
渀 ben
犇 ben
賁 ban ben bi fei fen lu pan
贲 ben:94.3552% bi:5.6448%
逩 ben
錛 ben
锛 ben
㡷 ben
㮺 ben
夲 ben tao
奙 ben
本 ben
楍 ben
畚 ben
苯 ben
㤓 ben
㨧 ben
㱵 fen
䬱 ben
坌 ben
捹 ben
撪 ben
桳 ben
燌 ben fen
獖 ben fen
笨 ben
輽 ben
伻 beng
嘣 beng
塴 beng
奟 beng keng
崩 beng
嵭 beng
弸 peng
祊 beng
絣 beng bing peng
綳 beng
繃 beng
绷 beng
閍 beng
甭 beng
㑟 beng
䋽 beng
䙀 beng
䩬 beng
䭰 beng
䳞 beng
埲 bang beng
玤 bang
琫 beng
菶 beng
誁 bing
鞛 beng
㱶 beng peng
㷯 beng
䨻 beng
堋 peng
槰 peng
泵 beng
洴 ping
熢 beng feng peng
甏 beng
跰 pian
蹦 beng
迸 beng
逬 beng peng
鏰 beng
镚 beng
偪 bi
屄 bi
悂 pi
毴 bi
皀 bi ji xiang
稫 bi pi
螕 bi pi
豍 bi bian
逼 bi
鲾 bi
㮰 pi
䨆 bi
䵄 bi
荸 bi
鼻 bi
㚰 bi pei
㠲 bi
㪏 bi
㻶 bi
䃾 bi
䇷 bie
䏢 bi
䘡 bi
䠋 bai bi
䣥 bi
佊 bi
匕 bi
吡 bi pi
啚 bi tu
夶 bi
妣 bi
彼 bi
朼 bi
柀 bi
比 bi
沘 bi
疕 bi
秕 bi
笔 bi
筆 bi
粃 bi
纰 pi
舭 bi
貏 bi
鄙 bi
魮 bi pi
㓖 bi
㗉 e lve
㘠 bi
㘩 bi
㙄 bi
㡀 bi
㡙 bi
㢰 bi
㢶 bi
㢸 bi
㧙 bi bie
㪤 bi
㮿 bi
㯇 bi
㱸 bi
㳼 bi yu
㵥 bi
㵨 bo pi
㹃 fei
㻫 bi
㿫 bi
䀣 bi ma
䁹 bi
䄶 bi bo
䊧 bi
䋔 bi
䌟 bi bo
䎵 bi
䏶 bi
䕗 bi
䖩 bi
䟆 bi
䟤 bi bie
䦘 xian
䧗 bi
䩛 bi pei
䪐 bi
䫁 bi
䫾 bi
䬛 bi
䭮 fu
䮡 bi bo
䯗 bi
佖 bi
哔 bi
嗶 bi
坒 bi
堛 bi
壁 bi
妼 bi
婢 bi
嫳 pie
嬖 bi
币 bi
幣 bi
幤 bi
庇 bi
庳 bi
廦 bi
弊 bi
弻 bi
弼 bi
彃 bi
必 bi
怭 bi
愊 bi
愎 bi
払 fan
敝 bi
斃 bi
朇 pi
枈 bi pi
柫 fu
柲 bi bie
梐 bi
楅 bi
檘 bo ping
毕 bi
毖 bi
毙 bi
泌 bi:9.9909% mi:90.0091%
湢 bi
滗 bi
滭 bi
潷 bi
濞 bi
煏 bi
熚 bi
狴 bi
獘 bi
獙 bi
珌 bi
璧 bi
畀 bi
畁 qi
畐 bi fu
畢 bi
疪 bi
痹 bi
痺 bi
皕 bi
碧 bi
筚 bi
箄 bei bi pai
箅 bi
箆 bi
篦 bi
篳 bi
粊 bi
縪 bi
罼 bi
聛 bi
腷 bi
臂 bei:2.5363% bi:97.4637%
芘 bi pi
苾 bi
荜 bi
蓖 bi
蓽 bi
蔽 bi
薜 bi
蜌 bi
袐 bi
襒 bie
襞 bi
襣 bi
觱 bi
詖 bi
诐 bi
貱 bi
贔 bi
赑 bi
跸 bi
蹕 bi
躃 bi
躄 bi
辟 bi pi
避 bi
邲 bi
鄨 bi
鄪 bi
鉍 bi se
鎞 bi pi
鏎 bi
铋 bi
閇 bi
閉 bi
閟 bi
闢 pi
闭 bi
陛 bi
鞸 bi bing
韠 bi
飶 bi
饆 bi
馝 bi
駜 bi
驆 bi
骳 bei
髀 bi
魓 bi
鮅 bi
鰏 bi
鵖 bi
鷝 bi
鷩 bi
鼊 bi
柉 fan
楄 pian
煸 bian
牑 bian mian
猵 bian pian
獱 pin
甂 bian
砭 bian
稨 bian
笾 bian
箯 bian
籩 bian
糄 bian
編 bian
编 bian
蝙 bian
边 bian
辺 bian
邉 bian
邊 bian
鍽 bian
鞭 bian
鯾 bian
鯿 bian
鳊 bian
㦚 bian
䁵 bian huan
匾 bian
惼 bian
扁 bian:99.3362% pian:0.6638%
碥 bian
窆 bian
萹 bian
藊 bian
褊 bian
貶 bian fa
贬 bian
㝸 bian
㣐 bian
㭓 bian
㲢 bian
㳎 bian
㳒 bian
㴜 bian
㵷 bian
㺹 bian
㻞 ban bin
䉸 bian
䒪 bian
䛒 bian
䡢 bian
䪻 bian fan
便 bian:96.9766% pian:3.0234%
卞 bian
变 bian
変 bian
弁 bian
徧 bian
忭 bian
抃 bian
揙 bian
昪 bian
汳 bian
汴 bian
炞 bian
玣 bian
緶 bian pian
缏 bian pian
艑 bian
苄 bian
覍 bian
變 bian
辡 bian
辧 bian
辨 bian
辩 bian
辫 bian
辮 bian
辯 bian
遍 bian
釆 bian
閞 bian guan
鴘 bian
僄 piao
儦 biao
墂 biao
幖 biao
彪 biao
徱 piao
摽 biao
杓 biao shao
标 biao
標 biao
滮 biao
瀌 biao
灬 biao:13.1195% huo:86.8805%
熛 biao
爂 biao
猋 biao
瘭 biao
磦 biao
穮 biao
羆 pi
脿 biao
膘 biao
臕 biao
蔈 biao piao
藨 biao
謤 biao piao
贆 biao
鏢 biao
鑣 biao
镖 biao
镳 biao
颩 biao diu
颮 biao pao
颷 biao
飆 biao
飇 biao
飈 biao
飍 xiu
飑 biao
飙 biao
飚 biao
驃 biao piao
驫 biao piao
骉 biao
骠 biao:83.5826% piao:16.4174%
髟 bian:33.3025% biao:16.6975% piao:33.3025% shan:16.6975%
麃 biao pao piao
㟽 biao
㠒 biao
㯱 pao
㯹 biao
䔸 biao
婊 biao
檦 biao
表 biao
裱 biao
褾 biao
諘 biao
錶 biao
㧼 biao
䞄 biao
俵 biao
鰾 biao
鳔 biao
憋 bie
瘪 bie
癟 bie
虌 bie
鱉 bie
鳖 bie
鼈 bie
龞 bie
䠥 bie
䭱 bie
別 bie
别 bie
咇 bi bie
徶 bie
莂 bie
蟞 bie
蹩 bie
㿜 bie
蛂 bie
㢼 bie
䉲 mi
䋢 bie
䏟 bi bie
彆 bie
傧 bin
儐 bin
宾 bin
彬 bin
斌 bin
梹 bin bing
椕 bin
槟 bin:64.4664% bing:35.5336%
檳 bin bing
汃 bin pa
滨 bin
濒 bin
濱 bin
濵 bin
濹 me
瀕 bin
玢 bin:62.6775% fen:37.3225%
瑸 bin
璸 bin pian
矉 pin
穦 pin
繽 bin
缤 bin
蠙 pin
豩 bin huan
豳 bin
賓 bin
賔 bin
邠 bin
鑌 bin
镔 bin
霦 bin
顮 bin
馪 pin
驞 pin
䐔 bian bin
摈 bin
擯 bin
殡 bin
殯 bin
膑 bin
臏 bin
髌 bin
髕 bin
髩 bin
鬂 bin
鬓 bin
鬢 bin
鶣 bian pian
仌 bing
傡 bing
兵 bing
冫 bing
冰 bing
掤 bing
氷 bing
竝 bing
㨀 bing
䋑 lie
䓑 ping
䴵 bing
丙 bing
庰 bing
廪 lin
怲 bing
抦 bing
昞 bing
昺 bing
柄 bing
棅 bing
炳 bing
琕 bing pin
癝 lin
眪 bing fang
禀 bing
秉 bing
稟 bing
窉 bing
苪 bing
蛃 bing
邴 bing
鈵 bing
鉼 bing ping
陃 bing
鞞 bing
餅 bing
餠 bing
饼 bing
䈂 ping
䗒 bing
並 bing
併 bing
倂 bing
偋 bing
寎 bing
并 bing
幷 bing
摒 bing
栤 bing
病 bing
靐 bing
鮩 bi bing
鵧 pi
剝 bo
啵 bo
岥 po
嶓 bo
彂 fa
拨 bo
撥 bo
播 bo
柭 ba bie bo fu pei
波 bo
玻 bo
癶 bo
盋 bo
砵 bo
碆 bo
缽 bo
菠 bo
袚 bo fu
襏 bo
蹳 bo
鉢 bo
钵 bo
餑 bo
饽 bo
驋 bo
髉 bo jue
鱍 bo
㗘 bo
㝿 bo
㟑 bo
㧳 bai zhuo
㩧 bo
㩭 bo
㪍 bo
㬍 bo
㬧 bo
㱟 pi
㴾 bo
㶿 bo
㹀 bo
䂍 bo
䊿 bo
䍨 fei po
䍸 bo
䑈 bo
䒄 fu
䗚 bo
䙏 bo
䞳 bo
䟛 bei bo fei
䢌 bo
䢪 bo
䥬 bo
䪇 bo
䪬 bo
䫊 pei
䬪 bo
䭦 bo
䭯 bo
䮀 bo
䮂 ba
䯋 bo fei
䰊 bo
䶈 bo
亳 bo
伯 bai:8.0634% bo:91.9366%
侼 bo
僰 bo
勃 bo
博 bo
嶏 pei pi
帛 bo
愽 bo
懪 bo
挬 bo
搏 bo
敀 po
柏 bai:67.6227% bo:32.3773%
桲 po
檗 bo
欂 bo
泊 bo:67.3218% po:32.6782%
泺 luo po
浡 bo
渤 bo
煿 bo
牔 bo
犻 bo fei pei
猼 bo po
礡 bo
礴 bo
箔 bo
簙 bo
糪 bo
胉 bo
脖 bo
膊 bo
舶 bo
艊 bo
苩 bo pa
葧 bo
袯 bo
襮 bo
謈 pao po
踄 bu
踣 bo
郣 bo
鉑 bo
鋍 bo
鎛 bo
鑮 bo
铂 bo
镈 bo
餺 bo
馎 bo
馞 bo po
駁 bo
駮 bo
驳 bo
髆 bo
鵓 bo
鸔 bao
鹁 bo
箥 bo
簸 bo
蚾 bo pi
跛 bo
駊 po
㖕 nie xin
孹 bo
挀 bai
擗 pi
擘 bai:18.3486% bo:81.6514%
疈 pi
繴 bi
蘗 bi bo
譒 bo
卜 bo:33.5892% bu:66.4108%
噃 bo fan
蔔 bo
峬 bu
庯 bu
晡 bu
逋 bu
鈽 bu
钸 bu
餔 bu
鵏 bu
不 bu:99.9995% dun:0.0005%
醭 bu
㙛 zhuan
㨐 bu
䀯 bu
䋠 bu
䒈 fei
䪁 bu
䪔 bu fu
卟 bu
哺 bu
捕 bu
獛 pu
补 bu
補 bu
鳪 bu
㘵 bu
㚴 bu
㳍 bu
㻉 bu
㾟 bu
䊇 bu
䍌 bu
䏽 bu pei
䑰 bu
䝵 bu
䬏 bu fou
䳝 bu pou
䴝 chuai
䴺 bu
佈 bu
勏 bu
咘 bu
埔 bu:8.0173% pu:91.9827%
埗 bu
埠 bu
布 bu
怖 bu
悑 bu
捗 bu pu zhi
步 bu
歨 bu
歩 bu
瓿 bu
篰 bu
簿 bu
荹 bu pu
蔀 bu
部 bu
郶 bu
鈈 bu pi
钚 bu
餢 bu
傪 ca can san sen
嚓 ca:22.8376% cha:77.1624%
擦 ca
礤 ca
䟃 ca can
䵽 ca
囃 ca za zha
偲 cai si
猜 cai
睵 zai
㒲 cai
䴭 cai
才 cai
材 cai
溨 cai
纔 cai
裁 cai
財 cai
财 cai
㥒 cai
䌽 cai
䐆 cai
䣋 cai
倸 cai
婇 cai
寀 cai
彩 cai
採 cai
棌 cai
睬 cai
綵 cai
跴 cai
踩 cai
采 cai
䌨 ca cai
䰂 cai
埰 cai
縩 cai
菜 cai
蔡 cai
参 can:90.3564% cen:1.1036% shen:8.5401%
參 can shen
叄 can
叅 can
喰 can qi sun
歺 e
湌 can
蓡 shen
謲 can chen san zao
飡 can
餐 can
驂 can
骖 can
鯵 shen
鰺 shen
㥇 can
㨻 can chan shan zan
㱚 can
㺑 sao shan
䍼 can zan
䏼 can zhan
䑶 qian
䗝 can
䗞 can
䘉 can
䙁 can
䝳 can hai
䣟 can ti
䫮 chan
䳻 can zhan
嬠 can
嬱 can
惭 can
慙 can
慚 can
残 can
殘 can
蚕 can
蝅 can
蠶 can
蠺 can
㘔 sai
㜗 can sen
㦧 can
㿊 can
䅟 can
䬫 ti
噆 zan
惨 can
慘 can
憯 can
朁 can jian qian
黪 can
黲 can
㛑 can
㣓 can
㻮 can
㽩 can
䛹 can xuan
孱 can chan
摻 can chan shan
澯 can
灿 can
燦 can
璨 can
粲 can
薒 can
仓 cang
仺 cang
伧 cang chen
倉 cang
傖 cang chen
凔 chuang
嵢 cang
沧 cang
滄 cang
舱 cang
艙 cang
苍 cang
蒼 cang
螥 cang
鶬 cang
鸧 cang
㵴 cang
㶓 cang
匨 cang zang
蔵 cang zang
藏 cang:77.9647% zang:22.0353%
鑶 cang
䅮 cang
䢢 cang
賶 cang
喿 qiao zao
撡 cao
操 cao
糙 cao
鄵 cao sao
㜖 cao
㯥 cao zao
䄚 cao
䏆 cao
䐬 cao
嘈 cao
嶆 cao
曹 cao
曺 cao
槽 cao
漕 cao
艚 cao
蓸 cao
螬 cao
褿 cao
鏪 cao
䒑 cao
愺 cao
懆 cao
艸 cao
艹 ao:0.2640% cao:99.7360%
草 cao
騲 cao
䒃 cao
肏 cao
襙 cao
㥽 ce ze
㨲 ce
㩍 ce
䈟 ce zha
䊂 ce se
䔴 ce chua cui
䜺 chai
侧 ce:99.6363% ze:0.1594% zhai:0.2043%
側 ce
冊 ce
册 ce
厕 ce
厠 ce
墄 ce
嫧 ce ze
廁 ce
恻 ce
惻 ce
憡 ce
拺 ce chuo se
敇 ce
测 ce
測 ce
畟 ce ji
矠 ze zhuo
笧 ce shan
策 ce
筞 ce
筴 ce jia
箣 ce
粣 ce se
茦 ci
荝 ze
萗 ce
蓛 ce
遪 ca
嵾 can cen
梫 qin
㞥 cen
㻸 zen
䃡 jin qin
䅾 cen qian
䤁 cen
䨙 cen
䯔 ze
䲋 cen
埁 qin
岑 cen
梣 cen
橬 qian qin
涔 cen
硶 chen
笒 cen han jin
噌 ceng cheng
㬝 ceng song
䁬 ceng
䉕 ceng
层 ceng
層 ceng
嶒 ceng
曽 ceng
曾 ceng:59.6595% zeng:40.3405%
碀 cheng
竲 ceng
缯 zeng
鄫 ceng zeng
㣒 ceng
蹭 ceng
偛 cha
叉 cha
喳 cha:3.5834% zha:96.4166%
嗏 cha
嫅 jie suo
扠 cha
挿 cha
插 cha
揷 cha
杈 cha
疀 cha
肞 cha
艖 cha
銟 cha
鍤 cha
鎈 cha suo
锸 cha
餷 cha
馇 cha
㢉 cha
㢒 cha
㪯 cha
㫅 cha
䁟 cha
䆛 zha
䑘 cuo
䕓 cha chui
䤩 cha
䲦 dai
䶪 cha
垞 cha
察 cha
嵖 cha
搽 cha
查 cha:99.8166% zha:0.1834%
査 zha
楂 cha zha
槎 cha
檫 cha
猹 cha
碴 cha
秅 cha na
臿 cha
茬 cha
茶 cha
詧 cha
靫 cha
䰈 cuo
衩 cha
蹅 cha
鑔 cha
镲 cha
㛳 yi
㢎 zhe
㣾 cha
㤞 cha duo ze
䊬 chua
䒲 cha
䓭 cha
䟕 cha
䡨 cha
仛 tuo
侘 cha
刹 cha:7.8535% sha:92.1465%
剎 cha sha
奼 cha
姹 cha
岔 cha
差 cha:98.0917% chai:1.6319% ci:0.2764%
汊 cha
紁 cha
訍 cha chai
詫 cha
诧 cha
偨 ci
拆 ca:2.7779% chai:97.2221%
芆 cha chai
釵 cha chai
钗 chai
㑪 chai
㾹 chai
䓱 chai zui
侪 chai
儕 chai
喍 chai
柴 chai
犲 cai
祡 chai
豺 chai
茝 chai
㳗 cha chai
䘍 chai
囆 chai
瘥 chai cuo
虿 chai
蠆 chai
袃 chai
嬓 jiao
惉 zhan
掺 can chan shan
搀 chan
攙 chan
梴 chan
欃 chan zhan
脠 chan shan
袩 chan zhe
襜 chan
覘 chan dan ji
觇 chan
辿 chan
鋓 chan
㔆 zan
㙻 chan
㢆 chan
㶣 chan yin
㸥 chan
㺥 chan
䂁 chan
䜛 chan
䡪 shan
䡲 chan dan
䣑 chan
䤫 chan
䧯 chan zhan
僝 chan
劖 chan
単 dan
單 dan
嚵 chan
壥 chan
婵 chan
嬋 chan
巉 chan
廛 chan
棎 chan
毚 chan
湹 chan
潹 chan
潺 chan
澶 chan
瀍 chan
瀺 chan
煘 chan
獑 chan
磛 chan
禅 chan:99.1426% shan:0.8574%
禪 chan shan
緾 chan
繵 chan dan tan
纏 chan
纒 chan
缠 chan
艬 chan
蝉 chan
蟬 chan
蟾 chan
誗 chan
讒 chan
谗 chan
躔 chan
鄽 chan
酁 chan
鋋 chan
鐔 xin
鑱 chan
镡 chan tan xin
镵 chan
饞 chan
馋 chan
㢟 chan
㦃 chan
㯆 chan shan
㹌 chan sheng
㹽 chan
䊲 chan
䐮 chan
䑎 chan
䤘 chan qian
䥀 chan
䩶 chan
䴼 chan
䵐 chan
丳 chan chuan
产 chan
冁 chan
刬 chan
剗 chan
剷 chan
啴 chan tan
嘽 chan tan
囅 chan
嵼 chan
幝 chan
摌 chan sun
旵 chan
浐 chan
滻 chan
灛 chan
燀 chan dan
產 chan
産 chan
簅 chan
繟 chan
蒇 chan
蕆 chan
諂 chan
譂 chan dan
讇 chan
谄 chan
醦 chan chen
鏟 chan
铲 chan
閳 chan
闡 chan
阐 chan
骣 chan
㙴 chan
㬄 chan
㵌 xun
䀡 chan dian tan
䠨 chan
䪜 chan yan
䱿 chan
儳 chan
忏 chan
懴 chan
懺 chan
硟 chan
羼 chan
韂 chan
顫 chan
伥 chang
倀 chang
娼 chang
昌 chang
晿 chang
淐 chang
猖 chang
琩 chang
菖 chang
裮 chang
錩 chang
锠 chang
閶 chang tang
阊 chang
鯧 chang
鲳 chang
鼚 chang
㙊 chang zhang
㦂 chang
䗅 chang
䠆 chang
䯴 chang
仧 chang
偿 chang
償 chang
兏 chang
嘗 chang
嚐 chang
場 chang
塲 chang
嫦 chang
尝 chang
常 chang
徜 chang
瑺 chang
瓺 chang
甞 chang
粻 zhang
肠 chang
腸 chang
膓 chang
苌 chang
萇 chang
裳 chang:4.6389% shang:95.3611%
鋿 chang
鏛 chang
長 chang zhang
镸 chang
长 chang:60.2578% zhang:39.7422%
鱨 chang
鲿 chang
㫤 chang
䕋 tang
䠀 tang
僘 chang
厂 an:0.0605% chang:99.9395%
厰 chang
场 chang
廠 chang
惝 chang tang
敞 chang
昶 chang
氅 chang
鋹 chang
䩨 chang zhang
倡 chang
唱 chang
怅 chang
悵 chang
暢 chang
焻 chang gua
玚 chang yang
畅 chang
畼 chang
誯 chang
韔 chang
鬯 chang
剿 chao:7.2785% jiao:92.7215%
勦 chao jiao
弨 chao
怊 chao
抄 chao
摷 chao jiao
欩 chao
绰 chao chuo
罺 chao
訬 chao miao
超 chao
鈔 chao
钞 chao
䄻 tao
䬤 zan zhan
䰫 chao zhao
嘲 chao:98.8140% zhao:1.1860%
巢 chao
巣 chao
晁 chao
樔 chao jiao
潮 chao
濤 tao
謿 chao
轈 chao
鄛 chao
鼂 chao
鼌 chao
㶤 chao
㷅 chao
䎐 chao
䏚 chao miao
吵 chao
巐 chao
炒 chao
煼 chao
眧 chao
禉 you
麨 chao
仦 chao
仯 chao miao
耖 chao
觘 chao
伡 che
俥 che ju
唓 che
砗 che
硨 che
莗 che
蛼 che
車 che
车 che:99.9897% ju:0.0103%
㨋 che
㵔 che
䋲 che
䞣 che qie
䰩 che du
偖 che
奲 duo
扯 che
撦 che
㔭 che
㥉 che
㬚 che
㯙 zhe
㱌 che ye
㵃 she
㾝 che
㿭 che le
䁤 che hui zhe
䑲 zhao
䒆 che
䚢 che
䛸 che
䜠 che
䧪 che
䨁 wu
勶 che
坼 che
屮 cao che
彻 che
徹 che
掣 che
撤 che
澈 che
烲 che xie
爡 che
瞮 che
硩 che
聅 che
轍 zhe
迠 che
頙 che
嗔 chen
堔 shen
抻 chen
搷 shen tian
棽 shen
琛 chen
瞋 chen
胂 shen
諃 chen
謓 chen zhen
賝 chen
郴 chen
㕴 chen
㫳 chen
㲀 chen zhen
㴴 chen
㽸 chen
䆣 chen
䒞 chen yin
䚘 cheng
䜟 chen
䟢 chen
䢅 chen
䢈 chen hui
䢻 chen
䣅 chen
䤟 chen
伔 dan
塵 chen
娠 shen
宸 chen
尘 chen
屒 zhen
忱 chen
愖 chen dan xin
敐 chen
敶 zhen
晨 chen
曟 chen
樄 chen
沉 chen
煁 chen
臣 chen
茞 chen
莀 chen nong
莐 chen
蔯 chen
薼 chen
螴 chen
訦 chen
諶 chen
谌 chen
軙 chen qi
辰 chen
迧 chen
鈂 chen qin zhen
陈 chen
陳 chen
霃 chen
鷐 chen
麎 chen
䫖 chen shen
墋 chen
捵 chen
碜 chen
磣 chen
裖 zhen
贂 chen
趻 chen
踸 chen
鍖 chen zhen
㧱 chen
䞋 chen
儭 chen
嚫 chen
夦 chen
榇 chen
櫬 chen
疢 chen
称 chen:2.4845% cheng:97.5155%
稱 chen cheng
穪 bie cheng
藽 qin
衬 chen
襯 chen
讖 chan chen
谶 chen
趁 chen
趂 chen
齓 chen
齔 chen
龀 chen
偁 cheng
埥 qing zheng
崝 zheng
憆 cheng
摚 cheng
撐 cheng
撑 cheng
柽 cheng
棦 cheng
橕 cheng
檉 cheng
泟 cheng
浾 cheng
湞 cheng zhen
爯 cheng
牚 cheng
牜 niu
琤 cheng
瞠 cheng
竀 cheng
緽 cheng
蛏 cheng
蟶 cheng
赪 cheng
赬 cheng
鏿 cheng
鐺 dang
铛 cheng:2.5611% dang:97.4389%
阷 cheng
靗 cheng
頳 cheng
饓 cheng
㞼 cheng
㨃 cheng dui
㲂 cheng
㼩 cheng sheng
䁎 cheng ting
䄇 cheng
䆑 cheng
䆵 cheng
䆸 zheng
䇸 cheng ting
䔲 cheng deng
䗊 tan
䧕 cheng
䫆 cheng
䮪 cheng
丞 cheng
乗 cheng
乘 cheng:99.4314% sheng:0.5686%
呈 cheng
城 cheng
埕 cheng
堘 cheng
塍 cheng
塖 cheng
娍 cheng sheng
宬 cheng
峸 cheng
惩 cheng
憕 cheng deng zheng
懲 cheng
成 cheng
承 cheng
挰 cheng
掁 cheng
揨 chen
晟 cheng sheng
晠 sheng
枨 cheng
棖 cheng
椉 cheng sheng
橙 chen cheng
洆 cheng
浈 zhen
澂 cheng
澄 cheng:93.8722% deng:6.1278%
瀓 cheng
珵 cheng ting
珹 cheng
畻 cheng
盛 cheng:5.2039% sheng:94.7961%
程 cheng
窚 cheng
筬 cheng
絾 cheng
脀 cheng zheng
脭 cheng
荿 cheng
裎 cheng
誠 cheng
诚 cheng
郕 cheng
酲 cheng
鋮 cheng
铖 cheng
騬 cheng
侱 cheng ting
塣 zheng
庱 cheng
徎 cheng zheng
悜 cheng
睈 cheng
逞 cheng
騁 cheng
骋 cheng
㐼 cheng
䀕 zhen
秤 cheng
吃 chi
哧 chi
喫 chi
嗤 chi
噄 chi
妛 chi
媸 chi
彨 chi
彲 chi
摛 chi
瓻 chi
痴 chi
癡 chi
眵 chi
瞝 chi
笞 chi
絺 chi
蚩 chi
螭 chi
訵 chi
誺 chi lai
貾 chi
郗 xi
魑 chi
鴟 chi
鵄 zhi
鸱 chi
麶 chi
黐 chi li
齝 chi
齹 ci cuo
㓾 chi xi
㙜 chi
㞴 chi min
㢮 chi
㮛 chi yi
䈕 ji shi ti yi
䐤 chai cuo
䔟 yi
䙙 chi
䛂 yao
䜄 chi
䞾 chi di
䪧 chi
䮈 chi
䶔 chi
䶵 chi
俿 chi hu
匙 chi:22.9696% shi:77.0304%
坻 chi di
墀 chi
岻 chi
弛 chi
徥 shi ti
徲 chi ti
忯 qi shi
持 chi
栘 yi
歭 chi zhi
池 chi
汦 zhi
沱 tuo
沲 tuo
痄 zha
竾 chi
筂 chi
箈 chi tai
箎 chi
篪 chi
耛 chi yi
茌 chi
荎 chi
蚔 qi zhi
蚳 chi di
謘 chi
赿 chi di
趍 chi qu
踟 chi
迟 chi
遅 chi
遟 chi xi zhi
遲 chi
馳 chi
驰 chi
㘜 chi
㟂 mu
㢁 chi shi
㢋 chi
㱀 chi
㳏 shi
㶴 chi
䊼 chi
䑛 chi
䜵 chi
䜻 chi
伬 ze
侈 chi
傂 si zhi
叺 chi
呎 chi ying
垑 chi
姼 ji shi ti
尺 che:0.5707% chi:99.4293%
恀 shi
恥 chi
扡 chi tuo yi
拸 chi hai yi
搋 chuai
欼 chi chuai
歯 chi
粎 chi
耻 chi
蚇 chi
袳 chi duo nuo qi
裭 chi
褫 chi
誃 chi duo yi
豉 chi shi
鉹 chi
鶒 chi
齒 chi
齿 chi
㒆 chi
㓼 chi
㔑 chi
㞿 chi
㡿 chi
㽚 chi
䇼 yi
䗖 di
䟷 chi qi
䠠 chi dai
䤲 chi
䮻 chi
䰡 chi
䳵 chi
侙 chi
傺 chi
勅 chi
勑 chi
叱 chi
啻 chi
彳 chi
恜 chi
慗 chi
憏 chi
懘 chi
戠 zhi
抶 chi
摰 che nie
敕 chi
斥 chi
杘 chi
栻 shi
淔 zhi
灻 chi
炽 chi
烾 chi
熾 chi
痓 chi
痸 chi
瘛 chi
眙 yi
翄 chi
翅 chi
翤 chi
腟 chi
赤 chi
趩 chi
跮 chi die
遫 chi
鉓 chi
銐 chi li
飭 chi shi
饬 chi
鵣 chi lai
鷘 chi
傭 yong
充 chong
冲 chong
嘃 chong
徸 chong zhong
忡 chong
憧 chong
摏 chong
沖 chong
浺 chong
湧 yong
珫 chong
祌 chong zhong
翀 chong
舂 chong
艟 chong
茺 chong
衝 chong
蹖 chong
㓽 chong
㹐 chong
䌬 chong
䖝 chong
䳯 chong
崇 chong
崈 chong
漴 chong chuang zhuang
痋 chong teng
虫 chong
蝩 chong zhong
蟲 chong
褈 chong zhong
隀 chong
埫 chong shang
宠 chong
寵 chong
㧤 chong
揰 chong dong
銃 chong
铳 chong
婤 chou zhou
抽 chou
搊 chou
犨 chou
犫 chou
瘳 chou
篘 chou
醔 chou qiu
㐜 chou
㛶 tan
㤽 chou
㦞 chou
㨶 dao
㵞 chou
㿧 chou
䇺 dou
䊭 chou dao
䌧 chou
䓓 chou
䛬 tao
䥒 jiang
䲖 chou
仇 chou:83.8206% qiu:16.1794%
俦 chou
儔 chou
嚋 chou zhou
嬦 chou
帱 chou dao
幬 chou dao
惆 chou
愁 chou
懤 chou
栦 chou
椆 chou diao zhou
燽 chou
畴 chou
疇 chou
皗 chou
稠 chou
筹 chou
籌 chou
紬 chou zhou
絒 chou
綢 chou
绸 chou
菗 chou
薵 chou dao zhou
裯 chou
詶 chou zhou
讎 chou
讐 chou
踌 chou
躊 chou
酧 chou
酬 chou
醻 chou
雔 chou
雠 chou
鯈 tiao
䪮 chou
丑 chou
丒 chou
侴 chou
吜 chou
杻 chou:48.7852% niu:51.2148%
杽 chou
瞅 chou
矁 chou
莥 niu rou
醜 chou
魗 chou
䔏 chou
憱 cu
殠 chou
溴 xiu
臭 chou:99.9311% xiu:0.0689%
臰 chou
出 chu
初 chu
岀 chu
樗 chu
貙 chu
齣 chu
㕏 chu
㕑 chu
㡡 chu
㶆 chu zhu
㼥 kao tou
䅳 chu zou
䎝 chu
䎤 ju
䟞 chu
䠂 chu
䠧 chu
儲 chu
刍 chu
厨 chu
墸 zhu
幮 chu
廚 chu
恹 yan
懨 yan
橱 chu
櫉 chu
櫥 chu
滁 chu
犓 chu
篨 chu
耝 chu qu
耡 chu
芻 chu
蒢 chu
蒭 chu
蕏 chu
藸 chu zha zhu
蜍 chu
蠩 chu zhu
趎 chu
跦 chu zhu
蹰 chu
躇 chu
躕 chu
鉏 chu ju
鋤 chu
锄 chu
除 chu
雏 chu
雛 chu
鯺 zhu
鶵 chu
㹼 ju
䊰 chu
䖏 chu
䙘 chu zu
储 chu
処 chu
憷 chu
杵 chu
椘 chu
楚 chu
楮 chu
檚 chu
濋 chu
础 chu
礎 chu
處 chu
褚 chu:93.3817% zhu:6.6183%
齭 chu
齼 chu
㔘 chu
㗰 cong
㙇 chu
㤕 chu po
㤘 zhou
䙕 zong
䜴 chu shi
䟣 chu
䦌 chu
䧁 xu
䮞 chun
亍 chu
俶 chu ti
傗 chu
儊 chu
嘼 chu shou xu
处 chu
怵 chu
拀 chu
搐 chu
敊 chu shou
斶 chu
欪 chu qu xi
歜 chu
泏 ku zhu
滀 chu xu
琡 chu
畜 chu:81.0847% xu:18.9153%
矗 chu
竌 chu
竐 chu
絀 chu
绌 chu
臅 chu
荲 li
触 chu
觸 chu
詘 chu qu
豖 chu
踀 chu cu
遚 chou
鄐 chu
閦 chu
黜 chu
欻 chua xu
䫄 chua
揣 chuai
㪓 chuai
膗 chuai
㪜 chuai duo
䦟 chuai wen
䦤 chuai
䦷 chuai
嘬 chuai:2.2595% zuo:97.7405%
踹 chuai
巛 chuan shun
川 chuan
氚 chuan
瑏 chuan
穿 chuan
鐉 quan
㯌 chuan
㼷 chuan zhuan
䁣 chuan
传 chuan:97.9228% zhuan:2.0772%
傳 chuan zhuan
暷 chuan
椽 chuan
歂 chuan
篅 chuan
舡 chuan
舩 chuan
船 chuan
諯 zhuan
輲 chuan
遄 chuan
㱛 bu chuan
僢 chuan
喘 chuan
堾 chun
舛 chuan
荈 chuan
蝽 chun
踳 chuan
串 chuan
汌 chuan
玔 chuan
賗 chuan
釧 chuan
钏 chuan
刅 chuang
刱 chuang
剏 chuang
創 chuang
囪 cong
憃 chong
戧 qiang
摐 chuang
牎 chuang
牕 chuang
疮 chuang
瘡 chuang
窓 chuang
窗 chuang
窻 chuang
㡖 chuang
䃥 chuang
䚒 chuang zhuang
䡴 chong
䭚 chuang
噇 chuang
幢 chuang:2.4101% zhuang:97.5899%
床 chuang
橦 tong
牀 chuang
疒 ne
㵂 shu
䇬 chuang shu zhu
搶 qiang
摤 chuang
漺 chuang shuang
闖 chuang
闯 chuang
䎫 chuang
创 chuang
剙 chuang
怆 chuang
愴 chuang
獊 cang
吹 chui
炊 chui
龡 chui
㓃 du
㝽 chui
㥨 shui wei
㩾 qi zhui
䄲 rui
䍋 chui
䳠 shui zhu
倕 chui zhui
圌 chuan chui
垂 chui
埀 chui
娷 shui zhui
捶 chui
搥 chui
桘 zhui
棰 chui
椎 chui:2.4515% zhui:97.5485%
槌 chui
湷 hun zhuang
甀 zhui
箠 chui
腄 chuai chui hou
菙 chui
錘 chui
鎚 chui
锤 chui
陲 chui
顀 chui
䞼 chui
諈 zhui
媋 chun
旾 chun
春 chun
暙 chun
杶 chun
椿 chun
櫄 chun
焞 jun tui tun
瑃 chun
箺 chun
膥 chun
萅 chun
輴 chun
鰆 chun
鶞 chun
㝄 chun
㝇 chun
㵮 chun
㸪 chun
䏝 zhuan
䐇 chun wen
䓐 chun
䔚 chun
䣨 chun
䣩 chun
䥎 chun
䫃 chun zhen
唇 chun
憌 qiong
浱 chun
淳 chun
湻 chun
滣 chun
漘 chun
純 chun
纯 chun
脣 chun
莼 chun
蒓 chun
蓴 chun
醇 chun
醕 chun
錞 chun dui
陙 chun
鯙 chun
鶉 chun
鹑 chun
㖺 chun
㿤 chun
䄝 chuang
䏛 chun
䐏 chun shun
䞐 chun
䦮 chun
偆 chun
惷 chun
睶 chun
萶 chun
蠢 chun
戳 chuo
踔 chuo
㚟 chuo
㲋 chuo
䂐 zhuo
䃗 bo zhuo
䄪 diao
䆯 zhuo
䇍 chu qi
䋘 chuo
䍳 chuo jue que
䓎 chuo
䮕 zhuo
吷 chuo jue xue
啜 chuai:8.1469% chuo:91.8531%
嚽 chuo
娖 chuo
婥 chuo nao
婼 chuo ruo
惙 chuo
擉 chuo
歠 chuo
涰 chuo
珿 chu
畷 zhui
磭 chuo
綽 chao chuo
繛 chuo
腏 chuo zhui
諁 zhuo
趠 chao chuo tiao zhuo
輟 chuo
辍 chuo
辵 chuo
辶 chuo
逴 chuo
酫 chuo
醊 zhui
鑡 chuo
齪 chuo
齱 chuo zou
龊 chuo
呲 ci zi
庛 ci
疵 ci
赼 ci
趀 ci
骴 ci zhai
㓨 ci
㘂 ci
㘹 ci
㤵 ci
䂣 ci
䆅 zi
䈘 ci
䖪 ci zi
䛐 ci
䧳 ci zhui
䨏 ci
䭣 ci
䲿 ci
䳄 ci
兹 ci:6.7426% zi:93.2574%
垐 ci
嬨 ci
慈 ci
枱 tai
柌 ci
濨 ci
珁 ci
瓷 ci
甆 ci
磁 ci
礠 ci
祠 ci
粢 zi
糍 ci
茈 ci:44.7851% zi:55.2149%
茨 ci
薋 ci
詞 ci
词 ci
辝 ci
辞 ci
辤 ci
辭 ci
雌 ci
飺 ci
餈 ci
鷀 ci
鹚 ci
㠿 ci zi
佌 ci
此 ci
泚 ci
玼 ci cuo
皉 ci
跐 ci
㞖 ci
㡹 ju
㢀 ci
㩞 ci
㹂 qian
䓧 ci
䗹 ci
䦻 zi
䯸 ci
䰍 ci
䳐 ci
伺 ci:15.5802% si:84.4198%
佽 ci
刺 ci
刾 ci
朿 ci
栨 ci
次 ci
絘 ci
莿 ci
蚝 hao
蛓 ci
螅 xi
螆 ci
賜 ci
赐 ci
匆 cong
囱 cong
從 cong
忩 cong
怱 cong
悤 cong
暰 cong
枞 cong:54.9682% zong:45.0318%
棇 cong song
樅 cong zong
樬 cong
漗 cong
焧 cong
熜 cong
燪 cong
瑽 cong
璁 cong
瞛 cong
篵 cong
総 cong zong
緫 cong
繱 cong
聡 cong
聦 cong
聪 cong
聰 cong
苁 cong
葱 cong
蓯 cong
蔥 cong
蟌 cong
鍃 huo
鍯 cong
鏓 cong zong
鏦 cong
騘 cong
驄 cong
骢 cong
㼻 cong
䉘 cong
䕺 cong
䳷 cong
丛 cong
从 cong
叢 cong
婃 cong
孮 cong
従 cong
徖 cong
悰 cong
慒 cao cong
樷 cong
淙 cong
漎 cong song
潀 cong
灇 cong
爜 cong
琮 cong
誴 cong
賨 cong
賩 cong
錝 zong
欉 cong
藂 cong
謥 cong
㫶 zhou
凑 cou
楱 cou:39.2360% zou:60.7640%
湊 cou
腠 cou
輳 cou
辏 cou
粗 cu
觕 cu
麁 cu
麄 cu
麤 cu
䓚 cu qu
䢐 cu
徂 cu
殂 cu
豠 chu
㗤 cu
㰗 qi
䃚 cu zu
䎌 chu
䙯 cu
䛤 cu
䟟 cu
䠓 cu qiu
䠞 cu
䥄 cu
䥘 cu
䬨 jiu
促 cu
卒 cu:2.0123% zu:97.9877%
噈 cu he za
梀 su yin
殧 jiu
猝 cu
瘄 cu
瘯 cu
簇 cu
縬 cu
脨 cu ji
蔟 cu
趗 cu
趨 qu
踧 cu
蹙 cu
蹴 cu jiu
酢 cu:22.4014% zuo:77.5986%
醋 cu
鏃 chuo zu
鼀 cu
撺 cuan
攛 cuan
汆 cuan
蹿 cuan
躥 cuan
鋑 cuan jian juan
鑹 cuan
镩 cuan
㠝 cuan
㭫 cuan cuo
䆘 ya za
䰖 zuan
劗 jian
巑 cuan
攅 zan
攒 cuan:10.0133% zan:89.9867%
攢 zan
櫕 cuan
濽 zan
灒 zan
㵀 zu
㸑 cuan
殩 cuan
熶 cuan
爨 cuan
窜 cuan
竄 cuan
篡 cuan
篹 zhuan zuan
簒 cuan
催 cui
嗺 sui zui
墔 cui
崔 cui
摧 cui
榱 cui
槯 cui zui
獕 cui
磪 cui
缞 cui
鏙 cui
隹 zhui
凗 cui
慛 cui
㵏 cui
㷃 chui
䊫 cui
䧽 cui
漼 cui
璀 cui
皠 cui
趡 cui ju wei
㝮 cui
㥞 sui
㧘 zi
㯔 cui
㯜 cui
㱖 cui
㳃 cui
㷪 cui
䂱 rui
䃀 cui
䄟 cui
䆊 cui mei
伜 cui
倅 cui
啐 cui
啛 cui
忰 cui
悴 cui
橇 qiao
毳 cui
淬 cui
濢 cui zui
焠 cui
琗 cui se
疩 cui
瘁 cui
竁 cui
粋 cui
粹 cui
紣 cui
綷 cui
翆 cui
翠 cui
脃 cui
脆 cui
脺 cui
膬 cui
膵 cui
臎 cui
萃 cui
襊 cui cuo
顇 cui
村 cun
澊 cun
皴 cun
竴 cun
邨 cun
存 cun
袸 jian zun
刌 cun
忖 cun
䍎 cun xian
吋 cun ying
寸 cun
籿 cun
搓 cuo
撮 cuo:99.8237% zuo:0.1763%
磋 cuo
蒫 cuo
蹉 cuo
遳 cuo
髊 ci cuo
㟇 cuo
㽨 cuo
䠡 cha cuo
䣜 cuo
䴾 cuo
嵯 cuo
嵳 cuo
痤 cuo
睉 cuo zhuai
矬 cuo
蔖 cu cuo zha
虘 cuo
酂 cuo zan
酇 cuo zan
醝 cuo
鹺 cuo
鹾 cuo
䂳 cha cuo
瑳 cuo
硰 sha
縒 ci cuo suo
脞 cuo
䐣 sun
䟶 cuo zuo
䱜 cuo
侳 zuo
剉 cuo
剒 cuo
厝 cuo
挫 cuo
措 cuo
歵 cuo
莝 cuo
莡 cuo
蓌 cuo
逪 cuo
銼 cuo
錯 cuo
锉 cuo
错 cuo
齰 ze
咑 da
哒 da
嗒 da:99.5406% ta:0.4594%
噠 da
墶 da
搭 da
撘 da
答 da
耷 da
褡 da
㜓 da
㯚 ta
㾑 da he
㿯 da
䃮 da
䐊 hun kun
䑽 ta
䩢 da zhi
䳴 da ta
䵣 da
剳 da zha
匒 da
呾 da dan ta ya
妲 da
怛 da
沓 da:23.5703% ta:76.4297%
溚 ta
炟 da
畗 da fu
畣 da
瘩 da
笪 da
箚 zha
繨 da
荅 da
荙 da
薘 da
蟽 da
褟 ta
詚 da
达 da
逹 da
達 da
鎝 da
鐽 da
闒 ta
阘 da ta
靼 da
鞑 da
韃 da
打 da
大 da:99.8516% dai:0.1484%
眔 da
㟷 da
垯 da
墖 ta
疸 da dan
跶 ta
呆 ai:0.0397% dai:99.9603%
呔 dai:50.4985% tai:49.5015%
嘚 de dei
懛 dai
獃 dai
䚞 dai
䚟 dai
傣 dai
歹 dai
逮 dai
㐲 dai
㞭 dai
㫹 shu
㯂 dai
㶡 dai huo
㻖 dai
㿃 dai zhi
䈆 dai
䒫 dai
代 dai
叇 dai
埭 dai
岱 dai
帒 dai
带 dai
帯 dai
帶 dai
廗 dai
待 dai
忕 shi tai
怠 dai
戴 dai
曃 dai
柋 dai
殆 dai
汏 da
瀻 dai
玳 dai
瑇 dai
甙 dai
簤 dai
紿 dai
緿 dai
绐 dai
艜 dai
袋 dai
襶 dai
貸 dai te
贷 dai
跢 duo
蹛 dai dan die zhi
軑 dai
軚 dai
軩 dai
轪 dai
迨 dai
酨 zai zui
霴 dai
靆 dai
骀 dai tai
黛 dai
黱 dai
丹 dan
儋 dan
勯 dan
匰 dan
单 chan:0.1096% dan:99.5123% shan:0.3781%
噡 dan zhan
嚪 dan
妉 dan
媅 dan
擔 dan
殚 dan
殫 dan
甔 dan
瘅 dan
癉 dan
眈 dan
砃 dan
箪 dan
簞 dan
耼 dan
耽 dan
聃 dan
聸 dan
襌 dan
躭 dan
郸 dan
鄲 dan
酖 zhen
頕 dan dian
㔊 dan zhan
㕪 dan
㽎 tan xin
䃫 dan
䉞 dan
䮰 zhe
䱋 gong
丼 dan jing
亶 dan
刐 dan
掸 dan shan
撢 dan
撣 dan shan
澸 dan
玬 dan
瓭 dan
紞 dan
胆 dan
膽 dan
衴 dan
黵 zhan
㗖 dan
㡺 dan
㫜 tan
㱽 qin zhen
㲷 dan
㵅 tan
㺗 chan
䄷 shi
䉷 yan
䨢 dan
䨵 dan
䩥 chan dan
䭛 dan
䳉 dan
但 dan
僤 chan da dan shan
啖 dan
啗 dan
啿 dan
嘾 dan tan
噉 dan
帎 dan
幨 chan
弾 dan
彈 dan tan
惮 dan
憚 dan
憺 dan
担 dan
旦 dan
暺 dan
柦 dan
氮 dan
沊 dan
泹 dan
淡 dan
潬 shan tan
澹 dan tan
灗 shan
狚 dan
疍 dan
癚 dan
禫 dan
窞 dan
腅 dan
膻 shan
舕 tan
萏 dan
蛋 dan
蜑 dan
觛 dan
誕 dan
诞 dan
赡 shan
钽 tan
霮 dan
饏 dan
馾 dan
駳 dan
髧 dan
鴠 dan
儅 dang
噹 dang
嵣 dang tang
当 dang
澢 dang
珰 dang
璫 dang
當 dang
筜 dang
簹 dang
艡 dang
蟷 dang
裆 dang
襠 dang
䣊 dang
䣣 dang
党 dang
挡 dang
擋 dang
攩 dang
檔 dang
欓 dang tang
灙 dang
譡 dang
讜 dang
谠 dang
黨 dang
䑗 dang
䦒 dang qiao
凼 dang
圵 dang
垱 dang
壋 dang
宕 dang
愓 dang shang tang yang
档 dang
氹 dang
璗 dang
瓽 dang
盪 dang
瞊 dang
砀 dang
碭 dang
礑 dang
簜 dang tang
荡 dang
菪 dang
蕩 dang
蘯 dang
趤 dang
逿 dang tang
闣 dang tang
雼 dang
刀 dao
刂 dao:70.6521% li:29.3479%
叨 dao:98.3656% tao:1.6344%
啁 zhao zhou
幍 tao
忉 dao
朷 dao mu tiao
氘 dao
舠 dao
釖 dao
魛 dao
鱽 dao
捯 dao
㠀 dao
㿒 chou dao zhou
䆃 dao
䌦 dao
䲽 diao shi
倒 dao
壔 dao
导 dao
導 dao
岛 dao
島 dao
嶋 dao
嶌 dao
嶹 dao
捣 dao
搗 dao
擣 dao
梼 tao
祷 dao
禂 dao
禱 dao
蹈 dao
隝 dao
隯 dao
䧂 dao
到 dao
噵 dao
悼 dao
檤 dao
焘 dao:6.8293% tao:93.1707%
燾 dao tao
瓙 dao
盗 dao
盜 dao
稲 dao
稻 dao
纛 dao
翿 dao
菿 dao
衜 dao
衟 dao
軇 dao
道 dao
㝵 ai de
㤫 de
㥀 de zhi
㥁 de
㯖 de
䙷 de
䙸 de
得 de:84.5668% dei:15.4332%
徳 de
德 de
恴 de
悳 duo
惪 de
棏 de zhe
淂 de
鍀 de
锝 de
的 de:99.9671% di:0.0329%
哋 di die
噔 deng
嬁 deng
灯 deng
燈 deng
璒 deng
登 deng
竳 deng
簦 deng
覴 deng
豋 deng
蹬 deng
鐙 deng
镫 deng
䒭 deng
戥 deng
等 deng
䠬 deng
䮴 deng teng
僜 cheng deng teng
凳 deng
墱 deng
嶝 deng
櫈 deng
瞪 deng
磴 deng
邆 teng
邓 deng
鄧 deng
隥 deng
霯 teng
仾 di
低 di
嘀 di
埞 di
堤 di
墑 di
奃 di ti
彽 di
氐 di
滴 di
眡 shi
磾 di
羝 di
袛 di
趆 di
鍉 chi di shi
鏑 di
镝 di
隄 di
鞮 di
㣙 di zhou
㰅 di zhe
㹍 di
䊮 di
䨀 di
䨤 di
䮤 he
䯼 di
䴞 di
䵠 di zhuo
仢 bo
唙 di
嚁 di
嫡 di
廸 di
敌 di
敵 di
梑 di
涤 di
滌 di
潪 zhe zhi
犒 kao
狄 di
笛 di
篴 di zhu
籴 di
糴 di
翟 di:2.9512% zhai:97.0488%
苖 di
荻 di
莜 you
蔋 di
蔐 di
藋 di diao zhuo
藡 di
覿 di
觌 di
豴 di
蹢 di zhi
迪 di
靮 di
頔 di
鸐 di
㡳 zhi
㪆 di
㭽 di
䂡 di
䍕 di
䢑 di
䣌 di
䱃 zhi
呧 di
坘 di
底 de:1.3917% di:98.6083%
弤 di
抵 di
拞 di
掋 di
柢 di
牴 di
砥 di
聜 di
茋 di
菧 di
觝 di
詆 di ti
诋 di
軧 chi di
邸 di
阺 di
骶 di
㢩 di
㦅 chai di die
㼵 di
䀸 chi
䀿 di
䏑 di
䑭 di
䑯 di
䞶 tang
䟡 zhi
䧝 chi zhi
䩘 di
䩚 di
䱱 di ti
䶍 di
偙 di
僀 di
啇 di shi zhai
啲 di
地 de:25.6028% di:74.3972%
坔 di lan
埊 di
墆 di zhi
娣 di
嵽 die
嶳 di
帝 di
弟 di
怟 di
慸 chi di
摕 di tu zhi
旳 di
杕 di duo
梊 di
棣 di
楴 di shi ti
樀 di
渧 di ti
焍 di
玓 di
珶 di ti
甋 di
睇 di
碲 di
祶 di
禘 di
第 di
締 di
缔 di
肑 bo di
腣 di
菂 di
蒂 di
蔕 di
虳 jue
螮 di
諦 di ti
谛 di
踶 di
递 di
逓 di
遞 di
釱 di
鉪 di
馰 di
嗲 dia
傎 dian
厧 dian
嵮 dian
巅 dian
巓 dian
巔 dian
掂 dian
攧 dian
敁 dian
槇 dian zhen
槙 dian
滇 dian
瘨 chen dian
癫 dian
癲 dian
蹎 dian
顚 dian tian
顛 dian
颠 dian
齻 dian
䟍 bian dian
㚲 chan dian
㸃 dian
䍄 dian
䓦 dian
典 dian
嚸 dian
奌 dian
婰 dian
敟 dian
点 dian
琠 tian
碘 dian
蕇 dian
踮 dian
錪 tian tun
點 dian
㓠 dian
㝪 dian
㞟 dian ding
㥆 tui
㵤 sha
㶘 dian
㼭 dian
䧃 tian
佃 dian:91.4039% tian:8.5961%
坫 dian
垫 dian
墊 dian
壂 dian
奠 dian
婝 dian
店 dian
惦 dian
扂 dian
橂 dian
殿 dian
淀 dian
澱 dian
玷 dian
琔 dian
电 dian
甸 dian
痁 shan
癜 dian
磹 tan
簟 dian
蜔 dian
鈿 dian tian
钿 dian:31.4567% tian:68.5433%
阽 dian yan
電 dian
靛 dian
凋 diao
刁 diao
叼 diao
奝 diao
弴 diao
彫 diao
扚 di diao li yue
殦 diao
汈 diao
琱 diao
瞗 diao dou
矵 diao qi
碉 diao
虭 dao diao
蛁 diao
貂 diao
雕 diao
鮉 diao
鯛 diao
鲷 diao
鳭 diao zhao
鵰 diao
鼦 diao
㹿 zhao zhuo
䉆 diao
屌 diao
㒛 diao
㪕 chuo diao
䂪 diao qiao
䂽 diao
䔙 diao
䠼 shu
䵲 qiao
伄 diao
吊 diao
弔 diao
掉 diao
瘹 diao
窎 diao
窵 diao
竨 diao
蓧 diao
訋 diao
誂 diao tiao
調 diao tiao
调 diao:30.3393% tiao:69.6607%
釣 diao
鈟 shi
銚 diao qiao tiao yao
銱 diao
鋽 diao
鑃 diao
钓 diao
铞 diao
铫 diao yao
魡 di diao
爹 die
褺 die
跌 die
㑙 die
㥈 die
㦶 die yong
㩸 die
㩹 die
㫼 die
㬪 die
㭯 die zhe
㲲 die
㲳 die zhi
㷸 die
㻡 die xue
䏲 die ti
䘭 zhi
䞇 die
䞕 ru yu
䠟 die
䪥 xie
䮢 zha
䲀 zhi
䳀 die yi
䴑 die
叠 die
咥 die xi zhi
喋 die:92.5343% zha:7.4657%
垤 die
堞 die
峌 die
嶀 tu
恎 die
惵 die tie
戜 die
挕 die she
揲 she:68.1118% tie:31.8882%
昳 die yi
曡 die
楪 die ye
氎 die
牃 die
牒 die
瓞 die
畳 die
疂 die
疉 die
疊 die
眣 chou die
眰 die zhi
碟 die
絰 die
绖 die
耊 die
耋 die
聑 tie zhe
胅 die
臷 die zhi
艓 die
苵 die
蜨 die
蝶 die
褋 die
詄 die
諜 die xie
谍 die
趃 die tu
跕 dian die
蹀 die
迭 die
镻 die
鰈 die qie zha
鲽 die
鳎 ta
丁 ding:99.9160% zheng:0.0840%
仃 ding
叮 ding
奵 ding tian
帄 ding
玎 ding
町 ding:89.3993% ting:10.6007%
甼 ting
疔 ding
盯 ding
耵 ding
虰 cheng ding
酊 ding
釘 ding
钉 ding
靪 ding
㫀 ding
㴿 ding
㼗 ting
嵿 ding
檙 cheng
濎 ding ting
薡 ding
鐤 ding
頂 ding
顶 ding
鼎 ding
鼑 ding
㝎 ding
啶 ding
娗 tian ting
定 ding
忊 ding ting
掟 ding:91.9366% zheng:8.0634%
椗 ding
矴 ding
碇 ding
碠 ding
磸 ding
腚 ding
萣 ding
訂 ding
订 ding
鋌 ding ting
錠 ding
铤 ding ting
锭 ding
顁 ding
飣 ding
饤 ding
丟 diu
丢 diu
乣 jiu
銩 diu
铥 diu
东 dong
倲 dong
冬 dong
咚 dong
埬 dong
娻 dong
岽 dong
崠 dong
崬 dong
昸 dong
東 dong
氡 dong
氭 dong
涷 dong
炵 tong
笗 dong
苳 dong
菄 dong
蝀 dong
鯟 dong
鶇 dong
鸫 dong
鼕 dong
㖦 dong
㨂 dong
䂢 dong
䵔 dong
墥 dong tuan
嬞 dong
懂 dong
箽 dong
董 dong
諌 dong
㑈 dong
㓊 dong
㗢 dong hong
㜱 zhi
㢥 dong
㼯 dong
䅍 ting
䍶 dong
䞒 dong
侗 dong:59.4193% tong:40.5807%
働 dong
冻 dong
凍 dong
动 dong
動 dong
垌 dong:54.3196% tong:45.6804%
峒 dong:70.8327% tong:29.1673%
峝 tong
恫 dong tong
戙 dong
挏 dong
栋 dong
棟 dong
洞 dong tong
硐 dong liu
胨 dong
胴 dong
腖 dong
霘 dong
駧 dong
兜 dou
兠 dou
吺 dou ru
橷 dou
篼 dou
蔸 dou
郖 dou
都 dou:98.6388% du:1.3612%
㞳 dou
㪷 dou
䕱 tou
唗 dou
唞 dou
抖 dou
敨 tou
斗 dou
枓 dou
枡 dou
蚪 dou
闘 dou
阧 dou
陡 dou
鬥 dou
鬦 dou
鬪 dou
鬭 dou
㛒 dou
㢄 dou
㷆 fu
䄈 dou xiang
䕆 dou
䛠 dou
䬦 dou she
斣 dou
梪 dou
毭 dou nuo
浢 dou
痘 dou
窦 dou
竇 dou
脰 dou
荳 dou
読 du
讀 du
豆 dou
逗 dou
鋀 dou tou tu
閗 dou
餖 dou
饾 dou
鬬 dou
厾 du
嘟 du
督 du
醏 du
闍 du she
阇 du she
㱩 du
㸿 du
㾄 chou du
䓯 du
䙱 du
䢱 du
䪅 du
䫳 du
䮷 du
儥 di du yu
凟 du
匵 du
嬻 du
椟 du
櫝 du
殰 du
毒 du
涜 du
渎 du
瀆 du
牍 du
牘 du
犊 du
犢 du
独 du
獨 du
瓄 du
皾 du
蝳 dai du
讟 du
读 dou:0.0135% du:99.9865%
豄 du
贕 du
鑟 du
韇 du
韥 du
頓 dun
騳 du
髑 du
黩 du
黷 du
䀾 du
䈞 du
䐗 du zhu
堵 du
帾 du
暏 du shu
琽 du
睹 du
笃 du
篤 du
裻 du
覩 du
賭 du
赌 du
錖 du
䄍 zha
䅊 cha
䟻 du zha
䲧 du
喥 duo zha
妒 du
妬 du
度 du:99.9692% duo:0.0308%
斁 du tu yi
杜 du
槖 tuo
橐 tuo
殬 du
渡 du
秺 du
簵 du
肚 du
芏 du
荰 du
螙 du
蠧 du
蠹 du
鍍 du
镀 du
靯 du
偳 duan
剬 duan tuan zhi
媏 duan
端 duan
耑 duan zhuan
褍 duan tuan
鍴 duan
短 duan
㫁 duan
㱭 duan
䠪 duan
塅 duan
断 duan
斷 duan
椴 duan
段 duan
毈 duan
煅 duan
瑖 duan
碫 duan
簖 duan
籪 duan
緞 duan
缎 duan
腶 duan
葮 duan
躖 duan
鍛 duan
锻 duan
垖 dui
堆 dui
塠 dui
嵟 dui
痽 dui
磓 dui zhui
頧 dui
㙂 dui weng
㟋 dui
㠚 dui
㬣 dui
㳔 dui
㵽 lei
䇏 dui
䇤 rui
䔪 shuang
䨴 dui
䨺 dui
䬈 dui
䬽 dui shui
䯟 dui xia
兊 dui
兌 dui
兑 dui
对 dui
対 dui
對 dui
怼 dui
憝 dui
憞 dui dun tun
懟 dui
濧 dui
濻 wei
瀩 dui
碓 dui
綐 dui
薱 dui
譈 dui
轛 zhui
鐓 dui dun
鐜 dui dun
镦 dui:87.3697% dun:12.6303%
队 dui
陮 dui
隊 dui
吨 dun
噸 dun
墩 dun
墪 dun
惇 dun
撉 dun
撴 dun
敦 dui:3.7148% dun:96.2852%
犜 dun
礅 dun
蜳 dun tun
蹲 cun:0.2156% dun:99.7844%
蹾 dun
驐 dun
盹 dun
趸 dun
躉 dun
㬿 tun
䤜 dun
伅 dun
囤 dun:18.4609% tun:81.5391%
坉 dun tun
崸 yang
庉 dun tun
扽 den
楯 dun shun
沌 dun zhuan
潡 dun
炖 dun
燉 dun
盾 dun
砘 dun
腞 dun tu zhuan
踲 dun
逇 dun
遁 dun
遯 dun
鈍 dun
钝 dun
顿 du:1.3934% dun:98.6066%
鶨 chuan zhi
剟 duo
咄 duo
哆 duo
嚉 duo
多 duo
夛 duo
崜 duo
掇 duo
茤 duo ji
裰 duo
㣞 duo
䐾 duo
凙 duo
剫 du duo
夺 duo
奪 duo
敓 duo
敚 duo
敠 duo
敪 duo
椯 chuan duo
毲 duo
痥 duo
莌 tuo
襗 duo yi ze
踱 duo
鈬 duo
鐸 duo
铎 duo
鮵 duo
㔍 chua zha
㖼 duo
㙐 duo
㛆 duo
㛊 duo
㥩 duo
㻔 duo
䒳 duo
䙤 duo
䠤 duo
䤪 duo
䩣 tu
䫂 duo
䯬 duo
亸 duo
哚 duo
嚲 duo
垛 duo
垜 duo
埵 duo
挅 duo
挆 duo
朵 duo
朶 duo
桗 duo
痑 shi tan
綞 duo
缍 duo
趓 duo
躱 duo
躲 duo
軃 duo
锗 zhe
鬌 tuo
㧷 tun
㻧 duo
䅜 chui duo tuo
䍴 wei
䑨 duo
䙃 duo
䙟 wei
䤻 duo
䩔 duo pan shan
刴 duo
剁 duo
堕 duo hui
墮 duo
墯 duo
尮 duo
嶞 duo
惰 duo
憜 duo
柁 duo tuo
柮 duo
炧 xie
炨 duo
舵 duo
袉 tuo
貀 duo na
跥 duo
跺 duo
陊 duo
陏 duo sui
飿 duo
饳 duo
馱 tuo
駄 tuo
驮 duo:3.2899% tuo:96.7101%
鵽 duo
妸 e
妿 e
娿 e
婀 e
屙 e
峉 e
痾 e
钶 e
㼂 e
㼰 pi
䄉 e
䕏 e
䖸 e
䩹 e kuo
䱮 e
䳗 e
䳘 e
俄 e
吪 e
囮 e
娥 e
峨 e
峩 e
涐 e
珴 e
皒 e
睋 e
硪 wo
磀 e
莪 e
蛾 e
訛 e
誐 e
譌 e
讹 e
迗 e
鈋 e
鋨 e tie
锇 e
頟 e
額 e
额 e
騀 e
魤 e hua
鵝 e
鵞 e
鹅 e
㼢 yi
悪 e
惡 e wu
桠 ya
椏 ya
㓵 e
㔩 e
㕎 ke
㖾 e
㗁 e
㟧 e
㠋 e
㡋 an ye
㦍 e
㧖 e
㩵 e
㮙 e
㱦 qi
㷈 e
䆓 e ruan
䑥 e sa
䑪 e
䓊 wu yu
䔾 e qi
䙳 biao e
䛖 e
䝈 e
䞩 e xia
䣞 e
䫷 e
䳬 e
偔 e
僫 e
卾 e
厄 e
呃 e
咢 e
咹 an e n
唖 ya
啞 ya
噩 e
圔 ya
垩 e
垭 ya
埡 ya
堊 e
堮 e
屵 e yan
岋 e ji
崿 e
嶭 nie
愕 e
戹 e
扼 e
搤 e
搹 e
枙 e
櫮 e
湂 e
琧 e
砐 e
砨 e
硆 e
腭 e
苊 e
萼 e
蕚 e
蘁 e wu
蚅 e
蝁 e
覨 e
詻 e luo lve
諤 e
讍 e
谔 e
豟 e
貖 e
軛 e
軶 e
轭 e
遌 e
遏 e
鄂 e
鍔 e
鑩 e
锷 e
閼 e yan yu
阏 e yan
阨 e
阸 ai e
頞 e
顎 e
颚 e
餓 e
餩 e
饿 e
魥 e ji qie
鰐 e
鱷 e
鳄 e
鶚 e
鹗 e
齶 e
誒 ei
奀 en
恩 en
煾 en yun
蒽 en
䅰 en
䊐 hun
䬶 en
䭓 en
䭡 en
摁 en
糦 xi
饎 chi
鞥 eng
㖇 er
㜨 nai
㧫 er ruan rui
㮕 ruan
䋩 er
䎟 er
䎠 er nuo
䮘 er
侕 er
儿 er r
児 er
兒 er r
唲 er wa
栭 er
檽 nou ru ruan
洏 er
而 er
耏 er nai
聏 er nv
胹 er
臑 nao
荋 er
袻 er
輀 er
轜 er
陑 er
隭 er
髵 er
鮞 er
鲕 er
鴯 er
鸸 er
㚷 er
㢽 er
䋙 er
䌺 er
尒 er
尓 er
尔 er
峏 er
栮 er
洱 er
爾 er
珥 er
耳 er
薾 er
迩 er
邇 er
鉺 er keng
铒 er
餌 er
饵 er
駬 er
㒃 er
㛅 er
䎶 er
䏪 er
䣵 er
二 er
佴 er nai
刵 er
咡 er
弍 er
弐 er
樲 er zhi
毦 er
眲 ne
衈 er
誀 chi er
貮 er
貳 er
贰 er
发 fa
橃 fa fei
発 fa
發 fa
瞂 fa
酦 fa po
醗 po
醱 fa po
㕹 fa
㘺 fa
䇅 fa
䣹 fa
乏 fa
伐 fa
傠 fa
垡 fa
姂 fa
栰 fa
疺 bian fa
筏 fa
罚 fa
罰 fa
罸 fa
藅 fa
閥 fa
阀 fa
䂲 fa
佱 fa
法 fa
灋 fa
砝 fa
㛲 fa
䒥 man
珐 fa
琺 fa
蕟 fa fei
髪 fa
髮 fa
僠 bo
嬏 fan
帆 fan
幡 fan
旙 fan
旛 fan
畨 fan pan
番 fan:89.6679% pan:10.3321%
籓 ban fan pan
繙 fan
翻 fan
蕃 fan
藩 fan
轓 fan
飜 fan
鱕 fan
㠶 fan
㸋 fan
㺕 bian fan
䀀 fan
䀟 fan
䉒 fan
䊩 fan
䋣 fan po
䋦 fan
䌓 fan
䡊 fan
䪛 fan
䪤 fan
䫶 fan
䭵 fan
䮳 fan
凡 fan
凢 fan
凣 fan
勫 fan
匥 bian
墦 fan
忛 fan
憣 fan
杋 fan
棥 fan
樊 fan
橎 fan
瀪 fan
瀿 fan
烦 fan
煩 fan
燔 fan
璠 fan
矾 fan
礬 fan
笲 fan
籵 fan
緐 fan
繁 fan:99.7992% po:0.2008%
羳 fan
膰 fan
舤 fan
舧 fan
薠 fan
蘩 fan
蠜 fan
襎 bo fan
蹯 fan
釩 fan
鐇 fan
钒 fan
颿 fan
鷭 fan
䒠 feng xia
䛀 ban fan
反 fan
返 fan
魬 ban
㕨 fan
㝃 mian
㤆 fan
㴀 fan
㶗 fan
㼝 fan
㽹 fan
䉊 fan
䐪 fan
䒦 fan
䣲 fan
奿 fan
嬎 fan
嬔 fu
梵 fan
氾 fan
汎 fan
泛 fan
滼 fan
犯 fan
畈 fan
盕 fan
笵 fan
範 fan
范 fan
訉 fan
販 fan
贩 fan
軓 fan
軬 ben fan
鄤 man wan
飯 fan
飰 fan
饭 fan
匚 fang
坊 fang
方 fang
枋 fang
汸 fang pang
淓 fang
牥 fang
芳 fang
蚄 bang fang
邡 fang
鈁 fang
钫 fang
鴋 fang
㤃 fang
埅 di fang
妨 fang
房 fang
肪 fang
防 fang
魴 fang
鰟 fang pang
鲂 fang
鳑 pang
㑂 fang
㕫 fang feng
㧍 beng fang
㯐 fang
䢍 fang
䦈 jie zuo
䲱 fang
仿 fang
倣 fang
彷 fang:37.4100% pang:62.5900%
旊 fang
昉 fang
昘 fang
瓬 fang
眆 fang
紡 fang
纺 fang
舫 fang
訪 fang
访 fang
髣 fang
鶭 fang
放 fang
趽 fang pang
啡 fei
妃 fei
婓 fei
扉 fei
渄 fei
猆 fei
緋 fei
绯 fei
菲 fei
蜚 fei
裶 fei
霏 fei
非 fei
靟 fei
飛 fei
飝 fei
飞 fei
馡 fei
騑 fei
騛 fei
鯡 fei
鲱 fei
䈈 ba fei
淝 fei
肥 fei
腓 fei
萉 fei fu
蜰 fei
㥱 fei
䕁 fei
䨽 fei
䨾 fei
匪 fei
奜 fei
悱 fei
斐 fei
朏 fei
棐 fei
榧 fei
篚 fei
翡 fei
蕜 fei
誹 fei
诽 fei
餥 fei
㔗 bei fei fu
㩌 fei
㭭 ba bei bie
㵒 bi fei pai
䆏 fei fen
䉬 fei
䑔 fei
䕠 fei
䚨 fei
䛍 fei
䠊 fei
䤵 fei pi
䰁 fei
俷 fei
剕 fei
厞 fei
吠 fei
屝 fei
废 fei
廃 fei
廢 fei
怫 fu
昲 fei
曊 fei
櫠 fei
沸 fei
濷 fei
狒 fei
疿 fei
痱 fei
癈 fei
砩 fu
肺 fei
胇 bi fei
芾 fei:74.9627% fu:25.0373%
蟦 ben fei
費 fei
费 fei
鐨 fei
镄 fei
靅 fei
鼣 fei
兝 fen
分 fen
吩 fen
岎 cha fen
帉 fen
昐 fen
朆 fen
梤 fen
棻 fen
氛 fen
砏 bin fen pin
紛 fen
纷 fen
翂 fen
芬 fen
衯 fen pen
訜 bin fen
酚 fen
鈖 fen
隫 fen
雰 fen
餴 fen
饙 fen
鳻 ban fen
㷊 fen
㸮 fen
䩿 fen
䯨 he qiao
䴅 fen
坆 fen mei
坟 fen
墳 fen
妢 fen
幩 fen
弅 fen
枌 fen
棼 fen
汾 fen
濆 fen pen
炃 ben fen
焚 fen
燓 fen
羒 fen
蒶 fen
蕡 fei fen
蚠 fen
蚡 fen
豮 fen
豶 fen
轒 fen
鐼 ben fen
馚 fen
馩 fen
黂 fen
鼖 fen
鼢 fen
㥹 fen
粉 fen
黺 fen
㖹 fen pen
㮥 ben fan
㿎 fen
份 fen
偾 fen
僨 fen
坋 ben fen
奋 fen
奮 fen
忿 fen
愤 fen
憤 fen
橨 fei fen
瀵 fen
秎 fen
粪 fen
糞 fen
羵 fen
膹 fen
魵 fen
鱝 fen
鲼 fen
丰 feng
仹 feng
偑 feng
僼 feng
凨 feng
凬 feng
凮 feng
妦 feng
寷 feng
封 feng
峯 feng
峰 feng
崶 feng
捀 feng
枫 feng
桻 feng
楓 fan feng
檒 feng
沣 feng
沨 feng
灃 feng
烽 feng
犎 feng
猦 feng
疯 feng
瘋 feng
盽 feng
砜 feng
碸 feng
篈 feng
莑 feng peng
葑 feng
蘴 feng song
蜂 feng
蠭 feng
諷 feng
豊 feng li
豐 feng
鄷 feng
酆 feng
鋒 feng
鏠 feng
锋 feng
靊 feng
風 feng
飌 feng
风 feng
麷 feng
㦀 feng
㵯 feng
䏎 feng
䙜 feng
䩼 feng
冯 feng ping
堸 feng
夆 feng pang
摓 feng peng
浲 feng hong
渢 fan feng
漨 beng feng peng
綘 feng
縫 feng
缝 feng
艂 feng
逢 feng
馮 feng ping
䟪 fan feng
唪 feng
覂 feng
讽 feng
㡝 feng
俸 feng
凤 feng
奉 feng
湗 feng
焨 feng
煈 feng
甮 feng
賵 feng
赗 feng
鳯 feng
鳳 feng
鴌 feng
覅 fiao
仏 fo
佛 fo:97.7267% fu:2.2733%
坲 fo
髴 fu
䳕 fu
剻 peng
哹 fu
紑 fou
罘 fu
芣 fu
裦 fou
否 fou:99.9808% pi:0.0192%
殕 bo fou ye
缶 fou
缹 fou
缻 fou
雬 fou
鴀 fou
伕 fu
呋 fu
夫 fu
妋 fu you
姇 fu
娐 fu
孵 fu
尃 bu fu po
怤 fu
懯 fu
敷 fu
旉 fu
柎 fu
泭 fu
玞 fu
璷 fu lu
砆 fu
稃 fu
筟 fu
箙 fu
粰 fu
糐 fu
紨 fu
綒 fu
罦 fu
肤 fu
膚 fu
荴 fu
衭 fu
豧 fu pu
趺 fu
跗 fu
邞 fu
鄜 fu
鈇 fu
鳺 fu gui
麩 fu
麬 fu
麱 fu
麸 fu
㚕 fu
㜑 fu
㟊 fu
㠅 fu
㤔 fu
㪄 fu
㫙 fu
䃽 fu gui zhi
䋹 fu
䌿 fu
䍖 fu
䑧 fu
䒀 bu
䔰 fu
䕎 fu
䘠 fu
䞞 fu
䟮 bo fu
䡍 fu
䨗 fu
䪙 fu po
䵗 bi bo
䵾 fu
乀 fu
伏 fu
俘 fu
凫 fu
刜 fu
匐 fu
咈 fu
垘 fu
孚 fu
岪 fu
巿 fu po
帗 bo fu
幅 fu
幞 fu
弗 fu
彿 fu
扶 fu
拂 fu
服 fu
枎 fu
栿 fu
桴 fu
棴 fu su
氟 fu
沷 fa
洑 fu
浮 fu
涪 fu
澓 fu
炥 fu
烰 fu
玸 fu
琈 fu
甶 fu
畉 fu
癁 fu
祓 fu
福 fu
符 fu
笰 fei fu
紱 fu
紼 fei fu
絥 fu
綍 fu
縛 fu
绂 fu
绋 fu
翇 fu
艀 fu
艴 fu
芙 fu
苻 fu
茀 fu
茯 fu
莩 fu piao
菔 fu
葍 fu
虙 fu
蚨 fu
蜉 fu
蝠 fu
袱 fu
諨 fu
踾 bi fu
輻 fu
辐 fu
郛 fu
鉘 fu
鉜 fu
錇 fu pei pou
韍 fu
韨 fu
颫 fu
鮄 fu
鳧 fu
鳬 fu
鴔 fu
鵩 fu
鶝 bi fu
黻 fu
㓡 fu gua
㕮 fu
䋨 fu
䌗 fu
䓛 qu
䗄 fu
䩉 fu
䫍 fu
䫝 fu
䯽 bao pou
乶 fu
俌 fu
俯 fu
冹 fu
呒 m
嘸 m
府 fu
弣 fu
抚 fu
拊 fu
捬 bu fu
撫 fu
斧 fu
暊 xu
滏 fu
焤 fu
甫 fu
盙 fu
秿 bu fu pu
簠 fu
脯 fu pu
腐 fu
腑 fu
莆 pu
蚥 fu
蜅 fu pu
軵 fu rong
輔 fu
辅 fu
郙 fu
釜 fu
釡 fu
頫 fu
鬴 fu
鯆 bu pu
黼 fu
㙏 fu
㚆 fu
㤱 dou fu
㬼 fu
㳇 fu
㵗 ping
㽬 fu pi
㾈 fu
䂤 fu
䎅 po
䒇 fu
䘀 fu
䘄 zhu
䝾 fu
䞜 fu
䞯 fu
䞸 fu
䟔 bo fu
䠵 fu
䦣 fu
䧞 fu ma
䨱 fu
䭸 bao
䮛 fu
䯱 fu pei pi
付 fu
偩 fu
傅 fu
冨 fu
副 fu
咐 fu
坿 fu
复 fu
妇 fu
婏 fan fu
婦 fu
媍 fu
富 fu
峊 fu nie
復 fu
椱 fu
榑 fu
父 fu
祔 fu
稪 fu
竎 fu
緮 fu
缚 fu
胕 fu zhou
腹 fu
萯 bei fu
蕧 fu
蚹 fu
蛗 fu
蝜 fu
蝮 fu
袝 fu
複 fu
褔 fu
覆 fu
訃 fu
詂 fu
讣 fu
負 fu
賦 fu
賻 fu
负 fu
赋 fu
赙 fu
赴 fu
輹 bu fu
鍑 fu
鍢 fu
阜 fu
阝 fu
附 fu
陚 fu wu
馥 fu
駙 fu
驸 fu
鮒 fu
鰒 fu
鲋 fu
鳆 fu
伽 ga:90.5580% jia:9.3626% qie:0.0794%
呷 ga xia
嘎 ga
嘠 ga
旮 ga
噶 ga
尜 ga
軋 ya
轧 ga:22.3870% ya:27.9119% zha:49.7011%
釓 ga qiu
錷 ga
钆 ga
尕 ga
玍 ga
尬 ga
侅 gai hai
垓 gai
姟 gai
峐 gai
晐 gai
畡 gai
祴 gai
絯 gai hai
胲 hai
荄 gai
該 gai
该 gai
豥 gai
賅 gai
賌 gai
赅 gai
郂 gai hai
陔 gai
隑 gai
䪱 gai hai
忋 gai
改 gai
絠 ai gai
㕢 gai hai
㧉 gai hai ye
㮣 gai
䏗 gai
丐 gai
乢 gai
匃 gai
匄 gai
屲 wa
戤 gai
摡 gai xi
概 gai
槩 gai
槪 gai
溉 gai
漑 gai
瓂 gai
盖 gai:99.8828% ge:0.1172%
芥 gai:10.4365% jie:89.5635%
葢 gai
蓋 gai
鈣 gai
钙 gai
乹 gan
亁 gan
凲 gan
咁 gan:1.8746% xian:98.1254%
坩 gan
尲 gan
尴 gan
尶 gan
尷 gan
嵅 han
干 gan
幹 gan
忓 gan
攼 gan han
杆 gan
柑 gan
泔 gan
浛 han
玕 gan
甘 gan
疳 gan
矸 gan
竿 gan
筸 gan
粓 gan
肝 gan
芉 gan
苷 gan
虷 gan han
蜬 han
迀 gan
酐 gan
飦 zhan
鳱 gan han yan
㺂 gan yan
䃭 gan
䇞 gan
䔈 gong
䤗 gan
䵟 gan
仠 gan han
感 gan
擀 gan
敢 gan
桿 gan
橄 gan
澉 gan
皯 gan
盰 gan
秆 gan
稈 gan
衦 gan
贑 gan
赶 gan
趕 gan
鱤 gan
鳡 gan
䯎 gan
䲺 gan
倝 gan
凎 gan
旰 gan
榦 gan
檊 gan
汵 cen gan han
涻 she
淦 gan
灨 gan
簳 gan
紺 gan
绀 gan
詌 gan
贛 gan gong zhuang
赣 gan
骭 gan
冈 gang
冮 gang
刚 gang
剛 gang
堈 gang
堽 gang
岗 gang
岡 gang
崗 gang
扛 gang:1.0853% kang:98.9147%
掆 gang
杠 gang
棡 gang
牨 gang
犅 gang
疘 gang gong
碙 gang nao
笐 hang
綱 gang
纲 gang
缸 gang
罁 gang
罓 gang
罡 gang
肛 gang
釭 gang
鋼 gang
鎠 gang
钢 gang
颃 hang
㟠 gang
㟵 gang
㽘 gang
䴚 gang
塂 jiang xiang
港 gang
戅 gang
戆 gang:99.4896% zhuang:0.5104%
戇 gang zhuang
槓 gang
焵 gang
筻 gang
槔 gao
槹 gao
橰 gao
櫜 gao
滜 gao
皋 gao
皐 gao
睪 du gao yi ze
睾 gao
篙 gao
糕 gao
羔 gao
羙 gao mei
膏 gao
臯 gao
韟 gao
餻 gao
高 gao
髙 gao
鷱 gao
鼛 gao
㚏 gao
㚖 gao ze
㾸 gao
䗣 han
夰 gao
搞 gao
攪 jiao
暠 gao hao
杲 gao
槁 gao
檺 gao
稁 kao
稾 gao
稿 gao
筶 gao
縞 gao
缟 gao
菒 gao
藁 gao
藳 gao
鎬 gao hao
镐 gao:69.1580% hao:30.8420%
吿 gao
告 gao
煰 gao
祮 gao
祰 gao
禞 gao
誥 gao
诰 gao
郜 gao
鋯 gao
锆 gao
仡 ge yi
割 ge
咯 ge:2.0421% ka:0.0208% lo:94.7189% luo:3.2182%
哥 ge
圪 ge
戈 ge
戓 ge
戨 ge
搁 ge
擱 ge
歌 ge
渮 he
滒 ge
牫 ge qiu zang
疙 ge
紇 ge he jie
纥 ge he
肐 ge
胳 ge
菏 he
袼 ge
謌 ge
鎶 ge
鴚 ge
鴿 ge
鸽 ge
麧 he
㗆 ge
㝓 ke
㠷 ge
㦴 ge
㨰 gun
㪾 ge luo
㵧 ge yi
㷴 ge
䆟 ao ke
䈓 ge qia
䐙 ge
䕻 li
䗘 ge
䘁 ge
䛋 ji
䛿 ge
䢔 he
䨣 ge
䩐 ge hu ji
䪂 ge
䪺 ge
䫦 ge kai
仮 jia
佮 e ge
匌 ge
呄 ge
嗝 ge
嘅 kai
塥 ge
愅 ge
挌 ge he
搿 ge
敆 he
敋 ge
晄 huang
格 ge
槅 ge
獦 ge lie xie
膈 ge
臵 ge
茖 ge
葛 ge
蛒 ge luo
蛤 ge:1.5073% ha:98.4927%
裓 ge jie
觡 ge
諽 ge
輵 e ge qie ya
轕 ge
郃 he
鎘 ge li
铬 ge
镉 ge
閣 ge
閤 ge he
阁 ge
隔 ge
革 ge:98.3815% ji:1.6185%
鞷 ge
韐 ge
韚 ge
颌 ge:9.5192% he:90.4808%
骼 ge
髂 qia
鬲 ge li
鮯 ge
鰪 e ge
齃 e he
哿 ge
擖 ka
笴 gan
舸 ge
騔 ge
魺 ge he
鲄 he
䧄 ge
个 ge
亇 ma
個 ge
各 ge
嗰 ge
箇 ge
虼 ge
鉻 ge luo
給 gei ji
给 gei:99.9892% ji:0.0108%
刯 geng
根 gen
跟 gen
哏 gen
䫀 gen
艮 gen
㫔 gen
㮓 gen
亘 gen
亙 gen
茛 gen
庚 geng
揯 gen
搄 geng
浭 geng
畊 geng
絙 geng huan
絚 geng
緪 geng
縆 geng
羮 geng
羹 geng
耕 geng
菮 geng
賡 geng
赓 geng
鶊 geng
鹒 geng
㾘 geng
䋁 geng
䌄 geng
哽 geng
埂 geng
峺 geng
挭 geng
梗 geng
綆 bing geng
绠 geng
耿 geng
莄 geng
郠 geng
頚 jing
頸 jing
颈 geng:2.6657% jing:97.3343%
骾 geng
鯁 geng
鲠 geng
䱍 geng
䱎 geng
䱭 geng
䱴 geng
堩 geng
恆 heng
暅 geng
更 geng
供 gong
公 gong
功 gong
匑 gong
厷 gong hong
塨 gong
宫 gong
宮 gong
工 gong
幊 gong
弓 gong
恭 gong
愩 gong hong
攻 gong
杛 gong
碽 gong
篢 long
糼 gong
肱 gong
蚣 gong
觥 gong
觵 gong
躬 gong
躳 gong
髸 gong
龏 gong wo
龔 gong
龚 gong
㤨 gong
㧬 gong
㫒 gong
㭟 gong
㺬 gong
㼦 gong
䂬 gong
䡗 gong
巩 gong
廾 gong
拱 gong
拲 gong
栱 gong
汞 gong
珙 gong
礦 kuang
穬 kuang
蛬 qiong
銾 gong hong
鋛 gong
鞏 gong
鞐 qia
㓋 gong
㔶 gan gong
㯯 dan gong ju
䇨 gong xiang
䢚 geng hang
共 gong
唝 gong hong
摃 kang
羾 gong
貢 gong
贡 gong
佝 gou
勾 gou
枸 gou:70.9869% ju:29.0131%
沟 gou
泃 ju
溝 gou
篝 gou
緱 gou
缑 gou
芶 gou
褠 gou
鈎 gou
鉤 gou
钩 gou
鞲 gou
㺃 gou
岣 gou
狗 gou
玽 gou
笱 gou
耇 gou
耈 gou
耉 gou
苟 gou
茍 ji
茩 gou
蚼 gou qu xu
豿 gou
㗕 gou
㜌 gou kou nou
㝅 gou
㝤 gou
㨌 gou
㳶 nou ru
䃓 gou
䝭 gou
䞀 hou
傋 gou jiang
冓 gou
唦 sha
坸 gou
垢 gou
够 gou
夠 gou
姤 gou
媾 gou
彀 gou
搆 gou
撀 gou
构 gou
構 gou
煹 gou
瞉 ji kou
簼 long
覯 gou
觏 gou
訽 gou
詬 gou hou
诟 gou
購 gou
购 gou
遘 gou
雊 gou
韝 gou
估 gu
呱 gu gua
咕 gu
哌 pai
嗗 gu wa
夃 gu ying
姑 gu
嫴 gu
孤 gu
柧 gu
橭 gu
沽 gu
泒 gu
痼 gu
笟 gu
箍 gu
箛 gu
罛 gu
苽 gu
菇 gu
菰 gu
蓇 gu
蛄 gu
觚 gu
軱 gu
軲 gu
轂 gu
轱 gu
辜 gu
酤 gu
鈲 gu pi
鈷 gu
钴 gu
鮕 gu
鴣 gu
鸪 gu
䜼 gu mou
䮩 gu
鶻 gu hu
㒴 gu
㚉 gu
㯏 gu
㼋 gu ru
㾶 gu
䀇 gu
䀜 gu
䀦 gu
䀰 gu
䅽 gu xin
䊺 hu
䍍 kou
䐨 gu que
䡩 keng zhen
䵻 gu
古 gu
唂 gu
唃 gu
嘏 gu jia
尳 gu
愲 gu
扢 ge gu jie qi
杚 gai ge
榖 gu
毂 gu
汩 gu
淈 gu hu
濲 gu
瀔 gu
焸 gu xiong ying
牯 gu
狜 ku
皷 gu
皼 gu
盬 gu
瞽 gu
穀 gu
糓 gu
縎 gu hu
罟 gu
羖 gu
股 gu
脵 gu
臌 gu
薣 gu
蛊 gu
蛌 gu
蠱 gu
詁 gu
诂 gu
谷 gu:99.9056% yu:0.0944%
賈 gu jia
餶 gu
馉 gu
骨 gu
鵠 gu he hu
鹄 gu hu
鹘 gu hu
鼓 gu
鼔 gu
㧽 gu
㽽 gu
䍛 gu
䓢 gu
䶜 gu
僱 gu
凅 gu
固 gu
堌 gu
崓 gu
崮 gu
故 gu
梏 gu
棝 gu
榾 gu
牿 gu
祻 gu
稒 gu
錮 gu
锢 gu
雇 gu
頋 e
顧 gu
顾 gu
鯝 gu
鲴 gu
刮 gua
劀 gua
懖 kuo
栝 gua kuo
歄 gua
煱 gua
瓜 gua
瘑 guo
筈 kuo
緺 gua
胍 gua
脶 luo
腡 luo
膼 zhua
葀 kuo
蝸 wo
趏 gua huo
踻 gua tuo
銽 gua
頢 kuo
颳 gua
騧 gua
鴰 gua
鸹 gua
㒷 gua
䈑 gua
冎 gua
剐 gua
剮 gua
叧 gua
寡 gua
卦 gua
啩 gua
坬 gua
挂 gua
掛 gua
絓 gua
罣 gua
罫 gua guai hua
褂 gua
詿 gua
诖 gua
髺 kuo yue
乖 guai
拐 guai
枴 guai
柺 guai
箉 dai guai
㧔 guai
㷇 guai hui
㽇 hu
䂯 guai
䊽 guai jue
叏 guai
夬 guai
廥 kuai
怪 guai
恠 guai
旝 kuai
癐 gui wei
倌 guan
关 guan
官 guan
棺 guan
瘝 guan
癏 guan
矜 guan:8.9761% jin:88.0184% qin:3.0055%
窤 guan
綸 lun
纶 guan:6.0920% lun:93.9080%
莞 guan:86.3018% wan:13.6982%
蒄 guan
覌 guan
観 guan
觀 guan
观 guan
関 guan
闗 guan
關 guan
鰥 guan gun kun
鱞 guan
鳏 guan
䏓 guan
䗆 guan
䘾 guan
䦎 guan kang
䩪 guan
䪀 guan
䲘 guan
琯 guan
痯 guan
筦 guan
管 guan
舘 guan
輨 guan
錧 guan
館 guan
馆 guan
鳤 guan
㮡 guan
㴦 guan
䌯 guan quan
䎚 guan
䗰 guan
䙛 guan
䙮 guan
䝺 guan
丱 guan
冠 guan
悹 guan
悺 guan
惯 guan
慣 guan
掼 guan
摜 guan
樌 guan
毌 guan
泴 guan
涫 guan
潅 guan
灌 guan
爟 guan
瓘 guan
盥 guan
矔 guan quan
礶 guan
祼 guan
罆 guan
罐 guan
貫 guan
贯 guan
遦 guan
鏆 guan
鑵 guan
雚 guan huan
鱹 guan
鸛 guan huan quan
鹳 guan
侊 guang
僙 guang
光 guang
咣 guang
垙 guang
姯 guang
桄 guang
洸 guang
灮 guang
炗 guang
炚 guang
炛 guang
烡 guang
珖 guang
胱 guang
茪 guang
輄 guang
銧 guang
黆 guang
广 an:0.0789% guang:99.9211%
廣 guang
犷 guang
獷 guang
㫛 guang
櫎 gu guang guo huang
矌 guo kuang
臦 guang jiong
臩 guang jiong
逛 guang
亀 gui
傀 gui kui
圭 gui
妫 gui
媯 gui
嫢 gui zui
嬀 gui
帰 gui
归 gui
摫 gui
敮 xia
椝 gui
槣 gui ji
槻 gui
槼 gui
歸 gui
溈 wei
潙 wei
珪 gui
瑰 gui
璝 gui
瓌 gui
皈 gui
硅 gui
窐 gui wa
胿 gui kui
膭 dui gui kui
袿 gua gui
規 gui
规 gui
邽 gui
郌 gui
閨 gui
闺 gui
鬶 gui
鬹 gui xie
鮭 gui hua kui wa xie
鲑 gui xie
鴂 jue
龜 gui
龟 gui:99.0944% jun:0.4528% qiu:0.4528%
㔳 gui
㧪 gui wei
㨳 gui ji
㩻 gui qi
㲹 gui
㸵 gui
䁛 gui
䍯 gui
䞈 gui
䞨 gui
䣀 gui qi wei
䤥 gui wei
佹 gui
匦 gui
匭 gui
厬 gui
垝 gui
姽 gui
宄 gui
庋 gui
庪 gui
恑 gui wei
攱 gui
晷 gui
氿 gui jiu
癸 gui
祪 gui
簋 gui
蛫 gui
蟡 gui
觤 gui
詭 gui
诡 gui
軌 gui
轨 gui
陒 gui
鬼 gui
㙺 gui kui
㪈 gui
䇈 hua
䌆 gui
䍷 wei
䐴 gui
䖯 kui wa
䙆 kui
䝿 gui
䠩 gui
䯣 gui kui
䰎 kui
䳏 gui jue
刽 gui
刿 gui
劊 gui
劌 gui
匮 kui
嶡 gui jue
巜 huan kuai
攰 gui
昋 gui jiong
暩 ji
柜 gui:99.2088% ju:0.7912%
桂 gui
桧 gui:59.4494% hui:40.5506%
楿 xiang
檜 gui hui
櫃 gui
溎 gui yan
炅 gui jiong
炔 gui que
猤 gui
瞆 kui
筀 gui
蓕 gui
襘 gui hui
貴 gui
贵 gui
跪 gui
鞼 gui hui
鱖 gui jue
鱥 gui
鳜 gui
裩 kun
㙥 gun
㫎 gun hui
㯻 gun
䃂 gun
䎾 gun
䜇 gun
丨 e:53.5889% gun:14.0198% shu:32.3913%
掍 hun
滚 gun
滾 gun
磙 gun
緄 gun hun
绲 gun
蓘 gun
蔉 gun
衮 gun
袞 gun
輥 gun
辊 gun
鮌 gun
鯀 gun
鲧 gun
䵪 gun hun
棍 gun
璭 gun
睴 gun
謴 gun
呙 guo
咼 guo
啯 guo
嘓 guo
埚 guo
埻 zhun
堝 guo
墎 guo
崞 guo
彍 guo
涡 guo:5.5985% wo:94.4015%
渦 wo
濄 guo wo
聒 gua
蝈 guo
蟈 guo
過 guo
郭 guo
鈛 guo
鍋 guo
锅 guo
㕵 guo
㖪 guo huo xu
㚍 kui
㶁 guo
䂸 guo
䆐 guo
䐸 guo huo
䤋 guo yu
䬎 guo xu
囯 guo
囶 guo
囻 guo
国 guo
圀 guo
國 guo
帼 guo
幗 guo
慖 guo
掴 guai:2.8946% guo:97.1054%
摑 guai guo
漍 guo
簂 gui guo
聝 guo
腘 guo
膕 guo
虢 guo
馘 guo
㞅 luo
䙨 guo
䴹 guo hun luo
惈 guo
果 guo
椁 guo
槨 guo
淉 guan guo
猓 guo:40.1008% luo:59.8992%
粿 guo hua
綶 guo
菓 guo
蜾 guo
裹 guo
輠 guo hua hui
錁 guo ke kua
鐹 guo
餜 guo
馃 guo
㳀 guo
腂 guo hua lei
过 guo
哈 ha
鉿 ge ha jia ke
铪 ha
蝦 xia
咍 hai
咳 hai:78.9545% ke:21.0455%
嗨 hai:93.9930% hei:6.0070%
㜾 hai
㨟 hai
䠽 hai kai
䯐 hai
䱺 hai
孩 hai
还 hai:98.0072% huan:1.9928%
還 hai huan
頦 hai ke
颏 ke
骸 hai
海 hai
烸 hai
酼 hai
醢 hai
㤥 hai
㦟 mai
㧡 hai wei
㺔 hai hui
䇋 hai
亥 hai
嗐 hai
害 hai
氦 hai
餀 hai
饚 hai
駭 hai
骇 hai
唅 han
嫨 han nan
憨 han
炶 han
甝 han
蚶 han
谽 han
酣 han
頇 an han
顸 han
馠 han
魽 han
鼾 han
㖤 han
㙈 xia
㙔 han wei
㟏 han
㟔 han
㮀 han
㶰 han
㼨 han
䈄 han
䗙 han
䤴 han
䥁 han
䨡 han
䮧 han
䶃 han
佄 gan han
函 han
凾 han
含 han
圅 han
娢 han
寒 han
崡 han
晗 han
梒 han
涵 han
焓 han
琀 han
筨 han
邗 han
邯 han
鋡 han
韓 han
韩 han
㘎 han
㘕 han lan
㘚 han
㙳 han kan
㵎 jian
㸁 han
㺖 han
㽉 xian
䍐 han
䍑 han
䓍 han
䓿 han
䛞 han
喊 han
嚂 han lan
浫 han
罕 han
蔊 han
豃 gan han
闞 han kan xian
㑵 han
㒈 han
㜦 xin
㢨 han
㨔 han
㪋 han he
㲦 han
㵄 han yu
㽳 xu
䁔 han xuan
䌍 jin
䎯 han
䏷 han
䐄 han xian
䕿 han
䖔 han kan
䘶 han
䧲 han
䫲 han kan
傼 han
哻 han
垾 an han
屽 an han
悍 han
憾 han
扞 gan han
捍 han
撖 han
撼 han
攌 huan
旱 han
晘 han
晥 han
暵 han
汉 han
汗 han
涆 han
淊 yan
漢 han
澏 han
瀚 han
焊 han
熯 han
猂 han
皔 han
睅 han
翰 han
莟 han
菡 han
蛿 han
蜭 han
螒 han
譀 han xian
釬 han
銲 han
鋎 han
閈 bi han
闬 han
雗 han
頜 ge han he qin
頷 han
顄 han
颔 han
馯 han qian
駻 han
鶾 han
夯 ben:3.4648% hang:96.5352%
忼 kang
㤚 hang
䀪 hang
䘕 hang
䲳 hang
吭 hang:27.0527% keng:72.9473%
斻 hang
杭 hang
桁 heng
筕 hang
絎 hang
绗 hang
航 hang
苀 hang
蚢 hang
行 hang:8.2219% heng:1.0000% xing:90.7781%
貥 hang
迒 hang
雽 hu
頏 gang hang
魧 hang
鸻 heng
䟘 hang
䣈 hang
䦳 xiang
䴂 xiang
巷 hang:3.3905% xiang:96.6095%
沆 hang
侾 xiao
嚆 hao
蒿 hao
薅 hao
㕺 xiao
㠙 hao
㩝 hao
㬔 hao
䝥 hao
䧫 hao
儫 hao
勂 gao
嗥 hao
嘷 hao
噑 hao
嚎 hao
壕 hao
椃 hao
毫 hao
濠 hao
狢 he mo
獆 hao
獋 gao hao
獔 hao
籇 hao
號 hao
虠 hao jiao
蠔 hao
諕 hao huo xia
譹 hao
豪 hao
貉 hao:46.0207% he:53.9793%
鶴 he
好 hao
恏 hao
郝 hao
㘪 hao
㙱 hao
㚪 hao
㝀 hao
㞻 hao
㬶 hao
㵆 gao
䒵 hao
䚽 hao
䝞 hao
䧚 hao
䪽 hao
䬉 huo
䯫 hao
傐 hao
号 hao
哠 hao
峼 hao
悎 hao jiao
昊 hao
昦 hao
晧 hao
暤 hao
暭 hao
曍 hao
浩 hao
淏 hao
滈 hao
澔 hao
瀥 xue
灏 hao
灝 hao
皓 hao
皜 hao
皞 hao
皡 hao
皥 hao
秏 hao mao
耗 hao
聕 hao
薃 hao
鄗 hao
顥 hao
颢 hao
鰝 hao
呵 a:8.9654% he:91.0346%
喝 he
嗬 he
峆 he
抲 he qia
訶 he
诃 he
㓭 she
㔠 he xia
㕡 he
㥺 he
㪉 he
㭘 ge he
㭱 he
㮝 he
㮫 he qia xia
㹇 he jian
㿣 he
䃒 he
䅂 he
䒩 he
䕣 he
䞦 he
䢗 qu
䫘 he jie ke
䳚 he kan
䶅 he
何 he
劾 he
合 ge:0.0214% he:99.9786%
咊 he
和 he:99.9727% hu:0.0031% huo:0.0242%
哬 he
啝 he
姀 he
廅 e
惒 he
曷 he
柇 he
核 he:99.8863% hu:0.1137%
楁 he
毼 da he ke
河 he
涸 he
滆 ge
澕 he
熆 he
盇 he
盉 he
盍 he
盒 he
礉 ao he qiao
禾 he
秴 ge he
篕 he
翮 he
荷 he
萂 he
蒚 li
蚵 he:49.4081% ke:50.5919%
螛 he xia
覈 he
訸 he
詥 ge he
貈 he mo
趷 ke
釛 ba
鉌 he
閡 ai he
闔 he
阂 he:94.5575% jie:5.4425%
阖 he
鞨 he
餲 ai he
饸 he
鶡 he
鹖 he
齕 he
龁 he
龢 he
㕰 ma xue
㦦 xi
㬞 he
㵑 he
㷎 he
㷤 hu xue
䎋 kao
䓼 he mang
䚂 he
䪚 da ta
䳽 he
䴳 hua
䵱 xi
佫 he
嗃 he hu xiao
嚇 xia
壑 he
寉 que
暍 ye
焃 he huo
煂 he
熇 he kao xiao
爀 he
猲 ge he xie
癋 he
皬 he
碋 he
翯 he
蠚 he
袔 he ke kua
褐 he
賀 he
贺 he
赫 he
隺 he hu que
靎 he
靏 he
鶮 he hu
鸖 he
鹤 he
嘿 hai:3.7188% hei:96.2683% mo:0.0129%
潶 hei
黑 hei
黒 hei
㯊 hen
拫 hen
痕 hen
鞎 hen
䓳 hen xie
很 hen
狠 hen
詪 hen
恨 hen
亨 heng
哼 heng
悙 heng
脝 heng
諻 huang
㔰 heng
㶇 heng
䄓 huang
䒛 huan
䬖 heng
䬝 heng
䯒 heng
佷 hen heng
姮 heng
恒 heng
揘 huang yong
楻 huang
横 heng
橫 heng
珩 hang heng
蘅 heng
衡 heng
誙 keng
鑅 heng
鴴 heng
黉 hong
啈 heng
堼 heng
撔 hong
澋 hong
叿 hong
吽 hong
呍 hong
哄 hong
哅 xiong
揈 hong
渹 hong qing
烘 hong
焢 hong
硡 hong
薨 hong
訇 hong
谾 hong long
軣 hong
輷 hong
轟 hong
轰 hong
鍧 hong
閧 hong xiang
顭 meng
魟 hong
㖓 hong
㢬 hong
䂫 hang
䃔 hong qiong
䆖 hong
䉺 hong
䍔 gong
䜫 hong jiang
䞑 hong
䡌 hong
䡏 hong
䧆 hong
䨎 hong
䩑 hong
䪦 hong
䫹 hong
䫺 hong
䲨 hong
仜 hong
垬 hong
妅 hong
娂 hong
宏 hong
宖 hong
峵 hong
弘 hong
彋 hong
汯 hong
泓 hong
洪 hong
浤 hong
渱 gong hong
潂 hong
灴 hong
玒 hong
玜 gong
瓨 hong xiang
硔 hong
竑 hong
竤 hong
篊 huang
粠 hong
紅 hong
紘 hong
紭 hong
綋 hong
红 gong:0.0293% hong:99.9707%
纮 hong
翃 hong
翝 hong
耾 hong
舼 hong qiong
苰 hong
荭 hong
葒 hong
葓 hong
蕻 hong
虹 hong:99.7263% jiang:0.2737%
訌 hong
讧 hong
谹 hong
谼 hong
鈜 hong
鉷 hong
鋐 hong
閎 hong
闳 hong
霟 hong
鞃 hong
鴻 hong
鸿 hong
黌 hong
㬴 hong
䀧 hong
嗊 gong hong
晎 hong
㶹 hong
澒 hong
鍙 hu
鬨 hong
齁 hou
㗋 hou
㤧 hou
㬋 hou
㮢 hou
㺅 hou
䂉 hou
䗔 hou
䙈 hou
䫛 hou
䳧 hou
侯 hou
喉 hou
帿 hou
猴 hou
瘊 hou
睺 hou
矦 hou
篌 hou
糇 hou
翭 hou
葔 hou
銗 xiang
鍭 hou
餱 hou
骺 hou
鯸 hou
㖃 hou
㸸 hou kou ou
吼 hou
犼 hou
㕈 yi
㫗 hou
䞧 hou
䪷 gou hou
候 hou
厚 hou
后 hou
垕 hou
堠 hou
後 hou
洉 hou
缿 xiang
豞 hou
逅 hou
郈 hou
鄇 hou
鮜 hou
鱟 hou
鲎 hou
鲘 hou
乎 hu
匢 hu
匫 hu
吰 hong
呼 hu
唿 hu
啒 gu
嘑 hu
垀 hu
寣 hu
峘 huan
幠 hu
忽 hu
恗 hu kua
惖 ti
惚 hu
戯 hu xi
戲 xi
昒 hu
曶 hu
歑 hu
歘 chua xu
泘 hu
淲 biao hu
淴 hu
滹 hu
烀 hu
烼 xu
猢 hu
膴 hu mei wu
苸 hu
虍 hu
虖 hu
謼 hu xiao
軤 hu
轷 hu
雐 hu
餬 hu
㗅 hu
㪶 hu
㯛 hu
㹱 que
㾰 hu
㿥 he
䁫 hu meng
䈸 hu
䉉 gu hu
䉿 hu
䊀 hu
䎁 hu
䔯 ku
䚛 hu
䞱 hu
䠒 hu
䧼 hu
䩴 hu
䭅 hu
䭌 hu
䭍 hu
䮸 wo
喖 hu
嘝 hu
囫 hu
壶 hu
壷 hu
壺 hu
媩 hu
弧 hu
抇 hu
搰 hu
斛 hu
楜 hu
槲 hu
湖 hu
瀫 hu
焀 hu
煳 hu
狐 hu
瑚 hu
瓳 hu
箶 hu
糊 hu
絗 hu
縠 hu
胡 hu
葫 hu
蔛 hu
蝴 hu
螜 hu
衚 hu
觳 hu
醐 hu
鍸 hu
頶 hu
鬍 hu
魱 hu
鰗 hu
鶘 hu
鶦 hu
鹕 hu
䗂 hu
乕 hu
唬 hu:93.7565% xia:6.2435%
汻 hu huang
浒 hu:79.2019% xu:20.7981%
滸 hu xu
琥 hu
萀 hu
虎 hu
虝 hu
許 xu
㕆 hu
㦿 hu qian
㨭 hu
㸦 hu jia
㺉 hu
䇘 hu
䍓 hu
䕶 hu
䛎 xue
䨥 huo shuang
䨼 hu
䪝 hu
䲵 que
互 hu
冱 hu
冴 hu
嚛 hu yo
婟 hu
嫭 hu
嫮 hu
岵 hu
帍 hu
弖 hu
怘 gu hu
怙 hu tie
戶 hu
户 hu
戸 hu
戽 hu
扈 hu
护 hu
摢 chu hu
昈 hu
枑 hu
楛 hu ku
槴 hu
沍 hu
沪 hu
滬 hu
熩 hu
瓠 hu
祜 hu
笏 hu
簄 hu
綔 hu
臛 huo
蔰 hu
謢 zhi
護 hu
豰 bo gou hu huo
鄠 hu
頀 hu
鳠 hu
鳸 hu
鸌 hu
鹱 hu
哗 hua
嘩 hua
砉 huo xu
花 hua
芲 hua
蕐 hua
錵 hua
鷨 hua
㕲 hua ying
㟆 hua
㠏 hua
㦊 hua
㭉 hua
㮯 hua hun
䅿 huang
䏦 gua tian
䔢 hua
䱻 hua
䶤 hua
劃 hua huai
华 hua
崋 hua
樺 hua
浍 hui kuai
滑 hua
澮 hui kuai
狯 kuai
猾 hua
磆 gu hua ke
華 hua
螖 hua
譁 hua
豁 huo
釫 hua wu
鏵 hua
铧 hua
驊 hua
骅 hua
㓰 hua
㕦 hua
㕷 hua pa
㚌 hua
㠢 huai
㦎 huo
㩇 hua huo zuo
䛡 hua
䠉 huan
划 hua:99.8843% huai:0.1157%
化 hua
婳 hua
嫿 hua
嬅 hua
摦 hua
杹 hua
桦 hua
槬 hua
澅 hua
画 hua
畫 hua
畵 hua
繣 hua
舙 hua qi
觟 hua xie
話 hua
諣 gua hua
譮 hua hui xie
话 hua
竵 hua wai
㜳 huai
䃶 guai gui huai
䈭 huai sou
䴜 wai
佪 huai hui
徊 huai:86.8663% hui:13.1337%
怀 huai
懐 huai
懷 huai
槐 huai
櫰 gui huai
淮 huai
瀤 huai wai
耲 huai
褢 huai
褱 huai
踝 huai
咶 gua guo hua huai shi
坏 huai
壊 huai
壞 huai
孬 nao
蘹 huai
蘾 huai
諙 huai
懽 huan
欢 huan
歓 huan
歡 huan
犿 fan huan
獾 huan
讙 huan
貛 huan
酄 huan quan
驩 huan
鴅 huan
鵍 guan huan juan
㡲 huan
㦥 xian xuan
㵹 huan mo
㶎 huan
㿪 huan
䍺 huan
䝠 huan
䥧 huan
䦡 huan
䭴 huan
䮝 hun
䴟 huan
圜 huan:39.1172% yuan:60.8828%
垸 yuan
嬛 huan
寏 huan
寰 huan
懁 xuan
捖 gua wan
桓 huan
梡 hun kuan
洹 huan
澴 huan
狟 heng huan xuan
环 huan
環 huan
瓛 huan
糫 huan
繯 huan
缳 huan
羦 huan
肒 huan
苋 xian
荁 huan
萈 huan
萑 huan
豲 huan
貆 huan
郇 huan:79.4471% xun:20.5529%
鍰 huan
鐶 huan xuan
锾 huan
镮 huan
闤 huan
阛 huan
雈 huan
鬟 huan
鹮 huan
㣪 huan
㬊 huan
䈠 huan yuan
澣 huan
睆 huan
緩 huan
缓 huan
藧 huan
輐 wan yuan
㓉 huo
㕕 huan
㪱 huan
㬇 huan
㹖 huan
㼫 hua huan
䀓 huan
䀨 gua hua
䆠 huan
䯘 huan
唤 huan
喚 huan
喛 he huan xuan yuan
嚾 huan
奂 huan
奐 huan
宦 huan
嵈 huan
幻 huan
患 huan
愌 huan
换 huan
換 huan
擐 huan
梙 huan
槵 huan
浣 huan
涣 huan
渙 huan
漶 huan
烉 huan
焕 huan
煥 huan
瑍 huan
痪 huan
瘓 huan
瞣 huan
脘 wan
觨 hun
豢 huan
轘 huan
逭 huan
鯇 huan
鰀 huan
鲩 huan
嚝 hong
塃 huang
巟 huang
慌 huang
朚 huang mang meng wang
肓 huang
荒 huang
衁 huang
㞷 huang
㾠 kuang
㾮 huang
䅣 huang
䊗 huang
䊣 huang
䍿 huang
䐵 gong huang
䑟 huang
䞹 huang
䪄 huang
䮲 huang
䳨 huang
偟 huang
凰 huang
喤 huang
堭 huang
墴 huang
媓 huang
崲 huang
徨 huang
惶 huang
撗 guang
湟 huang
潢 huang
煌 huang
熿 huang
獚 huang
瑝 huang
璜 huang
癀 huang
皇 huang
磺 huang
穔 huang
篁 huang
簧 huang
艎 huang
葟 huang
蝗 huang
蟥 huang
趪 guang huang
遑 huang
鍠 huang
鐄 huang
锽 huang
隍 huang
韹 huang ying
餭 huang
騜 huang
鰉 huang
鱑 huang
鳇 huang
鷬 huang
黃 huang
黄 huang
㤺 huang
㬻 hang huang
䁜 huang
䌙 huang
䐠 huang
兤 huang
奛 huang
宺 huang
幌 huang
怳 huang
恍 huang
晃 huang
榥 huang
滉 huang
熀 huang ye
縨 huang
詤 huang
謊 huang
谎 huang
鎤 huang
㨪 huang
愰 huang
曂 huang
皝 huang
皩 huang
軦 kuang
咴 hui
噅 hui
噕 hui
婎 hui
媈 hui
幑 hui
徽 hui
恢 hui
拻 hui
挥 hui
揮 hui
撝 hui
晖 hui
暉 hui
洃 hui
瀈 hui
灰 hui
灳 hui
烣 hui
煇 hui
珲 hui:84.9052% hun:15.0948%
琿 hui hun
睳 hui
禈 hui
翚 hui
翬 hui
虺 hui
袆 hui
褌 kun
褘 hui
詼 hui
诙 hui
豗 hui
輝 hui
辉 hui
隓 duo hui
隳 hui
顪 hui
鰴 hui
麾 hui
鼿 hui wu
囘 hui
回 hui
囬 hui
廻 hui
廽 hui
恛 hui
洄 hui
痐 hui
茴 hui
藱 hui
蚘 hui
蛔 hui
蛕 hui
蜖 hui
迴 hui
逥 hui
鮰 hui
㩓 hui
㷐 hui
䃣 hui
䏨 dui hui
䛼 hui
悔 hui
檓 hui
毀 hui
毁 hui
毇 hui
烠 ai hui
燬 hui
誨 hui
譭 hui
賄 hui
㑰 hui
㑹 hui
㒑 hui kui
㜇 hui ye
㞧 hui
㤬 hui
㥣 hui
㨤 hui
㨹 hui xue
㩨 hui
㬩 hui
㰥 hui xi
㱱 hui
㷄 hui
㻅 hui
䂕 hui
䅏 hui
䇻 wei
䌇 hui
䕇 hui
䙌 kui
䙡 hui kui
䛛 hui
䜋 hui
䤧 hui
䧥 hui
䩈 hui
䫭 hui
会 hui:99.9785% kuai:0.0215%
僡 hui
儶 hui xie
匯 hui
卉 hui
叀 hui zhuan
哕 hui yue
喙 hui
嘒 hui
噦 hui yue
噧 xie
嚖 hui
圚 hui
嬇 kui
寭 hui
廆 gui wei
彗 hui
彙 hui
彚 hui
恚 hui
恵 hui
惠 hui
慧 hui
憓 hui
晦 hui
暳 hui
會 hui kuai
槥 hui
橞 hui
櫘 hui
殨 hui
汇 hui
泋 hui
湏 hui min
滙 hui
潓 hui
潰 kui
濊 hui huo wei
烩 hui
燴 hui
獩 hui
璯 hui kuai
瞺 hui
禬 gui
秽 hui
穢 hui
篲 hui
絵 hui
繐 sui
繢 hui
繪 hui
绘 hui
缋 hui
翙 hui
翽 hui
芔 hu hui
荟 hui
蔧 hui
蕙 hui
薈 hui
蟪 hui
詯 hui
詴 wei
諱 hui
譓 hui
譿 hui
讳 hui
诲 hui
贿 hui
鏸 hui rui sui
鐬 hui
钺 yue
闠 hui
阓 hui
靧 hui
韢 hui sui
頮 hui
颒 hui
餯 hui
饖 wei
婚 hun
惛 hun
惽 min
敯 min
昏 hun
昬 hun
棔 hun
殙 hun men
涽 hun
睧 hun
睯 hun
荤 hun xun
葷 hun xun
閽 hun
阍 hun
㑮 hun
㨡 hun
䛰 hun
䫟 hun
䰟 hun
䴷 huan hun
堚 hun
忶 hun
棞 jun
楎 hui
浑 hun
混 hun
渾 hun
祵 kun
繉 hun
轋 hun
顐 hun wen
餛 hun kun
餫 hun yun
馄 hun
魂 hun
鼲 hun
睔 gun huan lun
鯶 hun
㥵 hun
䅙 hun
䅱 hun
䚠 hun
䧰 hun
俒 hun
倱 hun
圂 hun
慁 hun
溷 hun
焝 hun
諢 hun
诨 hun
劐 huo
嚄 huo o
耠 huo
锪 huo
䄆 huan huo
䄑 huo
䣶 huo tian
䯏 gua hua
佸 huo
活 huo
秳 huo kuo
萿 huo kuo
鈥 huo
钬 huo
伙 huo
夥 huo
漷 huo
火 huo
邩 huo
㗲 huo
㘞 huo
㦜 huo xue
㦯 huo
㨯 huo
㯉 huo
㸌 huo
䁨 huo
䂄 huo
䄀 huo
䉟 huo
䋭 yu
䦚 kua
䰥 huo yu
俰 huo
剨 huo
咟 huo
嗀 hu
嚯 huo
嚿 huo
奯 huo
彟 yue
彠 yue
惑 huo
或 huo
捇 chi huo
掝 huo xu
擭 hu huo wo
攉 huo
旤 huo
曤 huo
楇 guo huo kua
檴 hua huo
沎 huo
湱 huo
濩 hu huo
瀖 huo
獲 huo
瓁 wo
癨 huo
眓 huo
矆 huo wo xue yue
矐 huo
矱 yue
礊 huo ke
祸 huo
禍 huo
穫 huo
耯 huo
臒 wo yue
艧 huo wo
获 huo
蒦 huo wo
藿 huo
蠖 huo
謋 huo
讗 xie
貨 huo
货 huo
鑊 huo
镬 huo
閄 huo shan
雘 wo
霍 huo
靃 huo sui suo
韄 hu
騞 huo
鱯 hu
䤠 zhi
丌 ji qi
乩 ji
僟 ji
击 ji
刏 ji
剞 ji
勣 ji
叽 ji
咭 ji
唧 ji
喞 ji
嗘 ji
嘰 ji
圾 ji
基 ji
墼 ji
姬 ji
尐 ji jie
屐 ji
峜 ji
嵆 ji
嵇 ji
幾 ji
擊 ji
朞 ji
机 ji
枅 ji
樍 ze
機 ji
櫅 ji
欚 li
毄 ji
激 ji
犄 ji
玑 ji
璣 ji
畸 ji
畿 ji
癘 li
癪 ji
矶 ji
磯 ji
禨 ji
积 ji
稘 ji qi
稽 ji:95.0189% qi:4.9811%
積 ji
竒 qi
笄 ji
筓 ji
箕 ji
簊 ji
緝 ji qi
績 ji
绩 ji
缉 ji:96.0131% qi:3.9869%
羁 ji
羇 ji
羈 ji
耭 ji
聻 jian ni
肌 ji
脔 luan
芨 ji
萁 qi
虀 ji
虮 ji
蛣 qi
襀 ji
覉 ji
覊 ji
觭 ji
諅 ji
譏 ji
譤 ji
讥 ji
賫 ji
賷 ji
赍 ji
跡 ji
跻 ji
踦 yi
蹟 ji
躋 ji
躸 ji
迹 ji
銈 ji
鐖 ji qi
鑇 ji
鑙 ji
隮 ji
雞 ji
霙 ying
鞿 ji
韲 ji
飢 ji
饑 ji
饥 ji
鰿 ji
鳮 ji
鶏 ji
鷄 ji
鸄 ji
鸡 ji
齍 ji zi
齎 ji
齏 ji
齑 ji
㔕 ji
㖢 qi
㗊 ji lei
㗱 ji
㘍 ji
㙫 ji
㞃 ji
㠍 ji
㠎 ji jie
㡇 jie zhe
㡮 ji
㤂 ji
㥛 ji ke
㧀 ji
㭲 ji
㮟 ka nian
㮨 ji
㱞 la yi
㲺 ji
㴕 ji
㻷 ji
㽺 ji
㾊 ci ji se
䁒 ji zi
䐕 ji
䐚 ji
䚐 ji
䞘 ji
䟌 ji
䣢 ji
䩯 ji qi
䯂 ji shen
䲯 ji
䳭 ji
亟 ji:90.8499% qi:9.1501%
亼 ji
伋 ji
佶 ji
偮 ji
卙 chi ji
即 ji
卽 ji
及 ji
叝 gao
吉 ji
堲 ci ji
塉 ji
姞 ji
嫉 ji
岌 ji
嵴 ji
嶯 ji
庴 ji
彶 ji
忣 ji
急 ji
愱 ji
戢 ji
揤 ji
撃 ji
擮 ji
极 ji
棘 ji
楖 ji zhi
楫 ji
極 ji
槉 ji
橶 ji
檝 ji
殛 ji
汲 ji
湒 ji
漃 ji
潗 ji
濈 ji sha
焏 ji qi
狤 ji jie kuai
疾 ji
瘠 ji
皍 ji
礏 ye
秸 jie
笈 ji
箿 ji
籍 ji
級 ji
级 ji
耤 ji jie
脊 ji
膌 ji
莋 ji zuo
蒺 ji
蓻 ju zi
蕀 ji
蕺 ji
藉 ji:39.5037% jie:60.4963%
蝍 ji jie
螏 ji
衱 jie
襋 ji
觙 ji
踖 ji
蹐 ji
輯 ji
轚 ji
辑 ji
郆 ji
鈒 sa xi
銡 ji
鍓 ji
鏶 ji
钑 ji
集 ji
雦 ji
雧 ji
霵 ji
鞊 ji jie
鴶 jia
鶺 ji
鹡 ji
㚡 ji
㞆 ji
㞛 ji
㞦 ji
㦸 ji
㨈 ji
㴉 ji
䍤 ji
䢳 ji
䤒 ji
丮 ji
几 ji
妀 ji
己 ji
戟 ji
挤 ji
掎 ji
撠 ji
擠 ji
泲 ji
濟 ji
犱 ji
穖 ji
蟣 ji
魕 ji
魢 ji
鱾 ji
麂 ji
㑧 ji
㒫 ji
㙨 ji
㠖 yi
㠱 ji qi
㡭 ji
㡶 zhi
㥍 ji
㭰 zui
㰟 ji qi
㲅 ji
㳵 ji
㸄 ji
㹄 ji
㻑 ji
㾒 ru
㾵 ji
䋟 ji
䐀 ji
䒁 xi
䓫 qi
䓽 ji
䗁 ji qi
䜞 ji
䝸 ji
䠏 ji kui
䢋 ji
䦇 ji
䨖 ji
䮺 ji
䰏 ji
䶓 ji
䶩 ji
伎 ji
偈 ji:77.5986% jie:22.4014%
兾 ji
冀 ji
刉 ji
剂 ji
剤 ji
劑 ji
哜 ji
嚌 ji
坖 ji
垍 ji
塈 ji
墍 xi
妓 ji
季 ji
寂 ji
寄 ji
彐 ji
彑 ji
忌 ji
悸 ji
惎 ji
懻 ji
技 ji
斉 qi
斊 qi
旡 ji
既 ji
旣 ji
暨 ji
曁 ji
梞 ji
檕 ji
檵 ji
櫭 ji jie
洎 ji
济 ji
済 ji
漈 ji
瀱 ji
璾 ji zi
痵 ji
瘈 chi zhi
癠 ji
瞡 gui
祭 ji zhai
禝 ji
稩 ji
稷 ji
穄 ji
穊 ji
穧 ji zi
紀 ji
継 ji
繋 ji
繫 xi
繼 ji
纪 ji
继 ji
罽 ji
臮 ji
芰 ji
荠 ji:35.6764% qi:64.3236%
萕 qi
葪 ji
蓟 ji
蔇 ji xi
薊 ji
薺 ji qi
蘎 ji
蘮 ji
蘻 ji
裚 ji
褀 ji
覬 ji
觊 ji
計 ji
記 ji
誋 ji
计 ji
记 ji
跽 ji
际 ji
際 ji
霁 ji
霽 ji
騎 qi
驥 ji
骥 ji
髻 ji
鬾 ji qi
魝 ji jie
鮆 ci
鯚 ji
鯯 zhi
鯽 ji zei
鰶 ji
鱀 ji
鱭 ji
鲚 ji
鲫 ji
鵋 ji
齌 ji
乫 jia
佳 jia
傢 jia
加 jia
嘉 jia
夹 ga:0.3181% jia:99.6819%
夾 jia
宊 jia tu
家 jia:99.9879% jie:0.0121%
幏 jia
拁 jia ya
枷 jia
毠 jia
泇 jia
浃 jia
浹 jia
犌 jia
猳 jia
珈 jia
痂 jia
笳 jia
耞 jia
腵 jia
茄 jia:53.9174% qie:46.0826%
葭 jia
袈 jia
豭 jia
貑 jia
跏 jia
迌 tu
迦 jia
鉫 jia
鎵 jia
镓 jia
鴐 ge
麚 jia
㪴 jia
㮖 jia
㼪 jie
㿓 jia
䀫 jia tun
䀹 jia jie she ya zha
䕛 jia
䛟 jia
䩡 ge jia
唊 jia qian
圿 jia
埉 jia xia
恝 jia
戛 jia
戞 jia
扴 jia
挾 xie
揳 xie
梜 jia
硈 qia
舺 xia
荚 jia
莢 jia
蛱 jia
蛺 jia
袷 jia jie qia
裌 jia
跲 jia
郏 jia
郟 jia
鋏 jia
铗 jia
鞂 jia
鞈 ge sa ta
頬 jia
頰 jia
颊 jia
餄 he jia
鵊 jia
㕅 jia
䑝 jia
假 jia
叚 jia xia
婽 jia
岬 jia
徦 jia xia
捁 jiao ku
撟 jiao
撹 jiao
斚 jia
斝 jia
椵 jia
榎 jia
槚 jia
檟 jia
玾 jia
甲 jia
瘕 jia
矯 jiao
絞 jiao xiao
繳 jiao
胛 jia
贾 gu:0.2852% jia:99.7148%
踋 jiao
鉀 ge jia
鉸 jiao
钾 jia
餃 jiao
䁍 kan qia
价 jia:99.9778% jie:0.0222%
価 si
價 jia
嫁 jia
架 jia
榢 jia
稼 jia
駕 jia
驾 jia
兼 jian
冿 jian
囏 jian
坚 jian
堅 jian
奸 jian
姦 jian
姧 jian
尖 jian
幵 jian qian
廌 zhi
惤 jian
戋 jian
戔 jian
揃 jian
搛 jian
椷 han jian
樫 jian
櫼 jian
歼 jian
殱 jian
殲 jian
淺 qian
湔 jian
溅 jian
漸 jian
濺 jian
瀐 jian
瀸 jian
煎 jian
熞 jian
熸 jian
牋 jian
犍 jian:84.8733% qian:15.1267%
猏 jian
玪 jian lin qian yin
监 jian
監 jian
睷 jian
碊 jian zhan
礛 jian
稴 jian lian xian
笺 jian
箋 jian
篯 jian
籛 jian
緘 jian
縑 jian
缄 jian
缣 jian
肩 jian
艰 jian
艱 jian
菅 jian
菺 jian
葌 jian
蒹 jian
蕑 jian
蕳 jian
虃 jian
譼 jian
豜 jian
豣 jian yan
鈃 xing
銒 jian xing
鑯 jian qian
钘 xing
間 jian
閚 zhan
间 jian
靬 qian
鞬 jian
鞯 jian
韀 jian
韉 jian
餰 jian zhan
馢 jian
騝 qian
鬋 jian
魐 gan
鰜 jian qian
鰹 jian
鲣 jian
鳒 jian
鳽 jian qian zhan
鵳 jian
鶼 jian qian
鹣 jian
麉 jian
㔓 jian
㨵 jian
㳨 jian
㶕 jian
䄯 jian
䅐 jian
䉍 jian
䛳 yan
䟰 jian
䩆 zhan
䭠 jian
䮿 jian
䯛 wan
䯡 jian
䵡 jian
䵤 jian xian
䶠 jian
俭 jian
倹 jian
偂 jian
儉 jian
减 jian
剪 jian
囝 jian:38.6729% nan:61.3271%
堿 jian
寋 jian
弿 jian
戩 jian
戬 jian
拣 jian
挸 jian
捡 jian
揀 jian
撿 jian
暕 jian
枧 jian
柬 jian
梘 jian xian
检 jian
検 jian
檢 jian
減 jian
湕 jian
瀽 jian
瑐 jian
睑 jian
瞼 jian
硷 jian
碱 jian
礆 jian
笕 jian
筧 jian xian
简 jian
簡 jian
絸 jian
繭 jian
翦 jian
茧 jian
藆 jian
蠒 jian
裥 jian
襇 jian
襺 jian
詃 jian
謇 jian
謭 jian
譾 jian
谫 jian
趼 jian
蹇 jian
醎 jian xian
鋄 wan
錽 jian wan
鎫 wan
鐗 jian
鐧 jian
锏 jian
鰔 gan jian xian
鹸 jian
鹻 jian
鹼 jian
㓺 jian qian
㔋 jian lan
㣤 jian
㦗 jin
㨴 jian
㯺 jian
㰄 jian
㺝 han
䇟 jian
䟅 jian zan
䤔 jian
䥜 jian
䧖 jian
䬻 jian
䭈 jian
䭕 jian zan
䵖 qian qin
䵛 qian
件 jian
侟 cun jian
俴 jian
健 jian
僭 jian
剑 jian
剣 jian
剱 jian
劍 jian
劎 jian
劒 jian
劔 jian
建 jian
徤 jian
擶 jian
旔 jian
栫 jian zun
楗 jian
榗 jian jin
槛 jian:27.7218% kan:72.2782%
檻 kan
毽 jian
洊 cun jian
涧 jian
渐 jian
澗 jian
瀳 jian zun
牮 jian
珔 jian
瞷 jian
磵 jian
礀 jian
箭 jian
糋 jian
糮 xian
繝 jian
腱 jian
臶 jian
舰 jian
艦 jian
荐 jian
蔪 jian shan
薦 jian
螹 chan jian
襉 jian
見 jian xian
覵 jian
覸 jian
见 jian:99.0512% xian:0.9488%
諓 jian
諫 jian lan
譖 jian zen
谏 jian
谮 zen
賎 jian
賤 jian
贱 jian
趝 jian
践 jian
踐 jian
踺 jian
釰 jian ren ri
釼 jian
鉴 jian
鋻 jian
鍳 jian
鍵 jian
鏩 jian zan
鑑 jian
鑒 jian
鑬 jian
鑳 jian
键 jian
閒 jian xian
餞 jian
饯 jian
鰎 jian
僵 jiang
壃 jiang
姜 jiang
将 jiang
將 jiang
摪 jiang qiang
橿 jiang
殭 jiang
江 jiang
浆 jiang
漿 jiang
畕 jiang
畺 jiang
疅 jiang
疆 jiang
礓 jiang
繮 jiang
缰 jiang
翞 jiang
茳 jiang
葁 jiang
薑 jiang
螀 jiang
螿 jiang
豇 jiang
韁 jiang
鱂 jiang
鳉 jiang
㢡 jiang
㯍 jiang
䁰 jiang
䉃 jiang
䋌 jiang
䒂 jiang
䙹 xian
勥 jiang
奖 jiang
奨 jiang
奬 jiang
桨 jiang
槳 jiang
滰 jiang
獎 jiang
繦 qiang
耩 jiang
膙 jiang
蒋 jiang
蔣 jiang
講 jiang
讲 jiang
顜 jiang
䞪 jiang
匞 jiang
匠 jiang
夅 jiang
嵹 jiang
弜 jiang
弶 jiang
強 qiang
彊 jiang qiang
摾 jiang
洚 jiang
犟 jiang
糡 jiang
糨 jiang
絳 jiang
绛 jiang
蔃 jiang qiang
袶 jiang
謽 jiang
酱 jiang
醤 jiang
醬 jiang
降 jiang:99.0559% xiang:0.9441%
交 jiao
僬 jiao
喬 qiao
嘄 dao jiao
姣 jiao
娇 jiao
嬌 jiao
峧 jiao
嶕 jiao
憍 jiao
憿 ji jiao
教 jiao
椒 jiao
浇 jiao
湫 jiao qiu
澆 jiao
焦 jiao
燋 jiao jue qiao zhuo
矫 jiao
礁 jiao
穚 jiao
胶 jiao
膠 jiao
膲 jiao
艽 jiao
芁 jiao
茭 jiao
茮 jiao niao
荞 qiao
菽 shu
蕉 jiao
蛟 jiao
蟂 xiao
蟭 jiao
跤 jiao
郊 jiao
鐎 jiao
驕 jiao
骄 jiao
鮫 jiao
鱎 jiao
鲛 jiao
鴵 xiao
鵁 jiao xiao
鷍 jiao
鷦 jiao
鷮 jiao
鹪 jiao
嚼 jiao:82.3140% jue:17.6860%
㩰 jiao
㭂 jiao
㳅 jiao
㽱 jiao jiu niu
㽲 jiao xiu
䀊 jiao
䁶 ji jiao
䘨 jiao
䚩 jiao qiao
䠛 yao
䥞 jiao
䴛 xiao
佼 jiao
侥 jiao:57.1168% yao:42.8832%
僥 jiao yao
儌 jiao
劋 chao jiao
勪 jue
孂 jiao
徺 jiao
徼 jiao
挢 jiao
搅 jiao
敫 jiao
敽 jiao
斆 xiao
晈 jiao
暞 jiao
曒 jiao
湬 jiao
漅 chao
灚 jiao
烄 jiao yao
煍 jiao
狡 jiao
璬 jiao
皎 jiao
皦 jiao
筊 xiao
绞 jiao
缴 jiao:99.4121% zhuo:0.5879%
脚 jiao:99.9049% jue:0.0951%
腳 jiao
臫 jiao
蟜 jiao qiao
角 jiao:80.8157% jue:19.1843%
譑 jiao qiao
賋 jiao
蹻 jue qiao
較 jiao
铰 jiao
饺 jiao
㠐 jiao
㬭 jiao
㰾 jiao
䂃 jiao
䆗 yao
䣤 jue
䪒 zhu
叫 jiao
呌 jiao
嘂 jiao
嘦 jiao
噍 jiao
噭 jiao
峤 jiao:26.6611% qiao:73.3389%
嶠 jiao qiao
挍 jiao
敎 jiao
斠 jiao
滘 jiao
漖 jiao
潐 jiao qiao
珓 jiao
皭 jiao
窌 jiao liao liu pao
窖 jiao
藠 jiao
覐 jue
覚 jue
覺 jiao jue
訆 jiao
譥 jiao
轎 jiao
轿 jiao
较 jiao
酵 jiao
醮 jiao
釂 jiao
啑 die jie sha ti za
喈 jie
嗟 jie jue
堦 jie
媘 jie
幯 jie
接 jie
掲 jie
揭 jie
擑 jie
椄 jie qie
湝 jie
煯 jie
疖 jie
癤 jie
皆 jie
稭 jie
節 jie
結 jie
脻 jie
腉 nai
菨 jie sha
蝔 jie
街 jie
袺 jie
锴 kai
阶 jie
階 jie
鶛 jie
㓗 jie
㓤 qia
㔾 jie xian
㘶 jie
㛃 jie
㝌 jiu
㞯 jie
㦢 jie
㨗 jie
㨩 jie
㮞 jie
㮮 jie
㸅 ji jie
䀷 jie
䂒 qia
䂝 jie
䂶 jie
䅥 ge jie
䌖 jie
䕙 jie
䗻 jie
䣠 jie ti za
䥛 jie
䲙 jie
倢 jie
偼 jie
傑 jie
刦 jie
刧 jie
刼 jie
劫 jie
劼 jie
卩 jie
卪 jie
喼 jie
婕 jie
孑 jie
岊 jie
崨 jie
嵑 jie ke
嵥 jie
巀 jie
截 jie
拮 jie
捷 jie
搩 zha
擳 jie zhi
擷 xie
昅 jie
杰 jie
栉 zhi
桀 jie
桔 jie:14.9516% ju:85.0484%
楬 jie
楶 jie
榤 jie
洁 jie
洯 jie qie
滐 jie
潔 jie
瀄 zhi
犵 ge he
睫 jie
碣 jie
竭 jie
絜 jie xie
緁 qie
緳 xie
结 jie
羯 jie
节 jie
莭 jie
蓵 jie
蜐 jie
蠘 jie
蠞 jie
蠽 jie
訐 ji jie
詰 jie
誱 jie
讦 jie
诘 ji:8.2219% jie:91.7781%
趌 ji jie
踕 jie
迼 jie
鉣 jie
鍻 jie
鐑 qie
頡 jia jie xie
颉 jie:95.1182% xie:4.8818%
鮚 jie qia
鲒 jie
姐 jie
媎 jie
檞 jie xie
解 jie:99.6694% xie:0.3306%
觧 jie
飷 jie
㑘 jie
㝏 jie
㠹 jie
㾏 jie ya
㿍 jie
䁓 jie zong
䇒 jie
䔿 zun
䛺 jie
䯰 jie
䰺 jie
䱄 jie
䲸 jie
丯 jie
介 jie
借 jie
吤 ge:52.8941% xie:47.1059%
唶 jie ze
堺 jie
屆 jie
届 jie
岕 jie
庎 jie
徣 jie
悈 jie ke
戒 jie
楐 jie
犗 jie
玠 jie
琾 jie
界 jie
畍 jie
疥 jie
痎 jie
砎 jie
紒 ji jie
繲 xie
艥 ji
蚧 jie
褯 jie
誡 jie
诫 jie
躤 jie
鎅 jie
骱 jie
魀 ga
魪 jie
今 jin
埐 jin qin
嶜 jin qin
巾 jin
惍 jin
斤 jin
津 jin
珒 jin
琎 jin
瑧 zhen
筋 jin
紟 jin
荕 jin
菳 jin qin
衿 jin
襟 jin
觔 jin
金 jin
钅 jin
鹶 jin
黅 jin
㝻 jin
㬐 jin zi
㯸 jin
㹏 jin
䐶 jin qian zan
䒺 jin
䤐 jin
䥆 jin
䭙 jian jin
仅 jin
侭 jin
僅 jin
儘 jin
卺 jin
厪 jin
堇 jin
墐 jin
巹 jin
廑 jin qin
慬 jin qin
槿 jin
漌 jin
瑾 jin
盡 jin
紧 jin
緊 jin
菫 jin
覲 jin
謹 jin
谨 jin
錦 jin
锦 jin
饉 jin
馑 jin
㨷 jin
㬜 jin
㯲 jin
㰹 han xian
㱈 jin
㴆 jin
㶦 jin
㶳 jin
䀆 jin
䆮 jin
䋮 jin
䌝 jin
䑤 jin
䖐 yin
䗯 jin
䝲 jin
䫴 jin
䶖 jin
伒 jin yin
僸 jin
凚 jin
劤 jin
勁 jin
唫 jin yin
噤 jin
嚍 jin
妗 jin
嫤 jin
嬧 jin
寖 jin
尽 jin
搢 jin
晉 jin
晋 jin
歏 jin qun
殣 jin
浕 jin
浸 jin
溍 jin
濅 jin
濜 jin
烬 jin
燼 jin
瑨 jin
璡 jin
璶 jin
瘽 qin
祲 jin
禁 jin
縉 jin
缙 jin
肵 qi
荩 jin
蓳 jin
藎 jin
觐 jin
賮 jin
贐 jin
赆 jin
近 jin
进 jin
進 jin
鋟 jin qian qin
靳 jin
齽 jin
京 jing
亰 jing
仱 jing qian
兢 jing
坕 jing
坙 jing
婛 jing
巠 jing
惊 jing
旌 jing
旍 jing
晶 jing
泾 jing
涇 jing
猄 jing
睛 jing
秔 jing
稉 jing
箐 qing
粳 jing
精 jing
経 jing
經 jing
经 jing
聙 jing
腈 jing
茎 jing
荆 jing
荊 jing
莖 jing
菁 jing
葏 jing
驚 jing
鯨 jing
鲸 jing
鵛 jing
鶁 jing
鶄 jing qing
麖 jing
麠 jing
鼱 jing
㘫 jing
䜘 jing
井 jing
儆 jing
刭 jing
剄 jing
宑 jing
憬 jing
憼 jing
景 jing
暻 jing
汬 jing
烃 ting
烴 ting
燛 jing
璟 jing
璥 jing
穽 jing
肼 jing
蟼 jing
警 jing
阱 jing
㕋 qin
㢣 jing
㣏 jing
㬌 jing
㵾 jing qing
㹵 ying
䔔 jing
䡖 qing
䵞 jing
俓 jing ying
倞 jing liang
傹 jing
净 jing
凈 jing
凊 qing
劲 jin:78.7883% jing:21.2117%
境 jing
妌 jing
婙 jing
婧 jing
弪 jing
弳 jing
径 jing
徑 jing
擏 jing qing
敬 jing
曔 jing
桱 jing
梷 jing
浄 jing
淨 jing
濪 jing
瀞 jing
獍 jing
痉 jing
痙 jing
竞 jing
竟 jing
竧 jing zhen
竫 jing
競 jing
竸 jing
胫 jing
脛 jing
葝 jing qing
誩 jing
踁 jing keng
迳 jing
逕 jing
鏡 jing
镜 jing
陉 xing
靓 jing:0.8821% liang:99.1179%
靖 jing
静 jing
靚 jing liang
靜 jing
冂 jiong
冋 jiong
坰 jiong
垧 shang
埛 jiong
扃 jiong
絅 jiong
蘏 jiong
蘔 jiong
駉 jiong
駫 jiong
㓏 jiong
㖥 jun
㢠 jiong
㤯 jiong
㷗 jiong
㷡 jiong
䌹 jiong
䐃 jun zhun
䢛 jiong
侰 jiong
僒 jiong
冏 jiong
囧 jiong
幜 jing
泂 jiong
澃 jiong
炯 jiong
烱 jiong
煚 jiong
煛 jiong
熲 jiong
皛 jiao po xiao
窘 jiong
綗 jiong
褧 jiong
迥 jiong
逈 jiong
顈 jiong xian xuan
颎 jiong
㑋 qiong
丩 jiu
勼 jiu
啾 jiu
揂 jiu you
揪 jiu
揫 jiu
朻 jiu
樛 jiu
牞 jiu le
究 jiu
糺 jiu
糾 jiu
纠 jiu
萛 jiu
觓 qiu
赳 jiu
轇 jiao
阄 jiu
鬏 jiu
鬮 jiu
鳩 jiu qiu zhi
鸠 jiu
㺵 jiu
㡱 jiu
久 jiu
乆 jiu
九 jiu
奺 jiu
灸 jiu
玖 jiu
紤 jiu
舏 jiu
酒 jiu
镹 jiu
韭 jiu
韮 jiu
㠇 jiu
㧕 liu
㩆 jiu zu
㲃 jiu
㶭 you
㺩 jiu qiu
䅢 jiu
䆒 jiu
䊆 jiu qiu
䊘 jiu
䓘 gao jiu
䛮 jiu
䡂 jiu
䳎 jiu
䳔 jiu ju
倃 jiu
僦 jiu
匓 jiu
匛 jiu
匶 jiu
厩 jiu
咎 jiu
媨 jiu
就 jiu
廄 jiu
廏 jiu
廐 jiu
慦 jiu
捄 jiu
救 jiu
旧 jiu
柩 jiu
柾 jiu
桕 jiu
疚 jiu
臼 jiu
舅 jiu
舊 jiu
鯦 ai jiu
鷲 jiu
鹫 jiu
麔 jiu
齨 jiu
俱 ju
倶 ju
凥 ju
刟 ju
娵 ju
婮 ju
居 ju
崌 ju
抅 ju
拘 ju
拠 ju
掬 ju
揟 ju xu
據 ju
斪 qu
椐 ju
涺 ju
狙 ju
琚 ju
疽 ju
痀 gou ju
眗 ju kou xu
罝 ju
腒 ju
艍 ju
苴 ju
葅 zu
蜛 ju
裾 ju
趄 ju qie
跔 ju
踙 ju
輋 she
鋦 ju
鋸 ju
锔 ju
雎 ju
鞠 ju
鞫 ju
駒 ju
驹 ju
鮈 ju
鴡 ju
鶋 ju
㘲 ju
㥌 ju
㩴 ju qu
㮂 ju
㽤 ju
䋰 ju
䏱 ju
䕮 ju qu
䗇 ju qu
䜯 ju
䡞 ju
䤎 ju jue
䪕 ju
䰬 ju
䱡 ju
䴗 ju
侷 ju
匊 ju
婅 ju
局 ju
巈 ju
挶 ju
梮 ju
椈 ju
橘 ju
檋 ju
毩 ju
毱 ju
泦 ju
淗 ju
湨 ju
焗 ju
犑 ju
狊 ju
箤 zu
粷 ju
菊 ju
蘜 ju
諊 ju
趜 ju qiu qu
跼 ju
踘 ju
蹫 ju
躹 ju
輂 ju
郹 ju
鄓 ye
陱 ju
駶 ju
驧 ju
鵙 ju
鵴 ju
鶪 ju
鼳 ju xi
䃊 ju
䄔 ju
䅓 ju
䈮 ju
䢹 ju qu
䶥 chu ju zha
举 ju
咀 ju:18.4046% zui:81.5954%
弆 ju
挙 ju
擧 ju
椇 ju
楀 yu
榉 ju
榘 ju
櫸 ju
欅 ju
沮 ju
矩 ju
竘 kou qu
筥 ju
舉 ju
莒 ju
蒟 ju
蝺 qu yu
袓 jie ju
跙 ju qie qu zhu
踽 ju
齟 ju zha
龃 ju
㘌 ju
㜘 cha ju qu
㞫 ju
㠪 ju
㨿 ju
㩀 ju
㬬 ju
㳥 long
䆽 qu
䛯 ju
䣰 ju
䱟 ju
䵕 ju
䶙 ju
佢 qu
倨 ju
具 ju
冣 ju
剧 ju
劇 ju
勮 ju
句 gou:0.0163% ju:99.9837%
埧 ju
埾 ju
壉 ju
姖 ju
寠 ju lou lv
屦 ju
屨 ju
岠 ju
巨 ju
怇 ju
怚 cu ju qu zu
惧 ju
愳 ju
懼 ju
拒 ju
据 ju
昛 ju
歫 ju
洰 ju
澽 ju
炬 ju
焣 chao ju
犋 ju
瞿 ju qu
秬 ju
窭 ju
窶 ju
簴 ju
粔 ju
絇 qu
耟 ju
聚 ju
苣 ju:88.7070% qu:11.2930%
菹 ju
虡 ju
蚷 ju
詎 ju
讵 ju
貗 ju yu
距 ju
踞 ju
躆 ju
遽 ju
邭 ju
醵 ju
鉅 ju
鐻 ju
钜 ju
锯 ju
颶 ju
飓 ju
駏 ju
鮍 ju pi
鮔 ju
鲏 pi
剶 chuan
勌 juan
勬 juan
圏 quan
姢 juan
娟 juan
捐 juan
朘 juan zui
涓 juan
睃 suo
脧 juan zui
蠲 juan
裐 juan
鎸 juan
鐫 juan
镌 juan
鵑 juan
鹃 juan
㷷 juan
卷 juan
埢 juan quan
巻 juan
捲 juan
臇 juan
菤 juan
錈 juan
锩 juan
㢧 juan
㢾 juan
㪻 juan
㯞 juan
䄅 juan
䌸 juan
䖭 juan
䚈 juan
䡓 juan xuan
䳪 juan
倦 juan
儁 jun
劵 juan
奆 juan
帣 juan
悁 juan yuan
慻 juan
桊 juan
淃 juan
狷 juan
獧 juan
瓹 juan
眷 juan
睊 juan
睠 juan
絹 juan
绢 juan
罥 juan
羂 juan
腃 juan kui quan
鄄 juan
隽 juan:33.9236% jun:66.0764%
雋 juan jun
韏 juan quan
飬 juan yong
餋 juan
鬳 yan
噘 jue
撅 jue
鞒 qiao
鞽 qiao
㓸 dou zhuo
㔃 jue xue
㔢 jue xue
㟲 jue
㤜 jue
㩱 jue
㭈 jue
㭾 jue
㰐 jue
㵐 jue
㷾 jue
㸕 jue
㹟 jue kuai
㻕 jue
䀗 jue xue
䁷 jue wu
䆕 yue
䆢 yue
䇶 jue wo
䋉 xue
䍊 jiao
䏐 jue
䏣 jue
䐘 jue
䖼 jue
䘿 jue
䙠 jue
䝌 jue
䞷 jue
䠇 jue
䡈 jiao jue
䦆 jue
䦼 jue pi
亅 jue
倔 jue
傕 jue
僪 ju yu
决 jue
刔 jue
劂 jue
厥 jue
啳 jue quan
噱 jue xue
堀 ku
孒 jue
孓 jue
屩 jue
屫 jue
崛 jue
崫 jue ku
嶥 jue
弡 jue zhang
彏 jue
憠 jue
憰 jue
戄 jue
抉 jue
挗 jue
捔 jue zhuo
掘 jue
撧 jue
攫 jue
斍 jue
桷 jue
橛 jue
橜 jue
欔 jue
欮 jue
殌 jue
氒 jue
決 jue
潏 yu
焆 juan ye yuan yue
焳 jue
熦 jue
爑 jue
爝 jue
爴 jue
爵 jue
獗 jue
玃 jue
玦 jue
玨 jue
珏 jue
瑴 jue
疦 jue xue
瘚 jue
矍 jue
矡 jue
砄 jue
穱 jue zhuo
絕 jue
絶 jue
绝 jue
臄 ju jue
芵 jue
蕝 jue zui
蕨 jue
蚗 jue que
蟨 jue
蟩 jue
蠼 qu
觉 jiao:21.8432% jue:78.1568%
觖 jue
觼 jue
訣 jue
譎 jue
诀 jue
谲 jue
谻 ji
貜 jue
赽 gui jue
趹 gui jue
蹶 jue
蹷 jue
躩 jue qi
逫 jue zhu
鈌 jue
鐍 jue
鐝 jue
钁 jue
镢 jue
鱊 yu
鴃 jue
鷢 jue
龣 jue
䞵 jue zhuo
䟾 jue zhuo
军 jun
君 jun
囷 qun
均 jun
姰 jun xin xuan xun
桾 jun
汮 jun
皲 jun
皸 jun
皹 jun
碅 jun
筠 jun:63.4900% yun:36.5100%
箟 jun
莙 jun
菌 jun
蚐 jun
袀 jun
覠 jun
軍 jun
鈞 jun
銁 jun
銞 jun
钧 jun
頵 yun
鮶 jun
鲪 jun
麇 jun qun
麏 jun
麕 jun qun
蜠 jun
㑺 jun
㒞 jun
㓴 ruan
㕙 jun
㝦 jun
㴫 jun ya
㻒 jun
㽙 jun
䇹 jun
䕑 jun
䜭 jun rui
䝍 jun
俊 jun
呁 jun
埈 jun
寯 jun
峻 jun
懏 jun
捃 jun
攈 jun pei
攟 jun
晙 jun
浚 jun xun
濬 jun xun
焌 jun qu
燇 jun
珺 jun
畯 jun
竣 jun
箘 jun qun
葰 jun sui suo
蔨 juan jun
蕈 xun
郡 jun
陖 jun
餕 jun
馂 jun
駿 jun
骏 jun
鵘 jun
咔 ka
咖 ga:85.0325% ka:14.9675%
喀 ka
衉 ka
鉲 ka
佧 ka
卡 ka:99.7820% qia:0.2180%
胩 ka
奒 kai
开 kai
揩 kai
鐦 kai
锎 kai
開 kai
闿 kai
㡁 kua
䁗 kai
䐩 gai gui kai
䒓 kai
凯 kai
凱 kai
剀 kai
剴 kai
垲 kai
塏 kai
恺 kai
愷 kai
慨 kai
暟 kai
楷 jie:0.7265% kai:99.2735%
蒈 kai
豈 qi
輆 kai
鍇 jie kai
鎧 kai
铠 kai
闓 kai
颽 kai
㲉 que
䡷 kai ke
勓 kai
壒 ai
忾 kai
愒 kai
愾 kai
欬 kai
炌 kai
炏 kai yan
烗 kai
刊 kan
勘 kan
堪 kan
嵁 kan zhan
戡 kan
栞 kan
龕 kan
龛 kan
㸝 kan xian
䶫 yan
侃 kan
偘 kan
冚 kan
凵 kan qian
坎 kan
埳 kan
塪 kan
崁 kan
惂 kan
欿 kan
歁 kan ke qian
歞 e
砍 kan
莰 kan
輡 kan
轁 kan tao
轗 kan
顑 kan
䀍 kan
䘓 kan
墈 kan
嵌 kan:2.6787% qian:97.3213%
看 kan
瞰 kan
矙 kan
磡 kan
竷 kan
衎 kan
阚 han:2.6722% kan:97.3278%
鬫 han
嫝 kang
嵻 kang
康 kang
慷 kang
槺 kang
漮 kang
穅 kang
粇 jing kang
糠 kang
躿 kang
鏮 kang
閌 kang
闶 kang
鱇 kang
䡉 kang
㰠 hang
亢 kang
伉 kang
匟 kang
囥 kang
抗 kang
炕 kang
犺 gang kang
砊 kang
邟 hang kang
鈧 kang
钪 kang
尻 kao
髛 kao
䯪 kao
丂 kao qiao yu
拷 kao
攷 kao
栲 kao
槀 gao
洘 kao
烤 kao
燺 kao
考 kao
薧 hao kao
鮳 kao
鲓 kao
䐧 he kao
焅 kao ku
銬 kao
铐 kao
靠 kao
鯌 kao
嗑 ke
坷 jiong ke
峇 ba
嵙 ke
柯 ke
棵 ke
樖 ke
牁 ke
牱 ge
犐 ke
珂 ke
疴 ke
瞌 ke
砢 ke
磕 ke
礚 ke
科 ke
稞 ke
窠 ke
窼 ke zhao
簻 zhua
胢 ke
苛 ke
萪 ke
薖 ke
蝌 ke
軻 ke
轲 ke
醘 ke
鈳 ke
顆 ke
颗 ke
髁 ke
壳 ke:97.5336% qiao:2.4664%
榼 ke
殻 qiao
殼 ke qiao
㞹 ke
㪃 he
㪙 ke
㪡 kai ke
㪼 ke
㰤 he qie
㵣 ke
可 ke
堁 ke
岢 ke
嶱 ke
敤 ke
渇 ke
渴 ke
炣 ke
礍 ke
閜 e xia
㕉 ke
㤩 ke
㾧 kuo luo
䙐 ke
䶗 ke qia
克 ke
兣 li
刻 ke
剋 ke kei
勀 ke
勊 ke
厒 he
垎 he
娔 ke
客 ke
尅 ke kei
恪 ke
愙 ke
揢 ke
搕 ke
氪 ke
溘 ke
碦 ke
緙 ke
缂 ke
課 ke
课 ke
锞 ke
騍 ke
骒 ke
啃 ken
垦 ken
墾 ken
恳 ken
懇 ken
肎 ken
肯 ken
肻 ken
豤 ken kun
錹 ken
颀 qi
齗 yan yin
齦 ken kun qian yin
龂 yin
龈 ken:12.4934% yin:87.5066%
㸧 ken
掯 ken
珢 ken yin
硍 ken keng xian yin
裉 ken
褃 ken
劥 keng
坈 keng rong
坑 keng
妔 hang keng
娙 xing
挳 keng
摼 keng qian
牼 keng
硁 keng
硜 keng
硻 keng
銵 keng
鍞 keng
鏗 keng
铿 keng
阬 keng
䡰 gu keng
倥 kong
埪 kong
崆 kong
悾 kong
涳 kong nang
硿 kong
箜 kong
錓 kong
鵼 kong
㤟 kong
孔 kong
恐 kong
㸜 kong
控 kong
空 kong
鞚 kong
剾 kou
彄 kou
抠 kou
摳 kou
眍 kou
瞘 kou
芤 kou
袧 gou
鏂 kou ou
㔚 jie
劶 kou
口 kou
㓂 kou
㰯 hou tou
㲄 jue
㽛 gou qu
䳟 ming
䳹 kou
冦 kou
叩 kou
宼 kou
寇 kou
怐 ju kou
扣 kou
敂 kou
滱 kou
窛 kou
筘 kou
簆 kou
蔲 kou
蔻 kou
釦 kou
鷇 kou
刳 ku
哭 ku
圐 ku
扝 ku wu
枯 ku
桍 ku
矻 ku
窟 ku
胐 ku
跍 ku
郀 ku
顝 kua kui
骷 ku
鮬 ku
䇢 gu ku
苦 ku
㒂 zhuo
㠸 ku
俈 ku
喾 ku
嚳 ku
库 ku
庫 ku
瘔 ku
秙 ku
絝 ku
绔 ku
绹 tao
袴 ku
裤 ku
褲 ku
趶 ku wu
酷 ku
夸 kua
姱 kua
晇 kua xu
荂 fu
誇 kua
侉 kua
咵 kua
垮 kua
銙 kua
䋀 hua
挎 kua
胯 kua
跨 kua
骻 kua
喎 wai
㧟 kuai
䓒 kuai
擓 kuai
蒯 kuai
㔞 kuai
㙕 kuai
㙗 wei
㟴 kuai
㬮 nan
㱮 kuai
䈛 kuai
䭝 kuai
䯤 kuai
䶐 hui wai
侩 kuai
儈 kuai
凷 kuai
哙 kuai
噲 kuai
块 kuai
塊 kuai
墤 kuai tui
快 kuai
欳 kui
獪 kuai
筷 kuai
糩 kuai
脍 kuai
膾 kuai
蒉 kui
郐 kuai
鄶 kuai
駃 jue
鬠 kuai kuo
鱠 kuai
鲙 kuai
宽 kuan
寛 kuan
寬 kuan
臗 kuan
髋 kuan
髖 kuan
㯘 kuan
䕀 kuan
䥗 kuan
䲌 kuan
欵 kuan
款 kuan
歀 kuan
窾 kuan
䤭 shi
劻 kuang
匡 kuang
匩 kuang
哐 kuang
恇 kuang
框 kuang
洭 kuang
硄 guang kuang
筐 kuang
筺 kuang
誆 kuang
诓 kuang
軭 kuang
邼 kuang
㤮 guang
忹 kuang wang
抂 kuang wang
狂 kuang
誑 kuang
诳 kuang
軖 kuang
鵟 kuang
俇 guang
儣 kuang
夼 kuang
䊯 kuang
䵃 huang kuang
况 kuang
卝 kuang
圹 kuang
壙 kuang
岲 kuang
彉 guo
懬 kuang
懭 kuang
旷 kuang
昿 kuang
曠 kuang
況 kuang
爌 huang kuang
眖 kuang
眶 kuang
矿 kuang
砿 kuang
絋 kuang
絖 kuang
纊 kuang
纩 kuang
貺 kuang
贶 kuang
躀 kuang
邝 kuang
鄺 kuang
鉱 kuang
鑛 kuang
黋 kuang
亏 kui
刲 kui
岿 kui
巋 kui
悝 kui li
盔 kui
窥 kui
窺 kui
茥 gui
藈 kui
蘬 gui hui kui
虧 kui
鍷 kui
闚 kui
鞹 kuo
㙓 kui
㚝 zhui
㨒 kui
䕫 kui
䟸 gui kui
䤆 gui kui
䧶 kui
䯓 kui
䳫 kui
喹 kui
夔 kui
奎 kui
巙 kui nao
戣 kui
揆 kui
晆 kui
暌 kui
楏 kui
楑 kui
櫆 kui
湀 gui
犪 kui rao
睽 kui
聧 kui
葵 kui
蘷 kui
虁 kui
蝰 kui
躨 kui
逵 kui
鄈 kui
鍨 kui
隗 kui:19.2617% wei:80.7383%
頯 kui
馗 kui
騤 jue kui
骙 kui
魁 kui
㛻 kua
䠑 kui wei
䦱 kua wei
䫥 kui
尯 kui
峞 wei
煃 kui
跬 kui
蹞 kui
頍 kui
㕟 kuai kui
䈐 gui
䍪 wa
䕚 kui
匱 gui kui
喟 kui
嘳 kui
媿 kui
愦 kui
愧 kui
憒 kui
撌 gui
椢 gui
槶 gui
樻 kui
溃 hui:6.2071% kui:93.7929%
瞶 gui kui wei
硊 gui wei
篑 kui
簀 ze
簣 kui
籄 kui
聩 kui
聭 kui
聵 kui
蔮 guo
蕢 kuai kui
謉 dui gui kui tui
鐀 kui
鑎 kui
餽 kui
饋 kui tui
馈 kui
騩 gui tui
坤 kun
堃 kun
婫 hun kun
崐 kun
崑 kun
惃 gun
昆 kun
晜 kun
焜 kun
猑 kun
琨 kun
瑻 kun
菎 kun
蜫 kun
裈 kun
貇 ken kun mao
醌 kun
錕 gun kun
锟 kun
騉 kun
髠 kun
髡 kun
髨 kun
鯤 kun
鲲 kun
鵾 kun
鹍 kun
㩲 kun
䠅 kun
壸 kun
壼 kun
悃 kun
捆 kun
梱 hun kun
硱 kun
稇 kun
稛 kun
綑 kun
裍 kun
閫 kun
閸 kun
阃 kun
齫 kun
㫻 kun
困 kun
涃 kun
睏 kun
擃 nang
㗥 guo kuo
䟯 kuo
䦢 kuo
䯺 kuo
姡 hua huo
廓 kuo
扩 kuo
拡 kuo
括 gua:0.8252% kuo:99.1748%
挄 guang kuo
擴 kuo
桰 kuo
濶 kuo
籗 zhuo
蛞 kuo
適 shi
闊 kuo
阔 kuo
霩 kuo
鞟 kuo
喇 la
嚹 la
垃 la
拉 la
柆 la
磖 la
翋 la
菈 la
邋 la
㕇 la
剌 la
揦 la
旯 la
砬 la
䟑 yue
藞 la
㸊 la lai
㻋 la
㻝 la
䂰 la
䃳 la lie
䏀 la
䓥 la
䗶 la
䝓 lie
䪉 lie
䱫 la
䶛 la
揧 la
攋 la lai
楋 la
溂 la
爉 la lie
瓎 la
瘌 la
腊 la xi
臈 la
臘 la
蜡 la:99.3549% zha:0.6451%
蝋 la
蝲 la
蠟 la
辢 la
辣 la
鑞 la
镴 la
鬎 la
鯻 la
啦 la
鞡 la
㚓 lai
㥎 lai
䅘 lai
䋱 lai
䚅 lai
䠭 lai
䧒 lai
來 lai
俫 lai
倈 lai
唻 lai
婡 lai
崃 lai
崍 lai
庲 lai
徕 lai
徠 lai
来 lai
梾 lai
棶 lai
涞 lai
淶 lai
猍 lai
琜 lai
筙 lai
箂 lai
莱 lai
萊 lai
逨 lai
郲 lai lei
錸 lai
铼 lai
騋 lai
鯠 lai
鶆 lai
麳 lai
䂾 lai
㠣 li
㾢 ai
䄤 lai lan
䓶 lai
䲚 lai
娕 chuo cu lai
櫴 lai
濑 lai
瀨 lai
瀬 lai
癞 lai
癩 la lai
睐 lai
睞 lai
籁 lai
籟 lai
藾 lai
襰 lai
賚 lai
賴 lai
赉 lai
赖 lai
頼 lai
顂 lai
㑣 lan
㘓 lan
㞩 lan
㦨 lan
㳕 lan
䆾 lan
䍀 lan
䑌 lan
䦨 lan
䪍 lan
䰐 lan
䳿 ran
儖 lan
兰 lan
厱 lan qian
囒 lan
婪 lan
岚 lan
嵐 lan
幱 lan
懢 lan xian
拦 lan
攔 lan
斓 lan
斕 lan
栏 lan
欄 lan
欗 lan
澜 lan
瀾 lan
灆 lan
灡 lan
燣 lan
燷 lan
璼 lan
礷 lan
篮 lan
籃 lan
籣 lan
糷 lan
繿 lan
葻 lan
蓝 lan
藍 lan
蘫 han lan
蘭 lan
褴 lan
襕 lan
襤 lan
襴 lan
襽 lan
譋 lan
讕 lan
谰 lan
躝 lan
鑭 lan
钄 lan
镧 lan
闌 lan
阑 lan
韊 lan
㛦 lan
㨫 lan
㩜 lan
㰖 lan
䊖 nan
䌫 lan
壈 lan
嬾 lan
孄 lan
孏 lan
懒 lan
懶 lan
揽 lan
擥 lan
攬 lan
榄 lan
欖 lan
浨 lan
漤 lan
灠 lan
爦 lan
纜 lan
缆 lan
罱 lan
覧 lan
覽 lan
览 lan
醂 lan
顲 lan lin
㜮 lan
㱫 lan
䃹 lan
壏 lan xian
滥 lan
濫 lan
烂 lan
燗 lan
爁 lan
爛 lan
爤 lan
爫 zhao
瓓 lan
啷 lang
㝗 lang
㟍 lang
㢃 lang
㱢 lang
㾿 lang
䆡 lang
䡙 lang
䯖 lang
䱶 lang
俍 liang
勆 lang
嫏 lang
廊 lang
桹 lang
榔 lang
欴 lang
狼 lang
琅 lang
瑯 lang
稂 lang
筤 lang
艆 lang
莨 lang liang
蓈 lang
蓢 lang
蜋 lang
螂 lang
躴 lang
郎 lang
郒 lang
郞 lang
鋃 lang
锒 lang
閬 lang liang
阆 lang
㓪 lang
㙟 lang
㫰 lang
㮾 lang
㾗 liang
䀶 lang liang
䁁 liang
塱 lang
峎 en
崀 lang
悢 liang
斏 lang
朖 lang
朗 lang
朤 lang
樃 lang
烺 lang
硠 lang
誏 lang
䍚 lang
䕞 lang
埌 lang
浪 lang
蒗 lang
捞 lao
撈 lao
㗦 lao
㞠 lao
㟉 lao
㟹 lao
㨓 lao
䃕 lao luo
䜎 lao
䝁 lao
䲏 lao
劳 lao
労 lao
勞 lao
哰 lao
唠 lao
嘮 lao
崂 lao
嶗 lao
憥 lao
栎 li:19.2230% yue:80.7770%
浶 lao
涝 lao
澇 lao
牢 lao
痨 lao
癆 lao
磱 lao
窂 lao
簩 lao
蟧 lao liao
醪 lao
鐒 lao
铹 lao
㟙 ze
㧯 lao
䇭 lao
䕩 lao
䝤 lao liao
䳓 lao
䵏 lao
佬 lao
咾 lao
姥 lao:99.1179% mu:0.8821%
恅 lao
栳 lao
橑 lao
潦 lao:13.5954% liao:86.4046%
狫 lao
老 lao
荖 cha lao
轑 lao liao
銠 lao
铑 lao
僗 lao
嫪 lao
憦 lao
橯 lao
烙 lao:92.4998% luo:7.5002%
絡 luo
耢 lao
耮 lao
軂 lao
酪 lao
髝 lao
嘞 lei
肋 le:55.6766% lei:44.3234%
㔹 le
㖀 le
㦡 le
乐 le:94.9953% yue:5.0047%
仂 le
叻 le
哷 lie lv
忇 le
扐 cai le li
楽 le
樂 le yue
氻 le
泐 le
玏 le
砳 le
竻 jin le
簕 le
艻 le
阞 le
韷 le
頱 luo
鰳 le
鳓 le
了 le:98.8958% liao:1.1042%
餎 le
饹 le
勒 le:96.1950% lei:3.8050%
囄 li
擂 lei
㒍 lei
㔣 lei
㵢 lei
㹎 lei
䉓 luo
䍣 lei
䐯 lei
䨓 lei
壨 lei
嫘 lei
檑 lei
櫑 lei
欙 lei
瓃 lei
畾 lei
礌 lei
縲 lei
纍 lei
纝 lei
缧 lei
罍 lei
羸 lei
蠝 lei
轠 lei
鐳 lei
鑘 lei
镭 lei
雷 lei
靁 lei
鼺 lei
㑍 lei
㒦 lei
㙼 lei
㡞 lou lv
㶟 lei
㼍 lei
㿔 lei
䉂 lei
䛶 lei
䣂 lei
䴎 lei
傫 lei
儡 lei
厽 lei
垒 lei
塁 lei
壘 lei
樏 lei
櫐 lei
洡 lei
漯 luo ta
灅 lei
瘣 hui lei
癗 lei
磊 lei
磥 lei
礧 lei
礨 lei
絫 lei
耒 lei
蕌 lei
蕾 lei
藟 lei
蘲 lei
蘽 lei
虆 lei
誄 lei
讄 lei
诔 lei
鑸 lei
頛 lei
鸓 lei
㭩 lie
㲕 lei
㴃 lei
䉪 lei
䍥 li
䒹 lei
䢮 lei
䣦 lei
䮑 lei luo
儽 lei
攂 lei
泪 lei
涙 lei
淚 lei
禷 lei
类 lei
累 lei
纇 lei
蘱 lei
酹 lei
銇 lei
錑 lei li
頪 lei
類 lei
颣 lei
棱 leng:91.8717% ling:8.1283%
䉄 leng
䬋 leng
倰 leng ling
塄 leng
崚 leng
楞 leng
稜 leng ling
蔆 ling
薐 leng
冷 leng
䚏 lin
䮚 leng ling
堎 leng
愣 leng
踜 cheng leng
㒿 li
㓯 li
㠟 li
㦒 li
㰀 li
㰚 li
㴝 li
㷰 chi li
㹈 li
㿛 li
䄜 chi li
䅻 li
䉫 li
䊍 li
䋥 li
䍠 li
䍦 li
䔆 li
䔣 li
䔧 li
䖥 li
䖽 li
䖿 li
䙰 li
䣓 li
䣫 li
䱘 li
䴻 li
䵓 li
䵩 li
刕 li
剓 li
剺 li
劙 li
厘 li
喱 li
嚟 li
嫠 li
孋 li
孷 li
廲 li
悡 li
攡 li
梨 li
梩 li
梸 li
棃 li
樆 chi li
氂 mao
漓 li
漦 chi
灕 li
犁 li
犂 li
犛 mao
狸 li
璃 li
瓈 li
盠 li
睝 li
离 li
穲 li
篱 li
籬 li
粍 zhe
粚 li
糎 li
縭 li
缡 li
罹 li
艃 li
菞 li
蓠 li
蔾 li
藜 li
蘺 li
蜊 li
蟍 li
蟸 li
蠡 li
褵 li
謧 li
貍 li mai yu
邌 chi li
酾 shai shi
醨 li
釃 shai shi
釐 li xi
鋫 li
錅 li
鏫 li
鑗 li
離 li
騹 li
驪 li
骊 li
鯬 li
鱺 li
鲡 li
鵹 li
鸝 li
鹂 li
麗 li
黎 li
黧 li
㸚 li
㾖 li
䗍 li luo
䤚 li
䧉 li
俚 li
哩 li
娌 li
峛 li
峢 li
峲 li
李 li
浬 hai li
澧 li
理 li
礼 li
禮 li
粴 li
裏 li
裡 li
逦 li
邐 li
醴 li
里 li
鋰 li
锂 li
鯉 li
鱧 li
鲤 li
鳢 li
㑦 li
㒧 li
㔏 li luo
㕸 li
㗚 li
㘑 li
㟳 li
㡂 li
㤡 li lie
㤦 li
㧰 li
㬏 li
㮚 li
㯤 li
㱹 li
㺡 li
㻎 li
㻺 li
㼖 li
㽁 li
㽝 li
㾐 li
㿨 li
䁻 li shuo
䃯 li
䅄 li
䇐 li
䊪 li
䍽 li
䓞 li
䔁 li
䔉 li suan
䘈 li
䚕 li
䟏 li
䟐 li
䡃 li
䤙 li
䥶 li
䬅 li lie xie
䬆 li
䮋 li
䮥 li
䰛 li
䰜 li
䲞 li
䴄 shun
䴡 li
䶘 li
丽 li
例 li
俐 li
俪 li
傈 li
儮 li
儷 li
凓 li
利 li
力 li
励 li
勵 li
历 li
厉 li
厤 li
厯 li
厲 li
叕 jue li yi zhuo
吏 li
呖 li
唎 li
唳 li
嚦 li
囇 li
坜 li
塛 li
壢 li
娳 li
婯 li
屴 li
岦 li
巁 li lie
悧 li
悷 san tan
慄 li
戾 li
搮 li
擽 li lve yue
攊 li
攦 li shai
攭 li luo
斄 li tai
暦 li
曆 li
曞 li
朸 li
枥 li
栗 li
栛 li
栵 lie
棙 li lie
檪 li
櫔 li
櫟 li yue
櫪 li
欐 li
歴 li
歷 li
沥 li
沴 li
沵 mi
浰 lian
涖 li
溧 li
濿 li
瀝 li
爄 li lie
爏 li
犡 li
猁 li
珕 li
琍 li
瑮 li
瓅 li
瓑 li
瓥 li
疠 li
疬 li
痢 li
癧 li
皪 bo li luo
盭 li
矋 li
砅 li
砺 li
砾 li
磿 li
礪 li
礫 li
礰 li
禲 li
秝 li
立 li
笠 li
筣 li
篥 li
粒 li
粝 li
糲 li
綟 li lie
纅 li yao
脷 li
苈 li
苙 ji li
茘 li
荔 li
莅 li
莉 li
蒞 li
藶 li
蘚 xian
蚸 li
蛎 li
蛠 li
蜧 li
蝷 li xi
蠇 li
蠣 li
蠫 li
觻 li lu
詈 li
讈 li
赲 li
跞 li luo
躒 li luo
轢 li
轣 li
轹 li
郦 li
酈 li
釙 po
鉝 li
隶 li
隷 li
隸 li
雳 li
雴 chi
靂 li
靋 li
鬁 li
鱱 li
鱳 li lu luo
鳨 li
鴗 li
鷅 li
鷑 ji
麜 li
倆 lia
㓎 qin
㜕 lian
㝺 lian
㟀 lian
㡘 lian lin
㢘 lian
㥕 lian
㦁 lian
㶌 lian
㺦 lian
㼓 lian
㾾 lian xian
䁠 lian
䃛 lian
䆂 lian
䏈 lian luan
䙺 lian
䥥 lian
䨬 lian
䭑 lian qian xian
亷 lian
劆 lian
匲 lian
匳 lian
嗹 lian
噒 lian
奁 lian
奩 lian
奱 luan
嫾 lian
嬚 lian
帘 lian
廉 lian
怜 lian
慩 lian
憐 lian
梿 lian
槤 lian
櫣 lian
涟 lian
溓 lian lin nian xian
漣 lan lian
濂 lian
濓 lian
熑 lian qian
燫 lian
璉 lian
磏 lian qian
簾 lian
籢 lian
籨 lian
縺 lian
翴 lian
联 lian
聨 lian
聫 lian
聮 lian
聯 lian
臁 lian
莲 lian
莶 xian
蓮 lian
蔹 lian
薕 lian
螊 lian
蠊 lian
裢 lian
褳 lian
覝 lian
謰 lian
譧 lian zhan
蹥 lian
连 lian
連 lian
鎌 lian
鐮 lian
镰 lian
鬑 lian
鰱 lian
鲢 lian
㦑 han xian
㪘 lian
㯬 lian
㰈 lian
㰸 lian
䇜 qian
䌞 lian
僆 lian
摙 lian
敛 lian
斂 lian
琏 lian
羷 lian
脸 lian
膦 lin
臉 lian
蘞 lian
裣 lian
襝 lian
鄻 lian
㜃 lian
㜻 lian
㪝 lian
㱨 lian
㶑 lian
㼑 lian
堜 lian
娈 luan
媡 lian
孌 luan
恋 lian
戀 lian
楝 lian
歛 han lian
殓 lian
殮 lian
湅 lan lian
潋 lian
澰 lian
瀲 lian
炼 lian
煉 lian
瑓 lian
練 lian
纞 lian
练 lian
萰 lian
薟 xian
蘝 lian
錬 lian
鍊 lian
鏈 lian
链 lian
鰊 lian
㹁 liang
䝶 liang
䣼 liang
䭪 liang
凉 liang
墚 liang
梁 liang
椋 liang
樑 liang
涼 liang
簗 liang
粮 liang
粱 liang
糧 liang
綡 liang
良 liang
輬 liang
辌 liang
量 liang
駺 lang liang
㒳 liang
㔝 liang
䓣 liang
䠃 liang
䩫 liang
両 liang
两 liang
俩 lia:90.5129% liang:9.4871%
兩 liang
唡 liang ying
啢 liang ying
掚 liang
緉 liang
脼 lang liang
蜽 liang
裲 liang
魉 liang
魎 liang
亮 liang
哴 lang liang
喨 liang
晾 liang
湸 liang
諒 liang
谅 liang
踉 liang
輌 liang
輛 liang
辆 liang
鍄 liang
撩 liao
蹽 liao
㙩 liao
㝋 liao
㵳 liao
䜍 liao
䜮 lao liao
䝀 liao liu
䨅 liao
僚 liao
嘹 liao
嫽 liao
寥 liao
寮 liao
尞 liao
屪 liao
嵺 jiao liao
嶚 liao
嶛 liao
廫 liao
憀 liao
摎 jiao jiu liao liu nao
敹 liao
漻 liao
熮 liu
燎 liao
獠 liao
璙 liao
疗 liao
療 liao
窷 liao
簝 liao
繚 liao rao
缭 liao
聊 liao
膋 liao
膫 liao
豂 liao
賿 liao
蹘 liao
辽 liao
遼 liao
鐐 liao
镽 liao
顟 lao
飂 liao liu
飉 liao
髎 liao
鷚 liu
鷯 liao
鹩 liao
㶫 liao
䄦 liao
䑠 liao
䩍 liao
憭 liao
暸 liao
瞭 liao
蓼 liao lu
蟟 liao
鄝 liao
釕 liao
钌 liao
㡻 liao
㺒 nao qiao xiao
䉼 liao
䍡 lu
䎆 liao
䢧 liao
尥 liao
尦 liao
廖 liao
撂 liao
料 liao
炓 liao
爒 liao
窲 chao
蟉 liao liu
镣 liao
咧 lie
䟩 lie que
㤠 lie
㧜 lie
㬯 lie
㭞 lie
㯿 la lie
㲱 lie
㸹 lie luo
㼲 lie
㽟 lie
䁽 lie
䅀 lie
䉭 lie
䓟 lie zhou
䜲 lie
䟹 lie
䴕 lie
儠 la lie
冽 lie
列 lie
劣 lie
劽 lie
埒 lie
埓 lie
姴 lie
巤 lie
挒 lie
捩 lie
擸 la lie
洌 lie
浖 lie
烈 lie
煭 lie
犣 lie
猎 lie
猟 lie
獵 lie
睙 lie
聗 lie
脟 lie luan pao
茢 lie
蛚 lie
蛶 jie
裂 lie
趔 lie
躐 lie
迾 lie
颲 lie
鬛 lie
鬣 lie
鮤 lie
鱲 lie
鴷 lie
㔂 lin
㝝 lin
㷠 lin
䚬 lin
䢯 lin
䫐 lin
䮼 lin
临 lin
僯 lin
厸 lin min
啉 lin
壣 lin
崊 lin
嶙 lin
惏 lan lin
斴 lin
晽 lin
暽 lin
林 lin
淋 lin
潾 lin
瀶 lin
燐 lin
獜 lin
琳 lin
璘 lin
甐 lin
疄 lin
痳 lin
瞵 lin
矝 lin
碄 lin
磷 lin
箖 lin
粦 lin
粼 lin
繗 lin
罧 shen
翷 lin
臨 lin
蹸 lin
轔 lin
辚 lin
遴 lin
邻 lin
鄰 lin
鏻 lin
隣 lin
霖 lin
驎 lin
鱗 lin
鳞 lin
麐 lin
麟 lin
㐭 lin
㨆 lin
䕲 lin
亃 lin
凛 lin
凜 lin
廩 lin
懍 lin
懔 lin
撛 lin
檁 lin
檩 lin
澟 lin
癛 bing lin
綝 chen lin
菻 lin
㖁 lin
䉮 lin
䗲 lin
䫰 lin
吝 lin
恡 lin
悋 lin
橉 lin
焛 lin
蔺 lin
藺 lin
賃 lin
赁 lin
躏 lin
躙 lin
躪 lin
轥 lin
閵 lin
拎 lin
〇 ling
㖫 ling
㡵 ling
㥄 ling
㦭 ling
㪮 ling
㬡 ling
㯪 ling
㱥 leng ling
㲆 ling
㸳 ling
㻏 ling
㾉 ling
䄥 ling
䈊 ling
䉁 ling
䉖 ling
䉹 ling
䌢 ling
䍅 ling
䔖 ling
䕘 ling
䖅 ling
䙥 ling
䚖 ling
䠲 ling
䡼 ling
䡿 ling
䧙 ling
䨩 ling
䯍 ling
䰱 ling long
䴇 ling
䴒 ling
䴫 ling
伶 ling
凌 ling
刢 ling
呤 ling
呬 chi xi
囹 ling
坽 ling
夌 ling
姈 ling
婈 ling
孁 ling
岭 ling
岺 ling
掕 ling
昤 ling
朎 ling
柃 ling
棂 ling
櫺 ling
欞 ling
泠 ling
淩 ling
澪 ling
灵 ling
燯 ling
爧 ling
狑 ling
玲 ling
琌 ling
瓴 ling
皊 ling
睖 leng
砱 ling
碐 leng
祾 ling
秢 ling
竛 ling
笭 ling
紷 ling
綾 ling
绫 ling
羚 ling
翎 ling
聆 ling
舲 ling
苓 ling
菱 ling
蕶 ling
蘦 ling
蛉 ling
衑 ling
裬 ling
詅 ling
跉 ling
軨 ling
輘 leng ling
酃 ling
醽 ling
鈴 ling
錂 ling
铃 ling
閝 ling
陵 ling
零 ling
霊 ling
霗 ling
霛 ling
霝 ling
靈 ling
駖 ling
魿 lin ling
鯪 ling
鲮 ling
鴒 ling
鸰 ling
鹷 ling
麢 ling
齡 ling
齢 ling
龄 ling
龗 ling
嶺 ling
彾 ling
袊 ling
阾 ling
領 ling
领 ling
令 ling
另 ling
炩 ling
㶈 ying
溜 liu
澑 liu
熘 liu
㐬 liu
㽞 liu
䉧 liu
䋷 mou
䗜 liu
䚧 liu
䬟 liu
䭷 mao
䰘 jiao liu
䱖 liu
䱞 liu
䶉 liu
刘 liu
劉 liu
嚠 liu
媹 liu
嬼 liu
嵧 liu
懰 liu
旈 liu
旒 liu
榴 liu
橊 liu
沠 liu
流 liu
浏 liu
瀏 liu
琉 liu
瑠 liu
瑬 liu
璢 liu
畄 liu
留 liu
畱 liu
疁 liu
瘤 liu
癅 liu
硫 liu
蒥 liu
蓅 liu
藰 liu
裗 liu
遛 liu
鎏 liu
鎦 liu
鏐 liao liu
鐂 liu
镏 liu
镠 liu
飀 liu
飅 liu
飗 liu
餾 liu
馏 liu
駠 liu
駵 liu
騮 liu
驑 liu
骝 liu
鰡 liu
鶹 liu
鷎 gao
鹠 liu
麍 liu
柳 liu
栁 liu
桺 liu
橮 liu
珋 liu
綹 liu
绺 liu
罶 liu
羀 liu
蒌 lou
鉚 liu mao
鋶 liu
铆 mao
锍 liu
飹 liu
㙀 jiu liu
㨨 chou liu
㶯 liu
㽌 liu
䄂 liu
六 liu:99.8943% lu:0.1057%
坴 lu
塯 liu
廇 liu
畂 liu
碌 lu
磂 liu
翏 liu lu
蹓 liu
陸 lu
雡 liu
霤 liu
鬸 liu
鹨 liu
霳 long
㚅 long
㝫 long
㡣 long
㦕 long
㰍 long
䃧 long
䆍 long
䏊 long
䙪 long
䥢 long qi
䪊 long
儱 long
咙 long
嚨 long
屸 hong long
嶐 long
巃 long
巄 long
昽 long
曨 long
朧 long
栊 long
槞 long
櫳 long
泷 long:87.1061% shuang:12.8939%
湰 long
滝 long
漋 long
瀧 long shuang
爖 long
珑 long
瓏 long
癃 long
眬 long
矓 long
砻 long
礱 long
礲 long
窿 long
竜 long neng
笼 long
篭 long
籠 long
聋 long
聾 long
胧 long
茏 long
蘢 long
蠪 long
蠬 long
襱 long
豅 long
躘 long
鏧 long
鑨 long
隆 long
靇 ling long
驡 long zang
鸗 long
龍 long
龒 long
龓 long
龙 long
㙙 long
㴳 long
䡁 long
垄 long
垅 long
壟 long
壠 long
拢 long
攏 long
竉 long
陇 long
隴 long
㑝 long
㛞 long
㟖 long
㢅 long
哢 long
徿 long
挊 nong
挵 long
梇 long
硦 long luo
衖 xiang
贚 long
搂 lou
摟 lou
㟺 lou
㥪 lou
㲎 lou
㺏 lou
䄛 lou
䅹 lou
䝏 lou
䣚 lou
䫫 lou
䮫 lou lv
䱾 lou
偻 lou:62.5608% lv:37.4392%
僂 lou lv
剅 lou
喽 lou
嘍 lou
娄 lou
婁 lou
廔 lou
楼 lou
樓 lou
溇 lou
漊 lou
熡 lou
瞜 lou
耧 lou
耬 lou
艛 lou
蔞 lou
蝼 lou
螻 lou
謱 lou lv
軁 lou lv
遱 lou
鞻 lou
髅 lou
髏 lou
鷜 lv
㪹 lou
塿 lou
嵝 lou
嶁 lou
甊 lou
篓 lou
簍 lou
㔷 lou
屚 lou
漏 lou
瘘 lou
瘺 lou
瘻 lou
鏤 lou
镂 lou
陋 lou
露 lou:34.4001% lu:65.5999%
噜 lu
嚕 lu
撸 lu
擼 lu
㠠 lu
㢳 lu
㪭 lu
㭔 lu
㱺 lu
㿖 lu
䡎 lu
䮉 lu
䰕 lu
卢 lu
嚧 lu
垆 lu
壚 lu
庐 lu
廬 lu
攎 lu luo
曥 lu
枦 lu
栌 lu
櫨 lu
泸 lu
瀘 lu
炉 lu
爐 lu
獹 lu
玈 lu
瓐 lu
盧 lu
矑 lu
籚 lu
纑 lu
罏 lu
胪 lu
臚 lu
舮 lu
舻 lu
艫 lu
芦 lu
蘆 lu
蠦 lu
轤 lu
轳 lu
鈩 lu
鑪 lu
顱 lu
颅 lu
髗 lu
魲 lu
鱸 lu
鲈 lu
鸕 lu
鸬 lu
黸 lu
㔪 lu
㢚 lu
㯭 lu
䕡 lv
䲐 lu
卤 lu
塷 lu
掳 lu
擄 lu
樐 lu
橹 lu
櫓 lu
氇 lu
氌 lu
滷 lu
澛 lu
瀂 lu
硵 lu
磠 lu
艣 lu
艪 lu
蓾 lu
虏 lu
虜 lu
鏀 lu
鐪 lu
鑥 lu
镥 lu
魯 lu lv
鲁 lu
鹵 lu
㓐 lu
㖨 lu
㛬 lu
㜙 lu
㟤 lu
㦇 lu
㪐 lu
㪖 lu
㫽 lu
㯝 lu
㯟 lu
㼾 lu
䃙 lu
䌒 lu
䎑 lu
䎼 lu
䐂 lu
䘵 lu
䚄 lu
䟿 lu
䡜 lu
䩮 lu
䱚 lu
䴪 lu
侓 lu
僇 lu
剹 jiu lu
勎 lu
勠 lu
圥 lu
垏 lv
塶 lu
娽 lu
峍 lu
廘 lu
彔 lu
录 lu
戮 lu
摝 lu
椂 lu
樚 du lu
淕 lu
淥 lu
渌 lu
漉 lu
潞 lu
熝 ao lu
琭 lu
璐 lu
甪 lu
盝 lu
睩 lu
硉 lu
磟 liu
祿 lu
禄 lu
稑 lu
穋 jiu lu
箓 lu
簏 lu
簬 lu
簶 lu
籙 lu
粶 lu
膔 biao lu
菉 lu lv
蔍 cu lu
蕗 lu
虂 lu
螰 lu
觮 lu
賂 lu
赂 lu
趢 lu
路 lu
踛 lu
蹗 lu
輅 he lu ya
轆 lu
辂 lu
辘 lu
逯 lu
醁 lu
錄 lu
録 lu lv
錴 lu
鏕 ao lu
鏴 lu
陆 liu:6.2727% lu:93.7273%
騄 lu
騼 lu
鯥 lu
鵦 lu
鵱 lu
鷺 lu
鹭 lu
鹿 lu
麓 lu
㝈 luan
㡩 luan
㱍 luan
䖂 luan
䜌 luan
圝 luan
圞 luan
孪 luan
孿 luan
峦 luan
巒 luan
挛 luan
攣 luan
曫 luan
栾 luan
欒 luan
滦 luan
灓 luan
灤 luan
癴 luan
癵 luan
羉 luan
臠 luan
虊 luan
銮 luan
鑾 luan
鵉 luan
鸞 luan
鸾 luan
卵 luan
乱 luan
乿 luan zhi
亂 luan
薍 luan wan
釠 luan
稤 lve
㑼 lve
㔀 lve
㨼 lve
䂮 lve
䌎 lve
䛚 lve
䤣 lve
圙 lve
寽 lv lve
掠 lve
略 lve
畧 lve
鋝 lve
鋢 lve
锊 lve
抡 lun
掄 lun
㖮 lun
㷍 lun
䈁 lun
䑳 lun
仑 lun
伦 lun
侖 lun
倫 lun
囵 lun
圇 lun
婨 lun
崘 lun
崙 lun
惀 lun
棆 lun
沦 lun
淪 lun
碖 lun
腀 lun
菕 lun
蜦 lun
論 lun
踚 lun
輪 lun
轮 lun
錀 fen lun
陯 lun
鯩 lun
埨 lun
稐 lun
耣 lun
溣 lun
论 lun
啰 luo
囉 luo
捋 luo:6.8372% lv:93.1628%
羅 luo
㑩 luo
㼈 luo
㽋 luo
䊨 luo
䯁 luo
儸 luo
剆 luo
攞 luo
椤 luo
欏 luo
猡 luo
玀 luo
箩 luo
籮 luo
罗 luo
萝 luo
蔂 lei
蘿 luo
螺 luo
覶 luan luo
覼 luo
逻 luo
邏 luo
鏍 luo
鑼 luo
锣 luo
镙 luo
饠 luo
騾 luo
驘 luo
骡 luo
鸁 luo
㒩 luo
㦬 luo
㩡 luo
㰁 luo
㱻 luo
倮 luo
曪 luo
瘰 luo
癳 luo
臝 luo
蓏 luo
蠃 luo
裸 luo
躶 luo
鎯 lang
㓢 luo
㴖 luo
㿚 luo
䀩 luo
䇔 luo nuo
䈷 luo
䌱 luo
䌴 luo
嗠 luo
峈 luo
摞 luo
洛 luo
洜 luo
濼 luo
犖 luo
珞 luo
硌 ge:98.8256% luo:1.1744%
笿 luo
纙 luo
络 lao:0.9749% luo:99.0251%
荦 luo
落 la:1.0738% lao:0.4522% luo:98.4740%
雒 luo
駱 luo
骆 luo
鮥 ge luo
鴼 luo
鵅 ge luo
慺 lou lv
榈 lv
櫖 chu lv
櫚 lu
氀 dou lv shu yu
膢 lv
藘 lv
閭 lv
闾 lv
馿 lv
驢 lv
驴 lv
㭚 lv
㻲 lv
㾔 lv
侣 lv
侶 lv
儢 lv
吕 lv
呂 lv
屡 lv
屢 lv
履 lv
挔 lv
捛 lv
旅 lv
梠 lv
祣 lv
稆 lv
穞 lv
穭 lv
絽 lv
縷 lv
缕 lv
膂 lv
膐 lv
褛 lv
褸 lv
郘 lv
鋁 lv
铝 lv
㔧 lv
㠥 lei lv
㲶 lv
䔞 lv
䢖 lv yu
䥨 lu lv
勴 lv
卛 shuai
嵂 lv
律 lv
慮 lv
氯 lv
滤 lv
濾 lv
爈 lv
率 lv:94.0070% shuai:5.9930%
箻 lv
綠 lv
緑 lu lv
绿 lu:0.7484% lv:99.2516%
膟 lv
葎 lv
虑 lv
鑢 lv
嗎 ma
妈 ma
媽 ma
嬤 ma
嬷 ma mo
擵 mo
蔴 ma
蚂 ma
螞 ma
㦄 ma
䗫 ma
䳸 ma
吗 ma
尛 mo
犘 ma
痲 ma
蟆 ma
蟇 ma
麻 ma
麼 me
㐷 ma
䣕 ma
䣖 ma
嘜 ma
杩 ma
溤 ma
犸 ma
獁 ma
玛 ma
瑪 ma
码 ma
碼 ma
鎷 ma
馬 ma
马 ma
鰢 ma
鷌 ma
㑻 ma
㜫 ma
㨸 ma
㾺 ma
䯦 ma
傌 ma
唛 ma
帓 mo wa
榪 ma
睰 ma
祃 ma
禡 ma
罵 ma
閁 ma
駡 ma
骂 ma
嘛 ma
㜥 mai
㼮 chai qi
䁲 mai
䚑 mai
䨪 mai
埋 mai:99.7595% man:0.2405%
薶 mai wo
霾 mai
买 mai
嘪 mai
荬 mai
蕒 mai
買 mai
鷶 mai
䈿 mi
䘑 mai
䜕 hai mai
䨫 mai
䮮 mai
佅 mai
劢 mai
勱 mai
卖 mai
売 mai
眿 mo
脈 mai
脉 mai:95.2665% mo:4.7335%
蝐 mao
賣 mai
迈 mai
邁 mai
霡 mai
麥 mai
麦 mai
嫚 man
顢 man
颟 man
㒼 man
㗄 ku
㙢 man
䅼 man
䊡 man
䐽 man
䑱 wan
䛲 man
䟂 man
䯶 man mian
䰋 man
悗 man men
慲 man
摱 man
槾 man
璊 men
瞒 man
瞞 man
蛮 man
蠻 man
謾 man
谩 man
蹣 pan
鞔 man:5.1977% men:94.8023%
饅 man
馒 man
鬗 man
鬘 man
鰻 man
鳗 man
㛧 man
䜱 man
屘 man
満 man
满 man
滿 man
矕 man
螨 man
蟎 man
襔 man
鏋 man
㗈 man
㡢 man
㬅 man
㵘 man
䕕 man
䝡 man
䝢 man
䡬 man
僈 man
墁 man
幔 man
慢 man
曼 man
漫 man
澫 wan
澷 man
熳 man
獌 man
縵 man
缦 man
蔄 man
蔓 man wan
鏝 man
镘 man
牤 mang
㝑 mang
㟌 mang
㟿 mang
㡛 mang
㻊 mang
䀮 huang
䅒 mang
䈍 meng
䟥 meng
䵨 mang
吂 mang
哤 mang
娏 mang
尨 mang meng
忙 mang
恾 mang
杗 mang
杧 mang
氓 mang:92.1375% meng:7.8625%
浝 mang
牻 mang
狵 mang zhuo
痝 mang
盲 mang
盳 mang wang
硭 mang
笀 mang
芒 mang
茫 mang
蘉 mang meng
蛖 bang mang
邙 mang
釯 mang
鋩 mang
铓 mang
駹 mang
鼆 meng
㙁 mei mu
㟐 mang
㬒 mang
䁳 mang
䒎 mang
䖟 mang
壾 mang
庬 mang meng
汒 mang
漭 mang
硥 bang mang
茻 mang mu
莽 mang
莾 mang
蟒 mang meng
蠎 mang
猫 mao
貓 mao
㝟 mao
㲠 mao
䅦 mao
兞 mao
堥 mao mou wu
媌 miao
嫹 mao
旄 mao
枆 mao
毛 mao
渵 mao
牦 mao
矛 mao
罞 mao
芼 mao
茅 mao
蝥 mao
蟊 mao
覒 mao
軞 mao
酕 mao
錨 mao
锚 mao
髦 mao
髳 mao
鶜 mao
㚹 liu mao
㧇 mao
冇 mao
卯 mao
夘 mao wan
峁 mao
戼 mao
昴 mao
泖 mao
笷 mao
茆 mao
㒵 mao
㒻 mao
㡌 mao
㧌 mao
㪞 mao
㫯 mao
㮘 mao
㴘 mao
㺺 mao
㿞 mao
䀤 mao
䋃 mao
䓮 mao
䡚 mao
䫉 mao
冃 mao
冐 mao
冒 mao:99.7768% mo:0.2232%
媢 mao
帽 mao
懋 mao
暓 mao
柕 mao
楙 mao
毷 mao
瑁 mao
皃 mao
眊 mao
瞀 mao
瞐 mo
耄 mao
艒 mo mu
茂 mao
萺 mao mu
袤 mao
貌 mao
貿 mao
贸 mao
鄚 mao
鄮 mao
么 ma:0.0369% me:99.9327% mo:0.0273% yao:0.0031%
㶬 mo
㺳 mei
䊈 mei
䍙 mei mou
䒽 wang
䤂 mei
呅 mei wen
堳 mei
塺 mei
媒 mei
嵋 mei
徾 mei
攗 mei
枚 mei
栂 mei
梅 mei
楣 mei
楳 mei
槑 mei
沒 mei mo
没 mei:99.8944% mo:0.1056%
湄 mei
湈 mei
溦 wei
煤 mei
猸 mei
玫 mei
珻 mei
瑂 mei
眉 mei
睂 mei
禖 mei
篃 mei
脄 mei
脢 mei
腜 mei
苺 mei
莓 mei
葿 mei
郿 mei
酶 mei
鋂 mei meng
鎇 mei
镅 mei
霉 mei
鶥 mei
鹛 mei
黴 mei
䆀 mei
䓺 mei
䜸 mei
凂 mei
媄 mei
媺 mei
嬍 mei
嵄 mei
挴 mei
毎 mei
每 mei
浼 mei
渼 mei
燘 mei
美 mei
鎂 mei
镁 mei
黣 mei
㭑 mei
䀛 ma mei wu
䉋 mei
䊊 wei
䰨 mei
䰪 mei
䵢 mei
妹 mei
媚 mei
寐 mei
昧 mei
沬 mei
煝 mei
痗 mei
眛 mei
睸 mei
祙 mei
蝞 mei
袂 mei
謎 mi
谜 mei mi
跊 mei
韎 mei
鬽 mei
魅 mei
悶 men
㡈 men mian wen
㨺 men mian
䊟 men
䝧 min
䫒 men
们 men
們 men
扪 men
捫 men
樠 lang man
穈 mei
菛 men
虋 men
鍆 men
钔 men
門 men
閅 men
门 men
暪 men
㥃 men
㦖 men
㱪 men
㵍 men
懑 men
懣 men
焖 men
燜 men
闷 men
㙹 meng
㠓 meng
㩚 meng
䀄 meng
䇇 meng
䉚 meng
䑃 meng
䑅 meng
䒐 meng
䓝 meng
䗈 meng
䙦 meng
䙩 meng
䤓 meng
䰒 meng
䲛 meng
䴌 meng
䴿 meng
䵆 meng
儚 meng
冡 meng
幪 meng
懜 meng
曚 meng
朦 meng
橗 meng
檬 meng
氋 meng
濛 meng
獴 meng
甍 meng
甿 meng
盟 meng
瞢 meng
矇 meng
矒 meng
礞 meng
艨 meng
苎 zhu
莔 meng qing xi
萌 meng
萠 meng
蕄 meng
虻 meng
蝱 meng
鄳 meng
鄸 meng
雺 meng wu
靀 meng
饛 meng
鯍 meng
鸏 mang meng
鹲 meng
黾 mian min
㚞 shen
䏵 mang meng
勐 meng
懞 meng
懵 meng
猛 meng
瓾 meng
艋 meng
蒙 meng
蜢 meng
蠓 meng
錳 meng
锰 meng
鯭 meng
㜴 meng
㝱 meng
䠢 meng
䥂 meng
䥰 meng
夢 meng
夣 meng
孟 meng
梦 meng
溕 meng
霥 meng
霿 mao meng wu
咪 mi
眯 mi
瞇 mi
㜷 mi xian
㟜 mi
㠧 mi
㣆 mi
㩢 mi mie
㸏 mi
䊳 mi mo
䋛 mi
䌕 mi
䌘 bi bie
䍘 mi
䕳 mi
䕷 mi
䛧 mi
䤍 mi
䥸 mi
䪾 zhen
䴢 mi
冞 mi
弥 mi
彌 mi
戂 mi mo
擟 mi
攠 mi mo
檷 mi ni
瀰 mi
爢 mi
狝 xian
猕 mi
獼 mi
瓕 mi xi
祢 mi ni
禰 mi ni
籋 nie
糜 mei:5.0404% mi:94.9596%
縻 mi
罙 mi
蒾 mi
蘪 mei
蘼 mi
詸 mi
迷 mi
醚 mi
醾 mi
醿 mi
釄 mi
镾 mi
靡 mi
鸍 mi
麊 mi
麋 mi
麛 mi
㝥 mi
㥝 mi
㰽 yan
㳽 mi
䭧 mi
䱊 mi
侎 mi
孊 mi
弭 mi
敉 mi
洣 mi
渳 mi
濔 mi
灖 mi
眫 mi pan
米 mi
羋 mi mie
脒 mi
芈 mi
葞 mi
蔝 mi
銤 mi
㜆 mi
㨠 mi
㫘 mi
㳴 mi
㴵 mi
㵋 mi
㸓 mi
䁇 mi
䉾 bi
䌏 mi
䌐 mi
䌩 mie
䖑 mi
䛉 mian
䛑 mi
䣾 mi
䤉 mi
䭩 mo
䮭 mi
冖 mi
冪 mi
嘧 mi
塓 mi
宓 mi
宻 mi
密 mi
峚 mi
幂 mi
幎 mi
幦 mi
榓 mi
樒 mi
櫁 mi
汨 mi
淧 mi
淿 mi
滵 mi
漞 mi
濗 mi
祕 bi mi
秘 bi:0.3076% mi:99.6924%
簚 mi
糸 mi si
纟 si
羃 mi
蔤 mi
藌 mi
蜜 mi
蠠 mian min
覓 mi
覔 mi
觅 mi
謐 mi
谧 mi
鼏 mi
㒙 mian
㝰 mian
㬆 min
㮌 mian
㰃 mian
䃇 mian
䏃 mian ming
䫵 mian
䰓 mian
婂 mian
媔 mian
嬵 mian
宀 mian
棉 mian
檰 mian
櫋 mian
眠 mian
矈 mian
矊 mian
矏 mian
綿 mian
緜 mian
绵 mian
臱 bian mian
芇 mian
蝒 mian
㛯 fan mian zhuan
㤁 mian
㻰 mian
䀎 mian
䤄 mian
丏 mian
俛 fu mian
偭 mian
免 mian
冕 mian
勉 mian
勔 mian
喕 mian
娩 mian wan
愐 mian
汅 mian
沔 mian
渑 mian sheng
湎 mian
澠 mian sheng
眄 mian
絻 man mian wan wen
緬 mian
缅 mian
腼 mian
莬 mian wan wen
靦 mian tian
鮸 mian
麫 mian
黽 mian min
㴐 mian
粫 er
糆 mian
面 mian
靣 mian
麪 mian
麵 mian
麺 mian
喵 miao
㑤 miao
㠺 miao sha
䁧 miao
䖢 miao
描 miao
瞄 miao
緢 mao miao
苗 miao
鱙 miao
鶓 miao
鹋 miao
㦝 miao
䅺 biao miao
杪 miao
淼 miao
渺 miao
眇 miao
秒 miao
竗 miao
篎 miao
緲 miao
缈 miao
藐 miao
邈 miao
妙 miao
庙 miao
庿 miao
廟 miao
玅 miao
繆 jiu liao lu miao miu mou mu
缪 miao:32.7412% miu:66.3677% mou:0.8911%
乜 mie:96.3427% nie:3.6573%
吀 mie
咩 mie
哶 mie
孭 mie
㒝 mie wa
䁾 mie
䈼 mi mie
䘊 mie
䩏 mie
幭 mie
懱 mie
搣 mie
櫗 mei mie
滅 mie
瀎 mie mo
灭 mie
烕 mie
礣 ma
篾 mie
蔑 mie
薎 mie
蠛 mie
衊 mie
覕 mie pie
鑖 mi mie
鱴 mie
鴓 bi mie
㟩 min
㟭 min
㢯 diao min
䁕 min
䂥 min
䃉 min
䋋 min
䟨 min
䡑 min
䡻 min
䪸 men min
䲄 min
姄 min
岷 min
崏 min
忞 min
忟 wen
怋 men min
捪 min
旻 min
旼 min
暋 min
民 min
玟 min:24.5724% wen:75.4276%
珉 min
琘 min
瑉 min
痻 min
盿 min
砇 min
碈 min
緍 min
緡 hun mian min
缗 min
罠 min
苠 min
賯 xiong
鈱 min
錉 min
鍲 min
閺 wen
㞶 min
㥸 min
㨉 min wen
䡅 chun xun
僶 min
冺 min
刡 min
勄 min
悯 min
愍 min
慜 min
憫 min
抿 min
敃 min
敏 min
泯 min
湣 min
潣 min
皿 min
笢 min
閔 min
閖 shui
閩 min
闵 min
闽 min
鰵 min
鳘 min
㝠 ming
䄙 ming
䆨 ning
䆩 ming
䊅 ming
䫤 ming
佲 ming
冥 ming
名 ming
嫇 meng ming
明 ming
暝 ming
朙 ming
榠 ming
洺 ming
溟 ming
熐 mi
猽 ming
眀 ming
瞑 ming
茗 ming
蓂 ming
螟 ming
覭 ming
詺 ming
鄍 ming
銘 ming
铭 ming
鳴 ming
鸣 ming
㟰 ming
㫥 ming
凕 ming
姳 ming
慏 ming
眳 ming
酩 ming
䒌 ming
命 ming
唒 qiu
謬 miu
谬 miu
摸 mo
䃺 mo
䉑 wu
䯢 mo
劘 mo
嚤 mo
嚩 mo
嚰 mo
嫫 mo
摩 ma:0.2023% mo:99.7977%
摹 mo
模 mo:98.6686% mu:1.3314%
橅 mo
無 wu
磨 mo
糢 mo
膜 mo
藦 mo
蘑 mo
謨 mo
谟 mo
饃 mo
饝 mo
馍 mo
髍 mo
魔 mo
麽 ma:1.9061% me:93.1613% mo:4.9326%
䩋 mo
懡 mo
抹 ma:7.2032% mo:92.7968%
抺 mei
㱄 hei mo
㱳 mo
㷬 mo
㷵 mo
㹮 mo
䁼 mo
䁿 mo
䏞 mo
䒬 mo
䘃 mo
䜆 mo nie zhe
䬴 mo
䮬 mo
䱅 mo
䳮 mo
䴲 mo
劰 mo
嗼 mo
嚜 me
圽 mo
塻 mo
墨 mo
妺 mo
嫼 mo
寞 mo
帞 mo
慔 mu
昩 mo
暯 mo
末 mo
枺 mo
歾 mo wen
歿 mo
殁 mo
沫 mo
湐 mo
漠 mo
爅 mo
獏 mo
瘼 mo
皌 mo
眜 mie mo
眽 mo
瞙 mo
砞 mo
礳 mo
秣 mo
粖 mo
絈 mo
縸 mo mu
纆 mo
耱 mo
茉 mo
莈 mo
莫 mo
萬 wan
蓦 mo
蛨 mo
蟔 mo
衇 mai
袹 bo mo
覛 mi
謩 mo
貃 mo
貊 mo
貘 mo
銆 mo
鏌 mo
镆 mo
陌 mo
霢 mai
靺 mo
鞆 bing
驀 ma mo
鬕 ma
魩 mo
默 mo
黙 mo
庅 mo
哞 mou
㭌 mou
䏬 mou
䗋 mou
䥐 mou
䱕 mei mou
侔 mou
劺 mou
呣 m
恈 mou
桙 mou yu
洠 mou
牟 mou:74.5867% mu:25.4133%
眸 mou
蛑 mou
蟱 mou wu
謀 mou
谋 mou
鉾 mao mou
鍪 mou
鴾 mou
麰 mou
䍒 mou
某 mou
踇 mu
愗 mao
䱯 mu
墲 mu wu
毪 mu
氁 mu
䥈 mu
亩 mu
姆 mu
娒 mei
峔 mu
拇 mu
母 mu
牡 mu
牳 mu
畆 mu
畒 mu
畝 mu
畞 mu
畮 mu
砪 mu
胟 mu
鉧 mu
㒇 wu
㜈 mu
㣎 mu
㧅 dao mu
㾇 mu
䀲 mu
䊾 mu
䑵 mu
䧔 nian
仫 mu
募 mu
坶 mu
墓 mu
幕 mu
幙 mu
慕 mu
暮 mu
木 mu
楘 mu
樢 mu niao
毣 mao mu
沐 mu:95.1356% shu:4.8644%
炑 mu
牧 mu
狇 mu
目 mu
睦 mu
穆 mu
苜 mu
莯 mu
蚞 mu
鉬 mu
钼 mu
雮 mu
霂 mu
鞪 mou mu
鶩 mu wu
鹜 wu
䏧 chi na
䛔 na
䫱 na
嗱 na
拏 na
拿 na
挐 na
訤 na xiao
誽 na ni
鎿 na
镎 na
乸 na
哪 na:98.9845% ne:0.8842% nei:0.1312%
雫 na
㗙 chu na zhou
㨥 na
㴸 shan
䀑 wo
䅞 ne
䇣 nie
䇱 na
䈫 na
䎎 na
䖓 na
䖧 na
䟜 na
䪏 da na
䱹 zha
吶 na ne
呐 na:90.7979% ne:9.2021%
妠 na nan
娜 na:99.8016% nuo:0.1984%
抐 na ne ni rui
捺 na
笝 na
納 na
纳 na
肭 na
蒳 na
衲 na
袦 jue na
訥 ne
豽 na
軜 na
那 na:99.6920% nei:0.3080%
鈉 na rui
钠 na
靹 na
魶 na
㾍 nai
䍲 nai
䘅 nai
䯮 nai
孻 nai
摨 nai zhi
熋 nai
乃 nai
奶 nai
妳 nai ni
嬭 nai
廼 nai
氖 nai
氝 nei
疓 nai
艿 nai
迺 nai
釢 nai
㮈 nai
㮏 na nai ni
㲡 nai
倷 nai
奈 nai
柰 nai
渿 nai
耐 nai
萘 nai
螚 nai neng
褦 nai
錼 nai
鼐 nai
囡 nan
㓓 nan
㽖 nan
䔜 nan
䕼 ran
䛁 nan
䶲 nan
侽 nan
南 na nan
喃 nan
奻 nuan
娚 nan
暔 nan
枏 nan
枬 nan
柟 nan
楠 nan
男 nan
畘 nan
莮 nan
萳 nan
諵 nan
难 nan
難 nan
㫱 nan
䁪 zhan
䈒 lan nan
䔳 ran
戁 nan
揇 nan
湳 nan
腩 nan
蝻 nan
赧 nan
婻 nan
乪 nang
嚢 nang
囊 nang
囔 nang
䂇 niu
憹 nao
欜 nang
饢 nang
馕 nang
㶞 nang
攮 nang
曩 nang
灢 nang
㒄 ran
儾 nang
齉 nang
峱 nao
㞪 nao
㺀 hu
䃩 nao
䄩 yi
䑋 rang
䛝 nao
䫸 chao
䴃 nao
呶 nao nu
夒 nao
嶩 nao
巎 nao
怓 nao niu
挠 nao
撓 nao
桡 rao
橈 rao
猱 nao
獶 nao you
獿 nao
硇 nao
繷 nong
蛲 nao
蟯 nao
詉 na nao nu
譊 nao
鐃 nao
铙 nao
髐 xiao
㑎 nao
㛴 nao
㺁 nao
䜀 nao
䜧 nao
匘 nao
垴 nao
堖 nao
嫐 nao
恼 nao
悩 nao
惱 nao
瑙 nao
碯 nao
脑 nao
脳 nao
腦 nao
淖 nao
閙 nao
闹 nao
鬧 nao
䎪 ne
䭆 ne
讷 ne
呢 ne:98.9745% ni:1.0255%
㼏 nei
䲎 nei
脮 nei tui
腇 nei
餒 nei
馁 nei
鮾 nei
鯘 nei
㐻 nei
㕯 ne
㖏 nie
㘨 nie
㨅 nei rui
䡾 nie ye yi
䳖 nie
內 nei
内 nei
黁 nun
㜛 nen
㯎 nen
㶧 nen
嫩 nen
嫰 nen
恁 nen nin
㴰 neng
䏻 neng
儜 ning
能 neng
薴 ning
㲌 neng
濘 ning
㕶 n ng
嗯 en n ng
妮 ni
㞾 ni
㪒 ni
㹸 ni
䘦 ni
䘽 ni
䛏 ni
䝚 ni
倪 ni
坭 ni
埿 ban ni
婗 ni
尼 ni
屔 ni
怩 ni
泥 ni
淣 ni
狋 chi quan yi
狔 ni
猊 ni
秜 ni
籾 ni
臡 luan ni
蚭 ni
蜺 ni
觬 ni
貎 ni
跜 ni
輗 ni
郳 ni
鈮 ni
铌 ni
霓 ni
鯓 ni
鯢 ni
鲵 ni
鶂 yi
麑 ni
齯 ni
㣇 yi
㵫 ni
䕥 ni
䦵 ni
䧇 yi
䭲 yi
䰯 yi
伱 ni
伲 ni
你 ni
儗 ni
儞 ni
孴 ni yi
抳 ni
拟 ni
擬 ni
旎 ni
柅 chi ni
苨 ni
薿 ni
譺 ai ni yi
鉨 xi
隬 ni
馜 ni
㠜 ni
㥾 ni
㦐 ni
㲻 ni
䁥 ni
䘌 ni
䵑 ni
䵒 ni
匿 ni
堄 ni
嫟 ni
嬺 ni
孨 ni zhuan
屰 ji ni po
惄 ni
愵 ni
慝 te
昵 ni
暱 ni
氼 mei ni
溺 ni niao
痆 ni nian nie
睨 ni
縌 ni
胒 ni
腻 ni
膩 ni
迡 chi ni
逆 ni
鷊 yi
鹝 yi
鹢 yi
拈 nian
蔫 nian
䄭 nian
䄹 nian
䩞 die tie
䬯 nian tian
姩 nian
年 nian
秊 nian
秥 nian
粘 nian:63.3455% zhan:36.6545%
鮎 nian
鯰 nian
鲇 nian
鲶 nian
黏 nian
㘝 nie
㞋 ji nian
䚓 nian
捻 nian
撚 nian
撵 nian
攆 nian
涊 nian
碾 nian
簐 nian
跈 chen jian nian tian
蹨 nian ran
躎 nian
輦 lian nian
辇 nian
辗 nian:42.8527% zhan:57.1473%
㲽 nian ren
卄 nian
唸 nian
埝 nian
廿 nian
念 nian
淰 na nian shen
艌 nian qian
鼰 nian
齞 yan
娘 niang
嬢 niang
孃 niang
酿 niang
䖆 niang
醸 niang
釀 niang
㒟 niao
㜵 niao
㠡 niao
㭤 niao
䃵 niao
䐁 du zhuo
䙚 niao
䦊 niao
䮍 niao
嫋 niao
嬝 niao
嬲 niao
茑 niao
蔦 niao
袅 niao
裊 niao
褭 niao
鳥 niao
鸟 diao:0.1444% niao:99.8556%
㞙 niao
㳮 niao
尿 niao:99.5997% sui:0.4003%
氽 tun
脲 niao
惗 nie
捏 nie
揑 nie
踗 nie
鈢 xi
鑈 ni nie
㡪 nie
苶 nie
㖖 nie
㘿 nie
㙞 nie
㚔 nie xing
㜸 nie
㩶 nie
㮆 nie
㴪 nie
㸎 nie
䂼 nie
䄒 nie
䌜 nie
䜓 she
䯀 nie
䯅 nie
䯵 nie
啮 nie
嗫 nie
噛 nie
嚙 nie
囁 nie
囓 nie
圼 nie
孼 nie
孽 nie
嵲 nie
巕 nie
帇 nie
摂 she
擜 e
敜 nie
枿 nie
棿 ni nie
櫱 nie
涅 nie
湼 nie
疌 jie
篞 nie
糱 nie
糵 nie
聂 nie
聶 nie
臬 nie
臲 nie
菍 nie ren
蘖 bo nie
蠥 nie
踂 nie
蹑 nie
躡 nie
鉩 nie xi
錜 nie
鎳 nie
鑷 nie
钀 nie yi
镊 nie
镍 nie
闑 nie
陧 nie
隉 nie
顳 nie
颞 nie
齧 nie
㤛 nin
䋻 nin
䚾 nin
䛘 nin ren
囜 nin
您 nin
拰 nin
㝕 ning
㲰 ning
䗿 ning
䭢 ning
凝 ning
咛 ning
嚀 ning
嬣 ning
宁 ning
寍 ning
寕 ning
寗 ning
寜 ning
寧 ning
拧 ning
擰 ning
柠 ning
檸 ning
狞 ning
獰 ning
甯 ning
聍 ning
聹 ning
苧 ning
鑏 ning
鬡 ning
鸋 ning
橣 ning
矃 cheng ning
㣷 ning
㿦 ning
䔭 ning
佞 ning
侫 ning
泞 ning
妞 niu
䀔 ren
䒜 niu
汼 niu you
牛 niu
㺲 niu
䏔 niu nv rou zhou
忸 niu
扭 niu
炄 niu
狃 niu
紐 niu
纽 niu
鈕 chou niu
钮 niu
靵 niu
䋴 niu
拗 ao:60.2877% niu:39.7123%
蚴 you
㶶 nong
䁸 nang nong
䢉 nong
侬 nong
儂 nong
农 nong
哝 nong
噥 nong
檂 nong
欁 nong
浓 nong
濃 nong
癑 nong
禯 nong
秾 nong
穠 nong
脓 nong
膿 nong
蕽 nong
襛 nong
農 nong
辳 nong
醲 nong
鬞 nang
齈 nong
䵜 nong
弄 long:3.6661% nong:96.3339%
㝹 nou
䨲 nou wan
獳 nou ru
羺 nou
䅶 nou
䘫 nou
䰭 nou
啂 nou
嗕 ru
槈 nou
耨 nou
譨 nang nou
譳 nou
鎒 nou
鐞 nou
㚢 nu
奴 nu
孥 nu
笯 nu
胬 nu
蒘 na ru
駑 nu
驽 nu
伮 nu
努 nu
弩 nu
砮 nu
䢞 shu
怒 nu
搙 nou nu nuo
㬉 nuan
䎡 ruan
䙇 nuan ruan
愞 nuo
暖 nuan
渜 nuan
煖 nuan xuan
煗 nuan
餪 nuan
䖈 nve
䖋 nve
䨋 nve
疟 nve:91.1760% yao:8.8240%
瘧 nve yao
硸 nve
虐 nve
謔 xue
谑 xue
㑚 nuo
㔮 nuo
㰙 nuo
傩 nuo
儺 nuo
挪 nuo
捼 re ruo wei wo
梛 nuo
郍 fu na nuo
㛂 nuo
㡅 nuo
橠 nuo
砈 e
㐡 nuo
䚥 nuo ruo
喏 nuo:95.7372% re:4.2628%
懦 nuo
懧 nuo
挼 rua ruo
掿 nuo
搦 nuo
搻 nuo
榒 nuo
稬 nuo
穤 nuo
糑 nuo
糥 nuo
糯 nuo
諾 nuo
诺 nuo
蹃 na nuo re
逽 nuo
鍩 nuo tian
锘 nuo
女 nv
籹 nv
釹 nv
钕 nv
㵖 nv
䖡 nv
䘐 nv
䚼 nv
䶊 nv
恧 nv
朒 nv
衂 niu
衄 nv
喔 o:35.4765% wo:64.5235%
噢 o
哦 e:25.5079% o:74.4921%
區 qu
呕 ou
嘔 ou
塸 ou
慪 ou
櫙 ou
欧 ou
歐 ou
殴 ou
毆 ou
沤 ou
漚 ou
熰 ou
瓯 ou
甌 ou
膒 ou
蓲 fu ou qiu xu
謳 ou
讴 ou
鴎 ou
鷗 ou
鸥 ou
㒖 ou
㼴 ou
䚆 ying
䯚 yao
偶 ou
吘 ou
湡 yu
耦 ou
腢 ou
蕅 ou
藕 ou
㛏 qiu
䌂 ou
䌔 ou
怄 ou
啪 pa
妑 pa
皅 ba pa
舥 pa
葩 pa
蚆 ba
趴 pa
䯲 ba pa
䶕 ba
掱 pa
潖 pa
爬 pa
琶 pa
筢 pa
跁 ba pa
帊 pa
帕 pa
怕 pa
袙 pa
拍 pai
㵺 pai
俳 pai
徘 pai
排 pai
棑 pai
牌 pai
猅 pai
篺 pi
簰 pai
簲 pai
輫 pai
俖 pei
㭛 ba pai
䖰 pai
汖 chi pin
派 pai
湃 pai
蒎 pai
鎃 pai
攀 pan
潘 pan
眅 pan
砙 pan
䃑 ban pan
䃲 pan
䈲 ban pan
䰉 ban pan
䰔 pan
丬 jiang:33.3333% kan:33.3333% pan:33.3333%
媻 pan
幋 pan
搫 ban pan po
槃 pan
瀊 pan
爿 pan
盘 pan
盤 pan
磐 pan
磻 pan
縏 pan
蒰 pan
蟠 pan
跘 ban pan
踫 peng
蹒 pan
鎜 pan
鞶 pan
坢 ban
奤 ha tai
㳪 pi
冸 pan
判 pan
叛 pan
拚 pan:12.0772% pin:87.9228%
沜 pan
泮 pan
溿 pan
炍 pan
牉 pan
畔 pan
盼 pan
袢 pan
襻 pan
詊 pan
鋬 pan
鑻 pan
頄 kui
頖 pan
乓 pang
沗 pang tian
滂 pang
胮 pang
膖 pang
㤶 mang
㥬 pang
㫄 pang
䅭 pang
䨦 pang
䮾 long
厐 pang
厖 pang
嫎 bang pang
庞 pang
徬 pang
旁 bang:0.2414% pang:99.7586%
篣 pang peng
舽 feng pang
螃 pang
逄 pang
雱 pang
霶 pang
騯 bang peng
龎 pang
龐 pang
䒍 pang
嗙 pang
耪 pang
覫 pang
㜊 zhan
炐 feng pang
肨 pang
胖 pan:0.6729% pang:99.3271%
抛 pao
拋 pao
脬 pao
㚿 pao
䛌 pao tao
䩝 pao
匏 pao
咆 pao
垉 pao
庖 pao
炰 fou pao
爮 pao
狍 pao
瓟 bo pao
袍 pao
軳 pao
鞄 pao
麅 pao
跑 pao
㘐 pao
㯡 pao
䶌 pao
奅 pao
泡 pao
炮 bao:0.0778% pao:99.9222%
疱 pao
皰 pao
砲 pao
礟 pao
礮 pao
靤 bao
髱 bao
麭 pao
呸 pei
垺 fou fu pei pou
妚 fou pei pi
娝 bi pou
岯 pi
柸 bei pei
肧 pei
胚 pei
衃 pei
醅 pei
㟝 pei
䣙 bei pei peng
䪹 bai pei pi
䫠 pi
䲹 pi
培 pei
毰 pei
裴 pei
裵 pei
賠 pei
赔 pei
锫 pei
阫 pei
陪 pei
陫 fei pei
昢 pei po
琣 beng pei
㤄 pei
㧩 pei
㫲 bei
㳈 pei
䊃 pei
伂 pei
佩 pei
姵 pei
帔 pei
斾 pei
旆 pei
沛 pei
浿 pei
珮 pei
苝 bei
轡 pei
辔 pei
配 pei
霈 pei
馷 pei
喯 ben pen
喷 pen
噴 pen
歕 pen
湓 pen
瓫 pen
盆 pen
葐 fen pen
呠 pen
翉 ben
翸 pen
亯 xiang
匉 peng
嘭 peng
怦 peng
恲 peng
抨 peng
梈 peng
漰 peng
澎 peng
烹 peng
砰 peng
硑 peng ping
磞 peng
軯 peng
閛 peng
駍 pei peng
㛔 feng peng
㥊 peng
䄘 peng
䡫 peng
䰃 fang peng
䴶 peng
倗 peng ping
傰 beng peng
埄 beng feng
塜 zhong
塳 peng
彭 peng
憉 peng
朋 peng
棚 peng
椖 peng
樥 peng
淜 peng ping
痭 beng bing peng
硼 peng
稝 peng
竼 peng
篷 peng
纄 peng
膨 peng
芃 peng
蓬 peng
蟚 peng
蟛 peng
輣 peng
錋 beng peng
鑝 peng
韸 peng
韼 peng
髼 peng
鬅 peng
鬔 peng
鵬 feng peng
鹏 peng
捧 peng
淎 peng
皏 peng
㼞 beng peng
掽 peng
椪 peng
碰 peng
丕 pi
伾 pi
劈 pi
匹 pi
噼 pi
坯 pi
怌 pei
怶 bi pi
憵 pi
批 pi
披 pi
抷 pei pi
旇 bi pi
炋 pi
狉 pi
狓 pi
砒 pi
磇 pi
礕 pi
秛 pi
秠 pi
紕 bi chi pi
翍 bi pi po
耚 pi
苤 pie
豾 pi
邳 pi
釽 pi
鈹 pi
鉟 pi
銔 pi
铍 pi
霹 pi
駓 pi
髬 pi
鴄 pi
㔥 bai pi
㯅 bi pi
啤 pi
壀 pi
枇 pi
毗 pi
毘 pi
毞 pi
焷 pi
犤 pai
玭 pin
琵 pi
疲 pi
皮 pi
笓 bi
罴 pi
肶 bi pi
脾 pi
腗 pi
膍 pi
蚍 pi
蚽 pi
蜱 pi
螷 pi
蠯 beng
豼 pi
貔 pi
郫 pi
鈚 pi
錍 pi
阰 pi
陴 pi
隦 jiao
魾 pi
鼙 pi
㨽 pi
䏘 pi
䚰 e pi
䚹 pi
䤏 pi
䫌 pi
䰦 pi
仳 pi
噽 pi
嚭 pi
圮 pi
崥 bi pi
庀 pi
疋 pi:30.5687% shu:52.8940% ya:16.5373%
痞 pi
癖 pi
脴 pi
苉 pi
諀 bei pi
㿙 pi
䑀 pi
䑄 pi yi
䠘 pi
䡟 pi
䤨 pi
䴙 pi
僻 pi
嚊 pi xi xiu
媲 pi
嫓 pi
屁 pi
揊 che pi
淠 pi
渒 pi
潎 pi piao pie
澼 pi
甓 pi
睤 bi
睥 bi pi
礔 pi
譬 pi
髲 bi
鷿 pi
鸊 bi pi
偏 pian
囨 pian
媥 pian
犏 pian
篇 pian
翩 pian
貵 pian
頨 bian yu
㛹 pian
㼐 pian
䮁 pian
楩 pian
胼 pian
腁 pian
諚 pian
諞 pian
谝 pian
賆 pian
蹁 pian
駢 pian
騈 pian
骈 pian
骿 pian
覑 pian
㓲 pian
㸤 pian
䏒 pan pian
片 pian
騗 pian
騙 pian
骗 pian
剽 piao
嘌 piao
慓 piao
旚 piao
漂 piao
縹 piao
缥 piao
翲 piao
薸 piao
螵 piao
飃 piao
飄 piao
飘 piao
魒 piao
㼼 piao
䕯 piao
䴩 piao
嫖 piao
朴 piao:44.2207% po:0.6455% pu:55.1339%
瓢 piao
竂 piao
闝 piao
㩠 ao piao pou
㵱 piao
㹾 jiao piao
殍 piao
犥 pao piao
皫 piao
瞟 piao
醥 piao
㬓 piao
㺓 ze
䏇 piao
勡 piao
彯 miao piao
票 piao
篻 biao piao
顠 piao
撆 pie
撇 pie
暼 pie
氕 pie
瞥 pie
䥕 pie
丿 pie:98.0121% yu:1.9879%
鐅 pie
姘 pin
拼 pin
涄 ping
礗 pin
㰋 pin
嚬 pin
娦 pin
嫔 pin
嬪 pin
薲 pin
蘋 ping
貧 pin
贫 pin
頻 pin
顰 pin
频 pin
颦 pin
品 pin
榀 pin
䀻 ping
朩 deng
牝 pin
聘 pin
乒 ping
俜 ping
娉 ping
焩 ping
砯 ping
聠 ping
覮 ying
頩 ping
㺸 ping
㻂 ping
䍈 ping
䶄 ping
凭 ping
凴 ping
呯 ping
坪 ping
屏 bing:0.7991% ping:99.2009%
屛 ping
帡 ping
帲 ping
幈 ping
平 ping
慿 ping
憑 ping
枰 ping
泙 peng ping
炾 huang
玶 ping
瓶 ping
甁 ping
甹 ping
竮 ping
箳 ping
簈 ping
缾 ping
胓 peng ping
艵 ping
苹 ping
荓 peng ping
萍 ping
蓱 ping
蚲 ping
蛢 ping
評 ping
评 ping
軿 ping
輧 peng ping
郱 ping
鮃 ping
鲆 ping
坡 po
泼 po
溌 po
潑 po
癹 ba
鉕 po
鏺 po
钋 po
钷 po
颇 po
㨇 po
㰴 pou
嘙 po
婆 po
櫇 po
皤 po
蔢 bo po
鄱 po
叵 po
尀 po
笸 po
頗 po
㛘 po
䄸 po
䎊 luo po
䞟 po
䣪 po
䣮 po
䨰 po
䪖 po
䯙 po
岶 po
廹 pai po
洦 po
炇 po
烞 po
珀 po
破 po
砶 po
粕 po
蒪 po
迫 pai:2.3322% po:97.6678%
魄 bo:4.5298% po:90.9404% tuo:4.5298%
剖 pou
吥 bu
㧵 pou
抔 pou
抙 pou
捊 fu pou
掊 pou
裒 pou
㕻 pou
咅 pou
哣 pou
婄 bu pei pou
廍 pou
犃 pou
仆 pu
僕 pu
噗 pu
扑 pu
抪 ba bu pu
撲 pu
擈 pu
攴 pu
攵 sui
柨 bu pu
潽 pu
痡 fu
瞨 pu
舗 pu
鋪 pu
铺 pu
陠 bu pu
㒒 pu
㯷 pu
㲫 pu
㺪 pu
䈬 pu
䈻 pu
䑑 pu
䔕 pu
䗱 pu
䧤 pu
䴆 pu
匍 pu
圤 pu
墣 pu
樸 pu
檏 pu
濮 pu
璞 pu
穙 pu
箁 bu fu pou pu
纀 fu pu
菐 pu
菩 pu
葡 pu
蒱 pu
蒲 pu
襆 fu
襥 pu
轐 bu
酺 pu
鏷 pu
镤 pu
㹒 pu
䲕 pu
圃 pu
圑 fu
普 pu
暜 jin
浦 pu
溥 pu
烳 pu
誧 bu
諩 pu
譜 pu
谱 pu
蹼 pu
鐠 pu
镨 pu
㬥 bo pu
曝 bao:80.2689% pu:19.7311%
瀑 bao:2.1027% pu:97.8973%
舖 pu
七 qi
倛 qi
僛 qi
凄 qi
咠 qi
唭 qi
嘁 qi
妻 qi
娸 qi
徛 ji
悊 zhe
悽 qi
慼 qi
慽 qi
戚 qi
捿 xi
攲 qi
期 ji:0.2986% qi:99.7014%
柒 qi
栖 qi:64.7229% xi:35.2771%
桤 qi
桼 qi
棲 qi
榿 qi
槭 qi
欹 yi
欺 qi
沏 qi
淒 qi
漆 qi
磎 xi
磩 qi zhu
紪 ci
緀 qi
萋 qi
諆 qi
谿 xi
蹊 qi:56.0146% xi:43.9854%
郪 qi
霋 qi
顣 cu
魌 qi
鶈 qi
鸂 qi xi
㜎 xi
㟓 qi
㟚 qi
㟢 qi
㩽 chi e qi
㯦 qi
䄢 qi
䅲 qi
䉻 qi
䐡 qi
䑴 qi
䓅 qi
䞚 kui qi
䟚 qi
䡋 qi
䧘 zhuan
䧵 qi
䩓 qi
䭶 qi
䭼 qi
䰇 qi
䱈 qi
䲬 qi
䳢 qi
䶒 qi
䶞 qi
亓 qi
亝 qi zhai
俟 qi:7.3971% si:92.6029%
其 ji:0.0480% qi:99.9520%
剘 qi
圻 qi yin
埼 qi
墘 qian
奇 ji:0.8942% qi:99.1058%
岐 qi
岓 qi
崎 qi
嵜 ti
帺 ji qi
愭 qi
懠 ji qi
扺 zhi
掑 qi
旂 qi
旗 qi
棊 qi
棋 qi
檱 qi
櫀 qi
歧 qi
淇 qi
濝 qi
猉 qi
玂 qi
琦 qi
琪 qi
璂 qi
畦 qi
疷 zhi
碁 qi
碕 qi
祁 qi
祇 qi zhi
祈 qi
祺 qi
禥 qi
竢 si
簱 qi
籏 qi
粸 qi
綥 qi
綦 qi
綨 qi
纃 qi
翗 ke
耆 qi shi
脐 qi
臍 qi
艩 qi
芪 qi
蕲 qi
藄 qi
蘄 qi
蚑 qi
蚚 qi
蛴 qi
蜝 qi
蜞 qi
蠐 qi
衹 zhi
跂 qi
踑 ji qi
軝 qi
迉 qi
鄿 ji qi
釮 qi
錡 qi yi
錤 ji
锜 qi
頎 ken qi
騏 qi
骐 qi
骑 ji:0.8396% qi:99.1604%
鬐 qi
鬿 qi
鮨 yi
鯕 qi
鰭 qi
鲯 qi
鳍 qi
鵸 qi
鶀 qi
麒 qi
麡 qi
齊 qi
齐 qi
㒅 qi
㞓 ji qi
㥓 qi
㩩 qing
㫓 qi
㾨 ai qi yi
䄎 qi
䄫 qi
䉝 yi
䋯 qi
䎢 qi
䏿 qi
䒻 qi
䔇 ai qi
䛴 ji qi
䡔 qi
䭫 qi
䭬 qi
乞 qi
企 qi
启 qi
呇 qi
唘 qi
啓 qi
啔 qi
啟 qi
婍 qi
屺 qi
岂 qi
敧 ji qi
晵 du qi
杞 qi
棨 qi
玘 qi
盀 qi
綮 qi qing
綺 qi yi
绮 qi
芑 qi
芞 qi
裿 qi yi
諬 qi
起 qi
邔 qi
闙 qi
㓞 qia
㞚 qi zha
㣬 qi
㮑 cha qi
㼤 qie
䀈 ji
䀙 qi
䁈 qi
䁉 qi
䅤 qi
䌌 qi
䏅 qi
䏌 qi yi
䏠 la qi
䒗 qi
䙄 qi zha
䚉 qi
䚍 qi
䟄 qi ze zuo
䢀 qi
䫔 kui qi qie ya
䬣 ge qi xi
䰴 qi
呚 wen
呮 qi zhi
噐 qi
器 qi
夡 qi
契 qi:93.8291% xie:6.1709%
弃 qi
忔 qi yi
憇 qi
憩 qi
摖 cha qi
暣 qi
栔 qi
棄 qi
欫 qi
气 qi
気 qi
氣 qi
汔 qi
汽 qi
泣 qi
洓 qi se zi
湆 qi
湇 qi
炁 qi
甈 qi
盵 qi
砌 qi
碛 qi
碶 qi
磜 qi
磧 qi
礘 e qi
葺 qi
蟿 qi
訖 qi
諿 qi xu
讫 qi
趿 ta
迄 qi
鏚 qi
鼜 cao qi
掐 qia
葜 qia
䠍 qia qie xia
拤 qia
跒 qia
酠 qia
㓣 ge qia
㡊 qia
㤉 qia ya
䜑 wu
䨐 qia
䯊 ke qia
䶝 qia
圶 qia
帢 qia
恰 qia
愘 ke qia
殎 qia
洽 qia
仟 qian
佥 qian
僉 qian
兛 qian
千 qian
圱 qian su
圲 qian
奷 qian
婜 jin qian
孯 qian
岍 qian
悭 qian
愆 qian
慳 qian
扦 qian
拪 qian
掔 qian wan
搴 qian
撁 qian
攐 qian
攑 qian
攓 qian
杄 qian
檶 qian
櫏 qian
欦 han qian xian
汘 qian
汧 qian
牵 qian
牽 qian
瓩 qian
签 qian
箞 qian
簽 qian
籖 qian
籤 qian
粁 qian
縴 qian
羟 qiang
羥 qiang
臤 qian qin xian
芊 qian
蚈 qian
褰 qian
諐 qian
謙 qian
譣 xian
谦 qian
谸 qian
迁 qian
遷 qian
釺 qian
鉛 qian
鐱 jian qian
钎 qian
铅 qian:99.3034% yan:0.6966%
锓 qin
阡 qian
韆 qian
顅 qian
顩 han qian qin yan
騫 jian qian
骞 qian
鬜 qian
鬝 qian
鵮 qian
鹐 qian
㦮 qian
㨜 qian
㩮 qian
㸫 qian
䁮 qian
䈤 qian
䍉 zhai
䕭 qian
䖍 qian
䨿 za
乾 gan:21.6312% qian:78.3688%
前 qian
姏 man
媊 qian
岒 qian
忴 qian qin
扲 qian qin
拑 qian
掮 qian
揵 jian qian
榩 qian
歬 qian
漧 gan
潛 qian
潜 qian
濳 qian
灊 qian
燂 tan
箝 qian
荨 qian:79.0372% xun:20.9628%
葥 jian qian
蕁 qian
虔 qian
蚙 qian qin
軡 qian
鈐 han qian
鉗 qian
銭 qian
錢 qian
钤 qian
钱 qian
钳 qian
騚 qian
鬵 qin xin
鰬 qian
鳹 qin
黔 qian
黚 jian qian
㧄 qian
䪈 qian
䭤 qian
嵰 qian
槏 lian qian xian
浅 jian:0.2960% qian:99.7040%
繾 qian
缱 qian
肷 qian
膁 qian
蜸 qian
譴 qian
谴 qian
遣 qian
㐸 ci qian
㜞 can qian
㟻 qian zhan
㪠 jian qian
㯠 qian
䈴 qian
䊴 qian
䥅 qian
䦲 chan qian yan
䫡 jian qian yan
倩 qian
傔 jian qian
儙 qian
刋 qian
嗛 qian
堑 qian
塹 jian qian
壍 qian
悓 qian
慊 qian:72.9473% qie:27.0527%
棈 qian
椠 qian
槧 qian
欠 qian
歉 qian
皘 qian
篏 qian
篟 qian
綪 qian
纤 qian:53.0183% xian:46.9817%
芡 qian
茜 qian:80.5827% xi:19.4173%
蒨 qian
蔳 qian
輤 qian
呛 qiang
嗆 qiang
嶈 qiang
戕 qiang
戗 qiang
斨 qiang
枪 qiang
椌 kong qiang
槍 qiang
溬 qiang
牄 qiang
猐 qiang
玱 qiang
瑲 qiang
矼 gang
篬 cang qiang
羌 qiang
羗 qiang you
羫 kang qiang
腔 qiang
蜣 qiang
謒 qiang
跄 qiang
蹌 qiang
蹡 qiang
錆 qiang
鎗 qiang
鏘 qiang
鏹 qiang
鑓 qian
锖 qiang
锵 qiang
镪 qiang
㩖 qiang
墙 qiang
墻 qiang
嫱 qiang
嬙 qiang
廧 qiang se
强 jiang:0.0132% qiang:99.9868%
樯 qiang
檣 qiang
漒 qiang
牆 qiang
艢 qiang
蔷 qiang
薔 qiang
蘠 qiang
㛨 qiang
䅚 quan
傸 chuang
墏 qiang
抢 qiang
磢 chuang
繈 qiang
襁 qiang
䵁 qiang
唴 qiang
炝 qiang
熗 qiang
羻 qiang
劁 qiao
塙 que
墝 qiao
墽 ao qiao
嵪 kao qiao
幧 qiao
庨 xiao
悄 qiao
敲 qiao
硗 qiao
磽 qiao
繑 jue qiao
繰 qiao sao zao
缲 qiao sao
趬 qiao
跷 qiao
蹺 qiao
郻 qiao
鄡 qiao
鄥 qiao
鍫 qiao
鍬 qiao
鏒 can qiao san
鐰 cao qiao sao
锹 qiao
頝 qiao
骹 jiao qiao xiao
髜 qiao
㚁 qiao
㝯 qiao
䀉 qiao
䎗 qiao
䩌 qiao
䱁 qiao
乔 qiao
侨 qiao
僑 qiao
嘺 qiao
墧 qiao que
嫶 jiao qiao
嶣 jiao
憔 qiao
敿 jiao
桥 qiao
槗 qiao
樵 qiao
橋 qiao
燆 qiao xiao
癄 qiao
瞧 qiao
硚 qiao
礄 qiao
簥 jiao
翘 qiao
翹 qiao
蕎 qiao
藮 qiao
譙 qiao
谯 qiao
趫 chao jiao qiao
鐈 qiao
顦 qiao
㚽 qiao
㡑 qiao
㤍 qiao
䲾 qiao
巧 qiao
愀 qiao
釥 jiao qiao
鵲 que
㢗 qiao
㪣 qiao xiao
㴥 qiao
䃝 qiao
䆻 qiao
䇌 qiao
俏 qiao
僺 qiao
峭 qiao
帩 qiao
撬 qiao
撽 qiao
窍 qiao
竅 qiao
誚 qiao
诮 qiao
躈 qiao
陗 qiao
鞘 qiao:98.3875% shao:1.6125%
韒 qiao shao
髚 qiao
切 qie
聺 qie
㚗 qie
䦧 qie
癿 qie
且 ju:0.0440% qie:99.9560%
㓶 qie
㗫 qie
㛍 qie xia xian
㛙 qie xin
㤲 qie
㥦 qie
㫸 jie
㰰 he qie xia
㰼 qie sha
㹤 qie
㾀 qie qu
㾜 qie
䟙 qie
䤿 qie
䬊 sha
匧 qie
唼 sha
妾 qie
怯 qie
悏 qie
惬 qie
愜 qie
挈 qie
朅 qie
淁 ji qie
穕 qie
窃 qie
竊 qie
笡 qie
箧 qie
篋 qie
籡 qie
藒 qie
蛪 ni qie
踥 qie
鍥 qie
锲 qie
鯜 qie
亲 qin:99.8148% qing:0.1852%
侵 qin
媇 qin
寴 qin
嵚 qin
嶔 qin
欽 qin
綅 qin xian
衾 qin
親 qin
誛 qin
钦 qin
駸 qin
骎 qin
鮼 qin
㘦 qin
㢙 qin
㩒 qin
㪁 kan qian qin
㮗 qin
䔷 qin
䖌 yi
䦦 qin
勤 qin
嗪 qin
噙 qin
嫀 qin shen
庈 qin
懃 qin
懄 qin
捦 qin
擒 qin
斳 jin qin
檎 qin
澿 qin
珡 qin
琴 qin
琹 qin
禽 qin
秦 qin
耹 qin
肣 han qin
芩 qin
芹 qin
菦 qin
螓 qin
蠄 qin
覃 qin:89.3519% tan:10.6481%
赺 qin yin
鈙 qin
雂 qin
靲 qin
鵭 qin
㝲 qin
㾛 qin
䠴 zhen
坅 qin
寑 qin
寝 qin
寢 qin
昑 qin
曋 shen
螼 qin
赾 qin
顉 qin
㞬 qin
㤈 qin
䈜 qin
儬 chen
吢 qin
吣 qin
唚 qin
抋 qin
揿 qin
搇 qin
撳 qin
沁 qin
瀙 qin
菣 qin
倾 qing
傾 qing
卿 qing
啨 qing ying
圊 qing
寈 qing
氢 qing
氫 qing
淸 qing
清 qing
狅 qing
蜻 qing
軽 qing zhi
輕 qing
轻 qing
郬 qing
靑 qing
青 qing
頃 qing
鯖 qing zheng
鲭 qing zheng
㯳 qing
䝼 jing qing
䞍 qing
䲔 qing
剠 qing
勍 qing
夝 qing
情 qing
擎 qing
晴 qing
暒 qing
樈 qing
檠 qing
殑 jing qing
氰 qing
甠 qing
黥 qing
㷫 qing
䔛 qing
䯧 qing
庼 qing
廎 qing
檾 qing
苘 qing
請 qing
謦 qing
请 qing
顷 qing
䋜 qing
䌠 jian
庆 qing
慶 qing
掅 qing
殸 keng qing sheng
汫 jing
漀 qing
碃 qing
磘 qing
磬 qing
罄 qing
罊 qi
鑋 qing
靘 jing qing
匔 qiong
焪 qiong
熍 qiong
銎 qiong
㒌 qiong
㧭 qiong
㮪 qiong
㷀 qiong
㼇 qiong
䅃 jiong qiong
䆳 qiong
䊄 qiong
䓖 qiong
䛪 qiong
䠻 qiong
儝 qiong
卭 qiong
宆 qiong
惸 qiong
桏 qiong
棾 qing
橩 qiong
焭 qiong
煢 qiong
琼 qiong
璚 jue qiong
瓊 qiong
睘 qiong
瞏 huan qiong
穷 qiong
穹 qiong
窮 qiong
竆 qiong
笻 qiong
筇 qiong
茕 qiong
蒆 xue
藑 qiong
藭 qiong
蛩 qiong
赹 qiong
跫 qiong
輁 gong
邛 qiong
丘 qiu
丠 qiu
偢 chou qiao
坵 qiu
媝 qiu
恘 qiu
楸 qiu
秋 qiu
秌 qiu
穐 qiu
篍 qiu
緧 qiu
萩 qiu
蚯 qiu
蝵 qiu
蟗 qiu
蠤 qiu
趥 cu qiu
邱 qiu
鞦 qiu
鞧 qiu
鰌 qiu
鰍 qiu
鱃 qiu xiu
鳅 qiu
鶖 qiu
鹙 qiu
龝 qiu
㐤 dan qiu
㕤 qiu
㞗 qiu
㟈 qiu
㤹 jiu qiu
㥢 jiu qiu
㧨 qiu
㭝 ou qiu
㷕 qiu
㺫 qiu
䊵 qiu
䎿 qiu
䜪 qiu
䟵 qiu
䣇 qiu
䤛 qiu
俅 qiu
僋 lan tan
厹 qiu rou
叴 qiu
囚 qiu
崷 qiu
巯 qiu
巰 qiu
扏 qiu
朹 gui qiu
梂 qiu
殏 qiu
毬 qiu
求 qiu
汓 qiu you
泅 qiu
浗 qiu
渞 qiu wu
湭 qiu
煪 qiu
犰 qiu
玌 qiu
球 qiu
璆 qiu
皳 qiu
盚 qiu
紌 qiu
絿 qiu
肍 qiu
脙 xiu
苬 xiu
莍 qiu
虬 qiu
虯 qiu
蛷 qiu
蝤 qiu you
裘 qiu
觩 qiu
訄 qiu
訅 qiu
賕 qiu
赇 qiu
逎 qiu
逑 qiu
遒 qiu
酋 qiu
釚 qiu
銶 qiu
鮂 qiu
鯄 qiu
鰽 qiu
鼽 qiu
㼒 tang
䞭 cun qiu
搝 qiu
糗 qiu
䟬 qiu
䠗 qiu xiong
伹 qu zu
佉 qu
匤 qu
区 ou:0.0948% qu:99.9052%
呿 ka qu
坥 ju qu
屈 qu
岖 qu
岨 ju qu zu
岴 qu
嶇 qu
憈 qu
抾 qu
敺 qu
砠 ju zu
祛 qu
筁 qu
粬 qu
紶 qu
胠 qu
蛆 qu
蛐 qu
袪 qu
覰 qu
覷 qu
誳 jue qu
诎 qu
趋 qu
躯 qu
軀 qu
镼 qu
阹 qu
駆 qu
駈 qu
驅 qu
驱 qu
髷 qu
魼 qu xie
鰸 qu
鱋 qu
鶌 jue qu
麯 qu
麴 qu
麹 qu
黢 qu
㖆 qu
㜹 qu
㣄 qu
㯫 qu
㲘 qu
䀠 ju
䂂 qu
䋧 qu
䝣 qu
䞤 fu qu
䟊 qu
䵶 gou qu
劬 qu
匷 jue
忂 ju qu
懅 ju
戵 qu
朐 chun qu xu
欋 qu
氍 qu
淭 qu
渠 qu
灈 qu
爠 ju
璖 qu
璩 qu
癯 qu
磲 qu
籧 qu
翑 qu
翵 hou qu
胊 qu
臞 qu
菃 qu
葋 qu
蕖 qu
蘧 qu
螶 ju qu
蟝 qu
蠷 qu
衢 qu
豦 ju
躣 qu
軥 gou ju qu
鑺 qu
鴝 qu
鸜 qu
鸲 qu
鼩 qu
䶚 qu
取 qu
娶 qu
曲 qu
浀 qu
竬 qu
詓 qu
齲 qu
龋 qu
㧁 he qu
㫢 qu
㰦 qu
䁦 qu
䒧 qu
䠐 qu
刞 qu
厺 qu
去 qu
覻 qu
觑 qu
趣 qu
閴 qu
闃 qu
阒 qu
麮 qu
鼁 qu
戌 qu xu
圈 juan:2.1758% quan:97.8242%
弮 quan
悛 quan
惓 quan
棬 quan
絟 quan
㒰 quan
㟨 duan
㟫 quan
䀬 quan
䑏 huan quan
䟒 quan
䠰 quan
佺 quan
全 quan
姾 quan
婘 juan quan
孉 huan quan
峑 quan
巏 quan
恮 quan zhuan
拳 quan
搼 quan
权 quan
権 quan
權 quan
泉 quan
洤 quan
湶 quan
灥 quan xun
牷 quan
犈 quan
犬 quan
瑔 quan
痊 quan
硂 quan
筌 quan
縓 quan
荃 quan
葲 quan
蜷 quan
蠸 huan quan
觠 quan
詮 quan
诠 quan
跧 quan zun
踡 quan
輇 chun quan
辁 quan
醛 quan
銓 quan
铨 quan
顴 quan
颧 quan
駩 quan
騡 quan
鬈 quan
鰁 quan
鳈 quan
齤 quan
䊎 quan qun
呟 juan
汱 fu quan
犭 fan:42.6087% quan:57.3913%
琄 xuan
甽 zhen
畎 quan
綣 quan
绻 quan
虇 quan
䄐 quan
券 quan:98.8710% xuan:1.1290%
劝 quan
勧 quan
勸 quan
烇 quan
牶 quan
絭 juan
缺 que
缼 qi
蒛 que
闕 jue que
阙 que
瘸 que
㕁 que
㩁 que
㰌 que
㱋 que
㱿 hu qiang que
㴶 hu que
㾡 que
䇎 que
䦬 que
䧿 que xi
却 que
卻 que
埆 que
崅 que
悫 que
愨 que
慤 que
搉 que
榷 que
毃 qiao
灍 que
燩 que
琷 que
皵 que
硞 ke ku que
确 que
碏 que
確 que
碻 que
礐 hu que
礭 que
趞 ji qi que
闋 jue kui que
阕 que
雀 qiao:0.3213% que:99.6787%
鹊 que
夋 qun
峮 qun
踆 cun
逡 qun
㪊 qun
㿏 qun
䭽 qun
宭 qun
帬 qun
羣 qun
群 qun
裙 qun
裠 qun
㜣 ran
㲯 ran
㸐 ran
㾆 ran
䑙 ran tan tian
䖄 ran
䫇 ran
嘫 ran
然 ran
燃 ran
繎 ran
肰 ran
蚒 tong
蚦 ran
蚺 ran
蛅 zhan
衻 ran
袇 ran
袡 ran
髥 ran
髯 ran
㚩 ran
㯗 xian
㿵 ran
䎃 ran
䒣 ran
䣸 nan ran
䤡 ran
冄 ran
冉 ran
呥 ran
姌 ran
媣 ran
染 ran
橪 ran yan
珃 ran
苒 ran
嚷 rang
㚂 nang
䉴 rang
儴 rang
勷 rang
瀼 rang
獽 rang
瓤 rang
禳 rang
穣 rang
穰 rang
蘘 rang
蠰 nang rang shang
躟 rang
鬤 ning rang
壌 rang
壤 rang
攘 rang
爙 rang
懹 rang
譲 rang
讓 rang
让 rang
㹛 rao
䫞 fen qiao
娆 rao
嬈 rao
荛 rao
蕘 rao
襓 rao
饒 rao
饶 rao
㑱 rao
扰 rao
擾 rao
繞 rao
绕 rao
遶 rao
隢 rao
惹 re
渃 re ruo
热 re
熱 re
䌾 ren
䴦 yin
人 ren
亻 dan:11.5069% ren:88.4931%
仁 ren
壬 ren
忈 ren
忎 ren
朲 ren
秂 ren
纴 ren
芢 ren
鈓 ren
銋 ren
魜 ren
鴹 xiang yang
㣼 ren
䏕 ren
䏰 run
䭃 nie ren
忍 ren
栠 ren
栣 ren
棯 ren shen
秹 ren
稔 ren
腍 dian ren
荏 ren
荵 ren
㠴 ren
㶵 ren
㸾 ren
䀼 chen ren
䇮 ren
䋕 ren
仞 ren
仭 ren
任 ren
刃 ren
刄 ren
妊 ren
姙 ren
屻 ren
扨 ren
杒 er ren
梕 ren
牣 ren
紉 ren
紝 ren
絍 ren
纫 ren
肕 ren
葚 ren:68.9183% shen:31.0817%
衽 ren
袵 ren
訒 ren
認 ren
认 ren
讱 ren
軔 ren
軠 ren
轫 ren
靭 ren
靱 ren
韌 ren
韧 ren
飪 ren
餁 ren
饪 ren
鵀 ren
扔 reng
㭁 reng
㺱 reng
䄧 reng
䚮 reng
仍 reng
礽 reng
辸 reng
陾 er reng
芿 reng
䒤 ri
囸 ri
日 ri
氜 ri yang
衵 yi
鈤 ri
馹 ri
驲 ri
㘇 rong
㝐 rong
㣑 rong
㭜 rong
㲓 rong
㲨 rong
㺎 rong
㼸 rong
䇀 rong
䇯 rong
䈶 rong
䘬 rong
䠜 rong
䡆 rong
䡥 rong
䤊 rong
䩸 rong
媶 rong
容 rong
嵘 rong
嵤 rong ying
嶸 rong
戎 rong
曧 rong
栄 rong
榕 rong
榮 rong
榵 rong
毧 rong
溶 rong
瀜 rong
烿 rong
熔 rong
爃 rong
狨 rong
瑢 rong
穁 rong
絨 rong
縙 rong
绒 rong
羢 rong
肜 chen:11.7761% rong:88.2239%
茙 rong
茸 rong
荣 rong
蓉 rong
蝾 rong
融 rong
螎 rong
蠑 rong
褣 rong
鎔 rong
鎹 song
镕 rong
駥 rong
髶 er rong
鰫 yong
鷛 yong
㲝 rong
䢇 rong
傇 rong
冗 rong
宂 rong
搑 nang rong
氄 rong
鴧 rong
㖻 niu rou
㽥 rou
䐓 rou
䧷 rou
䰆 rou
媃 rou
揉 rou
柔 rou
楺 rou
沑 niu nv
渘 rou
瑈 rou
瓇 rou
禸 rou
糅 rou
腬 rou
葇 rou
蝚 nao rou
蹂 rou
輮 rou
鍒 rou
鞣 rou
韖 rou
騥 rou
鰇 rou
鶔 rou
煣 rou
粈 rou
鍕 jun
䄾 rong ru
宍 rou
肉 rou
㨎 ru
㹘 ru
䋈 na ru
䰰 ru
偄 ru ruan
儒 ru
嚅 ru
如 ru
孺 ru
帤 ru
曘 ru
桇 ru
渪 ru
濡 ru
燸 ru ruan
筎 ru
茹 ru
蕠 ru
薷 ru
蠕 ru
袽 ru
襦 ru
邚 fu ru
醹 ru
銣 ru
铷 ru
顬 ru
颥 ru
鱬 ru
鴑 ru
鴽 ru
㦺 ru
乳 ru
侞 ru
擩 ru
汝 ru
肗 ru
辱 ru
傉 nu
入 ru
媷 ru
洳 ru
溽 ru
縟 rong ru
缛 ru
蓐 ru
褥 ru
鄏 ru
䓴 ruan
堧 ruan
壖 ruan
撋 ruan rui run ruo sui
㼱 jun ruan
㽭 ruan
䞂 ruan
䪭 ruan
媆 nen nun ruan
朊 ruan
瑌 ruan
瓀 ruan
碝 ruan
礝 ruan
緛 ruan
耎 ruan
腝 er nao nen ni ruan
蝡 ru
軟 ruan
輭 ruan
软 ruan
阮 ruan
㮃 rui wei
䅑 rui
婑 nei rui wo
甤 rui
緌 rui
蕤 rui
惢 rui suo
桵 rui
橤 rui
繠 rui
蕊 rui
蕋 rui
蘂 rui
蘃 rui
㓹 cui ji rui
㛱 wei
㪫 rui
㲊 rui
䌼 rui
䓲 rui
叡 rui
壡 rui
枘 rui
棁 zhuo
汭 rui
瑞 rui
睿 rui
芮 rui
蚋 rui
蜹 rui
銳 rui
鋭 dui rui yue
锐 rui
犉 chun
瞤 run
㠈 run
䦞 run
橍 run
润 run
潤 run
膶 run
閏 run
閠 run
闰 run
䐞 ruo
偌 ruo
叒 ruo
弱 ruo
楉 ruo
焫 ruo
爇 ruo
箬 ruo
篛 ruo
若 ruo
蒻 ruo
鄀 ruo
鰙 ruo
鰯 ruo
鶸 ruo
仨 sa
㒎 sa
䊛 sa
撒 sa
洒 sa
潵 sa
灑 sa
訯 sa
靸 sa ta
㪪 sa
㳐 zha
㽂 sa
䘮 sang
䙣 sa
䬃 sa
卅 sa
攃 ca sa
櫒 sa
脎 sa
萨 sa
蕯 long
薩 sa
隡 sa
颯 li sa
飒 sa
馺 sa
噻 sai
塞 sai:88.6445% se:11.3555%
恖 si
愢 sai si
揌 sai
毢 sai
腮 sai
顋 sai
鰓 sai xi
鳃 sai
㗷 sai
䈢 sai xi
僿 sai
嗮 sai
簺 sai
賽 sai
赛 sai
三 san
叁 san
嘇 can shan shen
弎 san
攕 jian xian
毵 san
毿 san
犙 san
糁 san:42.6392% shen:57.3608%
鬖 san
㧲 san
䀐 shan
䉈 san
䊉 san
䫩 san
仐 san
伞 san
佡 xian
傘 san
糂 san
糝 san shen
糣 san
糤 san
繖 san
鏾 sa san xian
饊 san
馓 san
㤾 san
㪔 san
㪚 san
䫅 san
俕 san
散 san
閐 san
丧 sang
喪 sang
桑 sang
桒 sang
䡦 sang
䫙 sang
嗓 sang
搡 sang
磉 sang
褬 sang
鎟 sang
顙 sang
颡 sang
慅 cao sao
掻 sao
搔 sao
溞 sao
繅 sao zao
缫 sao
臊 sao
颾 sao sou
騒 sao
騷 sao xiao
骚 sao
鰠 sao
鱢 sao
鳋 sao
㛮 sao
䕅 sao
埽 sao
嫂 sao
扫 sao
掃 sao
㿋 sao
䐹 sao sou xiao
䖣 zao
氉 sao
瘙 sao
矂 sao
㒊 se
㥶 qian se
㮦 se suo
㱇 se xi
㴔 se xi yi
㻭 se
䉢 se
䔼 se ze
䨛 se xi
啬 se
嗇 se
懎 se
擌 se
歮 se
歰 se sha
涩 se
渋 se
澀 se
澁 se
濇 se
濏 se
瀒 se
犞 qiao
瑟 se
璱 se
穑 se
穡 se
繬 se
翜 sha
色 se:99.9056% shai:0.0944%
譅 se
趇 xi
轖 se
銫 se
铯 se
雭 se xi
飋 se
幓 qiao shan shen
曑 shen
森 sen
椮 sen
槮 sen shen
穼 shen
篸 can zan
蔘 san shen
襂 sen shan
僧 seng
鬙 seng
乷 sha
帴 jian san
摋 sa sha
杀 sha
杉 sha:0.6983% shan:99.3017%
桬 sha
榝 sha xie
樧 sha
殺 sha
沙 sha
煞 sha
猀 sha
痧 sha
砂 sha
粆 chao sha
紗 sha
纱 sha
莎 sha suo
蔱 sha
裟 sha
赊 she
鎩 sha
铩 sha
髿 suo
魦 sha suo
鯊 sha
鯋 sha
鲨 sha
啥 sha
傻 sha
儍 sha
㚫 sa
㛼 cha sha
㰱 sha
䈉 qie sha
䝊 sha
䮜 ye zha
䵘 shai
䶎 he
倽 sha
厦 sha:41.7577% xia:58.2423%
喢 che sha
帹 qie sha
廈 sha
歃 sha
箑 sha
翣 sha
萐 sha
閯 sha
霎 sha
筛 shai
篩 shai
簛 shai si
籭 si
繺 shai
㬠 sha shai
晒 shai
曬 shai
閷 sha shai
删 shan
刪 shan
剼 shan
姍 shan
姗 shan
山 shan
彡 qu:5.1782% san:80.0211% shan:7.3404% xian:7.4603%
扇 shan
挻 shan yan
搧 shan
杦 jiu
栅 shan:90.3729% zha:9.6271%
椙 chang
檆 shan
潸 shan
澘 shan
烻 shan yan
煽 shan
狦 shan
珊 shan
穇 can
笘 shan
縿 can sao shan xian xiao
羴 shan
羶 shan
舢 shan
芟 shan
苫 shan
衫 shan
跚 shan
軕 shan
邖 shan
釤 shan xian
钐 shan
鯅 shan shen
㚒 shan
㣣 shan
㨛 shan
㪎 na shan
㶒 shan shen tan
䠾 shan
晱 shan
熌 shan
睒 shan
覢 shan
閃 shan
闪 shan
陕 shan
陜 xia
陝 shan
陿 xia
㣌 shan
㪨 shan
䄠 shan
䆄 zhan
䚲 shan
䥇 shan
䦂 shan
䦅 shan
䱇 shan
䱉 shan
䴮 shan
傓 shan
僐 shan
儃 chan dan shan tan zhan
剡 shan yan
善 shan
墠 shan
墡 shan
嬗 shan
掞 shan
摲 can chan
擅 shan
敾 shan
椫 zhan
汕 shan
疝 shan
磰 shan
繕 shan
缮 shan
膳 shan
蟮 shan
蟺 chan dan shan tuo
訕 shan
謆 shan
譱 shan
讪 shan
贍 dan shan
赸 shan
鄯 shan
銏 shan shuo
鐥 shan
饍 shan
騸 shan
骟 shan
鱓 shan
鱔 shan
鳝 shan
鳣 zhan
伤 shang
傷 shang
商 shang
墒 shang
慯 shang
殇 shang
殤 shang
湯 tang
滳 shang
漡 shang tang
熵 shang
蔏 shang
螪 shang
觞 shang
觴 shang
謪 shang
鬺 shang
䬕 shang xiang
丄 shang
扄 jiong shang
晌 shang
賞 shang
赏 shang
鑜 shang
上 shang
仩 shang
姠 xiang
尙 shang
尚 shang
緔 shang
绱 shang
銄 jiong xiang
弰 shao
捎 shao
旓 shao
梢 shao
烧 shao
焼 shao
燒 shao
稍 shao
筲 shao
艄 shao
莦 shao xiao
蕱 shao
蛸 shao:58.5753% xiao:41.4247%
輎 shao
髾 shao
鮹 shao
㲈 shao tao
㸛 shao
勺 shao
圴 zhuo
牊 chao
玿 shao
竰 shao
芍 shao
苕 shao tiao
韶 shao
㪢 shao
䒚 shao
䔠 shao shuo
少 shao
㷹 shao zhao
䏴 shao
䙼 jiao shao
䬰 shao
佋 shao zhao
劭 shao
卲 shao
哨 shao
娋 shao
潲 shao
睄 qiao shao xiao
紹 shao
綤 shao
绍 shao
袑 shao
邵 shao
颵 shao xiao
奓 zha
奢 she
檨 she
猞 she
畲 she
譇 zha
賒 sha she
賖 she
㭙 zhe
㰒 xue
䁋 xie zhe
䂠 shi
䞌 she
佘 she
舌 she
虵 she
蛇 she:99.9467% yi:0.0533%
蛥 she
鉈 she shi ta tuo yi
鍦 she shi
铊 ta:62.1806% tuo:37.8194%
䬷 she
捨 she
舎 she
㒤 che
㢵 she xie
㴇 mang she
䀅 she
䁯 xi xie
䄕 she
䌰 nie
䠶 she
䤮 she
䵥 yu
厍 she
厙 she
射 she
弽 she
慑 she
懾 she
捑 ze
摄 nie:0.3453% she:99.6547%
攝 she
欇 she
歙 she:76.0004% xi:23.9996%
涉 she
渉 she
滠 she
灄 she
社 she
舍 she
葉 ye
蔎 she
蠂 she
設 she
设 she
赦 she
韘 she
騇 she
麝 she
誰 shui
伸 shen
侁 shen
兓 jin zan
呻 shen
妽 shen
屾 shen
峷 shen
扟 shen
敒 shen
柛 shen
氠 shen
深 shen
燊 shen
珅 shen
甡 shen
甧 shen
申 shen
眒 shen
砷 shen
籶 shen
籸 shen
紳 shen
绅 shen
莘 shen:19.2037% xin:80.7963%
葠 shen
薓 shen
裑 shen
訷 shen
詵 shen
诜 shen
身 shen
鉮 huan shen
阠 xin
駪 shen
鲹 shen
鵢 shen
䰠 shen
神 shen
㔤 xin
㜤 nian tan tian
㰂 shen
㵊 na
㾕 shen
吲 yin
哂 shen
婶 shen
嬸 shen
审 shen
宷 shen
審 shen
弞 shen
沈 chen:0.0295% shen:99.9705%
渖 shen
瀋 shen
瞫 shen
矤 shen
矧 shen
覾 shen
訠 shen
諗 nie shen
讅 shen
谂 shen
谉 shen
邥 shen
頣 shen
魫 shen
㥲 chen shen
㰮 shen
㵕 shen
䆦 shen
侺 shen
愼 shen
慎 shen
昚 shen
椹 shen zhen
涁 shen
渗 shen
滲 shen
甚 shen
瘆 shen
瘎 chen
瘮 shen
眘 shen
肾 shen
脤 shen
腎 shen
蜃 shen
鋠 shen
升 sheng
呏 sheng
声 sheng
斘 sheng
昇 sheng
曻 sheng
殅 sheng
泩 sheng
湦 sheng
焺 sheng
牲 sheng
狌 sheng xing
珄 sheng
生 sheng
甥 sheng
竍 shi
竏 qian
竓 hao
竔 sheng
竕 fen
竡 bai
笙 sheng
聲 sheng
苼 rui sheng
鉎 sheng
阩 sheng
陞 sheng
陹 sheng
鵿 sheng
鼪 sheng
䱆 sheng
憴 sheng
溗 cheng
縄 ying
繩 sheng
绳 sheng
譝 sheng
鱦 meng sheng ying
㗂 sheng
㼳 sheng
㾪 sheng
䁞 sheng
䚇 sheng
䪿 sheng
偗 sheng
冼 xian
省 sheng:99.8747% xing:0.1253%
眚 sheng
箵 xing
䎴 geng sheng
䞉 sheng
剩 sheng
剰 sheng
勝 sheng
圣 sheng
墭 sheng
嵊 sheng
榺 sheng
琞 sheng wang
聖 sheng
胜 sheng
蕂 sheng
貹 sheng
賸 sheng
呞 shi
噓 xu
失 shi
尸 shi
屍 shi
师 shi
師 shi
施 shi
浉 shi
湤 shi
湿 shi
溮 shi
溼 shi
濕 shi
狮 shi
獅 shi
瑡 shi
箷 yi
絁 shi
葹 shi
蒒 shi
蓍 shi
虱 shi
蝨 shi
螄 si
褷 shi
襹 shi
詩 shi
诗 shi
邿 shi
釶 shi ye yi
鉇 shi yi
鯴 shi
鰤 shi
鲺 shi
鳲 shi
鳾 shi
鶳 shi
鸤 shi
㖷 shi ti
㫑 shi zhi
㵓 shi
䂖 shi
䖨 shi zhi
䦹 shi
䶡 shi ze
乭 shi
什 shen:84.1391% shi:15.8609%
十 shi
埘 shi
塒 shi
实 shi
実 shi
寔 shi
實 shi
峕 shi
拾 shi
时 shi
旹 shi
時 shi
榯 shi
湁 chi
湜 shi
溡 shi
炻 shi
石 dan:0.1494% shi:99.8506%
碩 shuo
祏 shi
莳 shi
蒔 shi
蚀 shi
蝕 shi
識 shi
识 shi:99.9275% zhi:0.0725%
遈 shi
鉐 shi zu
食 shi:96.6460% si:3.3540%
飠 shi
饣 shi
鰣 shi
鲥 shi
鼫 shi
鼭 shi
㕜 shi
㹬 shi
㹷 shi
䒨 shi si
䦠 du
乨 shi
使 shi
兘 shi
史 shi
始 shi
宩 shi
屎 shi
矢 shi
笶 shi
豕 shi
鉂 shi
駛 shi
驶 shi
㒾 shi
㔺 shi
㮶 shuo
㱁 kuan shi
㸷 shi
㹝 shi
䁺 shi yi
䊓 shi
䏡 shi
䛈 shi
䟗 shi
䤱 shi
䩃 shi
䭄 shi
䰄 sai shi
世 shi
丗 shi
亊 shi
事 shi
仕 shi
佀 si
侍 shi
冟 shi
势 shi
勢 shi
卋 shi
卶 chi
叓 li shi
呩 shi
唑 zuo
嗜 shi
噬 shi
士 shi
奭 shi
媞 dai shi ti zhi
嬕 shi
室 shi
峙 shi:40.9116% zhi:59.0884%
崼 die shi
市 shi
式 shi
弑 shi
弒 shi
恃 shi
戺 shi yi
拭 shi
揓 shi
是 shi
昰 shi
枾 shi
柹 shi
柿 shi
氏 shi:99.8734% zhi:0.1266%
澨 shi
烒 shi
眂 shi
眎 shi
睗 shi
示 shi
礻 shi
筮 shi
簭 shi
翨 chi
舐 shi
舓 shi
螫 shi:37.5268% zhe:62.4732%
衋 xi
褆 shi ti
襫 shi
視 shi
视 shi
詍 yi
試 shi
誓 shi
諟 di shi
諡 shi
謚 shi xi yi
试 shi
谥 shi
貰 shi
贳 shi
跩 zhuai
軾 shi
轼 shi
适 kuo:0.2113% shi:99.7887%
逝 shi
遾 shi
釈 shi
释 shi
釋 shi
鈰 shi
鉃 shi zu
鉽 shi
銴 shi zhi
铈 shi
飾 shi
餙 shi xi
餝 shi
饰 shi
鳀 ti
齛 shi xie
収 shou
收 shou
荍 qiao
㝊 shou
䭭 shou
垨 shou
守 shou
手 shou
扌 shou:80.2294% ti:19.7706%
艏 shou
首 shou
㖟 shou
㥅 shou
䛵 shou
兽 shou
受 shou
售 shou
壽 shou
夀 shou
寿 shou
授 shou
涭 shou tao
狩 shou
獣 shou
獸 shou
痩 shou
瘦 shou
綬 shou
绶 shou
膄 sou
鏉 shou sou
书 shu
俆 shu xu
倏 shu
倐 shu
叔 shu
圕 tu
姝 shu
抒 shu
摅 shu
摴 chu
攄 shu
書 shu
杸 dui shu
枢 shu
梳 shu
樞 shu
橾 qiao sao shu
殊 shu
殳 shu
毹 shu
淑 shu
疎 shu
疏 shu
祋 dui
紓 shu
綀 shu
纾 shu
舒 shu
蔬 shu
藲 ou
踈 shu
軗 shu
輸 shu
输 shu
陎 shu
鵨 shu
䃞 shu
䝪 shu
䴰 shu yi
埱 chu tou
塾 shu
孰 shu
尗 shu
掓 shu
焂 shu
熟 shou:12.1968% shu:87.8032%
璹 shu
秫 shu
虪 shu
襡 du shu
贖 shu
赎 shu
跾 chou shu
鸀 chu zhu
㒔 du shu tu
㟬 sou
㯮 shu
㳆 tou
㻿 shu
䑕 shu
䞖 shu
䠱 zhu
䩳 sou
婌 shu
属 shu:99.9092% zhu:0.0908%
屬 shu
數 shu
暑 shu
曙 shu
潻 shu
癙 shu
糬 shu
署 shu
薥 shu zhu
薯 shu
藷 shu
蜀 shu
襩 shu
钃 shu
韣 du
黍 shu
鼠 shu
鼡 shu
㛸 shu
㜐 shu
㣽 nu shu
㶖 shu
㷂 shu
㽰 shu
㾁 shu
䆝 xue zhu
䉀 shu
䎉 xu
䘤 shu
䜹 shu
䝂 shu
䢤 shu
䩱 shu yu
侸 dou shu
儵 shu
兪 shu yu zhu
凁 shu
墅 shu
尌 shu zhu
庶 shu
庻 shu
恕 shu
戍 shu
捒 shu song sou
数 shu:99.4983% shuo:0.5017%
术 shu:99.7102% zhu:0.2898%
束 shu
树 shu
樜 zhe
樹 shu
沭 shu
漱 shu
潄 shu
澍 shu
濖 shu
竖 shu
竪 shu
絉 shu
翛 xiao
腧 shu
荗 shu
蒁 shu
術 shu
裋 shu
豎 shu
述 shu
鉥 shu
錰 shu
鏣 shu
鶐 shu
刷 shua
唰 shua
鮛 shu
耍 shua
誜 shua
孈 hui xie
摔 shuai
縗 cui shuai sui
衰 cui:0.6388% shuai:99.3612%
甩 shuai
䢦 shuai
咰 shu xun
帅 shuai
帥 shuai
繂 lv
蟀 shuai
拴 shuan
栓 shuan
閂 shuan
闩 shuan
䧠 shuan
涮 shuan
腨 shuan
双 shuang
孀 shuang
孇 shuang
欆 shuang
礵 shuang
艭 shuang
雙 shuang
霜 shuang
驦 shuang
骦 shuang
鷞 shuang
鸘 shuang
鹴 shuang
㼽 chuang shuang
䗮 shuang
䫪 shuang
塽 shuang
慡 shuang
樉 shuang
爽 shuang
縔 shuang
騻 shuang
㦼 shuang
䡯 cong zong
灀 shuang
挩 tuo
捝 shui tuo yan
脽 shui
谁 shei:22.3148% shui:77.6852%
水 shui
氵 san:18.7060% shui:81.2940%
氺 shui
㽷 shui
䭨 shui
帨 shui
涗 shui
涚 shui
睡 shui
瞓 shui
祱 lei shui
稅 shui
税 shui
蛻 tui
裞 shui
說 shuo
説 shui shuo tuo yue
吮 shun
揗 xun
賰 chun
㥧 shun
䀢 shun
䀵 shun
䑞 shun
橓 shun
瞚 shun
瞬 shun
舜 shun
蕣 shun
順 shun
顺 shun
鬊 shun
哾 shuo yue
说 shui:0.0644% shuo:99.8712% yue:0.0644%
䀥 shuo
䈾 shao shuo
䌃 shuo xiao
嗍 suo
妁 shuo
揱 shuo xian xiao
搠 shuo
朔 shuo
槊 shuo
欶 shuo sou
烁 shuo
爍 shuo
獡 shuo
矟 shuo
硕 shuo
箾 qiao shuo xiao
蒴 shuo
鎙 shuo
鑠 shuo
铄 shuo
丝 si
俬 si
凘 si
厮 si
厶 si
司 si
咝 si
嘶 si
噝 si
媤 si
廝 si
思 si
撕 si
斯 si
楒 si
榹 si
泀 si
澌 si
燍 si xi
磃 si ti
禗 si
禠 si
私 si
糹 si
絲 si
緦 si
缌 si
罳 si
蕬 si
虒 si
蛳 si
蜤 si xi
蟖 si
蟴 si
覗 si
謕 si ti
鉰 si
鋖 si tuo
鍶 si song
鐁 si
锶 si
颸 si
飔 si
騦 si
鷥 si
鸶 si
鼶 si
死 si
㐌 yi
㕽 si
㚶 si yi
㣈 si
㭒 si
㸻 si
㹑 si
㾅 zi
䇃 si
䎣 si
䏤 si
䦙 shi si
亖 si
似 shi:15.0151% si:84.9849%
儩 si
兕 si
嗣 si
四 si
姒 si
娰 si
孠 si
寺 si
巳 si
杫 si xi zhi
柶 si
汜 si
泗 si
泤 si
洍 si
涘 si
瀃 si
牭 si
祀 si
禩 si
笥 si
耜 si
肂 si
肆 si
蕼 si
貄 si
釲 si
鈻 si
飤 si
飼 si
饲 si
饴 yi
駟 si
驷 si
倯 song
凇 song
娀 song
崧 song
嵩 song
庺 song
忪 song:92.3338% zhong:7.6662%
憽 song
松 song
枀 song
枩 song
柗 song
梥 song
檧 song
淞 song
濍 song
硹 song
菘 song
蜙 song
鬆 song
㧐 song
㨦 song
㩳 song
䉥 song
䜬 song
傱 shuang song
嵷 song
怂 song
悚 song
愯 song
慫 song
楤 cong song
竦 song
耸 song
聳 song
駷 song
㕬 gong song
㮸 song
䛦 song
䢠 song
宋 song
訟 song
誦 song
讼 song
诵 song
送 song
頌 song
颂 song
餸 song
叜 sou
嗖 sou
廀 sou
廋 sou
捜 sou
搜 sou
摉 sou
摗 song sou
溲 sou
獀 sou
艘 sou
蒐 sou
蓃 sou
螋 sou
鄋 sou
醙 sou
鎪 sou
锼 sou
颼 sou
飕 sou
餿 sou
馊 sou
騪 sou
㖩 ju sou
㛐 sou
䈹 sou
䉤 sou
䏂 sou
䮟 sou
傁 sou
叟 sou
嗾 sou
擞 sou
擻 sou
櫢 sou
瞍 sou
籔 shu sou
薮 sou
藪 sou
謏 xiao
㵻 xiu
嗽 sou
瘶 sou
囌 su
櫯 su
甦 su
稡 su zu zui
稣 su
穌 su
窣 su
苏 su
蘇 su
蘓 su
酥 su
鯂 su
俗 su
㑉 su
㑛 su
㓘 su
㔄 su
㕖 su
㜚 su
㝛 su
㨞 su
㩋 xiao
㪩 su
㬘 su
㯈 su
㴋 su
㴑 su
㴼 su
䃤 su
䅇 su
䌚 su
䎘 su
䏋 su
䑿 su
䔎 su
䘻 yu
䛾 su
䥔 su
傃 su
僳 su
嗉 su
塐 su
塑 su
夙 su
嫊 su
宿 su:84.6479% xiu:15.3521%
愫 su
愬 su
憟 su
栜 ci se
榡 su
樕 su
橚 qiu su xiao
殐 su
泝 su
洬 shuo su
涑 su
溯 su
溸 su
溹 se suo
潚 sou su xiao
潥 su
玊 su
珟 su
璛 su
碿 su xie
簌 su
粛 su
粟 su
素 su
縤 su
縮 suo
肃 su
肅 su
膆 su
蔌 su
藗 su
蜶 suo
觫 su
訴 su
誎 cu
謖 su
诉 su
谡 su
趚 su
蹜 su
速 su
遡 su
遬 su
鋉 su
餗 su
驌 su
骕 su
鱐 su
鷫 su
鹔 su
狻 suan
痠 suan
酸 suan
㔯 suan xuan
匴 suan
祘 suan
笇 suan
筭 suan
算 suan
蒜 suan
哸 sui
夊 sui
娞 nei sui
毸 sai
浽 nei sui
滖 sui
濉 sui
熣 cui sui
眭 sui
睢 sui
綏 rui shuai sui tuo
芕 sui
荽 sui
荾 sui
虽 sui
雖 sui
鞖 sui
㵦 sui
㻟 sui
䜔 sui
䢫 sui
绥 sui
遀 sui
遂 sui
隋 sui
随 sui
隨 sui
雟 xi
䭉 sui
䯝 sui
嶲 xi
巂 gui juan xi
瀡 sui
膸 sui wei
髄 sui
髓 sui
㒸 sui
㞸 sui
㴚 sui
㻪 sui
㻽 sui xuan
䅗 sui
䉌 sui
䍁 sui
䔹 sui
䠔 sui
䡵 sui
䥙 sui
亗 sui
埣 su sui
嬘 sui
岁 sui
嵗 sui
旞 sui
檅 sui
檖 sui
歲 sui
歳 sui
湪 nuan tuan
澻 sui
煫 sui
燧 sui
璲 sui
瓍 sui
睟 sui zui
砕 sui
碎 sui
祟 sui
禭 sui
穂 sui
穗 sui
穟 sui
繀 cui sui
繸 sui
襚 sui
誶 sui
譢 sui
谇 sui
賥 sui
邃 sui
鐆 sui
鐩 sui
隧 sui
孙 sun
孫 sun
搎 sun
槂 sun
狲 sun
猻 sun
荪 sun
蓀 sun
蕵 sun
薞 sun
飧 sun
飱 sun
㔼 sun
㡄 xun
㦏 sun xuan
䁚 qiong sun
损 sun
損 sun
榫 sun
笋 sun
筍 sun
箰 sun
簨 sun
鎨 sun
隼 sun
愻 xun
潠 xun
傞 suo
唆 suo
嗦 suo
娑 suo
挱 sa sha suo
挲 sa:16.0309% sha:9.4512% suo:74.5179%
摍 suo
桫 suo
梭 suo
樎 su
簑 suo
簔 suo
缩 su:0.6787% suo:99.3213%
羧 suo
莏 suo
蓑 suo
趖 suo
鮻 suo
㪽 suo
䂹 suo
䅴 suo
䈗 suo
䐝 suo
䖛 suo
䗢 zao
䞆 suo
䞽 suo
䣔 suo
䵀 suo
唢 suo
嗩 suo
所 suo
摵 mi she su
暛 suo
溑 suo
琐 suo
琑 suo
瑣 suo
璅 suo
瘷 se
索 suo
褨 cha suo
鎍 se suo
鎖 suo
鎻 suo
鏁 suo
鏼 se
锁 suo
逤 suo
他 ta
塌 ta
她 ta
它 ta
牠 ta
祂 ta
禢 ta
㗳 da ta
㺚 ta
塔 ta
榙 ta
獭 ta
獺 ta
鰨 die ta
㒓 ta
㛥 ta
㣛 hui ta
㣵 ta
㧺 ta
㭼 ta
㯓 da ta
㳠 ta
㳫 zan
㹺 ta
㿹 ta
䂿 ta
䈋 ta
䈳 ta
䌈 ta
䍇 ta
䍝 ta
䎓 ta
䑜 ta tie
䓠 ta
䜚 ta
䵬 ta
䶀 ta
䶁 ta
亣 ta
傝 ta tan
嚃 ta
嚺 ta
崉 ta
拓 ta:1.1933% tuo:98.8067%
挞 ta
搨 ta
撻 ta
榻 ta
橽 ta
毾 ta
涾 ta
溻 ta
澾 ta
濌 ta
狧 shi ta
羍 da
誻 ta
譶 ta
踏 ta
蹋 ta
蹹 ta
躂 da
躢 ta
迖 da
遝 ta
遢 ta
錔 ta
鎉 da ta
鑉 he
闥 ta
闼 ta
鞜 ta
鞳 ta
鮙 ta
龖 da
龘 da
囼 tai
坮 tai
孡 tai
胎 tai
臺 tai
苔 tai
㒗 tai
㘆 tai
㙵 tai
㣍 tai
㬃 tai
㷘 tai
㸀 tai
䈚 tai
䑓 tai
䢰 ti
儓 tai
台 tai
嬯 tai
抬 tai
擡 tai
旲 tai ying
檯 tai
炱 tai
炲 tai
秮 huo
籉 tai
菭 chi tai zhi
薹 tai
跆 tai
邰 tai
颱 tai
駘 dai tai zhai
鮐 tai
鲐 tai
㑷 tai
㥭 tai
䣭 tai
冭 tai
太 tai
夳 tai
忲 tai
态 tai
態 tai
汰 tai
泰 tai
溙 tai
燤 lie tai
粏 tai
肽 tai
舦 tai
酞 tai
鈦 tai
钛 tai
坍 tan
怹 tan
抩 tan
摊 tan
擹 tan
攤 tan
滩 tan
灘 tan
瘫 tan
癱 tan
緂 chan tan tian
舑 tan
貪 tan
贪 tan
㲜 tan
㷋 tan
㽑 tan
䃪 tan
䉡 tan
䊤 dan tan
䕊 tan
倓 tan
坛 tan
墰 tan
墵 tan
壇 tan
壜 tan
婒 tan
弹 dan:22.2932% tan:77.7068%
憛 tan
昙 tan
曇 tan
榃 tan
橝 dian tan xin
檀 tan
潭 tan
痰 tan
罈 tan
罎 tan
藫 tan
談 tan
譚 tan
谈 tan
谭 tan
貚 tan
郯 tan
醈 dan tan
醰 tan
錟 tan xian yan
锬 tan xian
餤 dan tan
騨 tuo
驔 dian
鷤 tan ti
黮 dan shen tan zhen
㲭 tan
䆱 tan
䏙 dan tan zhuan
䞡 tan
䦔 dan tan
嗿 tan
坦 tan
忐 tan
憳 tan
憻 tan
毯 tan
璮 tan
菼 tan
袒 tan
裧 chan tan
襢 chan tan zhan
贉 dan
醓 tan
鉭 tan
䐺 tan
䜖 tan
叹 tan
嘆 tan
埮 tan
探 tan
歎 tan
湠 tan
炭 tan
碳 tan
賧 tan
赕 dan
劏 tang
嘡 tang
坣 tang
汤 shang:0.0758% tang:99.9242%
羰 tang
蝪 tang
趟 tang
蹚 tang
鏜 tang
鐋 tang
铴 tang
镗 tang
鞺 tang
鼞 tang
㑽 tang
㙶 tang
㜍 tang
㭻 tang
㲥 tang
㼺 tang
䅯 tang
䉎 tang
䌅 tang
䣘 tang
䧜 tang
傏 tang
唐 tang
啺 tang
堂 tang
塘 tang
搪 tang
棠 tang
榶 tang
樘 tang
橖 cheng tang
溏 tang
漟 tang
煻 tang
瑭 tang
磄 tang
禟 tang
篖 tang
糃 tang
糖 tang
糛 tang
膅 tang
膛 tang
蓎 tang
薚 tang
螗 tang
螳 tang
赯 tang
踼 shang tang
鄌 tang
醣 tang
鎕 tang
闛 chang tang
隚 tang
餳 tang xing
餹 tang
饄 tang
饧 tang xing
鶶 tang
㒉 tang
㿩 tang
伖 tang
倘 chang:3.0824% tang:96.9176%
偒 dang tang
傥 tang
儻 tang
帑 nu:34.2596% tang:65.7404%
戃 tang
曭 tang
淌 tang
爣 tang
矘 tang
耥 tang
躺 tang
鎲 tang
钂 tang
镋 tang
䟖 tang
摥 tang
烫 tang
燙 tang
嫍 tao
弢 tao
慆 tao
掏 tao
搯 tao
槄 tao
涛 tao
滔 tao
瑫 tao
絛 tao
縚 tao
縧 tao
绦 tao
翢 dao zhou
蜪 tao
詜 tao
謟 tao
鞱 tao
韜 tao
韬 tao
飸 tao
饕 tao
㹗 tao
䬞 tao
匋 tao
咷 tao
啕 tao
桃 tao
檮 tao
洮 tao
淘 tao
祹 tao
綯 tao
萄 tao
裪 tao
迯 tao
逃 tao
醄 tao
鋾 tao
錭 diao tao
陶 tao:99.9320% yao:0.0680%
鞀 tao
鞉 tao
饀 tao xian
駣 tao
騊 tao
鼗 tao
䚯 tao xuan
䚵 tou
䵚 tao
討 tao
讨 tao
㚐 tao
套 tao
㥂 te
㧹 te
忑 te
忒 te:23.2301% tei:56.4142% tui:20.3556%
特 te
脦 de te
蚮 te
螣 te teng
蟘 te
貣 te
鋱 te
铽 te
鴏 dai
膯 teng tun
鼟 teng
䒅 teng
䕨 teng
䠮 teng
䲍 teng
䲢 teng
儯 teng
幐 teng
滕 teng
漛 teng
疼 teng
籐 teng
籘 teng
縢 teng
腾 teng
藤 teng
誊 teng
謄 teng
駦 teng
騰 teng
驣 teng
鰧 teng
剔 ti
梯 ti
踢 ti
銻 ti
锑 ti
鷈 ti
鷉 ti
㖒 ti
㡗 ti
㣢 ti
䅠 ti
䔶 tai ti
䚣 ti
䛱 ti
䝰 zhi
䣡 yi
䨑 ti
䬾 ti
偍 ti
厗 ti
啼 ti
嗁 ti
媂 di ti
崹 ti
惿 shi ti
提 di:0.0546% ti:99.9454%
漽 ti
瑅 ti
睼 tian
碮 di ti
禔 zhi
禵 ti
稊 ti
穉 zhi
綈 ti
緹 ti
绨 ti
缇 ti
罤 kun ti
苐 di ti
荑 ti:24.2276% yi:75.7724%
蕛 ti
蝭 chi ti
趧 ti
蹄 ti
蹏 ti
遆 ti
醍 ti
鍗 ti
題 ti
题 ti
騠 ti
鮷 ti
鯷 ti
鴺 ti yi
鵜 ti
鶗 ti
鶙 ti
鹈 ti
䌡 ti
䣽 ti zhi
䪆 ti
䶏 ti
体 ti
挮 ti
躰 ti
軆 ti
骵 ti
體 ti
㗣 ti
㬱 ti
㯩 ti
䎮 ti
䙗 ti
䧅 yi
䯜 ti xi
䶑 ti
俤 di
倜 ti
剃 ti
嚏 ti
嚔 ti zhi
屉 ti
屜 ti
屟 xie
悌 ti
悐 ti
惕 ti
戻 ti
掦 ti
揥 di ti
替 ti
歒 ti xiao
殢 ti
涕 ti
籊 ti
薙 ti
裼 ti:32.9805% xi:67.0195%
褅 ti
迏 ti
逖 ti
逷 ti
錫 xi
鐟 ti zan
钖 yang
髢 di
髰 ti
鬀 ti
鬄 di ti
倎 tian
兲 tian
天 tian
婖 tian
屇 tian
添 tian
酟 tian
靔 tian
靝 tian
黇 tian
㧂 tian
䑚 tian
䟧 tian
䡒 tian
䡘 tian
䥖 tian
塡 tian
填 tian
恬 tian
沺 tian
湉 tian
璳 tian
甛 tian
甜 tian
田 tian
畋 tian
畑 tian
盷 min tian xian
磌 tian
窴 tian
胋 tian
菾 tian
闐 tian
阗 tian
鷆 tian
㐁 tian
㖭 tian
㙉 tian
㥏 tian
䄼 tian
䄽 tian
䐌 tian
䠄 tian
䩄 mian tian
唺 tian
忝 tian
悿 tian
晪 tian
殄 tian
淟 tian
痶 dian tian
睓 tian
腆 tian
舔 tian
覥 tian
觍 tian
賟 tian
餂 tian
㮇 tian
㶺 tian
掭 tian
煔 qian shan
瑱 zhen
舚 tian
颋 ting
佻 tiao
庣 tiao
恌 tiao yao
旫 tiao
祧 tiao
聎 tiao
鮡 zhao
㑿 zhao
㟘 tiao
䎄 tiao xiao
䒒 tiao
䖺 tiao
䟭 tiao zuo
䩦 tiao
䯾 diao tiao
䱔 chou tiao
䳂 chao diao tiao xiao
岧 tiao
岹 tiao
条 tiao
條 tiao
樤 tiao
祒 tiao
笤 tiao
芀 tiao
萔 tiao
蜩 tiao
趒 tiao
迢 tiao
鋚 tiao
鎥 tiao
鞗 tiao
髫 tiao
鰷 tiao
鲦 tiao
齠 tiao
龆 tiao
㸠 tiao
䠷 tiao
嬥 diao tiao
宨 tiao
挑 tiao
斢 tiao
晀 tiao
朓 tiao you
窕 tiao
眺 tiao
窱 tiao
粜 tiao
糶 tiao
絩 dao diao tiao
脁 tiao
覜 tiao
跳 tiao
帖 tie
怗 tie zhan
萜 tie
貼 tie
贴 tie
䥫 tie
僣 jian tie
鉄 tie zhi
鐡 tie
鐵 tie
铁 tie
驖 tie
䴴 nian tie
䵿 tie
蛈 tie
飻 tie
餮 tie
厅 ting
厛 ting
听 ting
庁 ting
廰 ting
廳 ting
桯 ting
汀 ting
耓 ting
聴 ting
聼 ting
聽 ting
艼 ding ting
鞓 ting
㹶 ting
䗴 ting
䱓 ting
亭 ting
停 ting
婷 ting
嵉 ting
庭 ting
廷 ting
朾 cheng ting zheng
楟 ting
榳 ting
渟 ting
筳 ting
綎 ting
聤 ting
莛 ting
葶 ting
蜓 ting
蝏 ting
諪 ting
邒 ting
閮 ting
霆 ting
鼮 ting
䋼 ting ying
䦐 ting
䵺 ding tian ting
侹 ting
圢 ting
挺 ting
梃 ting
涏 ting
烶 ting
珽 ting
脡 ting
艇 ting
誔 ting
頲 ting
嗵 tong
囲 tong
樋 tong
熥 teng
狪 dong tong
痌 tong
蓪 tong
通 tong
㠉 tong
㠽 tong
㣚 dong tong
㣠 tao tong
㤏 tong
㮔 chong tong
㸗 tong
㼧 tong
㼿 tong zhong
䂈 tong
䆚 dong tong
䮵 tong
䳋 tong xiao
䴀 tong
䶱 tong
仝 tong
佟 tong
僮 tong:59.9889% zhuang:40.0111%
勭 dong tong
同 tong
哃 tong
峂 tong
庝 tong
彤 tong
晍 tong
曈 tong
朣 chuang tong
桐 tong
氃 tong
浵 tong
潼 tong
烔 tong
燑 tong
爞 chong tong
犝 tong
獞 tong zhuang
眮 tong
瞳 tong
砼 tong
秱 tong
穜 zhong
童 tong
粡 tong
絧 dong tong
罿 chong
膧 tong
茼 tong
蕫 dong
詷 dong tong
迵 dong
酮 tong
鉖 tong
鉵 tong zhuo
銅 tong
铜 tong
餇 tong
鮦 tong
鲖 tong
鼨 zhong
㛚 tong yong
㪌 tong
䆹 chong tong
姛 dong
捅 tong
桶 tong
筒 tong
筩 tong
統 tong
綂 tong
统 tong
恸 tong
慟 tong
憅 tong
痛 tong
蘳 hui
衕 tong
偷 tou
偸 tou
婾 tou
媮 tou yu
鍮 tou
㓱 shu tou
㡏 shu tou xu
㢏 tou yu
䵉 tou
亠 tou
坄 yi
头 tou
投 tou
牏 yu
酘 dou
頭 tou
骰 shai:1.3380% tou:98.6620%
㪗 tou
䱏 tou
妵 tou
紏 tou
蘣 tou
鈄 dou
钭 dou:51.4638% tou:48.5362%
黈 tou
㖣 tou
䞬 tou
䟝 tou
透 tou
凸 tu
堗 tu
捸 tu
涋 tu
痜 tu
禿 tu
秃 tu
突 tu
葖 tu
鋵 tu
鵚 tu
㭸 tu
㻌 tu
㻠 tu
㻬 tu
㻯 tu
䅷 chu tu
䖘 tu
䠈 tu
䣄 tu
䣝 tu
䤅 tu
䳜 tu
凃 tu
図 tu
图 tu
圖 tu
圗 tu
塗 tu
屠 tu
峹 tu
嵞 tu
庩 tu
廜 tu
徒 tu
怢 die tu tui
捈 cha shu tu
揬 tu
梌 cha tu
涂 tu
湥 tu
潳 tu zha
瑹 shu tu
瘏 tu
稌 shu tu
筡 tu
腯 tu
荼 tu
莵 tu
菟 tu
蒤 tu
跿 chuo duo tu
途 tu
酴 tu
鈯 tu
鍎 tu
馟 tu
駼 tu
鶟 tu
鷋 tu
鷵 tu
鼵 tu
吐 tu
唋 tu
土 tu
圡 tu
釷 tu
钍 tu
兎 tu
兔 tu
堍 tu
鵵 tu
湍 tuan
煓 tuan
猯 tuan
貒 tuan
㩛 tuan
䊜 tuan
剸 tuan zhuan
团 tuan
団 tuan
團 tuan
慱 tuan
抟 tuan
摶 tuan
槫 quan shuan tuan
檲 tuan
漙 tuan
糰 tuan
鏄 tuan
鷻 tuan
䜝 tuan
䵯 tuan
疃 tuan
黗 tun
彖 tuan
褖 tuan
推 tui
蓷 tui
藬 tui
㢈 dui tui
㢑 tui
㾯 hui tui
㾽 tui zhui
㿉 tui
㿗 tui
䀃 tui
䅪 tui
䍾 yan
䫋 tui wei
僓 tui
尵 tui
弚 tui
橔 dun tui
穨 tui
蘈 tui
蹪 tui
隤 tui
頹 tui
頺 tui
頽 tui
颓 tui
魋 chui tui
㞂 tui
㱣 tui
㾼 tui
俀 tui
腿 tui
蹆 tui
骽 tui
㦌 hu xu
㷟 tui
娧 tui
煺 tui
蜕 tui
螁 ban
褪 tui:97.8585% tun:2.1415%
退 tui
駾 tui
吞 tun
呑 tun
啍 dui tui tun xiang zhun
噋 kuo tun
旽 tun zhun
暾 tun
朜 tun
涒 tun yun
㞘 du
㩔 tun
㹠 tun
㼊 tun
屯 tun:99.5937% zhun:0.4063%
忳 tun
拵 cun zun
臀 tun
臋 tun
芚 chun tun
豘 tun
豚 tun
軘 tun
霕 tun
飩 tun zhun
饨 tun
魨 tun
鲀 tun
㖔 tun
畽 tuan tun
乇 tuo:29.8934% zhe:70.1066%
侂 tuo
侻 tui tuo
咃 tuo
堶 tuo
托 tuo
扥 den
拕 tuo
拖 tuo
杔 tuo zhe
汑 tuo
沰 duo tuo
涶 tuo
矺 da zhe
脫 tuo
脱 tuo
袥 tuo
託 tuo
詑 yi
讬 tuo
饦 tuo
馲 tuo zhe
驝 tuo
魠 tuo
㸰 tuo
㸱 tuo
㼠 tuo
㾃 tuo
䍫 tuo
䡐 tuo
䪑 tuo
䭾 tuo
䰿 tuo
䴱 tuo
佗 tuo
坨 tuo
岮 tuo
狏 tuo yi
砣 tuo
砤 tuo
碢 tuo
紽 tuo
跎 tuo
迱 tuo yi
酡 tuo
阤 tuo yi zhi
陀 tuo
陁 tuo
飥 tuo
駝 tuo
駞 tuo
驒 tuo
驼 tuo
鮀 tuo
鴕 tuo
鸵 tuo
鼉 tuo
鼍 tuo
鼧 tuo
㟎 tui tuo
䓕 tuo
䲊 duo tuo wei
妥 tuo
媠 duo nuo tuo
嫷 tuo
庹 tuo
彵 tuo yi
撱 tuo wei
椭 tuo
楕 tuo
橢 tuo
鰖 tuo wei
鵎 tuo
唾 tuo
柝 tuo
毤 tuo
毻 tuo
箨 tuo
籜 tuo
萚 tuo
蘀 tuo
跅 tuo
劸 wa
哇 wa
啘 wa ye
娲 wa
媧 wa
徍 wa wang
挖 wa
搲 wa
攨 wa
洼 wa
溛 wa
漥 wa
畖 wa
穵 wa
窊 wa
窪 wa
聉 tui wa zhuo
蛙 wa
鼃 wa
㰪 gui
娃 wa
㧚 wa
㼘 wa
佤 wa
咓 wa
瓦 wa
邷 wa
䎳 wa
䚴 wa
䠚 wa
嗢 wa
腽 wa
膃 wa
袜 wa
襪 wa
韈 wa
韤 wa
歪 wai
崴 wai:93.2887% wei:6.7113%
䠿 kui wai
外 wai
剜 wan
塆 wan
帵 wan
弯 wan
彎 wan
湾 wan
潫 wan
灣 wan
蜿 wan
豌 wan
㝴 wan
䯈 wan
丸 wan
刓 wan
婠 guan wan
完 wan
岏 wan
抏 wan
汍 wan
烷 wan
玩 wan
琓 wan
紈 wan
纨 wan
芄 wan
頑 wan
顽 wan
㜶 wan
㽜 wan
㿸 man wan
䂺 ke wo
䅋 wan
䖤 wan
䗕 wan
䘼 wan
䛷 wan
䝹 wan
䩊 wan wo
䳃 wan
倇 wan
唍 wan
埦 wan
婉 wan
宛 wan
惋 wan
挽 wan
晚 wan
晩 wan
晼 wan
梚 wan
椀 wan
涴 wo yuan
琬 wan
畹 wan
皖 wan
盌 wan
睌 man
睕 wan
碗 wan
箢 yuan
綩 wan
綰 wan
绾 wan
脕 wan wen
菀 wan yu
萖 wan
葂 mian
輓 wan
鋔 wan
鍐 zong
鑁 zong
㸘 wan
䥑 wan
万 mo:0.0187% wan:99.9813%
仴 wo
卍 wan
卐 wan
忨 wan
捥 wan yu
綄 huan wan
翫 wan
腕 wan
蟃 wan
貦 wan
贃 wan
贎 wan
踠 wan wo
尢 you
尣 wang
尩 wang
尪 wang
尫 wang
汪 wang
亡 wang:99.4084% wu:0.5916%
亾 wang
仼 wang
兦 wang
彺 wang
王 wang
蚟 wang
㓁 wang
㲿 wang
㳹 wang
㴏 wang
䋄 wang
䋞 wang
䰣 wang
往 wang
徃 wang
惘 wang
暀 wang
枉 wang
棢 wang
瀇 wang
網 wang
网 wang
罒 wang
罔 wang
菵 wang
蛧 wang
蝄 wang
誷 wang
輞 wang
辋 wang
迬 wang zhu
魍 wang
䛃 wan
䤑 wang
妄 wang
忘 wang
旺 wang
望 wang
朢 wang
莣 wang
迋 guang kuang wang
偎 wei
危 wei
喴 wei
威 wei
婔 fei
媁 wei
媙 wei
巍 wei
微 wei
愄 wei
揋 wei
椳 wei
楲 wei
渨 wei
溾 ai
烓 wei
煨 wei
燰 wei
碨 wei
葨 wei
葳 wei
薇 wei
蝛 wei
覣 wei
逶 wei
隇 wei
隈 wei
鰃 wei
鰄 wei
鳂 wei
㕒 wei
㣲 wei
㧑 hui
䉠 wei
䑊 wei
䔺 wei
䜅 chui wei
䝐 duo wei
䥩 wei
䧦 wei
为 wei
唯 wei
囗 guo:40.7310% wei:59.2690%
围 wei
圍 wei
圩 wei:50.6853% xu:49.3147%
嵬 wei
帏 wei
帷 wei
幃 wei
惟 wei
桅 wei
欈 wei zui
沩 wei
洈 wei
涠 wei
湋 wei
潍 wei
潿 wei
濰 wei
瀢 dui wei
為 wei
爲 wei
琟 wei yu
癓 wei
矀 mei
硙 wei
維 wei
维 wei
覹 wei
违 wei
違 wei
鄬 wei
醀 wei zhui
鍏 wei
闈 wei
闱 wei
霺 wei
韋 wei
韦 wei
鮠 wei
㖐 wei
㞇 wei
㞑 wei
㟪 wei
㠕 wei
㢻 rui
㨊 duo tuo wei
㬙 wei
㭏 wei
㱬 wei
䃬 kui lei wei
䈧 wei
䞔 wei
䪘 di wei
䬐 rui
䬿 wei
䵋 wei
亹 men wei
伟 wei
伪 wei
偉 wei
儰 wei
厃 wei yan
喡 wei
壝 wei
委 wei
娓 wei
寪 wei
尾 wei
峗 wei
崣 wei
嵔 wei
徫 wei
愇 wei
斖 wei
暐 wei
梶 wei
椲 hui wei
洧 wei
浘 wei
炜 wei
煒 wei
猥 wei
玮 wei
瑋 wei
痏 wei
痿 wei
磈 kui wei
緯 wei
纬 wei
腲 wei
艉 wei
芛 wei
苇 wei
荱 wei
萎 wei
葦 wei
蒍 wei
蓶 wei
蔿 wei
薳 wei yuan
蘤 wei
蜲 wei
諉 wei
诿 wei
踓 cu wei
鍡 wei
韑 wei
韙 wei
韡 wei
韪 wei
頠 wei
颹 wei
骩 wei
骪 wei
骫 wei
鮪 wei
鲔 wei
㥜 wei
㦣 wei
㷉 wei
䗽 wei
䘙 wei
䙿 wei
䜜 wei
䡺 wei
䪋 wei
䬑 wei yu
䭳 wei
䮹 gui wei
䲁 wei
䵳 wei
位 wei
偽 wei
僞 wei
卫 wei
叞 wei
味 wei
喂 wei
媦 wei
嬒 hui
尉 wei:96.0035% yu:3.9965%
徻 hui
慰 wei
懀 wei
未 wei
渭 wei
熭 wei
犚 wei
犩 wei
猬 wei
璏 wei zhi
畏 wei
磑 wei
緭 wei
罻 wei
胃 wei
苿 wei
菋 wei
蔚 wei:99.2488% yu:0.7512%
薉 hui
藯 wei
蘶 wei
蜼 tong wei
蝟 wei
螱 wei
衛 wei
衞 wei
褽 wei
謂 wei
讆 wei
讏 wei
谓 wei
贀 yi
躗 wei
躛 wei
軎 wei
轊 wei
遺 yi
錗 nei wei zhui
鏏 wei
霨 wei
餧 wei
餵 wei
魏 wei
鮇 wei
鳚 wei
塭 wen
昷 wen
殟 wen
温 wen
溫 wen
瑥 wen
瘟 wen
瞃 wo
緼 wen yun
缊 yun
蕰 wen
豱 wen
輼 wen yun
轀 wen
辒 wen
馧 wo yun
鰛 wen
鰮 wen
鳁 wen
䎹 wen
䎽 wen
䘇 wen
䰚 wen
彣 wen
文 wen
炆 wen
珳 wen
琝 wen
璺 wen
瘒 wen
紋 wen
纹 wen
聞 wen
芠 wen
蚉 wen
蚊 wen
螡 wen
蟁 wen
閿 wen
闅 wen
闦 wen
闻 wen
阌 wen
雯 wen
馼 wen
駇 pu
魰 wen
鳼 wen
鴍 wen
鴖 min wen
鼤 wen
㒚 wen yin
㖧 hun wen
㗃 hun wen
㝧 wen
㳷 hu min tui wen
刎 wen
吻 wen
呡 min wen
桽 wen
煴 yun
稳 wen
穏 wen
穩 wen
紊 wen
肳 wen
脗 wen
問 wen
妏 wen
抆 wen
揾 wen
搵 wen
汶 wen
渂 min wen
熓 wu
问 wen
嗡 weng
奣 weng
嵡 weng
滃 weng
翁 weng
螉 weng
鎓 weng
霐 hong
鶲 weng
鹟 weng
㘢 weng
㜲 weng
䐥 weng
䤰 ying
勜 weng yang
塕 weng
暡 weng
浻 jiong
瞈 weng
聬 weng
蓊 weng
瓮 weng
甕 weng
罋 weng
蕹 weng
齆 weng
倭 wo
唩 wei wo
挝 wo:26.1525% zhua:73.8475%
撾 wo zhua
涹 wo
猧 wo
窝 wo
窩 wo
莴 wo
萵 wo
蜗 wo
踒 wo
㦱 wo
㧴 e wo
䰀 wo
婐 wo
我 wo
捰 luo wo
㠛 wo
㱧 wo yuan
䁊 wo
䠎 wo
偓 wo
卧 wo
嬳 yue
幄 wo
捾 wo xia
握 wo
斡 wo
楃 wo
沃 wo
渥 wo
濣 wo
焥 ai wo
肟 wo
臥 wo
齷 wo
龌 wo
乌 wu
剭 wu
呜 wu
嗚 wu
圬 wu
媉 wo
屋 wu
巫 wu
弙 wu
杇 wu
歍 wu yang
汙 wu
汚 wu
污 wu
洿 wu
烏 wu
窏 wu
箼 wu
腛 wo
螐 wu
誣 wu
诬 wu
邬 wu
鄔 wu
鎢 wu
钨 wu
陓 yu
鰞 wu
鴮 wu
㷻 wu
㹳 wu
㻍 wu
䍢 wu
䦜 wu
䫓 wu
䮏 wu
俉 wu
吳 wu
吴 wu
吾 wu
呉 wu
唔 en:8.9244% n:8.9244% ng:8.9244% wu:73.2269%
娪 wu yu
峿 wu yu
庑 wu
无 mo wu
梧 wu
毋 wu
洖 wu
浯 wu
牾 wu
珸 wu
璑 wu
瞴 mi mou wu
祦 wu
禑 wu
芜 wu
茣 wu
莁 wu
蕪 wu
蜈 wu
誈 wu
譕 mo wu
郚 wu
鋘 hu hua wu
鋙 wu yu
铻 wu yu
鯃 wu
鵐 wu
鷡 wu
鹀 wu
麌 yu
鼯 wu
㐅 wu
㑄 wu
㬳 wu
㵲 wu
䒉 wu
䟼 wu
䡧 wu
䳇 wu
乄 wu
五 wu
仵 wu
伍 wu
侮 wu
倵 wu
儛 wu
午 wu
啎 wu
妩 wu
娬 wu
嫵 wu
嵨 wu
廡 wu
忤 wu
怃 wu
憮 wu
捂 wu
摀 wu
旿 wu
橆 wu
武 wu
潕 wu
玝 wu
珷 wu
瑦 wu
甒 wu
碔 wu
舞 wu
躌 wu
迕 wu
鵡 wu
鹉 wu
㐳 wu
㡔 wu
㽾 wu
䃖 wu
䎸 wu
䑁 wu
䛩 e qia wu
䦍 wu
䳱 wu
伆 wu
兀 wu
务 wu
務 wu
勿 wu
卼 wu
噁 e
坞 wu
塢 wu
奦 wu
婺 wu
寤 wu
屼 wu
岉 wu
嵍 mao wu
忢 wu
恶 e:99.9858% wu:0.0142%
悞 wu
悟 wu
悮 wu
戊 wu
扤 wu
敄 mou wu
晤 wu
杌 wu
沕 fu mi wu
溩 wu
焐 wu
煟 wei
熃 wu
物 wu
痦 wu
矹 wu
窹 wu
粅 wu
芴 wu
蓩 mao
誤 wu
误 wu
軏 yue
逜 wu
遻 wu
鋈 wu
阢 wu
隖 wu
雾 wu
霚 wu
霧 wu
靰 wu
騖 wu
骛 wu
齀 wu
俙 xi
傒 xi
僁 su xie
僖 xi
兮 xi
凞 xi
卥 xi
厀 xi
吸 xi
唏 xi
嘻 xi
噏 xi
夕 xi
奚 xi
媐 xi yi
嬆 xi
嬉 xi
屖 xi
嵠 xi
巇 xi
希 xi
徆 xi
徯 xi
忚 lie xi
怷 shu
怸 xi
恓 xi
息 xi
悉 xi
悕 xi
惁 xi
惜 xi
扱 cha qi xi
扸 xi zhe
昔 xi
晞 xi
晰 xi
晳 xi
曦 xi
析 xi
桸 xi
榽 xi
樨 xi
橀 xi
欷 xi
歖 xi yi
氥 xi
汐 xi
浠 xi
淅 xi
渓 xi
溪 xi
潝 xi ya
烯 xi
焁 xi
焈 xi
煕 xi
熄 xi
熈 xi
熙 xi
熹 xi
熺 xi
熻 xi
燨 xi
爔 xi
牺 xi
犀 xi
犠 xi
犧 xi
琋 xi
瓗 qiong wei
疧 qi
皙 xi
盻 xi
睎 xi
瞦 xi
矽 xi
硒 xi
礂 xi
稀 xi
穸 xi
窸 xi
粞 xi
縘 xi
繥 xi
羲 xi
翕 xi
膝 xi
舾 xi
莃 xi
菥 si xi
蒵 xi
蜥 xi
螇 qi xi
螝 gui hui
蟋 xi
蠵 xi
西 xi
覀 xi
觹 xi
觽 xi
觿 xi
譆 xi
豀 xi
豨 xi
豯 xi
貕 xi
赥 xi
郋 xi
酅 xi
醯 xi
鏭 xi
鑴 hui xi
锡 xi
闟 se ta xi
隵 xi
饻 xi
騱 xi
驨 xi
鵗 xi
黊 hua
鼷 xi
㔒 xi
㠄 xi
㤴 che die she
㦻 xi
㩗 xi
㳧 che re
㵿 xiao
㽯 xi
㿇 xi
䀘 ji xie
䏮 xi
䫣 xi
习 xi
媳 xi
嶍 xi
席 xi
棤 cuo
椺 xi
槢 die xi
檄 xi
欯 kai xi
漝 xi
焟 xi
焬 xi yi
獥 jiao
瘜 xi
習 xi
蒠 xi
蓆 xi
薂 xi xiao
袭 xi
襲 xi
覡 xi
觋 xi
謵 che xi
趘 xi
鎴 xi
隰 xi
霫 xi
飁 xi
騽 xi
鰼 xi
鳛 xi
䢄 xi
喜 xi
囍 xi
壐 xi
屣 xi
徙 xi
憘 xi
憙 xi
敼 yi
暿 xi
枲 xi
洗 xi:99.9392% xian:0.0608%
漇 xi
狶 shi xi
玺 xi
璽 xi
矖 li xi
禧 xi
簁 shai
縰 xi
纚 li xi
葈 xi
葸 xi
蓰 xi
蟢 xi
諰 ai shai xi
蹝 xi
躧 xi
銑 xi xian
铣 xi:77.3813% xian:22.6187%
霼 xi
鱚 xi
㑶 xi
㙾 xi
㚛 xi
㞒 xi xie
㣟 xi
㤸 xi
㥡 chi
㭡 xi xin
㸍 xi
㹫 yi
䈪 xi
䊠 xi
䐼 xi
䓇 he ke xi
䙽 xie
䚷 xi yi
䛥 xi xin
䜁 xi
䧍 xi
䨳 xi
䩤 xie
䮎 xi
䲪 xi
係 xi
匸 xi
卌 xi
唽 xi
喺 xi
嚱 xi
屃 xi
屓 xie
屭 xi
忥 xi
怬 xi
恄 xi
戏 hu:0.6372% xi:99.3628%
戱 xi
椞 xi
滊 qi xi xie
潟 xi
澙 xi
熂 xi
犔 xi
磶 xi
禊 xi
稧 qie xi
系 ji:0.3061% xi:99.6939%
細 xi
綌 xi
细 xi
绤 xi
翖 xi
肸 xi
肹 xi
舃 xi
舄 xi
蕮 xi
虩 xi
褉 xie
覤 xi
謑 xi xia
赩 xi
郄 qie
郤 xi
鄎 xi
釳 xi
釸 xi
鎎 kai
阋 xi
隙 xi
隟 xi
餼 xi
饩 xi
鬩 xi
黖 xi
齂 xie
傄 xia
岈 ya
煵 xia
疨 xia ya
瞎 xia
虾 ha:4.3449% xia:95.6551%
谺 xia
鍜 xia
閕 xia
颬 xia
鰕 xia
㗇 xia ya
㘡 xia
㰺 xia
㽠 xia
䖎 xia
䖖 xia
䘥 jia xia
䛅 xia
䦖 xia xie
䪗 xia
䫗 xia
侠 xia
俠 xia
冾 qia
匣 xia
峡 xia
峽 xia
搳 hua
暇 xia
柙 xia
炠 xia
烚 xia
狎 xia
狭 xia
狹 xia
珨 xia
瑕 xia
硖 xia
硤 xia
碬 xia
磍 qia xia ya
祫 xia
笚 da na xia
筪 xia
縀 xia
縖 xia
翈 xia
舝 xia
蕸 xia
赮 xia
轄 he xia
辖 xia
遐 xia
鎋 xia
霞 xia
騢 xia
魻 xia
黠 xia
㗿 he xia
㙤 xia
丅 xia
下 xia
吓 he:0.2396% xia:99.7604%
夏 xia
夓 xia
懗 xia
欱 he
疜 xia
睱 xia
罅 xia
芐 hu xia
鏬 xia
鶷 xia
仙 xian
仚 xian
僊 xian
僲 xian
先 xian
嘕 xian
奾 xian
嬐 jin xian yan
孅 qian xian
屳 xian
廯 xian
忺 xian
憸 xian
掀 xian
暹 xian
杴 xian
枮 xian zhen
氙 xian
澖 xian
灦 xian
珗 xian
祆 xian
秈 xian
籼 xian
繊 xian
纎 xian
纖 xian
苮 xian
蓒 xuan
褼 xian
襳 shan xian
訮 xian
跹 xian
蹮 xian
躚 xian
酰 xian
銛 gua tian xian
鍁 xian
铦 xian
锨 xian
韯 xian
韱 xian
馦 xian
鮮 xian
鱻 xian
鲜 xian
㘅 xian
㘋 xian
㛾 xian
㡉 xian
㢺 xian
㭹 xian
㮭 xian
㳄 xian
㳭 xian
㵪 xian yan
䒸 xue
䕔 xian
䝨 xian
䦥 xian
䲗 xian
䶢 jian xian
咞 xian
咸 xian
唌 dan xian yan
啣 xian
娴 xian
娹 xian
婱 xian
嫌 xian
嫺 xian
嫻 xian
弦 xian
憪 xian
挦 xian
撏 xian
涎 xian
燅 xian
甉 xian
痃 xuan
痫 xian
癇 xian
癎 xian
瞯 jian xian
礥 xian xin
絃 xian
羬 qian xian yan
胘 xian
舷 xian
葴 qian zhen
藖 qian xian
蚿 xian
蛝 xian
衔 xian
衘 xian yu
諴 gan xian
賢 xian
贒 xian
贤 xian
輱 kan xian
銜 xian
閑 xian
闲 xian
鷳 xian
鷴 xian
鷼 xian
鹇 xian
鹹 xian
㜪 shen
㧋 xuan
㧥 xian
㫫 xian
㬎 xian
㭠 xian
㯀 xuan
㶍 xian
㿅 xian
䉳 xian
䗾 xian
䘆 xian
䚚 xian
䜢 xian
䢾 xian
䥪 xian
䧋 xian
䧮 xian
姺 shen xian
尟 xian
尠 xian
崄 xian
嶮 xian
幰 xian
搟 xian
攇 xian
显 xian
櫶 xian
毨 xian
烍 xian
燹 xian
猃 xian
獫 xian
獮 xian
玁 xian
癣 xuan
癬 xuan
禒 xian
筅 xian
箲 xian
藓 xian
蚬 xian
蜆 xian
赻 xian
跣 xian
鍌 xian
险 xian
険 xian
險 xian
韅 xian
顕 xian
顯 xian
鼸 xian
齴 yan
㔵 xuan
㡾 xian
㦓 ran xian
㩈 yun
㪇 xian
㬗 xian
㺌 xian
䀏 xuan xun
䁂 xian
䃱 xian
䃸 jin xian
䉯 xian
䏹 chen xian
䞁 yan
䤼 xian
䧟 xian
䨘 xian
䨷 xian
䱤 xian
䵇 xian
䶟 xian
伣 xian
俔 qian xian
僩 xian
僴 xian
县 xian:99.8759% xuan:0.1241%
哯 xian
垷 xian
姭 xian
娊 dan xian
娨 xian
宪 xian
岘 xian
峴 xian
憲 xian
撊 xian
晛 xian
橌 xian
涀 jian xian
瀗 xian
献 xian
獻 xian
现 xian
現 xian
県 xian
睍 xian
粯 xian
絤 xian
綫 xian
線 xian
縣 xian
线 xian
缐 xian
羡 xian
羨 xian
腺 xian
臔 xian
臽 xian
莧 wan xian
誢 xian
豏 xian
軐 xian xin
轞 jian
鋧 xian
錎 gan qian xian
限 xian
陥 xian
陷 xian
霰 san xian
餡 xian
馅 xian
麲 xian yan
乡 xiang
厢 xiang
啌 qiang xiang
廂 xiang
忀 rang xiang
欀 rang xiang
湘 xiang
瓖 xiang
相 xiang
箱 xiang
緗 xiang
纕 rang sang xiang
缃 xiang
芗 xiang
葙 xiang
薌 xiang
襄 xiang
郷 xiang
鄉 xiang
鄊 xiang
鄕 xiang
鑲 xiang
镶 xiang
香 xiang
驤 xiang
骧 xiang
鱜 xiang
麘 xiang
㟄 xiang
䔗 xiang
䜶 xiang
佭 xiang
庠 xiang
栙 xiang
祥 xiang
絴 xiang
羏 xiang yang
翔 xiang
詳 xiang
详 xiang
跭 xiang
㗽 xiang
䊑 xiang
䖮 xiang
享 xiang
响 xiang
嶑 xiang
想 xiang
晑 xiang
蚃 xiang
響 xiang
飨 xiang
餉 xiang
饗 xiang
饟 xiang
饷 xiang
鮝 xiang zhen
鯗 xiang
鱶 xiang
鲞 xiang
㟟 xiang
䐟 gou xiang
䢽 xiang
像 xiang
勨 xiang
向 xiang
嚮 xiang
恦 shang
曏 xiang
橡 xiang
潒 dang xiang yang
珦 xiang
萫 xiang
蟓 xiang
蠁 xiang
襐 xiang
象 xiang
鐌 xiang
闀 xiang
闂 hong juan xiang
項 xiang
项 xiang
鱌 xiang
削 xiao:72.2282% xue:27.7718%
呺 hao xiao
哓 xiao
哮 xiao
啋 cai xiao
嘋 xiao
嘐 bao jiao lao miu xiao
嘵 xiao
嚣 ao xiao
嚻 xiao
婋 xiao
宯 xiao
宵 xiao
彇 xiao
憢 jiao xiao
撨 fu
枭 xiao
枵 xiao
梟 xiao
櫹 qiu xiao xiu
歊 xiao
毊 xiao
洨 xiao
消 xiao
涍 xiao
潇 xiao
瀟 xiao
灱 xiao
灲 xiao
烋 xiao xiu
焇 xiao
獢 xiao
痚 xiao
痟 xiao
硝 xiao
硣 xiao
穘 rao xiao
窙 xiao
箫 xiao
簘 xiao
簫 xiao
綃 shao xiao
绡 xiao
膮 xiao
萧 xiao
萷 shao shuo xiao
蕭 xiao
藃 hao he xiao
虈 xiao
虓 xiao
蟏 xiao
蟰 xiao
蠨 xiao
踃 qiao xiao
逍 xiao
銷 xiao
销 xiao
霄 xiao
顤 qiao yao
驍 xiao
骁 xiao
髇 xiao
魈 xiao
鴞 xiao
鸮 xiao
㑾 yao
㚣 xiao
㬵 xiao
䒝 xiao
淆 xiao
笅 xiao
誵 xiao
郩 ao xiao
䒕 xiao
䥵 xiao
小 xiao
晓 xiao
暁 xiao
曉 xiao
皢 xiao
筱 xiao
筿 xiao
篠 xiao
㔅 xiao
㗛 xiao
㤊 xiao
㹲 xiao
䊥 xiao
䕧 jiao xiao
俲 xiao
傚 xiao
効 xiao
咲 xiao
啸 xiao
嘨 xiao
嘯 xiao
孝 xiao
恔 jiao xiao
效 xiao
敩 xiao xue
斅 xiao xue
校 jiao:1.9210% xiao:98.0790%
歗 xiao
滧 xiao
熽 xiao
笑 xiao
肖 xiao
詨 xiao
誟 xiao
踍 qiao
鞩 xiao
些 xie
嗋 xie
楔 xie
歇 xie
蝎 xie
蠍 xie
㖿 xie ye
㙝 xie
㥟 xie
㨙 xi xie
㩉 da la xi xie
㩦 xi xie
㩪 xie
㭨 xie
䔑 tu xie ye
䕵 xie
䙎 xi xie
䡡 xie
䭎 ye
偕 xie
劦 lie xie
勰 xie
协 xie
協 xie
垥 xie
奊 lie pi xi xie
恊 xie
愶 xie
慀 xi xie
拹 xie
挟 xie
搚 la xian xie
携 xie
撷 xie
擕 xie
攜 xie
斜 xie
旪 xie
熁 xie
燲 xie
瑎 xie
籺 he
綊 xie
纈 xie
缬 xie
翓 xie
胁 xie
脅 xie
脇 xie
脋 xie
脥 jie qian qu
膎 xie
蝢 xie
衺 xie
襭 xie
諧 xie
谐 xie
邪 xie:99.2262% ye:0.7738%
鞋 xie
鞵 xie
龤 xie
㕐 xie
㝍 xie
䥱 xie
䥾 xie
写 xie
冩 xie
寫 xie
藛 xie
蠏 xie
㒠 xie
㓔 xie
㔎 xie
㖑 xie
㙰 xie
㞕 xie
㣯 xie
㣰 xie
㦪 xie
㨝 xie
㰔 xie
㰡 xie
㳦 xie
㳿 xie
㴬 xie
㴮 xie
㴽 xie
㸉 xie
㽊 xie
䉏 xie
䉣 xie
䊝 xie
䕈 xie
䙊 xie
䙝 xie
䚳 zhi
䚸 xie
䢡 xie ye zhui
䦏 xie
䦑 xue
䩧 xie
䲒 xie
䵦 wu xie
亵 xie
伳 xie
偰 xie
卨 xie
卸 xie
塮 xie
妎 hai jie
娎 xie
媟 xie
屑 xie
屧 xie
嶰 xie
廨 xie
徢 xie
懈 xie
斺 chan jie
暬 xie
械 xie
榍 xie
榭 xie
泄 xie
泻 xie
洩 xie
渫 xie
澥 xie
瀉 xie
瀣 xie
灺 xie
焎 xie
燮 xie
爕 xie
獬 xie
疶 xue
祄 xie
禼 xie
糏 xie
紲 xie yi
絏 xie
絬 xie
緤 xie
绁 xie
缷 xie
薢 xie
薤 xie
蟹 xie
衸 jie
褻 xie
謝 xie
谢 xie
躞 xie
躠 sa xie
邂 xie
鞢 die xie zha
韰 xie
駴 xie
齘 xie
齥 xie
俽 xin
兟 shen
噷 hm
妡 xin
嬜 xin
廞 qian xin
心 xin
忄 xin
忻 xin
惞 xin
新 xin
昕 xin
欣 xin
歆 xin
炘 xin
盺 xin
芯 xin
薪 xin
訢 xin
辛 xin
邤 xin
鈊 qin xin
鋅 xin
鑫 xin
锌 xin
馨 xin
㚯 xin
䰼 qin shen yin
尋 xin xun
攳 xun
杺 xin
桪 xun
樳 xun
襑 xin
鄩 xun
伈 xin
㐰 xin
㛛 xin
㭄 xin
䒖 xin
䚱 xin
䛨 xin
䜗 han xin
伩 xin
信 xin
卂 xun
囟 xin
孞 xin
焮 xin
煡 xin
脪 chi xin
膷 xiang
舋 xin
衅 xin
訫 xin
釁 xin
顖 xin
馸 jin xin
兴 xing
垶 xing
惺 xing
星 xing
曐 xing
煋 xing
猩 xing
瑆 xing
皨 xing
篂 xing
腥 xing
興 xing
蛵 xing
觪 xing
觲 xing
鍟 xing
馫 xin
騂 xing
骍 xing
鮏 xing zheng
鯹 xing
㐩 xing
㓝 xing
㣜 xing
㼛 xing
䣆 xing
䤯 xing
侀 xing
刑 xing
坓 jing xing
型 xing
形 xing
洐 xing
滎 xing ying
濚 ying
濴 ying
烆 heng
硎 xing
硏 yan
胻 heng
荥 xing:44.9084% ying:55.0916%
邢 xing
郉 xing
鉶 xing
鋞 jing xing
铏 xing
陘 xing
㝭 xing
㨘 xing
㮐 sheng si
䳙 xing
擤 xing
渻 sheng
睲 xing
醒 xing
㓑 xing
㼬 xing
䁄 xing
䂔 xing
䓷 xing
䛭 xing
䰢 xing
倖 xing
姓 xing
婞 xing
嬹 xing
幸 xing
性 xing
悻 xing
杏 xing
涬 xing
緈 xing
臖 xing
荇 xing
莕 xing
兄 xiong
兇 xiong
凶 xiong
匈 xiong
忷 xiong
恟 xiong
汹 xiong
洶 xiong
胷 xiong
胸 xiong
芎 qiong
訩 xiong
詾 xiong
讻 xiong
䧺 xiong
熊 xiong
赨 tong xiong
雄 xiong
夐 xiong
敻 xiong
詗 xiong
诇 xiong
休 xiu
俢 xiu
修 xiu
咻 xiu
庥 xiu
樇 xiu
潃 xun
烌 xiu
羞 xiu
脩 xiu
臹 xiu
茠 hao kou xiu
蓚 tiao
蓨 tiao
貅 xiu
銝 xiu
鎀 xiu
鏅 xiu
饈 xiu
馐 xiu
髤 xiu
髹 xiu
鵂 xiu
鸺 xiu
㱙 gua xiu
朽 xiu
滫 xiu
糔 xiu
綇 xiu
㗜 xiu
㾋 xiu
嗅 xiu
岫 xiu
峀 xiu
珛 xiu
琇 xiu
璓 xiu
秀 xiu
綉 tou xiu
繍 xiu
繡 xiu
绣 xiu
螑 xiu
袖 xiu
褎 xiu
褏 xiu
銹 xiu you
鏥 xiu
鏽 xiu
锈 xiu
齅 xiu
倠 sui
偦 xu
吁 xu:40.4906% yu:59.5094%
呴 gou gu hou xu
嘘 shi:0.1290% xu:99.8710%
墟 xu
媭 xu
嬃 xu
嬬 nou ru
幁 xu
旴 xu
楈 xu
欨 xu
欰 xu
歔 xu
殈 xu
疞 xu
盱 xu
稰 xu
籲 yu
縃 xu
繻 ru xu
胥 xu
蕦 xu
虗 xu
虚 xu
虛 xu
蝑 xie xu
訏 xu
譃 xu
鑐 rou ru xu
需 xu
須 xu
頊 xu
须 xu
顼 xu
驉 xu
鬚 xu
魆 xu
魖 xu
䍱 xu
徐 xu
蒣 shu xu
㑔 xu
㑯 xu
㞰 xu
㥠 xu
䅡 xu
䔓 xu
冔 xu
喣 xu
姁 xu
栩 xu
湑 xu
珝 xu
盨 xu
糈 xu
詡 xu
諝 xu
许 hu:0.7114% xu:99.2886%
诩 xu
谞 xu
鄦 xu
醑 xu
㐨 xu
㕛 xu
㖅 xu
㗵 xu
㘧 xu
㚜 xu yu
㜅 xu
㜿 xu
㞊 xu
㤢 yu
㦽 yu
㰲 xu yu
㵰 xu
㷦 xu
㺷 xu
㾥 chu
䂆 xu
䋶 xie xu
䘏 xu
䙒 xu
䛙 xu
䜡 yu
䢕 xu
䣱 xu
䣴 xu
䦗 xu
䦽 xu
䬔 yu
䳳 xu
伃 yu
伵 xu
侐 xu
勖 xu
勗 xu
卹 xu
叙 xu
垿 xu
壻 xu
婿 xu
序 xu
怴 xu xue
恤 xu
慉 chu xu
敍 xu
敘 xu
旭 xu
昫 xu
朂 xu
槒 xu
汿 xu
沀 xu
洫 xu
溆 xu
漵 xu
潊 xu
烅 xu
煦 xu
珬 xu
盢 xu
瞁 xu
瞲 xu xue
稸 xu
窢 xu
絮 xu
続 xu
緒 xu
緖 xu
續 xu
绪 xu
续 xu
聟 xu
芧 xu zhu
蓄 xu
藇 xu yu
藚 xu
訹 xu
賉 xu
酗 xu
銊 hui xu
魣 xu yu
鱮 xu
蓿 xu
儇 xuan
吅 song xuan
喧 xuan
埙 xun
塇 xuan
塤 xun
媗 xuan
宣 xuan
弲 xuan yuan
愃 xuan
愋 xuan
揎 xuan
昍 xuan
晅 xuan
暄 xuan
梋 juan xie xuan
煊 xuan
瑄 xuan
睻 xuan
矎 xuan
禤 xuan
箮 xuan
翧 xuan
翾 xuan
萱 xuan
萲 xuan
蕿 xuan
藼 xuan
蘐 xuan
蝖 xuan
蠉 xuan
諠 xuan
諼 xuan
譞 xuan
谖 xuan
軒 han jian xian xuan
轩 xuan
鋗 juan xuan
鍹 xuan
鶱 xian
㘣 xuan yuan
㳬 xuan
㹡 xuan
䁢 xuan
䗠 xuan
䮄 xuan
䲂 xuan
䲻 xuan yuan
䴉 huan xuan
䴋 huan xuan
伭 xian
妶 xian xu xuan
嫙 xuan
悬 xuan
懸 xuan
旋 xuan
暶 xuan
檈 xuan
漩 xuan
玄 xuan
玹 xian xuan
琁 qiong xuan
璇 xuan
璿 xuan
蜁 xuan
誸 xian
㾌 xuan
䍻 xuan
䠣 xuan
咺 xuan
烜 xuan
选 xuan
選 xuan
馔 zhuan
㧦 hong xuan
㳙 xuan
䍗 xuan
䘩 xuan xun
䝮 xuan
䧎 xuan
䩙 xian xuan
䩰 xuan
埍 juan
怰 xuan
昡 xuan
楥 xuan
楦 xuan
泫 xuan
渲 xuan
炫 xuan
眩 xuan
眴 shun xuan xun
碹 xuan
絢 xuan
縼 xuan
繏 xuan
绚 xuan
蔙 xuan
衒 xuan
袨 xuan
讂 xuan
贙 xuan
鉉 xuan
鏇 xuan
铉 xuan
镟 xuan
鞙 juan xuan
颴 xuan
駽 xuan
吙 huo
嶨 xue
薛 xue
辥 xue yi
靴 xue
鞾 xue
㖸 xue
㧒 yu
㶅 xue
㿱 xue
䫻 yu
䱑 xue
乴 xue
壆 bo jue xue
学 xue
學 xue
峃 xue
斈 xue
泶 xue
澩 xiao xue
燢 xue
穴 xue
茓 xue
觷 hu xue
踅 xue
雤 xue
鷽 xue
鸴 xue
㡜 xie xue
䨮 xue
膤 xue
雪 xue
鱈 xue
鳕 xue
㞽 xue
䎀 xue
䤕 hu xue
䫼 xue
䬂 xue
䭥 xue
坹 xue
岤 xue
桖 xue
泬 jue xue
血 xie:4.9166% xue:95.0834%
袕 xue
謞 he xiao
趐 chi xue
勋 xun
勛 xun
勲 xun
勳 xun
坃 xun
壎 xun
壦 xun
峋 xun
曛 xun
焄 hun xun
熏 xun
燻 xun
獯 xun
矄 xun
窨 xun yin
纁 xun
臐 xun
蔒 xun
薫 xun
薰 xun
蘍 xun
醺 xun
㜄 xun
㝁 qiong xuan
㨚 sun xun
㰊 xian
㰬 xun
㽦 xun
䋸 xun
䖲 xun zong
䙉 xun
偱 xun
噚 xun
寻 xin:0.0847% xun:99.9153%
巡 xun
廵 xun
循 xun
恂 xun
旬 xun
杊 xun
枔 xin
栒 xun
槆 xun
橁 chun
毥 xun
洵 xun
浔 xun
潯 xun
燖 qian xun
珣 xun
璕 xun
畃 xun
紃 xun
荀 xun
蟳 xun
詢 xun
询 xun
馴 xun
駨 xuan xun
驯 xun
鱏 xun
鱘 xun
鲟 xun
㢲 xun
䛜 xun
䞊 xun
䭀 xun
伨 xun
侚 xun
噀 xun
奞 xun
巺 xun
巽 xun
徇 xun
殉 xun
殾 xun
汛 xun
爋 xun
狥 xun
訊 xun
訓 xun
訙 xun
训 xun
讯 xun
賐 xun
迅 xun
迿 xun
逊 xun
遜 xun
鑂 xun
韗 yun
顨 xun
鵔 jun
鵕 xun
丫 ya
压 ya
哑 ya
圧 ya
壓 ya
孲 ya
庘 ya
押 ya
煆 xia
鐚 ya
鴉 ya
鴨 ya
鵶 ya
鸦 ya
鸭 ya
㧎 qia ya
䄰 ya
䊦 ye
伢 ya
堐 ya
崕 ya
崖 ya
枒 ya
涯 ya
漄 ya
牙 ya
犽 ya
猚 wei ya
琊 ya
睚 ya
笌 ya
芽 ya
蚜 ya
衙 ya
齖 ya
㿿 ya
䪵 ya
亞 ya
厊 ya
庌 ya
掗 ya
痖 ya
瘂 ya
蕥 ya
雃 jie qian
雅 ya
㝞 ya
㰳 ya
䅉 ya
䝟 ya
䢝 ya
䦪 ya
䯉 wa
䰲 ya
䵝 ya yi
亚 ya
亜 ya
俹 ya
劜 ya
圠 ya
娅 ya
婭 ya
挜 ya
揠 ya
氩 ya
氬 ya
猰 ya
玡 ya
砑 ya
稏 ya
窫 ya ye
聐 ya
襾 ya
訝 ya
讶 ya
迓 ya
錏 ya
铔 ya
鼼 yao
齾 e ya
呀 ya
偣 yan
剦 yan
厭 yan
咽 yan:88.4422% ye:11.5578%
啱 yan
嫣 yan
嬮 yan
崦 yan
懕 yan
殷 yan:0.2335% yin:99.7665%
淹 yan
湮 yan:83.2725% yin:16.7275%
漹 yan
烟 yan
焉 yan
煙 yan
猒 yan
珚 yan
篶 yan
胭 yan
臙 yan
菸 yan:88.2498% yu:11.7502%
鄢 yan
酀 yan
醃 yan
閹 yan
阉 yan
㗴 yan
㘖 yan
㘙 yan
㫟 yan
㳂 yan
㶄 yan
㿕 yan
㿼 yan
䀋 yan
䀽 yan
䂴 yan
䇾 yan
䊙 yan
䌪 yan
䓂 yan
䕾 yan yin
䖗 yan
䗡 yan
䢥 yan
䤷 yan
䱲 yuan
䶮 yan
严 yan
厳 yan
喦 nie yi
嚴 yan
埏 shan
塩 yan
壛 yan
壧 yan
妍 yan
姸 yan
娫 yan
娮 yan
孍 yan
岩 yan
嵒 yan
嵓 yan
巌 yan
巖 yan
巗 yan
延 yan
揅 yan
昖 yan
楌 yan
檐 yan
櫩 yan
沿 yan
湺 yan
炎 yan
狿 yan
琂 yan
盐 yan
研 yan
碞 yan
礹 yan
筵 yan
簷 yan
綖 xian yan
芫 yan:51.1525% yuan:48.8475%
莚 yan
葕 yan
蔅 yan
虤 yan
蜒 yan
言 yan
訁 yan
詽 yan
讠 yan
郔 yan
鈆 qian zhong
閆 yan
閰 ju
閻 yan
闫 yan
阎 yan
顃 shan tan
顏 yan
顔 ya yan
颜 yan
鹽 yan
麙 xian yan
麣 yan
㓧 gan
㕣 yan
㚧 yan
㢂 dui tui yan
㫃 yan
㭺 an yan
䁙 yan
䄋 yan
䊻 gan
䎦 yan
䗺 dan yan
䣍 yan
䲓 yan
乵 yan
俨 yan
偃 yan
儼 yan
兖 yan
兗 yan
匽 yan
厣 yan
厴 yan
夵 tao yan
奄 yan
姶 e ya
嬿 yan
嵃 yan
嶖 yan
巘 yan
巚 yan
弇 yan
惔 dan tan
愝 yan
戭 yan you
扊 yan
抁 yan
掩 yan
揜 yan
曮 yan
棪 yan
椼 yan
檿 yan
沇 wei yan
渰 yan
渷 yan
演 yan
琰 yan
甗 yan
眼 yan
硽 yan
罨 yan
萒 juan yan
蝘 yan
衍 yan
裺 an yan
褗 yan
躽 yan
遃 an yan
郾 yan
酓 yan yin
隒 yan
馣 an
魇 yan
魘 yan
鰋 yan
鶠 yan
黡 yan
黤 yan
黭 yan
黶 yan
鼴 yan
鼹 yan
龑 yan
㛪 yan
㢛 qian yan
㦔 yan
㬫 yan
㷔 yan
㷳 yan
㷼 yan
䂩 qing yan
䅧 yan yin
䑍 yan ying
䜩 yan
䢭 xian yan
䨄 yan
䭘 ying
䳛 yan
䳺 yan
䴏 yan
偐 yan
傿 yan yin
厌 yan
唁 yan
喭 yan
噞 yan
嚥 yan
堰 yan
墕 yan
妟 yan
姲 yan
嬊 yan
宴 yan
彥 yan
彦 yan
敥 jiao yan
晏 yan
暥 yan
曕 yan
曣 yan
椻 ya yan
滟 yan
灎 yan
灔 yan
灧 yan
灩 yan
焔 yan
焰 yan
焱 yan
燄 yan
燕 yan
爓 yan
牪 yan
砚 yan
硯 yan
艳 yan
艶 yan
艷 yan
覎 yan
觃 yan
觾 yan
諺 yan
讌 yan
讞 yan
谚 yan
谳 yan
豓 yan
豔 yan
贋 yan
贗 yan
赝 yan
酽 yan
醶 jian lian xian yan
醼 yan
釅 yan
隁 yan
雁 yan
餍 yan
饜 yan
騐 yan
験 yan
騴 yan
驗 yan
驠 yan
验 yan
鳫 yan
鴈 yan
鴳 yan
鷃 yan
鷰 yan
佒 yang
咉 yang
坱 yang
央 yang
姎 yang
柍 yang ying
殃 yang
泱 yang
眏 yang ying
秧 yang
紻 yang
胦 yang
鉠 yang
雵 yang
鞅 yang
鴦 yang
鸯 yang
㟅 yang
㬕 yang
䁑 yang
䖹 mi yang
䬗 yang
佯 yang
劷 yang
垟 yang
婸 dang yang
崵 dang yang
徉 yang
扬 yang
揚 yang
敭 yang
旸 yang
昜 yang
暘 yang
杨 yang
楊 yang
洋 yang
炀 yang
烊 yang
煬 yang
珜 yang
瑒 chang yang
疡 yang
瘍 yang
眻 yang
禓 shang yang
羊 yang
蛘 yang
諹 yang
輰 yang
鍚 yang
鐊 yang
阦 yang
阳 yang
陽 yang
霷 yang
颺 yang
飏 yang
鰑 yang
鸉 yang
㔦 yang
䇦 ang ying
䑆 yang
䒋 yang
䬬 ying
仰 yang
傟 yang
养 yang
岟 yang
慃 yang
懩 yang
抰 yang
攁 yang
氧 yang
氱 yang
炴 yang
痒 yang
癢 yang
羪 yang
蝆 yang
養 yang
駚 yang
㨾 yang
㺊 yang
㿮 yang
䬺 yang
䭐 yang
䵮 yang
怏 yang
恙 yang
样 yang
様 yang
樣 yang
漾 yang
瀁 yang
羕 yang
詇 yang
吆 yao
喓 yao
夭 yao
妖 yao
幺 yao
枖 yao
楆 yao
祅 yao
約 yue
腰 yao
葽 yao
訞 yao
邀 yao
㨱 yao
㮁 xiao
䂚 yao
䆙 yao
䉰 jiao xiao
䋂 yao
䌊 yao
䌛 yao
䍃 you
䔄 yao
䖴 yao
䚺 yao
䚻 yao you
䢣 yao
䬙 yao
倄 yao
傜 yao
嗂 yao
垚 yao
堯 yao
姚 yao
媱 yao
尧 yao
尭 yao
峣 yao
崤 xiao
嶢 yao
嶤 yao
徭 yao
愮 yao
揺 yao
搖 yao
摇 yao
暚 yao
柼 yao
榣 yao
殽 xiao
烑 yao
爻 yao
猇 xiao
猺 yao
珧 yao
瑤 yao
瑶 yao
窑 yao
窯 yao
窰 yao
繇 yao:49.0585% you:25.4707% zhou:25.4707%
肴 yao
蘨 yao
謠 yao
謡 yao
谣 yao
軺 diao yao
轺 yao
遙 yao
遥 yao
颻 yao
飖 yao
餆 yao
餚 yao
鰩 yao
鳐 yao
㟱 yao
㢓 yao
㫏 yao
㫐 yao
㴭 yao
䁏 yao
䁘 yao
䆞 yao
䴠 yao
䶧 yao
仸 fo yao
偠 yao
咬 yao
婹 yao
宎 yao
岆 yao
崾 yao
抭 tao yao
杳 yao
榚 yao
殀 yao
溔 yao
狕 yao
眑 ao yao
窅 yao
窈 yao
窔 yao
舀 yao
苭 yao
蓔 yao zhuo
闄 yao
騕 yao
鷕 xiao yao
齩 yao
㔽 yao
㝔 yao
㞁 yao
㵸 yao
㿑 yao
㿢 yao
䋤 yue
䑬 tao tiao yao
䙅 yao
曜 yao
熎 yao
燿 yao
獟 xiao yao
矅 yao
穾 yao
筄 yao
耀 yao
艞 tiao yao
药 yao
葯 yao
薬 yao
藥 yao
袎 yao
要 yao
覞 yao
讑 yao
趭 jiao
鑰 yao
钥 yao:90.7143% yue:9.2857%
靿 yao
鷂 yao
鹞 yao
倻 ye
噎 ye
掖 ye
椰 ye
潱 ye
耶 ye
蠮 ye
䓉 ye
䥺 ye
峫 xie ye
捓 ye yu
揶 ye
擨 ye
爷 ye
爺 ye
瑘 ya
釾 ya ye
鋣 ye
鎁 ye
铘 ye
㙒 ye
也 ye
冶 ye
吔 ye
嘢 ye
埜 ye
壄 ye
漜 ye
野 ye
㐖 xie
㖡 ye
㖶 yan ye yin
㗼 ye
㙪 yi
㝣 yi
㥷 ye
㩎 ye
㪑 ye
㱉 ye
㸣 ye
䈎 ye
䤳 ye
䤶 an ye
䥟 ye
䥡 ye
䧨 ye
䭟 ye
䲜 ye
业 ye
亱 ye
偞 xie ye zha
僷 ye
叶 xie:0.0571% ye:99.9429%
嚈 ye
墷 ye
夜 ye
嶪 ye
嶫 ye
忦 jia
擛 ye
擪 ye
擫 ye
晔 ye
曄 ye
曅 ye
曗 ye
曳 ye
曵 ye
枼 ye
枽 ye
業 ye
殗 yan ye
殜 die
液 ye
澲 ye
烨 ye
煠 zha
燁 ye
爗 ye
皣 ye
瞱 ye
瞸 ye
腋 ye
謁 ai ye
谒 ye
邺 ye
鄴 ye
鍱 xie ye
鎑 ge ta ye
鐷 ye
靥 ye
靨 ye
頁 ye
页 ye
餣 ye
饁 ye
馌 ye
驜 ye
鵺 ye
鸈 ye
㘈 ni yi
一 yi
伊 yi
依 yi
医 yi
吚 yi
咿 yi
噫 yi
壱 yi
壹 yi
夁 yi
嫛 yi
嬄 yi
嶬 yi
弌 yi
悘 yi
揖 yi
曀 yi
檹 yi
毉 yi
洢 yi
溰 ai
漪 yi
燚 yi
猗 yi
瑿 yi
祎 yi
禕 yi
稦 yi
繄 yi
蛜 yi
衣 yi
衤 yi
譩 yi
郼 yi
醫 yi
銥 yi
铱 yi
陭 yi
餏 xi
鷖 yi
鹥 yi
黟 yi
黳 wa yi
㚦 yi
㝖 yi
㞔 yi
㥴 ti yi
㦾 yi
㰘 yi
㺿 yi
䄬 yi
䇵 yi
䐅 xi
䐖 xi
䖊 yi
䞅 yi
䩟 ti yi
䬁 yi
䬮 yi
䮊 yi
䱌 yi
䲑 yi
䴊 yi
乁 ji yi
仪 yi
侇 yi
儀 yi
冝 yi
匜 yi
咦 yi
圯 yi
夷 yi
姨 yi
宐 yi
宜 yi
宧 yi
寲 yi
峓 yi
嶷 yi
巸 yi
弬 yi
彛 yi
彜 yi
彝 yi
彞 yi
怡 yi
恞 yi
扅 yi
暆 yi
杝 li
柂 duo li yi
桋 ti yi
椸 yi
歋 ye
沂 yi
沶 chi shi yi
洟 ti
熪 yi
珆 tai yi
瓵 yi
疑 yi
痍 yi
眤 ni
眱 di
移 yi
笫 zi
簃 yi
羠 yi
胰 yi
萓 yi
蛦 yi
螔 si yi
衪 yi
袘 tuo yi
袲 chi nuo
觺 yi
訑 yi
詒 dai tai yi
誼 yi
謻 chi yi
讉 tui yi
诒 yi
貤 yi
貽 yi
贻 yi
跠 yi
迆 yi
迤 yi
迻 yi
遗 wei:1.7229% yi:98.2771%
酏 yi
鈶 ci si tai
銕 tie
頉 yi
頤 yi
頥 shen
顊 yi
颐 yi
飴 si yi
鮧 ti yi
鸃 yi
㕥 shen
㠯 yi
㩘 ni
㫊 e yi
㰝 yi
㰻 hou xi yi
䝝 yi
䧧 yi
䰙 yi
乙 yi
以 yi
倚 yi
偯 yi
崺 yi
已 yi
庡 yi
扆 yi
掜 nai ni nie yi
攺 yi
旑 yi
旖 yi
晲 ni
椅 yi
檥 yi
矣 yi
礒 yi
笖 yi
肔 yi
胣 chi
舣 yi
艤 yi
苡 yi
苢 yi
蚁 yi
螘 yi
蟻 yi
輢 yi
轙 yi
逘 si yi
釔 yi
鈘 ji
鉯 yi
钇 yi
顗 yi
鳦 yi
齮 yi
㐹 yi
㑊 yi
㑜 chi yi
㑥 yi
㓷 yi
㔴 yi
㖂 yi
㘁 yi
㘊 xi yi
㙠 yi
㙯 yi
㚤 yi
㛕 e yi
㜋 yi
㜒 yi
㡫 yi
㡼 yi
㢞 yi
㣂 e
㣻 yi
㦉 yi
㦤 yi
㱅 yi
㱲 yi
㲼 cha yi
㳑 yi
㴁 yi
㴒 yi
㵝 yi
㵩 yi
㶠 yi
㹓 yao
㹭 yi
㽈 yi
䁆 ye
䄁 yi
䄿 yi
䆿 yi
䇩 ye yi
䉨 yi
䋚 yi
䋵 ye yi
䌻 yi
䎈 yi
䓃 yi
䓈 yi
䓹 yi
䔬 yi
䕍 yi
䖁 yi
䗑 yi
䗟 yi
䗷 yi
䘝 yi
䘸 yi
䝘 yi
䝯 yi
䢃 yi
䣧 yi
䦴 yi
䬥 yi
䭂 yi
䭇 ye yi
䭞 yi
䭿 yi
䯆 yi
䱒 ye
䴬 yi
乂 yi
义 yi
亄 yi
亦 yi
亿 yi
伇 yi
伿 yi
佚 yi
佾 yi
俋 yi
億 yi
兿 yi
刈 yi
劓 yi
劮 yi
勚 yi
勩 yi
呓 yi
呭 yi
呹 chi yi
唈 yi
囈 yi
圛 yi
垼 yi
埶 shi yi
埸 yi
墿 tu yi
奕 yi
妷 yi zhi
嫕 yi
嬑 yi
嬟 yi
寱 yi
屹 yi
峄 yi
嶧 yi
帟 yi
帠 yi
幆 kai yi
廙 yi
异 yi
弈 yi
弋 yi
役 yi
忆 yi
怈 yi
怿 yi
悒 yi
悥 yi
意 yi
憶 yi
懌 yi
懿 yi
抑 yi
抴 ye
挹 yi
捙 yi
撎 yi
敡 yi
易 yi
晹 yi
曎 yi
杙 yi
枍 yi
枻 yi
栧 yi
棭 yi
榏 yi
槷 nie
槸 yi
檍 yi
欭 yi yin
歝 yi
殔 yi
殪 yi
殹 yi
毅 yi
泆 yi
洂 yi
浂 yi
浥 yi
浳 yi
湙 yi
溢 yi
潩 yi
澺 yi
瀷 yi
炈 yi
焲 yi
熠 yi
熤 yi
熼 yi
燡 yi
燱 yi
獈 yi
玴 yi
異 yi
疫 yi
痬 yi
瘗 yi
瘞 yi
瘱 yi
癔 yi
益 yi
瞖 yi
秇 yi zhi
穓 yi
竩 yi
緆 xi
縊 yi
繶 yi
繹 yi
绎 yi
缢 yi
羛 xi yi
義 yi
羿 yi
翊 yi
翌 yi
翳 yi
翼 yi
肄 yi
肊 yi
膉 yi
臆 yi
艗 yi
艺 yi
芅 yi
苅 yi
蓺 yi
薏 yi
藙 yi
藝 yi
蘙 yi
虉 yi
蛡 xu yi
蜴 yi
螠 yi
袣 yi
裔 yi
裛 yi
褹 nie yi
襼 yi
訲 yi
訳 yi
詣 yi
譯 yi
議 yi
讛 yi
议 yi
译 yi
诣 yi
谊 yi
豙 yi
豛 yi
豷 yi
跇 yi
軼 die yi zhe
轶 yi
逸 yi
邑 yi
醳 shi yi
醷 ai yi
釴 yi
鈠 yi
鎰 yi
鐿 yi
镒 yi
镱 yi
阣 gai yi
隿 yi
霬 yi
靾 yi
顡 wai zhuai
饐 yi
駅 yi
驛 yi
驿 yi
骮 yi
鯣 yi
鶃 yi
鷁 yi
鷧 yi
鷾 yi
黓 yi
齸 yi
侌 yin
凐 yin
喑 yin
噾 yin
囙 yin
因 yin
垔 yin
堙 yin
姻 yin
婣 yin
峾 yin
愔 yin
慇 yin
摿 yin
栶 yin
歅 yin
氤 yin
洇 yin
洕 yin
溵 yin
瘖 yin
禋 yin
秵 yin
筃 yin
絪 yin
緸 yin
绬 ying
茵 yin
荫 yin
蒑 yin
蔭 yin
裀 yin
諲 yin
銦 yin
铟 yin
闉 yin
阴 yin
陰 yin
陻 yin
隂 yin
霠 yin
鞇 yin
音 yin
韾 yin
駰 yin
骃 yin
黫 yan
㕂 qin yin
㖗 yin
㙬 yin
㝙 yin
㞤 cen yin
㸒 jing yin
㹜 yin
㹞 ya yin
䓄 yin
䖜 yin
䪩 yin
冘 yin you
吟 yin
噖 yin
嚚 yin
圁 yin
垠 yin
夤 yin
婬 yin
寅 yin
崟 yin
崯 yin
斦 yin zhi
檭 yin
殥 yin
泿 yin
淫 yin
滛 yin
烎 yin
犾 yin
狺 yin
璌 yin
碒 yin
苂 yin
荶 yin
蔩 yin
蟫 yin
訔 yin
訚 yin
訡 yin
誾 yin
鄞 yin
釿 jin yin
鈝 yin
銀 yin
鏔 yi
银 yin
霪 yin
鷣 yin
㐆 yin
㡥 yin
㥯 yin
㥼 yan yin
㦩 yin
㧈 yin
㱃 yin
㾙 xi xin
䇙 yin
䌥 yin
䒡 yin
䤺 jin yin
䨸 yin
乚 yin
尹 yin
嶾 yin
廴 yin
引 yin
檃 yin
櫽 yin
淾 yin
濦 yin
瘾 yin
癮 yin
磤 yin
粌 yin
紖 zhen
縯 yan
纼 zhen
蘟 yin
蚓 yin
螾 yin
讔 yin
趛 yin
鈏 yin
隐 yin
隠 yin
隱 yin
靷 yin
飮 yin
飲 yin
饮 yin
馻 yun
㣧 yin
㪦 yin
㴈 yin
㼉 zhen
䕃 yin
䚿 xi yin
䡛 yin
䤃 an yin
䲟 yin
印 yin
垽 yin
廕 yin
慭 yin
憖 yin
憗 yin
懚 yin
朄 yin
檼 yin
湚 yin
濥 yin
猌 yin
癊 yin
胤 yin
茚 yin
酳 yin
鮣 yin
偀 ying
嘤 ying
嚶 ying
婴 ying
媖 ying
嫈 xing ying
嬰 ying
孆 ying
孾 ying
应 ying
応 ying
應 ying
撄 ying
攖 ying
朠 ying
桜 ying
楧 yang
樱 ying
櫻 ying
渶 ying
煐 ying
珱 ying
瑛 ying
璎 ying
瓔 ying
甇 ying
甖 ying
碤 ying
礯 ying
緓 ying
纓 ying
缨 ying
罂 ying
罃 ying
罌 ying
膺 ying
英 ying
莺 ying
蘡 ying
蝧 ying
蠳 ying
褮 ying
譻 ying
鍈 ying
鑍 ying
锳 ying
霒 yin
韺 ying
鴬 ying
鶧 ying
鶯 ying
鷪 ying
鷹 ying
鸎 ying
鸚 ying
鹦 ying
鹰 ying
㢍 ying
㨕 ying
㴄 yong
㵬 ying
㹙 weng
㹚 ying
㿘 ying
䁝 ying
䃷 ying
䑉 ying
䕦 ying
䪯 ying
僌 ying
営 ying
塋 ying
嬴 ying
巆 hong rong ying
廮 ying
攍 ying
楹 ying
櫿 ying
溁 ying
滢 ying
潆 ying
濙 ying
瀅 ying
瀛 ying
瀠 ying
瀯 ying
熒 ying
營 ying
瑩 ying
盁 ying
盈 ying
籝 ying
籯 ying
縈 ying
茔 ying
荧 ying
莹 ying
萤 ying
营 ying
萦 ying
萾 ying
蓥 ying
藀 ying
蛍 ying
蝇 ying
蝿 ying
螢 ying
蠅 ying
謍 hong ying
贏 ying
赢 ying
迎 ying
鎣 ying
㯋 jiong ying
㲟 ying
䀴 keng ya ying
䨍 ying
䭊 ying
䭗 ying
巊 ying
影 ying
梬 ying
浧 cheng ying zheng
潁 ying
瀴 ying
璄 ying
瘿 ying
癭 ying
矨 ying
穎 ying
郢 ying
頴 jing ying
颍 ying
颕 ying
颖 ying
㑞 ying
䁐 ying
䙬 ying
䤝 ying
噟 ying
媵 ying
摬 ying
映 ying
暎 ying
硬 ying
膡 ying
譍 ying
賏 ying
鐛 ying
鞕 bian ying
哟 yo
唷 yo
喲 yo
佣 yong
嗈 yong
噰 yong
墉 yong
壅 yong
庸 yong
廱 yong
慵 yong
拥 yong
擁 yong
滽 yong
澭 yong
灉 yong
牅 yong
痈 yong
癕 yong
癰 yong
臃 yong
邕 yong
郺 yong
鄘 yong
銿 yong zhong
鏞 yong
镛 yong
雍 yong
雝 yong
饔 yong
鱅 yong
鳙 yong
㝘 yong
䗤 yong
傛 rong yong
喁 yong
嫆 rong
嫞 yong
嬫 rong
嵱 yong
槦 yong
顒 yong yu
颙 yong
㙲 yong
㦷 yong
㷏 yong
㽫 yong
䞻 yong
俑 yong
勇 yong
勈 yong
咏 yong
埇 yong
塎 yong
彮 yong
恿 yong
悀 yong
惥 yong
愑 yong
愹 yong
慂 yong
搈 rong
柡 yong
栐 yong
永 yong
泳 yong
涌 yong
甬 yong
硧 tong yong
禜 ying yong
蛹 yong
詠 yong
踊 yong
踴 yong
銢 pi
鯒 yong
鲬 yong
㞲 yong
㶲 yong
用 yong
苚 yong
醟 yong
优 you
優 you
呦 you
嚘 you
幽 you
忧 you
怮 yao you
悠 you
憂 you
懮 you
攸 you
櫌 you
瀀 you
纋 you
耰 you
鄾 you
麀 you
㒡 you
㕱 you
㘥 you
㚭 you
㛜 you
㫍 yao you
㳺 you
㻀 yu
㽕 you
䑻 you
䖻 you
䚃 you
䢊 you
䢟 you
偤 you
尤 you
峳 you
怣 you
斿 you
柚 you
楢 you
櫾 you
沋 you
油 you
浟 di you
游 you
滺 you
犹 you
猶 you
猷 you
由 you
疣 you
秞 you
肬 you
莤 su you
莸 you
蕕 you
蚰 you
蝣 you
訧 you
輏 you
輶 you
逌 you
逰 you
遊 you
邎 yao
邮 you
郵 you
鈾 you
铀 you
駀 you
魷 you
鮋 chou you
鱿 you
鲉 you
㮋 you
㰶 ou you
㾞 you
䅎 you
䒴 you
䬀 you
䱂 you
䳑 you
丣 you
卣 you
友 you
岰 ao
庮 you
有 you
梄 you
槱 chao you
泑 ao you
湵 you
牖 you
牗 you
羐 you
羑 you
聈 you
脜 you
苃 you
莠 you
蜏 you
酉 you
銪 you
铕 you
黝 you
㓜 you
㕗 you
㤑 you
㹨 you
㺠 you
䀁 you
䆜 you
䛻 you
䞥 you
亴 you
佑 you
侑 you
又 you
右 you
哊 you
唀 you
囿 you
姷 you
宥 you
峟 you
幼 you
牰 chou you
狖 you
狛 bo
祐 you
糿 you
誘 you
诱 you
貁 you
迶 you
酭 you
釉 you
鴢 ao yao
鼬 you
扜 wu yu
於 wu:2.2872% yu:97.7128%
毺 yu
淤 yu
瘀 yu
盓 wu yu
穻 yu
箊 yu
紆 ou yu
纡 yu
虶 yu
迂 yu
迃 yu
㒜 yu
㚥 yu
㤤 yu
㥔 yu
㥚 yu
㥥 yu
㦛 yu
㪀 yu
㬂 yu
㬰 yu
㳛 you yu
㶛 yu
㷒 yu
㺞 yu
㺮 yu
㼶 yu
䁩 yu
䂛 yu
䃋 yu
䄏 yu
䄨 yu
䍂 yu
䏸 yu
䐳 yu
䔡 yu
䗨 yu
䜽 yu
䢓 yu
䩒 yu
䰻 yu
䱷 yu
䲣 yu
于 yu
亐 yu
余 yu
俞 shu yu
唹 yu
堣 yu
堬 yu
妤 yu
娛 yu
娯 yu
娱 yu
媀 yu
嬩 yu
崳 yu
嵎 yu
嵛 yu
愉 yu
愚 yu
扵 yu
揄 yu
旟 yu
杅 wu yu
楡 yu
楰 yu
榆 yu
欤 yu
歈 yu
歟 yu
歶 yu
渔 yu
渝 yu
漁 yu
澞 yu
狳 yu
玗 yu
玙 yu
瑜 yu
璵 yu
畬 she yu
畭 yu
盂 yu
睮 yu
硢 yu
禺 yu
窬 yu
竽 yu
籅 yu
緰 tou xu yu
羭 yu
腴 yu
臾 yu
舁 yu
舆 yu
艅 yu
茰 yu
萸 yu
蕍 yu
蘛 yu
虞 yu
蝓 yu
螸 yu
衧 yu
褕 yu
覦 yu
觎 yu
諛 yu
謣 xu yu
谀 yu
踰 yu
輿 yu
轝 yu
逾 yu
邘 yu
鄃 shu
釪 hua yu
鍝 yu
隃 shu yao yu
隅 yu
雓 yu
雩 yu
餘 yu
馀 yu
騟 yu
骬 yu
髃 yu
魚 yu
鮽 yu
鰅 yu
鱼 yu
鵌 tu
鷠 yu
鸆 yu
鸒 yu
齵 ou yu
㑨 yu
㒁 yu
㔱 yu
㙑 yu
㝢 yu
㠘 yu
㡰 yu
㣃 yu
㲾 yu
㺄 yu
㼌 yu
䣁 yu
䥏 yu
䨞 yu
与 yu
予 yu
伛 yu
俁 yu
俣 yu
偊 yu
傴 yu
匬 yu
噳 yu
圄 yu
圉 yu
宇 yu
寙 yu
屿 yu
嶼 yu
庾 yu
懙 yu
敔 yu
斔 yu
斞 yu
瑀 yu
瘐 yu
祤 yu
禹 yu
窳 yu
篽 yu
羽 yu
聥 ju
與 yu
萭 ju yu
蘌 yu
螤 zhong
語 yu
语 yu
貐 yu
鄅 yu
酑 yu
雨 yu
齬 wu yu
龉 yu
㠨 yu
㳚 xu
㽣 yu
䁌 yu
䂊 yu
䆷 xue
䈅 yu
䉛 ao yu
䋖 yu
䍞 yu
䖇 yu
䘘 su yu
䘱 yu
䛕 yu
䢩 yu
䨒 yu
䬄 xu
䮇 yu
䮙 yu
䴁 yu
䵫 xun yu
俼 yu
喅 yu
喐 yu
喩 yu
喻 yu
噊 yu
圫 yu zhun
域 yu
堉 yu
妪 yu
嫗 yu
寓 yu
峪 yu
嶎 yu
庽 yu
彧 yu
御 yu
忬 shu yu
悆 shu yu
悇 tu yu
惐 xu yu
愈 yu
慾 yu
戫 yu
昱 yu
栯 you yu
棛 yu
棜 yu
棫 yu
櫲 yu
欎 yu
欝 yu
欥 huan yi yu
欲 yu
毓 yu
浴 yu
淢 xu yu
淯 yu
滪 yu
澦 yu
灪 yu
焴 yu
煜 yu
熨 yu yun
燏 yu
燠 yu
爩 yu
狱 yu
獄 yu
獝 xu yu
玉 yu
琙 yu
瘉 yu
癒 yu
矞 yu
砡 yu
硲 yu
礇 yu
礖 yu
礜 yu
禦 yu
秗 yu
稢 yu
稶 yu
穥 yu
籞 yu
緎 yu
繘 jue yu
罭 yu
聿 yu
肀 yu
育 yu
芋 yu
芌 yu
茟 wei yu
萮 yu
蒮 yu
蓣 yu
蓹 yu
蕷 yu
薁 yu
蜟 yu
蜮 yu
袬 gun
裕 yu
誉 yu
諭 tou yu
譽 yu
谕 yu
豫 yu
軉 yu
輍 yu
逳 yu
遇 yu
遹 yu
郁 yu
醧 ou yu
鈺 yu
銉 si yu
鋊 yu
錥 yu
鐭 yu
钰 yu
閾 yu
阈 yu
隩 ao yu
霱 yu
預 yu
预 yu
飫 yu
饇 yu
饫 yu
馭 yu
驈 yu
驭 yu
鬰 yu
鬱 yu
鬻 yu
魊 yu
鳿 yu
鴥 yu
鴪 yu
鵒 yu
鷸 shu yu
鹆 yu
鹬 yu
黦 yue
龥 yu
冤 yuan
剈 yuan
囦 yuan
嬽 yuan
寃 yuan
惌 wan yu yuan
棩 yuan
淵 yuan
渁 yuan
渆 yuan
渊 yuan
渕 yuan
灁 yuan
眢 yuan
肙 yuan
葾 yuan
蒬 yuan
蜎 yuan
蜵 yuan yun
裫 yuan
裷 gun yuan
鋺 wan yuan
駌 yuan
鳶 yuan
鴛 yuan
鵷 yuan
鸢 yuan
鸳 yuan
鹓 yuan
鼘 yuan
鼝 yuan
㟶 yuan
㥳 yuan
㹉 wan yuan
䖠 yuan
䬧 yuan
䲮 yuan
䳒 yuan
䳣 yuan
元 yuan
円 yuan
原 yuan
厡 yuan
厵 yuan
员 yuan:99.9822% yun:0.0178%
員 yuan
园 yuan
圆 yuan
圎 yuan
園 yuan
圓 yuan
垣 yuan
塬 yuan
妧 wan yuan
媛 yuan
媴 yuan
嫄 yuan
援 yuan
杬 yuan
榞 yuan
榬 yuan
橼 yuan
櫞 yuan
沅 yuan
湲 yuan
源 yuan
溒 yuan
爰 yuan
猨 yuan
猭 chuan shan
猿 yuan
獂 yuan
笎 yuan
緣 yuan
縁 yuan
缘 yuan
羱 yuan
蒝 huan yuan
薗 yuan
蚖 wan yuan
蝝 yuan
蝯 yuan
螈 yuan
袁 yuan
貟 yuan
贠 yuan
轅 yuan
辕 yuan
邍 yuan
邧 yuan
鎱 yuan
騵 yuan
魭 wan yuan
鶢 yuan
鶰 yuan
黿 yuan
鼋 yuan
䛄 yuan
䛇 yuan
䩩 yuan
妴 yuan
盶 yuan
远 yuan
逺 yuan
遠 yuan
㤪 yuan
㥐 yuan
㭇 yuan
䅈 yuan
䏍 yuan
䬇 yuan
䬼 yuan
傆 yuan
噮 yuan
夗 wan yuan
怨 yuan
愿 yuan
掾 yuan
瑗 yuan
禐 yuan
苑 yuan
衏 yuan
褑 yuan
褤 yuan
謜 quan yuan
院 yuan
願 yuan
曰 yue
曱 yue
箹 chuo yao yue
约 yao:0.0184% yue:99.9816%
㜧 yue
㜰 yue
㬦 yue
㰛 yue
㹊 yue
䋐 yue
䖃 la yue
䟠 yue
䠯 yue
䡇 yue
䢁 yue
䢲 yue
䤦 yue
䥃 yue
䶳 yue
刖 yue
妜 jue yue
岄 yue
岳 yue
嶽 yue
恱 yue
悅 yue
悦 yue
戉 yue
抈 yue
捳 yue
月 yue
枂 wo yue
樾 yue
泧 sa xue
瀹 yue
爚 yue
狘 xue
玥 yue
礿 yue
禴 yue
篗 yue
籆 yue
籥 yue
籰 yue
粤 yue
粵 yue
蘥 yue
蚎 yue
蚏 yue
越 yue
趯 ti
跀 yue
跃 yue
躍 yue
鈅 yue
鉞 yue
閱 yue
閲 yue
阅 yue
鸑 yue
鸙 yue
龠 yue
奫 yun
晕 yun
暈 yun
氲 yun
氳 yun
縕 yun
蒀 yun
蒕 yun
蝹 ao yun
贇 bin yun
赟 yun
㚃 yun
㜏 yun
䉙 yun
䢵 yun
云 yun
伝 chuan
勻 yun
匀 yun
妘 yun
愪 yun
昀 yun
枃 jin
榅 wen
榲 yun
橒 yun
沄 yun
涢 yun
溳 yun
澐 yun
熅 yun
熉 yun
畇 yun
眃 hun yun
秐 yun
筼 yun
篔 xun yun
紜 yun
縜 yun
纭 yun
耘 yun
耺 ying yun
芸 yun
荺 yun
蒷 yun
蕓 yun
郧 yun
鄖 yun
鋆 yun
雲 yun
饂 yun
䆬 yun
䇖 yun
䞫 yun
䡝 yuan yun
䤞 yun
䦾 yuan
䨶 yun
䪳 yun
傊 yun
允 yun
喗 yun
抎 yun
殒 yun
殞 yun
狁 yun
玧 men yun
磒 yun
褞 wen yun
賱 yun
輑 qun yin
鈗 dui yun
阭 yan yun
陨 yun
隕 yuan yun
霣 yun
齳 yun
㚺 yun
㞌 yun
㟦 yun
䚋 yun
䩵 yun
䲰 yun
䵴 ying yun zeng
囩 yun
夽 yun
孕 yun
恽 yun
惲 yun
愠 yun
慍 yun
枟 yun
緷 gun yun
腪 yun
蕴 wen:9.6815% yun:90.3185%
薀 yun
藴 wen yun
蘊 yun
运 yun
運 yun
郓 yun
鄆 yun
酝 yun
醖 yun
醞 yun
韞 yun
韫 yun
韵 yun
韻 yun
鶤 kun
匝 za
咂 za
帀 za
抸 jia
拶 za:75.8638% zan:24.1362%
沞 za
紮 za zha
臜 za
臢 za zan
迊 za
鉔 za
䕹 za
䞙 za
䪞 za
偺 za zan
囐 e nie yan za
嶻 za
杂 za
砸 za
磼 she za
襍 za
雑 za
雜 za
雥 za
韴 za
魳 shi za
咋 za:98.7467% ze:0.1590% zha:1.0943%
鮺 zha
哉 zai
栽 zai
渽 zai
災 zai
灾 zai
烖 zai
甾 zai
菑 zai zi
賳 zai
㞨 zi
㱰 zai
㴓 shai
䏁 zai
䣬 ge zai
䮨 zai
仔 zai:55.3997% zi:44.6003%
儎 zai
宰 zai
崽 zai
縡 zai zeng
載 zai
载 zai
䵧 zai
侢 zai
傤 zai
再 zai
在 zai
扗 zai
兂 zan
簪 zan
簮 zan
糌 zan
鐕 zan
咱 zan
㤰 zuo
儧 zan
儹 zan
喒 za zan
寁 zan
揝 zan zuan
撍 qian zan zen
昝 zan
桚 zan
沯 zan
礸 zan
禶 zan
趱 zan
趲 zan zu
㜺 zan
㟛 zan
㣅 zan
囋 can za zan
暂 zan
暫 zan
欑 cuan
瓉 zan
瓒 zan
瓚 zan
穳 cuan zan
襸 cuan zan
讃 zan
讚 zan
賛 zan
贊 zan
赞 zan
鄼 zan
錾 zan
鏨 zan
饡 zan
牂 zang
羘 zang
脏 zang
臧 cang:1.4386% zang:98.5614%
賍 zang
賘 zang
贓 zang
贜 zang
赃 zang
鍺 du duo zhe
髒 zang
駔 zang zu
驵 zang
㘸 zang zuo
塟 zang
奘 zang:55.7381% zhuang:44.2619%
弉 zang
臓 zang
臟 zang
葬 zang
銺 zang
傮 cao zao
糟 zao
蹧 zao
遭 zao
䥣 zao
凿 zao:89.1004% zuo:10.8996%
醩 zao
鑿 zao
䲃 chao suo zao
早 zao
枣 zao
棗 zao
澡 zao
璪 zao
薻 zao
藻 zao
蚤 zao
㲧 sao
㿷 cao cuo
䜊 zao
唕 zao
唣 zao
噪 zao
慥 zao
梍 zao
灶 zao
燥 zao
皁 zao
皂 zao
竃 zao
竈 zao
簉 zao
艁 zao
譟 zao
趮 zao
躁 zao
造 zao
髞 sao
㖽 ze
㣱 ze
㳻 ze
䃎 zha
䇥 ze
䕉 ze
䕪 ze
䰹 ze
䶦 ze
则 ze
則 ze
啧 ze
嘖 ze
崱 ze
帻 ze
幘 ce ze
択 ze
择 ze:98.6945% zhai:1.3055%
擇 ze
沢 ze
泽 ze
溭 ze
澤 ze
皟 ze
瞔 ze
笮 ze zuo
箦 ze
耫 ze zha
舴 ze
萴 ce
蔶 ze
蠈 zei
蠌 ze
諎 cuo jie ze zha zuo
謮 ze
責 ze
賾 ze
责 ze
赜 ze
迮 ze
鰂 ze zei
鲗 zei
齚 ze
㳁 ze
仄 ze
夨 ze
庂 ze
昃 ze
昗 ze
汄 ze
稄 xun ze
戝 zei
賊 zei
贼 zei
鱡 zei
怎 zen
䫈 chen
譛 zen
増 zeng
增 zeng
憎 zeng
橧 ceng zeng
熷 zeng
璔 zeng
矰 zeng
磳 zeng
繒 ceng zeng
罾 zeng
譄 zeng
驓 ceng
㽪 zeng
䙢 zeng
䰝 zeng
甑 zeng
綜 zong
贈 zeng
赠 zeng
鋥 zeng
锃 zeng
偧 zha
吒 zha
哳 zha
扎 za:6.7504% zha:93.2496%
抯 zha
挓 zha
揸 zha
摣 zha
柤 zha zu
樝 zha
渣 zha
皶 zha
皻 zha
謯 jie zha zu
齄 zha
齇 zha
㱜 zha
㴙 zha
䥷 zha
䵵 chua zhuo
劄 zha
拃 zha
札 zha
炸 zha
牐 zha
甴 you zha
紥 za zha
蚻 zha
蠿 zhuo
譗 zha
鍘 zha
铡 zha
閘 zha
闸 zha
霅 zha
㒀 zha zhai
㡸 cha zha
㷢 zha
䋾 na zha
䕢 zha
䛽 cha sa zha
䵙 zha
厏 zha zhai
眨 zha
砟 zha
苲 zha
踷 zha
鮓 zha
鲊 zha
鲝 zha
䖳 zha
䞢 zuo
乍 zha
咜 ta
咤 zha
宱 zha
搾 zha
柞 zha:74.5630% zuo:25.4370%
柵 shan zha
榨 zha
溠 zha
灹 yu zha
簎 ce ji
膪 chuai
蚱 zha
詐 zha
诈 zha
醡 zha
捚 zhai
摘 zhai
斋 zhai
斎 zhai
榸 zhai
齋 zhai
㡯 du duo zhai
宅 zhai
礋 ze
岝 zuo
窄 zhai
鉙 zhai
飵 ze zuo
㩟 zhai
债 zhai
債 zhai
寨 zhai
瘵 zhai
砦 zhai
呫 che tie
嶦 shan zhan
旃 zhan
旜 zhan
栴 zhan
毡 zhan
氈 zhan
氊 zhan
沾 zhan
瞻 zhan
薝 zhan
詀 che dian tie zhan
詹 zhan
譠 tan
譫 zhan
讝 zhan
谵 zhan
趈 zhan
邅 zhan
鉆 chan qian tie
霑 zhan
饘 zhan
驙 zhan
鱣 shan zhan
鸇 zhan
鹯 zhan
㞡 zhan
㠭 zhan
䁴 shan zhan
䎒 zhan
䟋 zhan
䡀 zhan
䩅 nan zhan
䱼 zhan
嫸 zhan
展 zhan
崭 zhan
嶃 zhan
嶄 zhan
搌 zhan
斩 zhan
斬 zhan
榐 chan nian zhan zhen
樿 shan
橏 jian zhan
琖 zhan
皽 dan zhan zhao
盏 zhan
盞 zhan
蹍 nian
輾 nian zhan
醆 zhan
颭 zhan
飐 zhan
魙 zhan
㟞 zhan
㺘 zhan
㻵 zhan
䋎 zhan
䗃 zhan
䘺 zhan
䪌 shan zhan
䱠 zhan
佔 zhan
偡 zhan
占 zhan
嶘 zhan
战 zhan
戦 zhan
戰 zhan
栈 zhan
桟 zhan
棧 zhan
椾 jian
湛 zhan
站 zhan
綻 zhan
绽 zhan
菚 zhan
蘸 zhan
虥 zhan
虦 zhan
覱 zhan
蹔 zan
輚 zhan
轏 zhan
颤 chan:90.7979% zhan:9.2021%
驏 zhan
傽 zhang
墇 zhang
嫜 zhang
张 zhang
張 zhang
彰 zhang
慞 zhang
暲 zhang
樟 zhang
漳 zhang
獐 zhang
璋 zhang
章 zhang
蔁 zhang
蟑 zhang
遧 zhang
鄣 zhang
餦 zhang
騿 zhang
鱆 zhang
麞 zhang
仉 zhang
掌 zhang
涨 zhang
漲 zhang
礃 zhang
鞝 shang
㕩 pang
㙣 zhang
㽴 zhang
丈 zhang
仗 zhang
嶂 zhang
帐 zhang
帳 zhang
幛 zhang
扙 zhang
杖 zhang
涱 zhang
痮 zhang
瘬 zhang
瘴 zhang
瞕 zhang
粀 zhang
胀 zhang
脹 zhang
賬 zhang
账 zhang
障 zhang
妱 zhao
巶 zhao
招 zhao
昭 zhao
朝 chao:75.2424% zhao:24.7576%
柖 shao
盄 zhao
釗 zhao
鉊 zhao
鍣 zhao
钊 zhao
駋 zhao
鸼 zhou
㕚 zhao
㺐 lao sao
䈃 zhao
䝖 zhao
找 zhao
沼 zhao
爪 zhao:3.6837% zhua:96.3163%
瑵 zhao
菬 qiao zhao
㡽 zhao
㨄 zhou
㷖 zhao
䃍 zhao
䈇 zhao
䍜 zhao
䍮 zhao
䮓 chao zhuo
兆 zhao
召 shao:1.9903% zhao:98.0097%
垗 zhao
旐 zhao
曌 zhao
枛 zhao
棹 zhao
櫂 zhao
炤 zhao
照 zhao
燳 zhao
狣 zhao
瞾 zhao
笊 zhao
箌 dao zhao
罩 zhao
羄 zhao
肁 zhao
肇 zhao
肈 zhao
詔 zhao
诏 zhao
赵 zhao
趙 zhao
雿 diao
鵫 zhuo
嗻 zhe
嫬 zhe
晢 zhe
晣 zhe
蜇 zhe
遮 zhe
㞏 jie zhe
㪿 zhe
㯰 zhe
䊞 che zhe
䎲 zhe
䐑 zhe
䐲 zhe
䓆 zhe
䝃 zhe
䝕 zhe
厇 zhai zhe
哲 zhe
啠 zhe
喆 zhe
嚞 zhe
埑 zhe
慴 she
折 she:0.8585% zhe:99.1415%
摺 zhe
歽 zhe
瓋 ti
砓 zhe
磔 zhe
籷 zhe
耴 yi
虴 zhe
蛰 zhe
蟄 zhe
襵 zhe
詟 zhe
謫 ze zhe
謺 zhe
讁 zhe
讋 zhe
讘 nie
谪 zhe
輒 zhe
輙 zhe
辄 zhe
辙 zhe
銸 nie zhe
鮿 zhe
鸅 ze
啫 zhe
禇 zhe
者 zhe
褶 zhe
赭 zhe
䂞 zhe
䏳 zhe
䗪 zhe
䠦 zhe
䩾 zhe
䵭 zhe
柘 zhe
檡 shi tu zhai
浙 zhe
烢 che
蔗 zhe
蟅 zhe
这 zhe:98.5876% zhei:1.4124%
這 zhe
鷓 zhe
鹧 zhe
着 zhao:4.2472% zhe:93.7369% zhuo:2.0159%
侦 zhen
偵 zhen
堻 jin
媜 zheng
嫃 zhen
寊 zhen
帪 zhen
揁 keng zheng
搸 zhen
斟 zhen
栕 zhen
桢 zhen
楨 zhen
榛 zhen
樼 zhen
殝 zhen
溱 qin:92.2362% zhen:7.7638%
潧 zhen
澵 zhen
獉 zhen
珍 zhen
珎 zhen
瑊 jian
甄 zhen
眞 zhen
真 zhen
砧 zhen
碪 zhen
祯 zhen
禎 zhen zheng
禛 zhen
箴 zhen
籈 jian zhen
缜 zhen
胗 zhen
臻 zhen
蒖 zhen
蒧 dian
蓁 zhen
薽 zhen
診 zhen
貞 zhen zheng
贞 zhen
轃 zhen
遉 zhen
酙 zhen
針 zhen
鉁 zhen
錱 zhen
鍼 zhen
针 zhen
靕 zhen
駗 zhen
鱵 zhen
鷏 tian
㐱 zhen
㪛 zhen
䂦 zhen
䂧 zhen
䑐 zhen
䪴 dan zhen
䫬 qin zhen
姫 zhen
弫 zhen
抌 dan shen
抮 zhen
昣 zhen
晸 zheng
枕 zhen
畛 zhen
疹 zhen
眕 zhen
祳 shen
稹 zhen
笉 qin
紾 zhen
絼 zhen
縝 chen zhen
縥 zhen
聄 zhen
袗 zhen
覙 luo
诊 zhen
軫 zhen
轸 zhen
辴 chan
鬒 zhen
黕 dan
黰 zhen
㓄 zhen
㣀 zhen
㮳 zhen
㯢 zhen
㴨 zhen
䊶 zhen
䏖 yin zhen
䝩 zhen
䟴 zhen
䨯 zhen
䲴 zhen
䳲 zhen
侲 chen zhen
圳 zhen
塦 zhen
挋 zhen
振 zhen
揕 zhen
朕 zhen
栚 zhen
桭 chen zhen
眹 zhen
蜄 shen zhen
誫 zhen
賑 zhen
赈 zhen
鎭 zhen
鎮 zhen
镇 zhen
阵 zhen
陣 zhen
震 zhen
鴆 zhen
鸩 zhen
争 zheng
佂 zheng
埩 cheng zheng
姃 zheng
峥 zheng
崢 zheng
征 zheng
徰 zheng
徴 zheng
徵 zheng zhi
怔 zheng
挣 zheng
掙 zheng
炡 zheng
烝 zheng
爭 zheng
狰 zheng
猙 zheng
症 zheng
癥 zheng
眐 zheng
睁 zheng
睜 zheng
筝 zheng
箏 zheng
篜 zheng
聇 zheng
蒸 zheng
諍 zheng
诤 zheng
踭 zheng
鉦 zheng
錚 zheng
鏳 cheng
钲 zheng
铮 zheng
鬇 zheng
䡕 zheng
愸 zheng
抍 zheng
拯 zheng
撜 cheng zheng
整 zheng
氶 cheng zheng
糽 zheng
㡠 zheng
㡧 zheng
㱏 zheng
㽀 zheng
䂻 zheng
䈣 zheng
䛫 zhang zheng
䥌 zheng
䥭 zheng
䦛 zheng
䦶 zheng
帧 zhen zheng
幀 zheng
政 zheng
正 zheng
証 zheng
證 zheng
证 zheng
郑 zheng
鄭 zheng
鴊 zheng
之 zhi
倁 zhi
卮 zhi
吱 zhi:70.6779% zi:29.3221%
巵 zhi
掷 zhi
搘 zhi
支 zhi
枝 zhi
枳 zhi
栀 zhi
梔 zhi
椥 zhi
榰 zhi
汁 zhi
汥 ji zhi
泜 zhi
知 zhi
祗 zhi
祬 zhi
秓 zhi
秖 zhi
秪 zhi
綕 zhi
織 zhi
织 zhi
肢 zhi
胑 zhi
胝 zhi
脂 zhi
芝 zhi
蜘 zhi
衼 zhi
觯 zhi
隻 zhi
馶 shi zhi
鳷 chi zhi
鴲 zhi
鼅 zhi
㙷 zhe zhi
㜼 zhi
㨁 zhi
䐈 zhi
䟈 zhi
䱥 ji zhi
䵂 zhi
侄 zhi
値 zhi
值 zhi
儨 zhi
坧 zhi
埴 zhi
執 zhi
墌 zhi zhuo
姪 zhi
嬂 zhi
慹 zhe zhi
懫 zhi
执 zhi
摭 zhi
擿 ti zhi
柣 die zhi
桎 zhi
植 zhi
樴 yi zhi
殖 shi:15.2069% zhi:84.7931%
漐 zhi
犆 te zhi
瓆 zhi
瓡 hu zhi
直 zhi
禃 zhi
秷 zhi
稙 zhi
絷 zhi
縶 zhi
聀 zhi
职 zhi
職 zhi
膱 zhi
蘵 zhi
蟙 zhi
褁 zhi
跖 zhi
踯 zhi
蹠 zhi
躑 zhi
軄 zhi
釞 zhi
馽 zhi
㧻 du zhuo zu
㮹 zhi
㲛 zhi
䅩 qi zhi
䇛 zhi
䌤 shi zhi
䎺 zhi
䛗 zhi
䳅 zhi
劧 zhi
厎 di zhi
只 zhi
咫 zhi
址 zhi
坁 zhi
夂 dong:40.1057% yin:21.7779% zhe:7.5133% zhong:30.6031%
帋 zhi
恉 zhi
抧 zhai zhi
指 zhi
旨 zhi
晊 zhi
栺 yi zhi
止 zhi
沚 zhi
洔 zhi
淽 zhi
疻 zhi
砋 zhi
祉 zhi
紙 zhi
纸 zhi
芷 zhi
藢 zhi
襧 zhi
訨 zhi
趾 zhi
軹 zhi
轵 zhi
酯 zhi
阯 zhi
黹 zhi
㕄 zhi
㗌 zhi
㗧 die zhi
㘉 zhi
㛿 zhi
㝂 zhe zhi
㣥 zhi
㨖 zhi
㴛 zhi
䄺 ti zhi
䆈 zhi
䇽 zhe
䉅 zhi
䉜 zhi
䏄 di zhi
䏯 zhi
䐭 di zhi
䑇 zhi
䓌 zhi
䕌 zhi
䚦 zhi
䝷 zhi
䞃 zhi
䡹 zhi
䥍 zhi
䦯 zhi
䫕 die
䬹 zhi
䭁 zhi
䱨 la
偫 zhi
制 zhi
劕 zhi
厔 zhi
垁 zhi
娡 zhi
寘 zhi
崻 zhi
帙 zhi
帜 zhi
幟 zhi
庢 zhi
庤 zhi
彘 zhi
徏 zhi
徝 zhi
志 zhi
忮 zhi
憄 zhi
懥 zhi
挃 die zhi
挚 zhi
搱 nai zhi
摯 zhi
擲 zhi
旘 zhi
智 zhi
梽 zhi
櫍 zhi
櫛 zhi
治 zhi
洷 zhi
淛 zhe
滍 zhi
滞 zhi
滯 zhi
潌 zhi
炙 zhi
熫 zhi
狾 zhi
猘 zhi
畤 zhi
疐 zhi
痔 zhi
痣 zhi
礩 zhi
祑 zhi
秩 zhi
秲 shi zhi
稚 zhi
稺 zhi
窒 zhi
筫 zhi
紩 zhi
緻 zhi
置 zhi
翐 zhi
胵 chi
膣 zhi
至 zhi
致 zhi
臸 jin zhi
芖 zhi
蛭 zhi
螲 die zhi
袟 zhi
袠 zhi
製 zhi
覟 zhi
觗 zhi
觢 shi
觶 zhi
誌 zhi
豑 zhi
豒 zhi
豸 zhi
貭 zhi
質 zhi
贄 zhi
质 zhi
贽 zhi
跱 zhi
踬 zhi
躓 zhi
輊 zhi
轾 zhi
迣 chi zhi
遰 dai di shi
郅 zhi
銍 zhi
鋕 zhi
鑕 zhi
铚 zhi
锧 zhi
陟 zhi
陦 dao
隲 e
雉 zhi
駤 zhi
騭 zhi
騺 chi zhi
驇 zhi
骘 zhi
鴙 zhi
鴩 hu tie
鷙 zhi
鸷 zhi
中 zhong
伀 zhong
刣 zhong
妐 zhong
幒 zhong
彸 zhong
忠 zhong
柊 zhong
汷 zhong
泈 zhong
潨 cong zong
炂 zhong
煄 zhong
盅 zhong
籦 zhong
終 zhong
终 zhong
舯 zhong
蔠 zhong
螽 zhong
衳 zhong
衷 zhong
蹱 chong zhong
鈡 zhong
鍾 zhong
鐘 zhong
钟 zhong
锺 zhong
鴤 dan dong
㣫 dong zhong
冢 zhong
喠 chong zhong
塚 zhong
尰 zhong
歱 zhong
瘇 zhong
种 chong:0.0594% zhong:99.9406%
種 zhong
肿 zhong
腫 zhong
踵 zhong
㐺 yin zhong
㲴 zhong
䱰 zhong
乑 pan yin zhong
仲 zhong
众 zhong
偅 chong tong zhong
堹 zhong
妕 zhong
媑 zhong
湩 dong tong
狆 zhong
眾 zhong
筗 zhong
緟 chong zhong
茽 zhong
蚛 zhong
衆 zhong
衶 zhong
諥 zhong
重 chong:41.5457% zhong:58.4543%
侜 zhou
周 zhou
喌 zhou
州 zhou
徟 zhou
洀 pan zhou
洲 zhou
淍 diao zhou
烐 zhou
珘 zhou
盩 zhou
矪 zhou
粥 zhou
舟 zhou
謅 zhou
譸 zhou
诌 zhou
诪 zhou
賙 zhou
赒 zhou
輈 zhou
輖 zhou
辀 zhou
週 zhou
郮 zhou
銂 zhou
霌 zhou
騆 dong zhou
鵃 diao zhou
㛩 zhou
妯 zhou
碡 du
軸 zhou
轴 zhou
䎻 zhou
䖞 zhou
帚 zhou
晭 zhou
疛 zhou
睭 zhou
箒 zhou
肘 zhou
菷 zhou
鯞 zhou
㑇 zhou
㑳 zhou
㔌 cou zou
㥮 zhou
㼙 zhou
㾭 zhou
䇠 zhu
䈙 zhou
䋓 zhou
䐍 chu
䛆 zhou
䩜 zhou
䶇 zhou
伷 zhou
僽 zhou
冑 zhou
呪 zhou
咒 zhou
咮 zhou
噣 du zhou zhu zhuo
宙 zhou
怞 chou you
昼 zhou
晝 zhou
甃 zhou
皱 zhou
皺 zhou
籀 zhou
籒 zhou
籕 zhou
粙 zhou
紂 zhou
縐 zhou
纣 zhou
绉 zhou
胄 zhou
荮 zhou
葤 zhou
詋 zhou
酎 zhou
駎 zhou
驟 zhou
驺 zou
骤 zhou
侏 zhu
劯 zhu
朱 zhu
株 zhu
槠 zhu
橥 zhu
櫧 zhu
櫫 zhu
洙 zhu
潴 zhu
瀦 zhu
猪 zhu
珠 zhu
硃 zhu
絑 zhu
茱 zhu
蛛 zhu
蝫 zhu
袾 zhu
觰 da zha
誅 zhu
諸 zhu
诛 zhu
诸 zhu
豬 zhu
邾 zhu
銖 zhu
铢 zhu
駯 zhu
鮢 zhu
鴸 zhu
鼄 zhu
㔉 zhu
䌵 zhu
䕽 zhu
䘚 zhu
䟉 shu zhu
䥮 zhu
䮱 zhu
劅 zhuo
劚 zhu
斸 zhu
曯 zhu
朮 shu
灟 zhu
炢 zhu
烛 zhu
燭 zhu
爥 zhu
瘃 zhu
窋 ku zhu
竹 zhu
竺 zhu
笁 zhu
笜 zhu
築 zhu
篫 zhu
舳 zhu
茿 zhu
蓫 chu zhu
蠋 zhu
蠾 shu zhu
趉 ju jue
躅 zhu
逐 zhu
鱁 zhu
㵭 zhu
䘢 zhu
䰞 zhu
丶 dian:79.3143% tao:16.0920% zhu:4.5937%
主 zhu
嘱 zhu
囑 zhu
壴 zhu
孎 chuo shu zhu
宔 zhu
拄 zhu
欘 zhu
渚 zhu
濐 zhu
煑 zhu
煮 zhu
眝 zhu
瞩 zhu
矚 zhu
砫 zhu
罜 du zhu
詝 zhu
貯 zhu
陼 du zhu
麈 zhu
㑏 zhu
㝉 zhu
㤖 zhu
㧣 zhu
㫂 zhu
㹥 zhu
㺛 zhu
㾻 chu zhu
㿾 zhu
䇡 zhu
䇧 ji zhi
䍆 zhu
䎷 zhu
䐢 chu zhou zhu
䝒 zhu
䝬 zhu
䬡 zhu
䭖 zhu
伫 zhu
佇 zhu
住 zhu
助 zhu
坾 zhu
嵀 zhu
杼 zhu
柱 zhu
柷 chu
樦 zhu
櫡 zhu zhuo
殶 zhu
注 zhu
炷 zhu
疰 zhu
祝 zhu
祩 zhu
秼 zhu
竚 zhu
筑 zhu
筯 zhu
箸 zhu
紵 zhu
紸 zhu
纻 zhu
羜 zhu
翥 zhu
莇 zhu
著 zhu:99.3604% zhuo:0.6396%
蛀 zhu
註 zhu
諔 chu
贮 zhu
跓 zhu
軴 zhu
鉒 zhu
鋳 zhu
鑄 zhu
铸 zhu
霔 zhu
飳 tou zhu
馵 zhu
駐 zhu
驻 zhu
麆 cu zhu
抓 zhua
檛 zhua
髽 zhua
拽 ye:0.2531% zhuai:99.7469%
転 zhuan
专 zhuan
塼 tuan zhuan
嫥 tuan zhuan
専 zhuan
專 zhuan
瑼 zhuan
甎 zhuan
砖 zhuan
磚 zhuan
篿 tuan zhuan
膞 zhuan
蟤 zhuan
鄟 zhuan
顓 zhuan
颛 zhuan
鱄 lian tuan zhuan
鷒 tuan
䡱 zhuan
囀 zhuan
竱 zhuan
轉 zhuan
转 zhuan
䉵 zhuan zuan
僎 zhuan zun
啭 zhuan
堟 zhuan
撰 zhuan
灷 zhuan
瑑 zhuan
篆 zhuan
籑 zhuan zuan
縳 juan zhuan
蒃 zhuan
襈 juan zhuan
譔 zhuan
賺 zhuan
赚 zhuan:94.6781% zuan:5.3219%
饌 xuan zhuan
妆 zhuang
妝 zhuang
娤 zhuang
庄 zhuang
桩 zhuang
梉 zhuang
樁 zhuang
粧 zhuang
糚 zhuang
荘 zhuang
莊 zhuang
装 zhuang
裝 zhuang
壮 zhuang
壯 zhuang
壵 zhuang
撞 zhuang
焋 zhuang
状 zhuang
狀 zhuang
娺 zhuo
追 zhui
錐 zhui
锥 zhui
騅 zhui
骓 zhui
鴭 dui
鵻 zhui
沝 zhui zi
䄌 chuo zhui
坠 zhui
墜 zhui
惴 zhui
硾 duo zhui
礈 zhui
窡 zhuo
笍 rui zhui
綴 zhui
縋 zhui
缀 zhui
缒 zhui
膇 zhui
譵 zhui
贅 zhui
赘 zhui
錺 fang
鑆 zhui
餟 zhui
宒 zhun
窀 zhun
肫 zhun
衠 zhun
訰 zhun
諄 zhun
谆 zhun
迍 zhun
准 zhun
凖 zhun
準 zhun
綧 zhun
鶽 sun xun
稕 zhun
倬 zhuo
拙 zhuo
捉 zhuo
桌 zhuo
涿 zhuo
穛 bo zhuo
鐯 zhuo
㣿 diao zhuo
㪬 chuo zhuo
㭬 zhuo
㺟 zhuo
䅵 zhuo
䕴 zhuo
䶂 jue zhuo
丵 zhuo
剢 du zhuo
卓 zhuo
啄 zhuo
啅 zhao zhuo
妰 zhuo
彴 bo zhuo
撯 zhuo
擆 zhuo
擢 zhuo
斀 zhu zhuo
斫 zhuo
斮 cuo zhuo
斱 zhuo
斲 zhuo
斵 zhuo
晫 zhuo
梲 zhuo
棳 zhuo
椓 zhuo
槕 zhuo
汋 que shuo yue zhuo
泎 ze
浊 zhuo
浞 zhuo
濁 zhuo
濯 zhuo
灂 jiao ze zhuo
灼 zhuo
炪 chu zhuo
烵 zhuo
焯 chao:54.1340% zhuo:45.8660%
犳 zhuo
琢 zhuo:17.4155% zuo:82.5845%
琸 zhuo
硺 zhuo
禚 zhuo
篧 huo zhuo
籱 zhuo
罬 zhuo
茁 zhuo
蝃 di
蠗 zhuo
諑 zhuo
謶 shu zhe zhuo
诼 zhuo
酌 zhuo
鋜 zhuo
錣 zhui
鐲 shu zhuo
镯 zhuo
鷟 zhuo
咨 zi
嗞 zi
姕 ci zi
姿 zi
孖 ma
孜 zi
孳 zi
孶 zi
崰 zi
嵫 zi
栥 zi
椔 zi
淄 zi
湽 zi
滋 zi
澬 ci zi
玆 xuan zi
禌 zi
秶 zi
稵 jiu zi
紎 zi
緇 zi
缁 zi
茊 zi
茲 zi
葘 zi
蠀 ci ji
觜 zi:9.3278% zui:90.6722%
訾 zi
諮 zi
谘 zi
貲 zi
資 zi
赀 zi
资 zi
趑 zi
趦 zi
輜 zi
輺 zi
辎 zi
鄑 zi
鈭 zi
錙 zi
鍿 zi
鎡 zi
锱 zi
镃 zi
頾 zi
頿 zi
髭 zi
鯔 zi
鰦 zi
鲻 zi
鴜 ci
鶅 zi
鶿 ci
鼒 zi
齜 chai zi
龇 zi
㜽 zi
㧗 ji zhi zi
㺭 zi
䔂 zai zi
䘣 zhi zi
吇 ji zi
呰 zi
啙 zi
姉 zi
姊 zi
子 zi
杍 zi
梓 zi
榟 zi
滓 zi
矷 zi
秄 zi
秭 zi
籽 zi
紫 zi
耔 zi
胏 fei zi
芓 zi
虸 zi
訿 zi
釨 zi
㰣 zi
㰷 zi
㱴 zi
䅆 zi
䐉 nao zi
倳 zi
剚 zi
字 zi
恣 zi
扻 kan sun zhi
渍 zi
漬 qi se zi
牸 zi
眥 zi
眦 zi
胔 zi
胾 zi
自 zi
茡 zi
倧 zong
堫 zong
宗 zong
嵏 zong
嵕 zong
嵸 zong
惾 zong
棕 zong
椶 zong
熧 zong
猣 zong
磫 zong
稯 zong
緃 zong
緵 zong
縂 zong
縱 zong
综 zong
翪 zong
腙 zong
艐 jie ke zong
葼 zong
蝬 zong
豵 zong
踨 zong
踪 zong
蹤 zong
騌 zong
騣 zong
骔 zong
鬃 zong
鬉 zong
鬷 zeng zong
鯮 zong
鯼 zong
㢔 zong
㷓 zong
㹅 zong
䰌 cong zong
偬 zong
傯 zong
总 zong
惣 zong
愡 zong
憁 cong song
捴 zong
揔 song zong
搃 zong
摠 zong
朡 zong
總 zong
蓗 zong
䍟 zong
䝋 zong
倊 zong
昮 zong
猔 zong
疭 zong
瘲 zong
碂 cong zong
粽 zong
糉 zong
糭 zong
縦 zong
纵 zong
媰 chu zou
掫 zhou
棷 sou zou
棸 zou
箃 zou
緅 zou
菆 chu cong cuan zou
諏 zhou zou
诹 zou
邹 zou
郰 zou
鄒 zou
鄹 zou
陬 zou
騶 zou
鯫 zou
鲰 zou
黀 zou
齺 zou
走 zou
赱 zou
㔿 zou
㵵 ju zou
䠫 zou
奏 zou
揍 zou
租 zu
蒩 ji ju zu
㞺 zu
㰵 zu
㲞 su zu
䅸 shen zu
䚝 zu
䯿 sui zu zui
䱣 zu
傶 qi zu
卆 zu
哫 zu
崒 zu
崪 zu
捽 zuo
族 zu
足 zu
踤 cu cui zu
踿 zu
蹵 cu
鎐 yao zu
镞 zu
䔃 zu
䖕 zu
俎 zu
唨 zuo
爼 zu
珇 ju zu
祖 zu
組 zu
组 zu
詛 zu
诅 zu
阻 zu
靻 zu
躜 zuan
躦 cuo zuan
鑚 zuan
鑽 zuan
钻 zuan
䂎 cuan zuan
䌣 zuan
籫 zuan
繤 zuan
纂 zuan
纉 zuan
纘 zuan
缵 zuan
䤸 zuan
攥 zuan
厜 zui
嶉 cui zui
樶 zui
纗 zui
蟕 zui
䮔 zui
嘴 zui
噿 zui
嶊 zui
洅 zai
璻 zui
㝡 zui
㠑 zui
㰎 zui
䘹 cui zui
墬 di
嶵 zui
晬 zui
最 zui
栬 zui
槜 zui
檇 zui
檌 zui
祽 zui
絊 zui
罪 zui
蕞 zui
辠 zui
酔 zui
酻 fu zui
醉 zui
鋷 nie zui
錊 zu zui
墫 cun zun
壿 zun
尊 zun
嶟 zun
樽 zun
繜 zun
罇 zun
遵 zun
鐏 zun
鱒 zun
鳟 zun
鷷 zun
僔 cuan zun
噂 zun
撙 zun
譐 zun
捘 zun
銌 zun
㸲 zuo
䎰 zuo
䝫 zuo
䞰 zuo
昨 zuo
椊 cui zuo
秨 zuo
稓 zuo
筰 zuo
葃 ze zuo
鈼 zuo
㝾 zuo
佐 zuo
咗 zuo
左 zuo
毑 jie
繓 zuo
㑅 zuo
㘀 zuo
㘴 zuo
㛗 qie suo zuo
㭮 zan zuo
䋏 zha zuo
䔘 zuo
作 zuo
做 zuo
坐 zuo
夎 cuo
岞 zuo
座 zuo
怍 zuo
祚 zuo
糳 zuo
胙 zuo
葄 zuo
袏 zuo
阼 zuo
腌制 yan'zhi
阿巴 a'ba
阿坝 a'ba
阿爸 a'ba
阿宝 a'bao
阿比 a'bi
阿扁 a'bian
阿布 a'bu
阿城 a'cheng
阿达 a'da
阿呆 a'dai
阿丹 a'dan
阿德 a'de
阿迪 a'di
阿弟 a'di
阿斗 a'dou
阿杜 a'du
阿朵 a'duo
阿尔 a'er
阿飞 a'fei
阿福 a'fu
阿甘 a'gan
阿哥 a'ge
阿含 a'han
阿訇 a'hong
阿华 a'hua
阿娇 a'jiao
阿姐 a'jie
阿卡 a'ka
阿拉 a'la
阿兰 a'lan
阿里 a'li
阿联 a'lian
阿龙 a'long
阿伦 a'lun
阿妈 a'ma
阿曼 a'man
阿毛 a'mao
阿梅 a'mei
阿妹 a'mei
阿门 a'men
阿蒙 a'meng
阿弥 a'mi
阿米 a'mi
阿明 a'ming
阿木 a'mu
阿难 e'nan
阿尼 a'ni
阿诺 a'nuo
阿婆 a'po
阿强 a'qiang
阿三 a'san
阿瑟 a'se
阿森 a'sen
阿斯 a'si
阿土 a'tu
阿文 a'wen
阿信 a'xin
阿雅 a'ya
阿姨 a'yi
阿朱 a'zhu
阿紫 a'zi
啊啊 a'a
啊哈 a'ha
啊呀 a'ya
啊哟 a'yo
哀愁 ai'chou
哀悼 ai'dao
哀歌 ai'ge
哀嚎 ai'hao
哀乐 ai'yue
哀鸣 ai'ming
哀求 ai'qiu
哀伤 ai'shang
哀思 ai'si
哀叹 ai'tan
哀痛 ai'tong
哀怨 ai'yuan
哎呀 ai'ya
哎哟 ai'yo
哎呦 ai'you
唉唉 ai'ai
埃尔 ai'er
埃及 ai'ji
埃塔 ai'ta
挨打 ai'da
挨饿 ai'e
挨个 ai'ge
挨了 ai'le
挨骂 ai'ma
挨着 ai'zhe
癌症 ai'zheng
皑皑 ai'ai
矮人 ai'ren
矮小 ai'xiao
矮星 ai'xing
矮子 ai'zi
暧昧 ai'mei
爱爱 ai'ai
爱车 ai'che
爱称 ai'cheng
爱城 ai'cheng
爱吃 ai'chi
爱戴 ai'dai
爱到 ai'dao
爱得 ai'de
爱的 ai'de
爱抚 ai'fu
爱国 ai'guo
爱过 ai'guo
爱好 ai'hao
爱河 ai'he
爱恨 ai'hen
爱护 ai'hu
爱华 ai'hua
爱家 ai'jia
爱卡 ai'ka
爱看 ai'kan
爱怜 ai'lian
爱恋 ai'lian
爱伦 ai'lun
爱玛 ai'ma
爱美 ai'mei
爱民 ai'min
爱慕 ai'mu
爱你 ai'ni
爱妻 ai'qi
爱琴 ai'qin
爱情 ai'qing
爱犬 ai'quan
爱人 ai'ren
爱上 ai'shang
爱神 ai'shen
爱是 ai'shi
爱死 ai'si
爱他 ai'ta
爱她 ai'ta
爱听 ai'ting
爱玩 ai'wan
爱我 ai'wo
爱惜 ai'xi
爱笑 ai'xiao
爱心 ai'xin
爱意 ai'yi
爱与 ai'yu
爱在 ai'zai
爱憎 ai'zeng
爱着 ai'zhe
爱之 ai'zhi
爱知 ai'zhi
爱子 ai'zi
碍于 ai'yu
艾尔 ai'er
艾伦 ai'lun
艾青 ai'qing
艾瑞 ai'rui
艾滋 ai'zi
隘口 ai'kou
安安 an'an
安保 an'bao
安倍 an'bei
安达 an'da
安得 an'de
安德 an'de
安迪 an'di
安定 an'ding
安顿 an'dun
安多 an'duo
安防 an'fang
安放 an'fang
安分 an'fen
安福 an'fu
安抚 an'fu
安格 an'ge
安国 an'guo
安好 an'hao
安华 an'hua
安化 an'hua
安徽 an'hui
安吉 an'ji
安家 an'jia
安监 an'jian
安检 an'jian
安静 an'jing
安居 an'ju
安康 an'kang
安可 an'ke
安拉 an'la
安乐 an'le
安利 an'li
安龙 an'long
安陆 an'lu
安娜 an'na
安南 an'nan
安妮 an'ni
安宁 an'ning
安排 an'pai
安培 an'pei
安平 an'ping
安琪 an'qi
安庆 an'qing
安全 an'quan
安然 an'ran
安仁 an'ren
安塞 an'sai
安神 an'shen
安生 an'sheng
安适 an'shi
安顺 an'shun
安泰 an'tai
安图 an'tu
安危 an'wei
安慰 an'wei
安稳 an'wen
安息 an'xi
安溪 an'xi
安西 an'xi
安县 an'xian
安乡 an'xiang
安详 an'xiang
安心 an'xin
安信 an'xin
安阳 an'yang
安逸 an'yi
安于 an'yu
安远 an'yuan
安岳 an'yue
安在 an'zai
安葬 an'zang
安贞 an'zhen
安置 an'zhi
安装 an'zhuang
安卓 an'zhuo
桉树 an'shu
氨基 an'ji
鞍钢 an'gang
鞍马 an'ma
鞍山 an'shan
鹌鹑 an'chun
俺家 an'jia
俺们 an'men
岸边 an'bian
岸上 an'shang
岸线 an'xian
按此 an'ci
按键 an'jian
按揭 an'jie
按理 an'li
按摩 an'mo
按钮 an'niu
按期 an'qi
按其 an'qi
按时 an'shi
按说 an'shuo
按下 an'xia
按需 an'xu
按压 an'ya
按语 an'yu
按原 an'yuan
按月 an'yue
按照 an'zhao
按着 an'zhe
按住 an'zhu
暗暗 an'an
暗藏 an'cang
暗处 an'chu
暗疮 an'chuang
暗淡 an'dan
暗地 an'di
暗访 an'fang
暗号 an'hao
暗河 an'he
暗黑 an'hei
暗礁 an'jiao
暗恋 an'lian
暗流 an'liu
暗牧 an'mu
暗器 an'qi
暗杀 an'sha
暗室 an'shi
暗示 an'shi
暗算 an'suan
暗香 an'xiang
暗夜 an'ye
暗影 an'ying
暗语 an'yu
暗中 an'zhong
暗自 an'zi
案发 an'fa
案件 an'jian
案卷 an'juan
案例 an'li
案情 an'qing
案头 an'tou
案中 an'zhong
案子 an'zi
黯淡 an'dan
黯然 an'ran
肮脏 ang'zang
昂昂 ang'ang
昂达 ang'da
昂贵 ang'gui
昂山 ang'shan
昂扬 ang'yang
盎然 ang'ran
盎司 ang'si
凹槽 ao'cao
凹凸 ao'tu
凹陷 ao'xian
熬到 ao'dao
熬过 ao'guo
熬夜 ao'ye
嗷嗷 ao'ao
敖东 ao'dong
翱翔 ao'xiang
遨游 ao'you
鏖战 ao'zhan
傲风 ao'feng
傲骨 ao'gu
傲娇 ao'jiao
傲慢 ao'man
傲气 ao'qi
傲然 ao'ran
傲视 ao'shi
傲游 ao'you
奥巴 ao'ba
奥登 ao'deng
奥迪 ao'di
奥尔 ao'er
奥格 ao'ge
奥拉 ao'la
奥美 ao'mei
奥秘 ao'mi
奥妙 ao'miao
奥山 ao'shan
奥数 ao'shu
奥术 ao'shu
奥拓 ao'tuo
奥特 ao'te
奥托 ao'tuo
奥运 ao'yun
懊悔 ao'hui
懊恼 ao'nao
澳门 ao'men
澳网 ao'wang
澳元 ao'yuan
澳洲 ao'zhou
八百 ba'bai
八宝 ba'bao
八成 ba'cheng
八次 ba'ci
八大 ba'da
八点 ba'dian
八度 ba'du
八方 ba'fang
八分 ba'fen
八哥 ba'ge
八个 ba'ge
八股 ba'gu
八卦 ba'gua
八号 ba'hao
八级 ba'ji
八角 ba'jiao
八届 ba'jie
八戒 ba'jie
八九 ba'jiu
八路 ba'lu
八年 ba'nian
八婆 ba'po
八旗 ba'qi
八千 ba'qian
八强 ba'qiang
八日 ba'ri
八十 ba'shi
八岁 ba'sui
八万 ba'wan
八位 ba'wei
八仙 ba'xian
八项 ba'xiang
八一 ba'yi
八音 ba'yin
八月 ba'yue
八折 ba'zhe
八种 ba'zhong
八字 ba'zi
吧唧 ba'ji
吧台 ba'tai
吧主 ba'zhu
巴巴 ba'ba
巴登 ba'deng
巴蒂 ba'di
巴东 ba'dong
巴顿 ba'dun
巴尔 ba'er
巴赫 ba'he
巴结 ba'jie
巴金 ba'jin
巴克 ba'ke
巴库 ba'ku
巴拉 ba'la
巴厘 ba'li
巴黎 ba'li
巴里 ba'li
巴利 ba'li
巴林 ba'lin
巴乔 ba'qiao
巴萨 ba'sa
巴士 ba'shi
巴蜀 ba'shu
巴斯 ba'si
巴塘 ba'tang
巴特 ba'te
巴西 ba'xi
巴县 ba'xian
巴彦 ba'yan
巴以 ba'yi
巴掌 ba'zhang
巴中 ba'zhong
疤痕 ba'hen
粑粑 ba'ba
芭比 ba'bi
芭蕉 ba'jiao
芭蕾 ba'lei
拔出 ba'chu
拔除 ba'chu
拔地 ba'di
拔掉 ba'diao
拔高 ba'gao
拔河 ba'he
拔剑 ba'jian
拔下 ba'xia
拔牙 ba'ya
跋扈 ba'hu
跋涉 ba'she
把柄 ba'bing
把车 ba'che
把持 ba'chi
把刀 ba'dao
把关 ba'guan
把好 ba'hao
把话 ba'hua
把酒 ba'jiu
把脸 ba'lian
把门 ba'men
把那 ba'na
把你 ba'ni
把钱 ba'qian
把球 ba'qiu
把人 ba'ren
把守 ba'shou
把手 ba'shou
把书 ba'shu
把水 ba'shui
把他 ba'ta
把她 ba'ta
把它 ba'ta
把头 ba'tou
把玩 ba'wan
把我 ba'wo
把握 ba'wo
把戏 ba'xi
把心 ba'xin
把这 ba'zhe
把子 ba'zi
靶子 ba'zi
坝上 ba'shang
爸爸 ba'ba
爸妈 ba'ma
罢工 ba'gong
罢官 ba'guan
罢课 ba'ke
罢了 ba'le
罢免 ba'mian
罢休 ba'xiu
霸道 ba'dao
霸气 ba'qi
霸权 ba'quan
霸王 ba'wang
霸业 ba'ye
霸占 ba'zhan
霸主 ba'zhu
掰掰 bai'bai
掰开 bai'kai
白白 bai'bai
白班 bai'ban
白板 bai'ban
白布 bai'bu
白菜 bai'cai
白城 bai'cheng
白吃 bai'chi
白痴 bai'chi
白搭 bai'da
白带 bai'dai
白底 bai'di
白垩 bai'e
白发 bai'fa
白饭 bai'fan
白费 bai'fei
白粉 bai'fen
白宫 bai'gong
白骨 bai'gu
白光 bai'guang
白果 bai'guo
白河 bai'he
白鹤 bai'he
白喉 bai'hou
白狐 bai'hu
白虎 bai'hu
白花 bai'hua
白话 bai'hua
白洁 bai'jie
白金 bai'jin
白净 bai'jing
白酒 bai'jiu
白蜡 bai'la
白莲 bai'lian
白脸 bai'lian
白领 bai'ling
白露 bai'lu
白鹭 bai'lu
白马 bai'ma
白猫 bai'mao
白面 bai'mian
白描 bai'miao
白嫩 bai'nen
白朴 bai'pu
白旗 bai'qi
白起 bai'qi
白人 bai'ren
白刃 bai'ren
白日 bai'ri
白色 bai'se
白沙 bai'sha
白山 bai'shan
白芍 bai'shao
白石 bai'shi
白术 bai'zhu
白水 bai'shui
白送 bai'song
白糖 bai'tang
白天 bai'tian
白头 bai'tou
白皙 bai'xi
白熊 bai'xiong
白雪 bai'xue
白眼 bai'yan
白杨 bai'yang
白羊 bai'yang
白夜 bai'ye
白衣 bai'yi
白蚁 bai'yi
白银 bai'yin
白玉 bai'yu
白云 bai'yun
白纸 bai'zhi
白种 bai'zhong
白昼 bai'zhou
白字 bai'zi
白族 bai'zu
摆摆 bai'bai
摆布 bai'bu
摆出 bai'chu
摆到 bai'dao
摆动 bai'dong
摆渡 bai'du
摆放 bai'fang
摆好 bai'hao
摆了 bai'le
摆满 bai'man
摆明 bai'ming
摆弄 bai'nong
摆平 bai'ping
摆上 bai'shang
摆设 bai'she
摆手 bai'shou
摆摊 bai'tan
摆脱 bai'tuo
摆在 bai'zai
摆着 bai'zhe
摆正 bai'zheng
百般 bai'ban
百倍 bai'bei
百变 bai'bian
百草 bai'cao
百盛 bai'sheng
百出 bai'chu
百川 bai'chuan
百搭 bai'da
百度 bai'du
百分 bai'fen
百个 bai'ge
百果 bai'guo
百合 bai'he
百花 bai'hua
百货 bai'huo
百济 bai'ji
百佳 bai'jia
百家 bai'jia
百科 bai'ke
百里 bai'li
百联 bai'lian
百灵 bai'ling
百忙 bai'mang
百米 bai'mi
百名 bai'ming
百年 bai'nian
百强 bai'qiang
百人 bai'ren
百日 bai'ri
百色 bai'se
百胜 bai'sheng
百十 bai'shi
百事 bai'shi
百思 bai'si
百岁 bai'sui
百态 bai'tai
百万 bai'wan
百位 bai'wei
百姓 bai'xing
百亿 bai'yi
百余 bai'yu
百元 bai'yuan
百兆 bai'zhao
百种 bai'zhong
拜拜 bai'bai
拜读 bai'du
拜尔 bai'er
拜访 bai'fang
拜佛 bai'fo
拜会 bai'hui
拜祭 bai'ji
拜见 bai'jian
拜伦 bai'lun
拜年 bai'nian
拜泉 bai'quan
拜仁 bai'ren
拜师 bai'shi
拜寿 bai'shou
拜托 bai'tuo
败北 bai'bei
败笔 bai'bi
败德 bai'de
败给 bai'gei
败坏 bai'huai
败绩 bai'ji
败家 bai'jia
败类 bai'lei
败露 bai'lu
败落 bai'luo
败诉 bai'su
败退 bai'tui
败仗 bai'zhang
扳回 ban'hui
扳机 ban'ji
扳平 ban'ping
扳手 ban'shou
搬场 ban'chang
搬出 ban'chu
搬到 ban'dao
搬回 ban'hui
搬家 ban'jia
搬进 ban'jin
搬来 ban'lai
搬了 ban'le
搬迁 ban'qian
搬去 ban'qu
搬上 ban'shang
搬运 ban'yun
搬走 ban'zou
斑白 ban'bai
斑斑 ban'ban
斑驳 ban'bo
斑点 ban'dian
斑斓 ban'lan
斑羚 ban'ling
斑马 ban'ma
斑纹 ban'wen
斑竹 ban'zhu
班禅 ban'chan
班长 ban'zhang
班超 ban'chao
班车 ban'che
班次 ban'ci
班底 ban'di
班戈 ban'ge
班固 ban'gu
班会 ban'hui
班机 ban'ji
班级 ban'ji
班里 ban'li
班玛 ban'ma
班上 ban'shang
班子 ban'zi
班组 ban'zu
瘢痕 ban'hen
般的 ban'de
般地 ban'de
般配 ban'pei
般若 ban'ruo
颁布 ban'bu
颁发 ban'fa
颁给 ban'gei
颁行 ban'xing
颁奖 ban'jiang
板材 ban'cai
板车 ban'che
板凳 ban'deng
板胡 ban'hu
板甲 ban'jia
板卡 ban'ka
板块 ban'kuai
板栗 ban'li
板桥 ban'qiao
板球 ban'qiu
板上 ban'shang
板书 ban'shu
板鸭 ban'ya
板岩 ban'yan
板载 ban'zai
板砖 ban'zhuan
板子 ban'zi
版本 ban'ben
版次 ban'ci
版规 ban'gui
版画 ban'hua
版块 ban'kuai
版面 ban'mian
版权 ban'quan
版式 ban'shi
版税 ban'shui
版图 ban'tu
版务 ban'wu
版主 ban'zhu
伴唱 ban'chang
伴郎 ban'lang
伴侣 ban'lv
伴娘 ban'niang
伴随 ban'sui
伴我 ban'wo
伴有 ban'you
伴着 ban'zhe
伴奏 ban'zou
办案 ban'an
办报 ban'bao
办成 ban'cheng
办到 ban'dao
办得 ban'de
办法 ban'fa
办个 ban'ge
办公 ban'gong
办好 ban'hao
办结 ban'jie
办卡 ban'ka
办理 ban'li
办起 ban'qi
办事 ban'shi
办妥 ban'tuo
办完 ban'wan
办学 ban'xue
办证 ban'zheng
半杯 ban'bei
半边 ban'bian
半步 ban'bu
半场 ban'chang
半程 ban'cheng
半岛 ban'dao
半点 ban'dian
半段 ban'duan
半分 ban'fen
半个 ban'ge
半价 ban'jia
半角 ban'jiao
半截 ban'jie
半斤 ban'jin
半径 ban'jing
半句 ban'ju
半空 ban'kong
半路 ban'lu
半裸 ban'luo
半年 ban'nian
半票 ban'piao
半瓶 ban'ping
半旗 ban'qi
半球 ban'qiu
半日 ban'ri
半山 ban'shan
半晌 ban'shang
半身 ban'shen
半生 ban'sheng
半数 ban'shu
半死 ban'si
半天 ban'tian
半途 ban'tu
半夏 ban'xia
半仙 ban'xian
半夜 ban'ye
半月 ban'yue
扮相 ban'xiang
扮演 ban'yan
拌饭 ban'fan
拌匀 ban'yun
绊倒 ban'dao
帮办 bang'ban
帮帮 bang'bang
帮到 bang'dao
帮顶 bang'ding
帮扶 bang'fu
帮会 bang'hui
帮了 bang'le
帮忙 bang'mang
帮你 bang'ni
帮您 bang'nin
帮派 bang'pai
帮人 bang'ren
帮手 bang'shou
帮他 bang'ta
帮她 bang'ta
帮我 bang'wo
帮凶 bang'xiong
帮着 bang'zhe
帮主 bang'zhu
帮助 bang'zhu
梆子 bang'zi
邦德 bang'de
邦迪 bang'di
邦国 bang'guo
邦交 bang'jiao
邦联 bang'lian
榜单 bang'dan
榜上 bang'shang
榜首 bang'shou
榜样 bang'yang
绑定 bang'ding
绑匪 bang'fei
绑架 bang'jia
绑在 bang'zai
膀胱 pang'guang
膀子 bang'zi
傍晚 bang'wan
棒棒 bang'bang
棒球 bang'qiu
棒子 bang'zi
磅礴 pang'bo
蚌埠 beng'bu
剥夺 bo'duo
剥离 bo'li
剥落 bo'luo
剥皮 bo'pi
剥蚀 bo'shi
剥削 bo'xue
包办 bao'ban
包包 bao'bao
包庇 bao'bi
包车 bao'che
包房 bao'fang
包袱 bao'fu
包干 bao'gan
包钢 bao'gang
包公 bao'gong
包谷 bao'gu
包裹 bao'guo
包含 bao'han
包涵 bao'han
包好 bao'hao
包换 bao'huan
包机 bao'ji
包间 bao'jian
包括 bao'kuo
包揽 bao'lan
包里 bao'li
包皮 bao'pi
包容 bao'rong
包头 bao'tou
包围 bao'wei
包厢 bao'xiang
包养 bao'yang
包夜 bao'ye
包衣 bao'yi
包月 bao'yue
包扎 bao'zha
包着 bao'zhe
包拯 bao'zheng
包中 bao'zhong
包住 bao'zhu
包装 bao'zhuang
包子 bao'zi
孢子 bao'zi
煲汤 bao'tang
褒义 bao'yi
龅牙 bao'ya
薄荷 bo'he
薄命 bo'ming
薄膜 bo'mo
薄暮 bo'mu
薄片 bao'pian
薄情 bo'qing
薄弱 bo'ruo
薄雾 bo'wu
薄幸 bo'xing
保安 bao'an
保本 bao'ben
保镖 bao'biao
保持 bao'chi
保存 bao'cun
保单 bao'dan
保德 bao'de
保底 bao'di
保定 bao'ding
保额 bao'e
保尔 bao'er
保费 bao'fei
保管 bao'guan
保函 bao'han
保护 bao'hu
保级 bao'ji
保健 bao'jian
保荐 bao'jian
保洁 bao'jie
保利 bao'li
保留 bao'liu
保罗 bao'luo
保密 bao'mi
保命 bao'ming
保姆 bao'mu
保暖 bao'nuan
保全 bao'quan
保山 bao'shan
保湿 bao'shi
保释 bao'shi
保守 bao'shou
保税 bao'shui
保送 bao'song
保卫 bao'wei
保温 bao'wen
保鲜 bao'xian
保险 bao'xian
保修 bao'xiu
保研 bao'yan
保养 bao'yang
保有 bao'you
保佑 bao'you
保育 bao'yu
保障 bao'zhang
保证 bao'zheng
保值 bao'zhi
保重 bao'zhong
保住 bao'zhu
堡垒 bao'lei
宝安 bao'an
宝宝 bao'bao
宝贝 bao'bei
宝藏 bao'zang
宝钗 bao'chai
宝岛 bao'dao
宝地 bao'di
宝典 bao'dian
宝儿 bao'er
宝钢 bao'gang
宝贵 bao'gui
宝鸡 bao'ji
宝剑 bao'jian
宝洁 bao'jie
宝库 bao'ku
宝来 bao'lai
宝蓝 bao'lan
宝林 bao'lin
宝马 bao'ma
宝清 bao'qing
宝山 bao'shan
宝石 bao'shi
宝书 bao'shu
宝塔 bao'ta
宝物 bao'wu
宝箱 bao'xiang
宝应 bao'ying
宝玉 bao'yu
宝珠 bao'zhu
宝座 bao'zuo
饱饱 bao'bao
饱尝 bao'chang
饱含 bao'han
饱和 bao'he
饱览 bao'lan
饱满 bao'man
饱受 bao'shou
报案 bao'an
报备 bao'bei
报表 bao'biao
报仇 bao'chou
报酬 bao'chou
报出 bao'chu
报错 bao'cuo
报答 bao'da
报导 bao'dao
报到 bao'dao
报道 bao'dao
报恩 bao'en
报废 bao'fei
报复 bao'fu
报告 bao'gao
报关 bao'guan
报馆 bao'guan
报国 bao'guo
报价 bao'jia
报检 bao'jian
报界 bao'jie
报警 bao'jing
报刊 bao'kan
报考 bao'kao
报料 bao'liao
报名 bao'ming
报批 bao'pi
报请 bao'qing
报上 bao'shang
报社 bao'she
报收 bao'shou
报税 bao'shui
报送 bao'song
报头 bao'tou
报文 bao'wen
报喜 bao'xi
报销 bao'xiao
报效 bao'xiao
报信 bao'xin
报修 bao'xiu
报讯 bao'xun
报业 bao'ye
报以 bao'yi
报应 bao'ying
报章 bao'zhang
报账 bao'zhang
报纸 bao'zhi
抱抱 bao'bao
抱病 bao'bing
抱负 bao'fu
抱紧 bao'jin
抱起 bao'qi
抱歉 bao'qian
抱有 bao'you
抱怨 bao'yuan
抱在 bao'zai
抱着 bao'zhe
抱枕 bao'zhen
抱住 bao'zhu
暴打 bao'da
暴跌 bao'die
暴动 bao'dong
暴发 bao'fa
暴风 bao'feng
暴富 bao'fu
暴光 bao'guang
暴行 bao'xing
暴击 bao'ji
暴君 bao'jun
暴利 bao'li
暴力 bao'li
暴露 bao'lu
暴乱 bao'luan
暴民 bao'min
暴怒 bao'nu
暴虐 bao'nve
暴晒 bao'shai
暴徒 bao'tu
暴雪 bao'xue
暴雨 bao'yu
暴躁 bao'zao
暴涨 bao'zhang
暴政 bao'zheng
暴走 bao'zou
爆炒 bao'chao
爆出 bao'chu
爆发 bao'fa
爆击 bao'ji
爆冷 bao'leng
爆料 bao'liao
爆裂 bao'lie
爆满 bao'man
爆破 bao'po
爆笑 bao'xiao
爆炸 bao'zha
爆竹 bao'zhu
豹子 bao'zi
鲍勃 bao'bo
鲍鱼 bao'yu
卑鄙 bei'bi
卑贱 bei'jian
卑劣 bei'lie
卑微 bei'wei
悲哀 bei'ai
悲惨 bei'can
悲怆 bei'chuang
悲催 bei'cui
悲愤 bei'fen
悲歌 bei'ge
悲观 bei'guan
悲剧 bei'ju
悲凉 bei'liang
悲悯 bei'min
悲鸣 bei'ming
悲情 bei'qing
悲伤 bei'shang
悲叹 bei'tan
悲痛 bei'tong
悲喜 bei'xi
悲壮 bei'zhuang
杯茶 bei'cha
杯酒 bei'jiu
杯具 bei'ju
杯赛 bei'sai
杯水 bei'shui
杯中 bei'zhong
杯子 bei'zi
碑记 bei'ji
碑碣 bei'jie
碑刻 bei'ke
碑林 bei'lin
碑铭 bei'ming
碑帖 bei'tie
碑亭 bei'ting
碑文 bei'wen
碑志 bei'zhi
碑座 bei'zuo
北安 bei'an
北岸 bei'an
北北 bei'bei
北边 bei'bian
北部 bei'bu
北侧 bei'ce
北辰 bei'chen
北川 bei'chuan
北大 bei'da
北岛 bei'dao
北电 bei'dian
北斗 bei'dou
北伐 bei'fa
北方 bei'fang
北非 bei'fei
北风 bei'feng
北国 bei'guo
北海 bei'hai
北韩 bei'han
北汉 bei'han
北航 bei'hang
北极 bei'ji
北江 bei'jiang
北郊 bei'jiao
北街 bei'jie
北京 bei'jing
北凉 bei'liang
北流 bei'liu
北路 bei'lu
北麓 bei'lu
北仑 bei'lun
北美 bei'mei
北门 bei'men
北面 bei'mian
北欧 bei'ou
北漂 bei'piao
北平 bei'ping
北齐 bei'qi
北桥 bei'qiao
北区 bei'qu
北山 bei'shan
北上 bei'shang
北史 bei'shi
北宋 bei'song
北外 bei'wai
北纬 bei'wei
北魏 bei'wei
北亚 bei'ya
北燕 bei'yan
北洋 bei'yang
北邮 bei'you
北苑 bei'yuan
北约 bei'yue
北岳 bei'yue
北站 bei'zhan
北周 bei'zhou
倍的 bei'de
倍感 bei'gan
倍加 bei'jia
倍频 bei'pin
倍受 bei'shou
倍数 bei'shu
倍增 bei'zeng
备案 bei'an
备份 bei'fen
备好 bei'hao
备货 bei'huo
备件 bei'jian
备考 bei'kao
备课 bei'ke
备受 bei'shou
备忘 bei'wang
备选 bei'xuan
备用 bei'yong
备有 bei'you
备战 bei'zhan
备至 bei'zhi
备注 bei'zhu
悖论 bei'lun
背板 bei'ban
背包 bei'bao
背背 bei'bei
背部 bei'bu
背带 bei'dai
背对 bei'dui
背负 bei'fu
背光 bei'guang
背后 bei'hou
背脊 bei'ji
背景 bei'jing
背靠 bei'kao
背离 bei'li
背篓 bei'lou
背面 bei'mian
背叛 bei'pan
背起 bei'qi
背弃 bei'qi
背上 bei'shang
背书 bei'shu
背诵 bei'song
背心 bei'xin
背影 bei'ying
背着 bei'zhe
被爱 bei'ai
被逼 bei'bi
被捕 bei'bu
被打 bei'da
被盗 bei'dao
被动 bei'dong
被罚 bei'fa
被封 bei'feng
被俘 bei'fu
被告 bei'gao
被关 bei'guan
被害 bei'hai
被黑 bei'hei
被毁 bei'hui
被叫 bei'jiao
被禁 bei'jin
被拒 bei'ju
被砍 bei'kan
被控 bei'kong
被扣 bei'kou
被困 bei'kun
被埋 bei'mai
被你 bei'ni
被判 bei'pan
被骗 bei'pian
被迫 bei'po
被抢 bei'qiang
被人 bei'ren
被褥 bei'ru
被杀 bei'sha
被删 bei'shan
被他 bei'ta
被套 bei'tao
被偷 bei'tou
被问 bei'wen
被窝 bei'wo
被我 bei'wo
被吓 bei'xia
被选 bei'xuan
被压 bei'ya
被砸 bei'za
被炸 bei'zha
被指 bei'zhi
被抓 bei'zhua
被撞 bei'zhuang
被子 bei'zi
贝贝 bei'bei
贝尔 bei'er
贝壳 bei'ke
贝克 bei'ke
贝拉 bei'la
贝勒 bei'le
贝类 bei'lei
贝利 bei'li
贝母 bei'mu
贝宁 bei'ning
贝斯 bei'si
贝塔 bei'ta
辈出 bei'chu
辈分 bei'fen
辈份 bei'fen
辈子 bei'zi
奔奔 ben'ben
奔波 ben'bo
奔驰 ben'chi
奔放 ben'fang
奔赴 ben'fu
奔流 ben'liu
奔马 ben'ma
奔跑 ben'pao
奔去 ben'qu
奔丧 ben'sang
奔腾 ben'teng
奔袭 ben'xi
奔向 ben'xiang
奔走 ben'zou
本案 ben'an
本版 ben'ban
本报 ben'bao
本本 ben'ben
本币 ben'bi
本病 ben'bing
本部 ben'bu
本草 ben'cao
本厂 ben'chang
本场 ben'chang
本次 ben'ci
本村 ben'cun
本岛 ben'dao
本地 ben'di
本店 ben'dian
本法 ben'fa
本方 ben'fang
本分 ben'fen
本该 ben'gai
本国 ben'guo
本行 ben'hang
本机 ben'ji
本级 ben'ji
本季 ben'ji
本家 ben'jia
本节 ben'jie
本届 ben'jie
本金 ben'jin
本就 ben'jiu
本剧 ben'ju
本刊 ben'kan
本科 ben'ke
本来 ben'lai
本领 ben'ling
本轮 ben'lun
本名 ben'ming
本末 ben'mo
本能 ben'neng
本年 ben'nian
本篇 ben'pian
本片 ben'pian
本品 ben'pin
本期 ben'qi
本钱 ben'qian
本区 ben'qu
本人 ben'ren
本色 ben'se
本山 ben'shan
本身 ben'shen
本省 ben'sheng
本事 ben'shi
本市 ben'shi
本是 ben'shi
本书 ben'shu
本所 ben'suo
本题 ben'ti
本体 ben'ti
本田 ben'tian
本条 ben'tiao
本帖 ben'tie
本贴 ben'tie
本土 ben'tu
本网 ben'wang
本位 ben'wei
本文 ben'wen
本无 ben'wu
本息 ben'xi
本溪 ben'xi
本县 ben'xian
本想 ben'xiang
本校 ben'xiao
本性 ben'xing
本页 ben'ye
本已 ben'yi
本义 ben'yi
本意 ben'yi
本应 ben'ying
本源 ben'yuan
本院 ben'yuan
本月 ben'yue
本站 ben'zhan
本章 ben'zhang
本着 ben'zhe
本职 ben'zhi
本质 ben'zhi
本周 ben'zhou
本州 ben'zhou
本子 ben'zi
本组 ben'zu
本作 ben'zuo
苯胺 ben'an
苯苯 ben'ben
笨蛋 ben'dan
笨的 ben'de
笨重 ben'zhong
笨猪 ben'zhu
笨拙 ben'zhuo
崩溃 beng'kui
崩盘 beng'pan
崩塌 beng'ta
绷带 beng'dai
绷紧 beng'jin
泵站 beng'zhan
蹦出 beng'chu
蹦极 beng'ji
迸发 beng'fa
逼到 bi'dao
逼得 bi'de
逼供 bi'gong
逼近 bi'jin
逼你 bi'ni
逼平 bi'ping
逼迫 bi'po
逼人 bi'ren
逼我 bi'wo
逼着 bi'zhe
逼真 bi'zhen
荸荠 bi'qi
鼻尖 bi'jian
鼻孔 bi'kong
鼻梁 bi'liang
鼻腔 bi'qiang
鼻涕 bi'ti
鼻血 bi'xue
鼻烟 bi'yan
鼻炎 bi'yan
鼻音 bi'yin
鼻子 bi'zi
鼻祖 bi'zu
匕首 bi'shou
彼岸 bi'an
彼此 bi'ci
彼得 bi'de
彼时 bi'shi
比比 bi'bi
比对 bi'dui
比尔 bi'er
比方 bi'fang
比分 bi'fen
比干 bi'gan
比划 bi'hua
比价 bi'jia
比肩 bi'jian
比较 bi'jiao
比例 bi'li
比利 bi'li
比邻 bi'lin
比率 bi'lv
比你 bi'ni
比拟 bi'ni
比拼 bi'pin
比起 bi'qi
比前 bi'qian
比丘 bi'qiu
比如 bi'ru
比萨 bi'sa
比赛 bi'sai
比上 bi'shang
比试 bi'shi
比谁 bi'shui
比他 bi'ta
比她 bi'ta
比特 bi'te
比我 bi'wo
比武 bi'wu
比亚 bi'ya
比翼 bi'yi
比喻 bi'yu
比照 bi'zhao
比值 bi'zhi
比重 bi'zhong
比作 bi'zuo
笔笔 bi'bi
笔触 bi'chu
笔调 bi'diao
笔法 bi'fa
笔锋 bi'feng
笔划 bi'hua
笔画 bi'hua
笔迹 bi'ji
笔记 bi'ji
笔架 bi'jia
笔尖 bi'jian
笔力 bi'li
笔录 bi'lu
笔迷 bi'mi
笔名 bi'ming
笔墨 bi'mo
笔钱 bi'qian
笔试 bi'shi
笔顺 bi'shun
笔谈 bi'tan
笔挺 bi'ting
笔头 bi'tou
笔误 bi'wu
笔下 bi'xia
笔译 bi'yi
笔账 bi'zhang
笔者 bi'zhe
笔直 bi'zhi
鄙人 bi'ren
鄙视 bi'shi
鄙夷 bi'yi
壁虎 bi'hu
壁画 bi'hua
壁垒 bi'lei
壁炉 bi'lu
壁球 bi'qiu
壁上 bi'shang
壁纸 bi'zhi
婢女 bi'nv
币制 bi'zhi
币种 bi'zhong
庇护 bi'hu
弊病 bi'bing
弊端 bi'duan
必备 bi'bei
必得 bi'dei
必定 bi'ding
必读 bi'du
必将 bi'jiang
必经 bi'jing
必究 bi'jiu
必看 bi'kan
必然 bi'ran
必杀 bi'sha
必胜 bi'sheng
必是 bi'shi
必死 bi'si
必填 bi'tian
必先 bi'xian
必修 bi'xiu
必需 bi'xu
必须 bi'xu
必要 bi'yao
必应 bi'ying
必有 bi'you
毕节 bi'jie
毕竟 bi'jing
毕升 bi'sheng
毕生 bi'sheng
毕业 bi'ye
碧波 bi'bo
碧海 bi'hai
碧蓝 bi'lan
碧绿 bi'lv
碧水 bi'shui
碧瓦 bi'wa
碧血 bi'xue
碧玉 bi'yu
碧云 bi'yun
臂膀 bi'bang
臂章 bi'zhang
辟邪 bi'xie
辟谣 pi'yao
避风 bi'feng
避讳 bi'hui
避开 bi'kai
避免 bi'mian
避难 bi'nan
避暑 bi'shu
避税 bi'shui
避险 bi'xian
避邪 bi'xie
避孕 bi'yun
闭关 bi'guan
闭合 bi'he
闭环 bi'huan
闭口 bi'kou
闭门 bi'men
闭幕 bi'mu
闭塞 bi'se
闭上 bi'shang
闭锁 bi'suo
闭眼 bi'yan
闭着 bi'zhe
闭嘴 bi'zui
陛下 bi'xia
编成 bian'cheng
编程 bian'cheng
编次 bian'ci
编导 bian'dao
编队 bian'dui
编号 bian'hao
编辑 bian'ji
编剧 bian'ju
编码 bian'ma
编排 bian'pai
编曲 bian'qu
编入 bian'ru
编审 bian'shen
编舞 bian'wu
编写 bian'xie
编修 bian'xiu
编选 bian'xuan
编译 bian'yi
编印 bian'yin
编造 bian'zao
编者 bian'zhe
编织 bian'zhi
编制 bian'zhi
编著 bian'zhu
编撰 bian'zhuan
编组 bian'zu
编纂 bian'zuan
蝙蝠 bian'fu
边边 bian'bian
边城 bian'cheng
边吃 bian'chi
边陲 bian'chui
边地 bian'di
边度 bian'du
边防 bian'fang
边锋 bian'feng
边个 bian'ge
边关 bian'guan
边际 bian'ji
边疆 bian'jiang
边角 bian'jiao
边界 bian'jie
边境 bian'jing
边看 bian'kan
边框 bian'kuang
边路 bian'lu
边坡 bian'po
边区 bian'qu
边塞 bian'sai
边上 bian'shang
边说 bian'shuo
边线 bian'xian
边厢 bian'xiang
边沿 bian'yan
边缘 bian'yuan
边远 bian'yuan
鞭策 bian'ce
鞭打 bian'da
鞭炮 bian'pao
鞭挞 bian'ta
鞭子 bian'zi
匾额 bian'e
扁担 bian'dan
扁平 bian'ping
贬斥 bian'chi
贬低 bian'di
贬义 bian'yi
贬谪 bian'zhe
贬值 bian'zhi
便把 bian'ba
便被 bian'bei
便便 bian'bian pian'pian
便成 bian'cheng
便当 bian'dang
便道 bian'dao
便会 bian'hui
便将 bian'jiang
便捷 bian'jie
便可 bian'ke
便利 bian'li
便秘 bian'mi
便民 bian'min
便能 bian'neng
便士 bian'shi
便是 bian'shi
便条 bian'tiao
便向 bian'xiang
便携 bian'xie
便要 bian'yao
便衣 bian'yi
便宜 pian'yi
便以 bian'yi
便已 bian'yi
便有 bian'you
便又 bian'you
便于 bian'yu
便在 bian'zai
便知 bian'zhi
变白 bian'bai
变差 bian'cha
变长 bian'chang
变成 bian'cheng
变大 bian'da
变得 bian'de
变的 bian'de
变电 bian'dian
变调 bian'diao
变动 bian'dong
变法 bian'fa
变革 bian'ge
变更 bian'geng
变故 bian'gu
变好 bian'hao
变黑 bian'hei
变红 bian'hong
变化 bian'hua
变坏 bian'huai
变幻 bian'huan
变换 bian'huan
变黄 bian'huang
变回 bian'hui
变焦 bian'jiao
变老 bian'lao
变了 bian'le
变脸 bian'lian
变量 bian'liang
变卖 bian'mai
变慢 bian'man
变暖 bian'nuan
变频 bian'pin
变迁 bian'qian
变色 bian'se
变身 bian'shen
变数 bian'shu
变速 bian'su
变态 bian'tai
变体 bian'ti
变通 bian'tong
变为 bian'wei
变味 bian'wei
变文 bian'wen
变现 bian'xian
变相 bian'xiang
变小 bian'xiao
变心 bian'xin
变形 bian'xing
变性 bian'xing
变样 bian'yang
变异 bian'yi
变质 bian'zhi
变种 bian'zhong
汴梁 bian'liang
辨别 bian'bie
辨认 bian'ren
辨识 bian'shi
辨析 bian'xi
辨证 bian'zheng
辩驳 bian'bo
辩护 bian'hu
辩解 bian'jie
辩论 bian'lun
辩证 bian'zheng
辫子 bian'zi
遍布 bian'bu
遍地 bian'di
遍及 bian'ji
遍历 bian'li
彪悍 biao'han
标榜 biao'bang
标本 biao'ben
标兵 biao'bing
标称 biao'cheng
标尺 biao'chi
标出 biao'chu
标的 biao'di
标点 biao'dian
标定 biao'ding
标段 biao'duan
标杆 biao'gan
标高 biao'gao
标号 biao'hao
标记 biao'ji
标价 biao'jia
标明 biao'ming
标牌 biao'pai
标配 biao'pei
标签 biao'qian
标枪 biao'qiang
标识 biao'shi:94.5958% biao'zhi:5.4042%
标示 biao'shi
标书 biao'shu
标题 biao'ti
标有 biao'you
标语 biao'yu
标志 biao'zhi
标致 biao'zhi
标注 biao'zhu
标准 biao'zhun
镖客 biao'ke
飙车 biao'che
飙升 biao'sheng
飚车 biao'che
婊子 biao'zi
表白 biao'bai
表层 biao'ceng
表达 biao'da
表单 biao'dan
表弟 biao'di
表哥 biao'ge
表格 biao'ge
表姐 biao'jie
表决 biao'jue
表里 biao'li
表露 biao'lu
表率 biao'shuai
表妹 biao'mei
表面 biao'mian
表明 biao'ming
表盘 biao'pan
表皮 biao'pi
表亲 biao'qin
表情 biao'qing
表示 biao'shi
表述 biao'shu
表态 biao'tai
表头 biao'tou
表现 biao'xian
表象 biao'xiang
表兄 biao'xiong
表演 biao'yan
表扬 biao'yang
表意 biao'yi
表音 biao'yin
表彰 biao'zhang
表征 biao'zheng
表中 biao'zhong
表字 biao'zi
憋屈 bie'qu
憋死 bie'si
憋着 bie'zhe
别把 bie'ba
别称 bie'cheng
别处 bie'chu
别打 bie'da
别的 bie'de
别动 bie'dong
别个 bie'ge
别怪 bie'guai
别管 bie'guan
别国 bie'guo
别号 bie'hao
别急 bie'ji
别家 bie'jia
别具 bie'ju
别看 bie'kan
别克 bie'ke
别哭 bie'ku
别来 bie'lai
别离 bie'li
别买 bie'mai
别名 bie'ming
别拿 bie'na
别扭 bie'niu
别怕 bie'pa
别去 bie'qu
别让 bie'rang
别人 bie'ren
别墅 bie'shu
别说 bie'shuo
别太 bie'tai
别提 bie'ti
别忘 bie'wang
别问 bie'wen
别无 bie'wu
别想 bie'xiang
别样 bie'yang
别用 bie'yong
别有 bie'you
别再 bie'zai
别在 bie'zai
别致 bie'zhi
别走 bie'zou
蹩脚 bie'jiao
宾川 bin'chuan
宾得 bin'de
宾馆 bin'guan
宾客 bin'ke
宾利 bin'li
宾县 bin'xian
宾阳 bin'yang
宾语 bin'yu
宾州 bin'zhou
宾主 bin'zhu
彬彬 bin'bin
彬县 bin'xian
槟城 bin'cheng
槟榔 bing'lang
滨海 bin'hai
滨江 bin'jiang
滨州 bin'zhou
濒临 bin'lin
濒危 bin'wei
缤纷 bin'fen
殡葬 bin'zang
鬓发 bin'fa
兵变 bing'bian
兵部 bing'bu
兵船 bing'chuan
兵队 bing'dui
兵法 bing'fa
兵家 bing'jia
兵力 bing'li
兵马 bing'ma
兵器 bing'qi
兵权 bing'quan
兵士 bing'shi
兵书 bing'shu
兵团 bing'tuan
兵役 bing'yi
兵营 bing'ying
兵员 bing'yuan
兵站 bing'zhan
兵种 bing'zhong
冰雹 bing'bao
冰冰 bing'bing
冰川 bing'chuan
冰刀 bing'dao
冰岛 bing'dao
冰点 bing'dian
冰冻 bing'dong
冰儿 bing'er
冰法 bing'fa
冰封 bing'feng
冰盖 bing'gai
冰棍 bing'gun
冰河 bing'he
冰壶 bing'hu
冰火 bing'huo
冰晶 bing'jing
冰块 bing'kuai
冰冷 bing'leng
冰凉 bing'liang
冰龙 bing'long
冰期 bing'qi
冰球 bing'qiu
冰山 bing'shan
冰蚀 bing'shi
冰释 bing'shi
冰霜 bing'shuang
冰水 bing'shui
冰塔 bing'ta
冰糖 bing'tang
冰箱 bing'xiang
冰鞋 bing'xie
冰心 bing'xin
冰雪 bing'xue
冰镇 bing'zhen
丙辰 bing'chen
丙肝 bing'gan
丙戌 bing'xu
丙申 bing'shen
丙酮 bing'tong
丙午 bing'wu
丙寅 bing'yin
丙子 bing'zi
秉承 bing'cheng
秉持 bing'chi
秉公 bing'gong
秉性 bing'xing
饼干 bing'gan
饼子 bing'zi
并按 bing'an
并把 bing'ba
并报 bing'bao
并被 bing'bei
并不 bing'bu
并称 bing'cheng
并处 bing'chu
并从 bing'cong
并存 bing'cun
并对 bing'dui
并发 bing'fa
并非 bing'fei
并给 bing'gei
并购 bing'gou
并行 bing'xing
并肩 bing'jian
并将 bing'jiang
并进 bing'jin
并经 bing'jing
并举 bing'ju
并可 bing'ke
并口 bing'kou
并立 bing'li
并联 bing'lian
并列 bing'lie
并没 bing'mei
并能 bing'neng
并排 bing'pai
并且 bing'qie
并请 bing'qing
并让 bing'rang
并入 bing'ru
并使 bing'shi
并为 bing'wei
并未 bing'wei
并无 bing'wu
并向 bing'xiang
并以 bing'yi
并已 bing'yi
并用 bing'yong
并由 bing'you
并有 bing'you
并于 bing'yu
并与 bing'yu
并在 bing'zai
并重 bing'zhong
并作 bing'zuo
摒弃 bing'qi
病变 bing'bian
病程 bing'cheng
病虫 bing'chong
病床 bing'chuang
病倒 bing'dao
病毒 bing'du
病房 bing'fang
病夫 bing'fu
病故 bing'gu
病害 bing'hai
病患 bing'huan
病机 bing'ji
病假 bing'jia
病菌 bing'jun
病理 bing'li
病例 bing'li
病历 bing'li
病魔 bing'mo
病情 bing'qing
病人 bing'ren
病史 bing'shi
病逝 bing'shi
病死 bing'si
病态 bing'tai
病痛 bing'tong
病危 bing'wei
病因 bing'yin
病友 bing'you
病愈 bing'yu
病原 bing'yuan
病院 bing'yuan
病灶 bing'zao
病症 bing'zheng
病重 bing'zhong
拨出 bo'chu
拨打 bo'da
拨动 bo'dong
拨付 bo'fu
拨号 bo'hao
拨开 bo'kai
拨款 bo'kuan
拨弄 bo'nong
拨通 bo'tong
播报 bo'bao
播出 bo'chu
播放 bo'fang
播客 bo'ke
播音 bo'yin
播映 bo'ying
播种 bo'zhong
波霸 bo'ba
波波 bo'bo
波长 bo'chang
波导 bo'dao
波德 bo'de
波动 bo'dong
波段 bo'duan
波恩 bo'en
波尔 bo'er
波黑 bo'hei
波鸿 bo'hong
波及 bo'ji
波兰 bo'lan
波澜 bo'lan
波浪 bo'lang
波里 bo'li
波罗 bo'luo
波斯 bo'si
波涛 bo'tao
波特 bo'te
波纹 bo'wen
波形 bo'xing
波音 bo'yin
波折 bo'zhe
玻璃 bo'li
菠菜 bo'cai
菠萝 bo'luo
亳州 bo'zhou
伯伯 bo'bo
伯恩 bo'en
伯父 bo'fu
伯格 bo'ge
伯爵 bo'jue
伯乐 bo'le
伯母 bo'mu
勃勃 bo'bo
勃利 bo'li
勃起 bo'qi
博爱 bo'ai
博鳌 bo'ao
博白 bo'bai
博彩 bo'cai
博大 bo'da
博导 bo'dao
博得 bo'de
博德 bo'de
博格 bo'ge
博会 bo'hui
博克 bo'ke
博客 bo'ke
博览 bo'lan
博罗 bo'luo
博取 bo'qu
博时 bo'shi
博世 bo'shi
博士 bo'shi
博文 bo'wen
博物 bo'wu
博学 bo'xue
博雅 bo'ya
博弈 bo'yi
博友 bo'you
帛画 bo'hua
搏斗 bo'dou
搏击 bo'ji
搏杀 bo'sha
搏战 bo'zhan
柏林 bo'lin
柏树 bai'shu
柏油 bai'you
柏芝 bai'zhi
泊位 bo'wei
渤海 bo'hai
脖颈 bo'jing
脖子 bo'zi
铂金 bo'jin
驳斥 bo'chi
驳回 bo'hui
簸箕 bo'ji
卜辞 bu'ci
卜筮 bu'shi
不爱 bu'ai
不安 bu'an
不按 bu'an
不把 bu'ba
不败 bu'bai
不办 bu'ban
不包 bu'bao
不保 bu'bao
不报 bu'bao
不抱 bu'bao
不被 bu'bei
不比 bu'bi
不必 bu'bi
不便 bu'bian
不变 bu'bian
不测 bu'ce
不曾 bu'ceng
不差 bu'cha
不常 bu'chang
不长 bu'chang:70.0020% bu'zhang:29.9980%
不畅 bu'chang
不成 bu'cheng
不吃 bu'chi
不迟 bu'chi
不齿 bu'chi
不啻 bu'chi
不愁 bu'chou
不出 bu'chu
不穿 bu'chuan
不辍 bu'chuo
不存 bu'cun
不错 bu'cuo
不答 bu'da
不打 bu'da
不大 bu'da
不带 bu'dai
不戴 bu'dai
不丹 bu'dan
不单 bu'dan
不但 bu'dan
不当 bu'dang
不倒 bu'dao
不到 bu'dao
不得 bu'de
不等 bu'deng
不低 bu'di
不敌 bu'di
不掉 bu'diao
不调 bu'tiao
不跌 bu'die
不迭 bu'die
不定 bu'ding
不懂 bu'dong
不动 bu'dong
不独 bu'du
不读 bu'du
不短 bu'duan
不断 bu'duan
不对 bu'dui
不多 bu'duo
不饿 bu'e
不二 bu'er
不发 bu'fa
不乏 bu'fa
不法 bu'fa
不凡 bu'fan
不烦 bu'fan
不妨 bu'fang
不放 bu'fang
不菲 bu'fei
不分 bu'fen
不服 bu'fu
不符 bu'fu
不复 bu'fu
不负 bu'fu
不该 bu'gai
不改 bu'gai
不干 bu'gan
不甘 bu'gan
不敢 bu'gan
不高 bu'gao
不搞 bu'gao
不给 bu'gei
不跟 bu'gen
不公 bu'gong
不够 bu'gou
不顾 bu'gu
不乖 bu'guai
不怪 bu'guai
不关 bu'guan
不管 bu'guan
不惯 bu'guan
不光 bu'guang
不归 bu'gui
不轨 bu'gui
不贵 bu'gui
不过 bu'guo
不还 bu'huan
不含 bu'han
不行 bu'xing
不好 bu'hao
不喝 bu'he
不合 bu'he
不和 bu'he
不黑 bu'hei
不花 bu'hua
不坏 bu'huai
不换 bu'huan
不慌 bu'huang
不回 bu'hui
不悔 bu'hui
不会 bu'hui
不活 bu'huo
不羁 bu'ji
不及 bu'ji
不急 bu'ji
不济 bu'ji
不计 bu'ji
不佳 bu'jia
不加 bu'jia
不假 bu'jia
不嫁 bu'jia
不减 bu'jian
不见 bu'jian
不讲 bu'jiang
不降 bu'jiang
不交 bu'jiao
不叫 bu'jiao
不接 bu'jie
不洁 bu'jie
不解 bu'jie
不仅 bu'jin
不尽 bu'jin
不禁 bu'jin
不进 bu'jin
不经 bu'jing
不敬 bu'jing
不久 bu'jiu
不就 bu'jiu
不救 bu'jiu
不拘 bu'ju
不具 bu'ju
不惧 bu'ju
不绝 bu'jue
不觉 bu'jue
不均 bu'jun
不卡 bu'ka
不开 bu'kai
不堪 bu'kan
不看 bu'kan
不靠 bu'kao
不可 bu'ke
不肯 bu'ken
不扣 bu'kou
不哭 bu'ku
不快 bu'kuai
不亏 bu'kui
不愧 bu'kui
不拉 bu'la
不来 bu'lai
不赖 bu'lai
不老 bu'lao
不了 bu'le:18.9919% bu'liao:81.0081%
不累 bu'lei
不冷 bu'leng
不离 bu'li
不理 bu'li
不利 bu'li
不力 bu'li
不练 bu'lian
不良 bu'liang
不亮 bu'liang
不料 bu'liao
不吝 bu'lin
不灵 bu'ling
不留 bu'liu
不漏 bu'lou
不露 bu'lu
不乱 bu'luan
不论 bu'lun
不落 bu'luo
不买 bu'mai
不卖 bu'mai
不满 bu'man
不慢 bu'man
不忙 bu'mang
不美 bu'mei
不免 bu'mian
不妙 bu'miao
不灭 bu'mie
不明 bu'ming
不拿 bu'na
不耐 bu'nai
不难 bu'nan
不能 bu'neng
不怕 bu'pa
不胖 bu'pang
不跑 bu'pao
不赔 bu'pei
不配 bu'pei
不碰 bu'peng
不平 bu'ping
不破 bu'po
不齐 bu'qi
不起 bu'qi
不浅 bu'qian
不强 bu'qiang
不巧 bu'qiao
不清 bu'qing
不轻 bu'qing
不求 bu'qiu
不屈 bu'qu
不去 bu'qu
不全 bu'quan
不缺 bu'que
不然 bu'ran
不让 bu'rang
不热 bu're
不忍 bu'ren
不认 bu'ren
不容 bu'rong
不如 bu'ru
不入 bu'ru
不散 bu'san
不杀 bu'sha
不傻 bu'sha
不善 bu'shan
不伤 bu'shang
不上 bu'shang
不少 bu'shao
不舍 bu'she
不设 bu'she
不深 bu'shen
不慎 bu'shen
不甚 bu'shen
不生 bu'sheng
不胜 bu'sheng
不失 bu'shi
不实 bu'shi
不时 bu'shi
不识 bu'shi
不是 bu'shi
不适 bu'shi
不收 bu'shou
不守 bu'shou
不受 bu'shou
不输 bu'shu
不熟 bu'shu
不衰 bu'shuai
不帅 bu'shuai
不爽 bu'shuang
不睡 bu'shui
不顺 bu'shun
不说 bu'shuo
不思 bu'si
不死 bu'si
不似 bu'si
不送 bu'song
不俗 bu'su
不算 bu'suan
不太 bu'tai
不谈 bu'tan
不疼 bu'teng
不提 bu'ti
不跳 bu'tiao
不听 bu'ting
不停 bu'ting
不通 bu'tong
不同 bu'tong
不痛 bu'tong
不透 bu'tou
不退 bu'tui
不脱 bu'tuo
不妥 bu'tuo
不外 bu'wai
不完 bu'wan
不玩 bu'wan
不晚 bu'wan
不枉 bu'wang
不忘 bu'wang
不为 bu'wei
不惟 bu'wei
不畏 bu'wei
不稳 bu'wen
不问 bu'wen
不无 bu'wu
不误 bu'wu
不息 bu'xi
不惜 bu'xi
不喜 bu'xi
不洗 bu'xi
不暇 bu'xia
不下 bu'xia
不嫌 bu'xian
不限 bu'xian
不相 bu'xiang
不祥 bu'xiang
不详 bu'xiang
不想 bu'xiang
不像 bu'xiang
不象 bu'xiang
不小 bu'xiao
不孝 bu'xiao
不笑 bu'xiao
不肖 bu'xiao
不写 bu'xie
不屑 bu'xie
不懈 bu'xie
不谢 bu'xie
不信 bu'xin
不醒 bu'xing
不幸 bu'xing
不休 bu'xiu
不朽 bu'xiu
不需 bu'xu
不须 bu'xu
不许 bu'xu
不选 bu'xuan
不学 bu'xue
不雅 bu'ya
不严 bu'yan
不言 bu'yan
不厌 bu'yan
不要 bu'yao
不也 bu'ye
不一 bu'yi
不宜 bu'yi
不以 bu'yi
不已 bu'yi
不意 bu'yi
不易 bu'yi
不应 bu'ying
不赢 bu'ying
不用 bu'yong
不由 bu'you
不予 bu'yu
不语 bu'yu
不育 bu'yu
不远 bu'yuan
不愿 bu'yuan
不悦 bu'yue
不孕 bu'yun
不再 bu'zai
不在 bu'zai
不早 bu'zao
不沾 bu'zhan
不占 bu'zhan
不涨 bu'zhang
不找 bu'zhao
不着 bu'zhao
不振 bu'zhen
不争 bu'zheng
不正 bu'zheng
不支 bu'zhi
不知 bu'zhi
不值 bu'zhi
不只 bu'zhi
不止 bu'zhi
不治 bu'zhi
不致 bu'zhi
不中 bu'zhong
不忠 bu'zhong
不重 bu'zhong
不住 bu'zhu
不转 bu'zhuan
不赚 bu'zhuan
不装 bu'zhuang
不准 bu'zhun
不走 bu'zou
不足 bu'zu
不作 bu'zuo
不做 bu'zuo
卟啉 bu'lin
哺乳 bu'ru
哺育 bu'yu
捕获 bu'huo
捕鲸 bu'jing
捕捞 bu'lao
捕猎 bu'lie
捕杀 bu'sha
捕食 bu'shi
捕手 bu'shou
捕头 bu'tou
捕鱼 bu'yu
捕捉 bu'zhuo
补办 bu'ban
补补 bu'bu
补仓 bu'cang
补偿 bu'chang
补充 bu'chong
补丁 bu'ding
补发 bu'fa
补钙 bu'gai
补给 bu'gei:27.0036% bu'ji:72.9964%
补货 bu'huo
补交 bu'jiao
补缴 bu'jiao
补救 bu'jiu
补考 bu'kao
补课 bu'ke
补录 bu'lu
补品 bu'pin
补齐 bu'qi
补气 bu'qi
补上 bu'shang
补肾 bu'shen
补水 bu'shui
补贴 bu'tie
补习 bu'xi
补选 bu'xuan
补血 bu'xue
补遗 bu'yi
补涨 bu'zhang
补助 bu'zhu
补足 bu'zu
布袋 bu'dai
布道 bu'dao
布点 bu'dian
布丁 bu'ding
布兜 bu'dou
布尔 bu'er
布防 bu'fang
布冯 bu'feng
布告 bu'gao
布谷 bu'gu
布吉 bu'ji
布景 bu'jing
布局 bu'ju
布拉 bu'la
布朗 bu'lang
布雷 bu'lei
布料 bu'liao
布鲁 bu'lu
布满 bu'man
布匹 bu'pi
布施 bu'shi
布什 bu'shi
布托 bu'tuo
布线 bu'xian
布鞋 bu'xie
布衣 bu'yi
布艺 bu'yi
布展 bu'zhan
布置 bu'zhi
步兵 bu'bing
步步 bu'bu
步调 bu'diao
步伐 bu'fa
步法 bu'fa
步行 bu'xing
步进 bu'jin
步履 bu'lv
步枪 bu'qiang
步入 bu'ru
步摇 bu'yao
步骤 bu'zhou
步子 bu'zi
簿记 bu'ji
部长 bu'zhang
部队 bu'dui
部分 bu'fen
部份 bu'fen
部副 bu'fu
部级 bu'ji
部件 bu'jian
部落 bu'luo
部门 bu'men
部首 bu'shou
部属 bu'shu
部署 bu'shu
部委 bu'wei
部位 bu'wei
部下 bu'xia
部族 bu'zu
擦擦 ca'ca
擦掉 ca'diao
擦干 ca'gan
擦汗 ca'han
擦了 ca'le
擦亮 ca'liang
擦去 ca'qu
擦拭 ca'shi
擦洗 ca'xi
擦着 ca'zhe
猜猜 cai'cai
猜测 cai'ce
猜出 cai'chu
猜错 cai'cuo
猜到 cai'dao
猜对 cai'dui
猜忌 cai'ji
猜拳 cai'quan
猜想 cai'xiang
猜疑 cai'yi
猜中 cai'zhong
才把 cai'ba
才被 cai'bei
才不 cai'bu
才从 cai'cong
才到 cai'dao
才得 cai'de
才对 cai'dui
才干 cai'gan
才敢 cai'gan
才刚 cai'gang
才给 cai'gei
才怪 cai'guai
才行 cai'xing
才好 cai'hao
才华 cai'hua
才回 cai'hui
才会 cai'hui
才叫 cai'jiao
才可 cai'ke
才肯 cai'ken
才来 cai'lai
才买 cai'mai
才能 cai'neng
才女 cai'nv
才气 cai'qi
才情 cai'qing
才去 cai'qu
才让 cai'rang
才使 cai'shi
才是 cai'shi
才睡 cai'shui
才说 cai'shuo
才算 cai'suan
才学 cai'xue
才要 cai'yao
才艺 cai'yi
才用 cai'yong
才有 cai'you
才知 cai'zhi
才智 cai'zhi
才子 cai'zi
才走 cai'zou
材料 cai'liao
材质 cai'zhi
裁撤 cai'che
裁定 cai'ding
裁缝 cai'feng
裁减 cai'jian
裁剪 cai'jian
裁决 cai'jue
裁军 cai'jun
裁判 cai'pan
裁员 cai'yuan
财宝 cai'bao
财报 cai'bao
财帛 cai'bo
财产 cai'chan
财长 cai'zhang
财大 cai'da
财阀 cai'fa
财富 cai'fu
财会 cai'kuai
财经 cai'jing
财力 cai'li
财贸 cai'mao
财年 cai'nian
财神 cai'shen
财税 cai'shui
财团 cai'tuan
财务 cai'wu
财物 cai'wu
财险 cai'xian
财源 cai'yuan
财运 cai'yun
财政 cai'zheng
财主 cai'zhu
彩电 cai'dian
彩盒 cai'he
彩虹 cai'hong
彩画 cai'hua
彩绘 cai'hui
彩铃 cai'ling
彩民 cai'min
彩排 cai'pai
彩票 cai'piao
彩屏 cai'ping
彩旗 cai'qi
彩色 cai'se
彩霞 cai'xia
彩信 cai'xin
彩页 cai'ye
彩云 cai'yun
彩妆 cai'zhuang
踩踩 cai'cai
踩到 cai'dao
踩死 cai'si
踩踏 cai'ta
踩在 cai'zai
踩着 cai'zhe
采编 cai'bian
采伐 cai'fa
采访 cai'fang
采风 cai'feng
采购 cai'gou
采光 cai'guang
采花 cai'hua
采集 cai'ji
采掘 cai'jue
采矿 cai'kuang
采煤 cai'mei
采纳 cai'na
采暖 cai'nuan
采取 cai'qu
采收 cai'shou
采写 cai'xie
采样 cai'yang
采药 cai'yao
采用 cai'yong
采油 cai'you
采摘 cai'zhai
采制 cai'zhi
菜菜 cai'cai
菜场 cai'chang
菜单 cai'dan
菜刀 cai'dao
菜地 cai'di
菜馆 cai'guan
菜花 cai'hua
菜价 cai'jia
菜鸟 cai'niao
菜农 cai'nong
菜品 cai'pin
菜谱 cai'pu
菜式 cai'shi
菜系 cai'xi
菜肴 cai'yao
菜园 cai'yuan
蔡锷 cai'e
蔡琴 cai'qin
蔡襄 cai'xiang
参拜 can'bai
参保 can'bao
参差 cen'ci
参股 can'gu
参观 can'guan
参合 can'he
参会 can'hui
参加 can'jia
参见 can'jian
参军 can'jun
参看 can'kan
参考 can'kao
参谋 can'mou
参评 can'ping
参赛 can'sai
参数 can'shu
参孙 can'sun
参选 can'xuan
参演 can'yan
参议 can'yi
参与 can'yu
参阅 can'yue
参赞 can'zan
参展 can'zhan
参战 can'zhan
参照 can'zhao
参政 can'zheng
餐费 can'fei
餐馆 can'guan
餐后 can'hou
餐具 can'ju
餐厅 can'ting
餐饮 can'yin
餐桌 can'zhuo
惭愧 can'kui
残暴 can'bao
残存 can'cun
残废 can'fei
残骸 can'hai
残害 can'hai
残疾 can'ji
残局 can'ju
残卷 can'juan
残酷 can'ku
残联 can'lian
残留 can'liu
残破 can'po
残缺 can'que
残忍 can'ren
残杀 can'sha
残阳 can'yang
残余 can'yu
残渣 can'zha
蚕丛 can'cong
蚕豆 can'dou
蚕食 can'shi
惨案 can'an
惨白 can'bai
惨败 can'bai
惨淡 can'dan
惨叫 can'jiao
惨剧 can'ju
惨烈 can'lie
惨死 can'si
惨痛 can'tong
惨遭 can'zao
惨重 can'zhong
惨状 can'zhuang
灿烂 can'lan
仓储 cang'chu
仓促 cang'cu
仓皇 cang'huang
仓颉 cang'jie
仓库 cang'ku
仓鼠 cang'shu
仓位 cang'wei
沧海 cang'hai
沧桑 cang'sang
沧州 cang'zhou
舱位 cang'wei
苍白 cang'bai
苍苍 cang'cang
苍翠 cang'cui
苍黄 cang'huang
苍劲 cang'jin
苍老 cang'lao
苍凉 cang'liang
苍鹭 cang'lu
苍茫 cang'mang
苍穹 cang'qiong
苍山 cang'shan
苍生 cang'sheng
苍天 cang'tian
苍梧 cang'wu
苍鹰 cang'ying
苍蝇 cang'ying
藏獒 zang'ao
藏宝 cang'bao
藏民 zang'min
藏匿 cang'ni
藏品 cang'pin
藏区 zang'qu
藏人 zang'ren
藏身 cang'shen
藏书 cang'shu
藏文 zang'wen
藏有 cang'you
藏语 zang'yu
藏在 cang'zai
藏着 cang'zhe
藏族 zang'zu
操办 cao'ban
操场 cao'chang
操刀 cao'dao
操控 cao'kong
操劳 cao'lao
操练 cao'lian
操盘 cao'pan
操守 cao'shou
操心 cao'xin
操着 cao'zhe
操纵 cao'zong
操作 cao'zuo
嘈杂 cao'za
曹操 cao'cao
曹锟 cao'kun
曹丕 cao'pi
曹魏 cao'wei
曹植 cao'zhi
草案 cao'an
草本 cao'ben
草草 cao'cao
草场 cao'chang
草丛 cao'cong
草地 cao'di
草稿 cao'gao
草根 cao'gen
草料 cao'liao
草率 cao'shuai
草帽 cao'mao
草莓 cao'mei
草民 cao'min
草木 cao'mu
草拟 cao'ni
草皮 cao'pi
草坪 cao'ping
草书 cao'shu
草堂 cao'tang
草图 cao'tu
草药 cao'yao
草鱼 cao'yu
草原 cao'yuan
侧耳 ce'er
侧面 ce'mian
侧目 ce'mu
侧身 ce'shen
侧田 ce'tian
侧重 ce'zhong
册封 ce'feng
册亨 ce'heng
册子 ce'zi
厕霸 ce'ba
厕所 ce'suo
测测 ce'ce
测出 ce'chu
测得 ce'de
测定 ce'ding
测光 ce'guang
测绘 ce'hui
测控 ce'kong
测量 ce'liang
测评 ce'ping
测试 ce'shi
测速 ce'su
测算 ce'suan
测土 ce'tu
测序 ce'xu
测验 ce'yan
策划 ce'hua
策略 ce'lve
岑巩 cen'gong
层层 ceng'ceng
层次 ceng'ci
层高 ceng'gao
层级 ceng'ji
层楼 ceng'lou
层面 ceng'mian
层云 ceng'yun
层状 ceng'zhuang
曾被 ceng'bei
曾对 ceng'dui
曾哥 zeng'ge
曾巩 zeng'gong
曾获 ceng'huo
曾经 ceng'jing
曾任 ceng'ren
曾是 ceng'shi
曾说 ceng'shuo
曾孙 zeng'sun
曾为 ceng'wei
曾想 ceng'xiang
曾向 ceng'xiang
曾以 ceng'yi
曾因 ceng'yin
曾有 ceng'you
曾于 ceng'yu
曾与 ceng'yu
曾在 ceng'zai
曾祖 zeng'zu
叉叉 cha'cha
叉车 cha'che
叉烧 cha'shao
叉子 cha'zi
插拔 cha'ba
插播 cha'bo
插槽 cha'cao
插到 cha'dao
插队 cha'dui
插花 cha'hua
插画 cha'hua
插件 cha'jian
插进 cha'jin
插卡 cha'ka
插孔 cha'kong
插口 cha'kou
插曲 cha'qu
插入 cha'ru
插上 cha'shang
插手 cha'shou
插头 cha'tou
插图 cha'tu
插秧 cha'yang
插在 cha'zai
插着 cha'zhe
插值 cha'zhi
插嘴 cha'zui
插座 cha'zuo
察觉 cha'jue
察看 cha'kan
查办 cha'ban
查查 cha'cha
查抄 cha'chao
查出 cha'chu
查处 cha'chu
查到 cha'dao
查毒 cha'du
查分 cha'fen
查封 cha'feng
查过 cha'guo
查获 cha'huo
查禁 cha'jin
查看 cha'kan
查理 cha'li
查明 cha'ming
查清 cha'qing
查杀 cha'sha
查实 cha'shi
查收 cha'shou
查询 cha'xun
查验 cha'yan
查阅 cha'yue
查找 cha'zhao
查证 cha'zheng
茶杯 cha'bei
茶匙 cha'chi
茶道 cha'dao
茶馆 cha'guan
茶壶 cha'hu
茶会 cha'hui
茶几 cha'ji
茶具 cha'ju
茶陵 cha'ling
茶楼 cha'lou
茶树 cha'shu
茶水 cha'shui
茶碗 cha'wan
茶叶 cha'ye
茶园 cha'yuan
茶座 cha'zuo
刹车 sha'che
刹那 cha'na
差别 cha'bie
差错 cha'cuo
差得 cha'de
差点 cha'dian
差额 cha'e
差分 cha'fen
差价 cha'jia
差劲 cha'jin
差距 cha'ju
差旅 chai'lv
差评 cha'ping
差事 chai'shi
差异 cha'yi
差役 cha'yi
差值 cha'zhi
诧异 cha'yi
拆除 chai'chu
拆掉 chai'diao
拆分 chai'fen
拆机 chai'ji
拆解 chai'jie
拆开 chai'kai
拆了 chai'le
拆迁 chai'qian
拆散 chai'san
拆下 chai'xia
拆卸 chai'xie
拆装 chai'zhuang
柴火 chai'huo
柴油 chai'you
掺杂 chan'za
搀扶 chan'fu
潺潺 chan'chan
禅林 chan'lin
禅让 shan'rang
禅师 chan'shi
禅院 chan'yuan
禅宗 chan'zong
缠绵 chan'mian
缠绕 chan'rao
缠身 chan'shen
缠着 chan'zhe
缠住 chan'zhu
缠足 chan'zu
蝉联 chan'lian
蟾蜍 chan'chu
谗言 chan'yan
产出 chan'chu
产地 chan'di
产房 chan'fang
产妇 chan'fu
产后 chan'hou
产假 chan'jia
产科 chan'ke
产量 chan'liang
产卵 chan'luan
产能 chan'neng
产品 chan'pin
产前 chan'qian
产区 chan'qu
产权 chan'quan
产生 chan'sheng
产物 chan'wu
产下 chan'xia
产销 chan'xiao
产业 chan'ye
产于 chan'yu
产值 chan'zhi
产自 chan'zi
铲除 chan'chu
铲子 chan'zi
阐明 chan'ming
阐释 chan'shi
阐述 chan'shu
忏悔 chan'hui
娼妓 chang'ji
昌盛 chang'sheng
昌都 chang'du
昌黎 chang'li
昌宁 chang'ning
昌平 chang'ping
猖獗 chang'jue
猖狂 chang'kuang
菖蒲 chang'pu
偿还 chang'huan
偿命 chang'ming
嫦娥 chang'e
尝尝 chang'chang
尝到 chang'dao
尝过 chang'guo
尝试 chang'shi
常被 chang'bei
常常 chang'chang
常吃 chang'chi
常德 chang'de
常规 chang'gui
常昊 chang'hao
常会 chang'hui
常见 chang'jian
常客 chang'ke
常来 chang'lai
常理 chang'li
常量 chang'liang
常绿 chang'lv
常年 chang'nian
常宁 chang'ning
常青 chang'qing
常去 chang'qu
常人 chang'ren
常任 chang'ren
常山 chang'shan
常识 chang'shi
常事 chang'shi
常熟 chang'shu
常数 chang'shu
常说 chang'shuo
常态 chang'tai
常委 chang'wei
常温 chang'wen
常务 chang'wu
常以 chang'yi
常用 chang'yong
常有 chang'you
常在 chang'zai
常州 chang'zhou
常住 chang'zhu
常驻 chang'zhu
徜徉 chang'yang
肠道 chang'dao
肠胃 chang'wei
肠炎 chang'yan
肠子 chang'zi
长安 chang'an
长辈 zhang'bei
长策 chang'ce
长长 chang'chang
长城 chang'cheng
长成 zhang'cheng
长出 zhang'chu
长处 chang'chu
长传 chang'chuan
长春 chang'chun
长达 chang'da
长大 zhang'da
长岛 chang'dao
长到 zhang'dao
长得 zhang'de
长的 chang'de:42.6392% zhang'de:57.3608%
长笛 chang'di
长电 chang'dian
长度 chang'du
长短 chang'duan
长队 chang'dui
长发 chang'fa
长风 chang'feng
长高 zhang'gao
长庚 chang'geng
长工 chang'gong
长官 zhang'guan
长号 chang'hao
长河 chang'he
长虹 chang'hong
长假 chang'jia
长剑 chang'jian
长江 chang'jiang
长焦 chang'jiao
长今 chang'jin
长进 zhang'jin
长久 chang'jiu
长空 chang'kong
长裤 chang'ku
长宽 chang'kuan
长廊 chang'lang
长老 zhang'lao
长乐 chang'le
长了 chang'le:30.0242% zhang'le:69.9758%
长岭 chang'ling
长龙 chang'long
长满 zhang'man
长矛 chang'mao
长眠 chang'mian
长年 chang'nian
长宁 chang'ning
长胖 zhang'pang
长袍 chang'pao
长跑 chang'pao
长篇 chang'pian
长平 chang'ping
长期 chang'qi
长崎 chang'qi
长枪 chang'qiang
长清 chang'qing
长青 chang'qing
长裙 chang'qun
长肉 zhang'rou
长沙 chang'sha
长生 chang'sheng
长石 chang'shi
长势 zhang'shi
长寿 chang'shou
长顺 chang'shun
长孙 zhang'sun
长叹 chang'tan
长天 chang'tian
长条 chang'tiao
长汀 chang'ting
长途 chang'tu
长腿 chang'tui
长尾 chang'wei
长线 chang'xian
长相 zhang'xiang
长效 chang'xiao
长兴 chang'xing
长兄 zhang'xiong
长袖 chang'xiu
长阳 chang'yang
长夜 chang'ye
长椅 chang'yi
长于 chang'yu
长远 chang'yuan
长约 chang'yue
长在 zhang'zai
长者 zhang'zhe
长着 chang'zhe:32.5686% zhang'zhe:67.4314%
长征 chang'zheng
长治 chang'zhi
长子 zhang'zi
长足 chang'zu
厂长 chang'zhang
厂方 chang'fang
厂房 chang'fang
厂家 chang'jia
厂矿 chang'kuang
厂里 chang'li
厂牌 chang'pai
厂区 chang'qu
厂商 chang'shang
厂子 chang'zi
场边 chang'bian
场次 chang'ci
场地 chang'di
场馆 chang'guan
场合 chang'he
场景 chang'jing
场均 chang'jun
场论 chang'lun
场面 chang'mian
场内 chang'nei
场上 chang'shang
场所 chang'suo
场外 chang'wai
场戏 chang'xi
场子 chang'zi
敞开 chang'kai
倡导 chang'dao
倡议 chang'yi
唱出 chang'chu
唱到 chang'dao
唱得 chang'de
唱的 chang'de
唱法 chang'fa
唱歌 chang'ge
唱功 chang'gong
唱过 chang'guo
唱机 chang'ji
唱片 chang'pian
唱起 chang'qi
唱腔 chang'qiang
唱曲 chang'qu
唱完 chang'wan
唱戏 chang'xi
唱响 chang'xiang
唱着 chang'zhe
畅快 chang'kuai
畅谈 chang'tan
畅通 chang'tong
畅想 chang'xiang
畅销 chang'xiao
畅游 chang'you
剿匪 jiao'fei
剿灭 jiao'mie
抄本 chao'ben
抄表 chao'biao
抄底 chao'di
抄家 chao'jia
抄录 chao'lu
抄送 chao'song
抄袭 chao'xi
抄写 chao'xie
绰号 chuo'hao
绰约 chuo'yue
超薄 chao'bao:60.8828% chao'bo:39.1172%
超标 chao'biao
超常 chao'chang
超长 chao'chang
超超 chao'chao
超车 chao'che
超出 chao'chu
超大 chao'da
超导 chao'dao
超低 chao'di
超跌 chao'die
超多 chao'duo
超额 chao'e
超凡 chao'fan
超高 chao'gao
超过 chao'guo
超乎 chao'hu
超级 chao'ji
超酷 chao'ku
超能 chao'neng
超女 chao'nv
超频 chao'pin
超期 chao'qi
超前 chao'qian
超强 chao'qiang
超群 chao'qun
超然 chao'ran
超人 chao'ren
超声 chao'sheng
超生 chao'sheng
超时 chao'shi
超市 chao'shi
超速 chao'su
超脱 chao'tuo
超微 chao'wei
超限 chao'xian
超星 chao'xing
超越 chao'yue
超载 chao'zai
超值 chao'zhi
超重 chao'zhong
钞票 chao'piao
嘲讽 chao'feng
嘲弄 chao'nong
嘲笑 chao'xiao
巢湖 chao'hu
巢穴 chao'xue
潮安 chao'an
潮流 chao'liu
潮汕 chao'shan
潮湿 chao'shi
潮水 chao'shui
潮汐 chao'xi
潮阳 chao'yang
潮州 chao'zhou
吵吵 chao'chao
吵得 chao'de
吵架 chao'jia
吵了 chao'le
吵闹 chao'nao
吵醒 chao'xing
吵着 chao'zhe
炒菜 chao'cai
炒得 chao'de
炒饭 chao'fan
炒房 chao'fang
炒股 chao'gu
炒锅 chao'guo
炒家 chao'jia
炒面 chao'mian
炒作 chao'zuo
车标 che'biao
车车 che'che
车臣 che'chen
车程 che'cheng
车窗 che'chuang
车床 che'chuang
车次 che'ci
车道 che'dao
车灯 che'deng
车顶 che'ding
车队 che'dui
车费 che'fei
车夫 che'fu
车行 che'hang
车后 che'hou
车祸 che'huo
车价 che'jia
车架 che'jia
车间 che'jian
车库 che'ku
车况 che'kuang
车里 che'li
车辆 che'liang
车流 che'liu
车轮 che'lun
车马 che'ma
车门 che'men
车迷 che'mi
车模 che'mo
车内 che'nei
车牌 che'pai
车票 che'piao
车前 che'qian
车上 che'shang
车身 che'shen
车市 che'shi
车手 che'shou
车速 che'su
车坛 che'tan
车体 che'ti
车停 che'ting
车头 che'tou
车外 che'wai
车尾 che'wei
车位 che'wei
车险 che'xian
车厢 che'xiang
车型 che'xing
车用 che'yong
车友 che'you
车载 che'zai
车展 che'zhan
车站 che'zhan
车中 che'zhong
车主 che'zhu
车撞 che'zhuang
车子 che'zi
扯淡 che'dan
扯蛋 che'dan
扯到 che'dao
扯开 che'kai
扯皮 che'pi
扯上 che'shang
扯着 che'zhe
彻底 che'di
彻夜 che'ye
撤兵 che'bing
撤出 che'chu
撤单 che'dan
撤掉 che'diao
撤换 che'huan
撤回 che'hui
撤军 che'jun
撤离 che'li
撤退 che'tui
撤下 che'xia
撤消 che'xiao
撤销 che'xiao
撤职 che'zhi
撤走 che'zou
郴州 chen'zhou
尘埃 chen'ai
尘封 chen'feng
尘世 chen'shi
尘土 chen'tu
尘缘 chen'yuan
晨报 chen'bao
晨晨 chen'chen
晨光 chen'guang
晨练 chen'lian
晨曦 chen'xi
晨星 chen'xing
沉沉 chen'chen
沉船 chen'chuan
沉淀 chen'dian
沉浮 chen'fu
沉积 chen'ji
沉寂 chen'ji
沉降 chen'jiang
沉浸 chen'jin
沉静 chen'jing
沉了 chen'le
沉沦 chen'lun
沉没 chen'mo
沉闷 chen'men
沉迷 chen'mi
沉默 chen'mo
沉溺 chen'ni
沉入 chen'ru
沉睡 chen'shui
沉思 chen'si
沉痛 chen'tong
沉稳 chen'wen
沉香 chen'xiang
沉吟 chen'yin
沉着 chen'zhuo
沉重 chen'zhong
沉醉 chen'zui
臣服 chen'fu
臣子 chen'zi
辰溪 chen'xi
陈冲 chen'chong
陈楚 chen'chu
陈醋 chen'cu
陈腐 chen'fu
陈刚 chen'gang
陈宫 chen'gong
陈规 chen'gui
陈国 chen'guo
陈好 chen'hao
陈浩 chen'hao
陈红 chen'hong
陈家 chen'jia
陈静 chen'jing
陈旧 chen'jiu
陈娟 chen'juan
陈俊 chen'jun
陈坤 chen'kun
陈列 chen'lie
陈美 chen'mei
陈明 chen'ming
陈某 chen'mou
陈年 chen'nian
陈皮 chen'pi
陈平 chen'ping
陈设 chen'she
陈升 chen'sheng
陈寿 chen'shou
陈述 chen'shu
陈涛 chen'tao
陈伟 chen'wei
陈文 chen'wen
陈翔 chen'xiang
陈晓 chen'xiao
陈毅 chen'yi
陈勇 chen'yong
陈云 chen'yun
陈志 chen'zhi
称霸 cheng'ba
称道 cheng'dao
称帝 cheng'di
称号 cheng'hao
称呼 cheng'hu
称其 cheng'qi
称颂 cheng'song
称他 cheng'ta
称为 cheng'wei
称谓 cheng'wei
称赞 cheng'zan
称职 chen'zhi
称重 cheng'zhong
称作 cheng'zuo
称做 cheng'zuo
衬衫 chen'shan
衬托 chen'tuo
衬衣 chen'yi
趁机 chen'ji
趁热 chen're
趁早 chen'zao
趁着 chen'zhe
撑开 cheng'kai
撑起 cheng'qi
撑死 cheng'si
撑腰 cheng'yao
撑着 cheng'zhe
丞相 cheng'xiang
乘车 cheng'che
乘除 cheng'chu
乘船 cheng'chuan
乘法 cheng'fa
乘风 cheng'feng
乘机 cheng'ji
乘积 cheng'ji
乘客 cheng'ke
乘凉 cheng'liang
乘龙 cheng'long
乘胜 cheng'sheng
乘势 cheng'shi
乘以 cheng'yi
乘员 cheng'yuan
乘着 cheng'zhe
乘坐 cheng'zuo
呈报 cheng'bao
呈贡 cheng'gong
呈现 cheng'xian
城邦 cheng'bang
城堡 cheng'bao
城北 cheng'bei
城池 cheng'chi
城东 cheng'dong
城防 cheng'fang
城府 cheng'fu
城固 cheng'gu
城关 cheng'guan
城管 cheng'guan
城郭 cheng'guo
城隍 cheng'huang
城际 cheng'ji
城建 cheng'jian
城郊 cheng'jiao
城口 cheng'kou
城里 cheng'li
城楼 cheng'lou
城门 cheng'men
城南 cheng'nan
城内 cheng'nei
城墙 cheng'qiang
城区 cheng'qu
城事 cheng'shi
城市 cheng'shi
城铁 cheng'tie
城外 cheng'wai
城西 cheng'xi
城乡 cheng'xiang
城镇 cheng'zhen
城中 cheng'zhong
城主 cheng'zhu
惩办 cheng'ban
惩处 cheng'chu
惩罚 cheng'fa
惩戒 cheng'jie
惩治 cheng'zhi
成败 cheng'bai
成倍 cheng'bei
成本 cheng'ben
成才 cheng'cai
成长 cheng'zhang
成大 cheng'da
成都 cheng'dou:1.7398% cheng'du:98.2602%
成堆 cheng'dui
成分 cheng'fen
成份 cheng'fen
成风 cheng'feng
成佛 cheng'fo
成功 cheng'gong
成果 cheng'guo
成汉 cheng'han
成行 cheng'xing
成婚 cheng'hun
成绩 cheng'ji
成家 cheng'jia
成见 cheng'jian
成交 cheng'jiao
成教 cheng'jiao
成就 cheng'jiu
成了 cheng'le
成立 cheng'li
成龙 cheng'long
成名 cheng'ming
成年 cheng'nian
成片 cheng'pian
成品 cheng'pin
成亲 cheng'qin
成全 cheng'quan
成群 cheng'qun
成人 cheng'ren
成日 cheng'ri
成色 cheng'se
成熟 cheng'shou:2.0495% cheng'shu:97.9505%
成套 cheng'tao
成天 cheng'tian
成田 cheng'tian
成为 cheng'wei
成文 cheng'wen
成武 cheng'wu
成仙 cheng'xian
成县 cheng'xian
成像 cheng'xiang
成效 cheng'xiao
成新 cheng'xin
成型 cheng'xing
成形 cheng'xing
成药 cheng'yao
成一 cheng'yi
成衣 cheng'yi
成因 cheng'yin
成瘾 cheng'yin
成渝 cheng'yu
成语 cheng'yu
成员 cheng'yuan
成灾 cheng'zai
成真 cheng'zhen
承办 cheng'ban
承包 cheng'bao
承保 cheng'bao
承担 cheng'dan
承德 cheng'de
承兑 cheng'dui
承继 cheng'ji
承建 cheng'jian
承接 cheng'jie
承揽 cheng'lan
承诺 cheng'nuo
承认 cheng'ren
承受 cheng'shou
承袭 cheng'xi
承销 cheng'xiao
承运 cheng'yun
承载 cheng'zai
承重 cheng'zhong
承租 cheng'zu
橙色 cheng'se
橙汁 cheng'zhi
橙子 cheng'zi
澄海 cheng'hai
澄江 cheng'jiang
澄迈 cheng'mai
澄清 cheng'qing
盛产 sheng'chan
盛传 sheng'chuan
盛大 sheng'da
盛德 sheng'de
盛典 sheng'dian
盛行 sheng'xing
盛会 sheng'hui
盛京 sheng'jing
盛开 sheng'kai
盛况 sheng'kuang
盛名 sheng'ming
盛怒 sheng'nu
盛情 sheng'qing
盛世 sheng'shi
盛事 sheng'shi
盛衰 sheng'shuai
盛唐 sheng'tang
盛夏 sheng'xia
盛宴 sheng'yan
盛誉 sheng'yu
盛赞 sheng'zan
盛装 sheng'zhuang
程度 cheng'du
程颢 cheng'hao
程式 cheng'shi
程序 cheng'xu
程颐 cheng'yi
诚恳 cheng'ken
诚聘 cheng'pin
诚然 cheng'ran
诚实 cheng'shi
诚心 cheng'xin
诚信 cheng'xin
诚邀 cheng'yao
诚意 cheng'yi
诚招 cheng'zhao
诚征 cheng'zheng
诚挚 cheng'zhi
吃吧 chi'ba
吃饱 chi'bao
吃不 chi'bu
吃草 chi'cao
吃吃 chi'chi
吃出 chi'chu
吃醋 chi'cu
吃到 chi'dao
吃得 chi'de
吃点 chi'dian
吃掉 chi'diao
吃顿 chi'dun
吃多 chi'duo
吃法 chi'fa
吃饭 chi'fan
吃个 chi'ge
吃光 chi'guang
吃过 chi'guo
吃好 chi'hao
吃喝 chi'he
吃紧 chi'jin
吃进 chi'jin
吃惊 chi'jing
吃苦 chi'ku
吃亏 chi'kui
吃辣 chi'la
吃了 chi'le
吃力 chi'li
吃面 chi'mian
吃奶 chi'nai
吃人 chi'ren
吃肉 chi'rou
吃上 chi'shang
吃屎 chi'shi
吃素 chi'su
吃糖 chi'tang
吃透 chi'tou
吃完 chi'wan
吃下 chi'xia
吃香 chi'xiang
吃些 chi'xie
吃药 chi'yao
吃鱼 chi'yu
吃着 chi'zhe
吃住 chi'zhu
痴痴 chi'chi
痴呆 chi'dai
痴迷 chi'mi
痴情 chi'qing
痴心 chi'xin
蚩尤 chi'you
持币 chi'bi
持仓 chi'cang
持刀 chi'dao
持股 chi'gu
持久 chi'jiu
持平 chi'ping
持枪 chi'qiang
持续 chi'xu
持有 chi'you
持证 chi'zheng
池塘 chi'tang
池中 chi'zhong
池州 chi'zhou
池子 chi'zi
迟迟 chi'chi
迟到 chi'dao
迟钝 chi'dun
迟缓 chi'huan
迟来 chi'lai
迟疑 chi'yi
迟早 chi'zao
迟滞 chi'zhi
驰骋 chi'cheng
驰名 chi'ming
尺寸 chi'cun
尺度 chi'du
尺码 chi'ma
尺子 chi'zi
耻辱 chi'ru
耻笑 chi'xiao
齿轮 chi'lun
叱咤 chi'zha
斥责 chi'ze
斥资 chi'zi
炽热 chi're
翅膀 chi'bang
赤壁 chi'bi
赤潮 chi'chao
赤城 chi'cheng
赤道 chi'dao
赤峰 chi'feng
赤脚 chi'jiao
赤裸 chi'luo
赤身 chi'shen
赤水 chi'shui
赤字 chi'zi
赤足 chi'zu
充斥 chong'chi
充当 chong'dang
充电 chong'dian
充分 chong'fen
充好 chong'hao
充饥 chong'ji
充军 chong'jun
充满 chong'man
充沛 chong'pei
充气 chong'qi
充任 chong'ren
充塞 chong'se
充实 chong'shi
充填 chong'tian
充血 chong'xue
充溢 chong'yi
充盈 chong'ying
充裕 chong'yu
充值 chong'zhi
充足 chong'zu
冲冲 chong'chong
冲出 chong'chu
冲刺 chong'ci
冲淡 chong'dan
冲到 chong'dao
冲动 chong'dong
冲锋 chong'feng
冲高 chong'gao
冲过 chong'guo
冲击 chong'ji
冲积 chong'ji
冲级 chong'ji
冲剂 chong'ji
冲进 chong'jin
冲劲 chong'jin
冲浪 chong'lang
冲了 chong'le
冲凉 chong'liang
冲泡 chong'pao
冲破 chong'po
冲去 chong'qu
冲入 chong'ru
冲杀 chong'sha
冲上 chong'shang
冲绳 chong'sheng
冲刷 chong'shua
冲天 chong'tian
冲突 chong'tu
冲我 chong'wo
冲洗 chong'xi
冲向 chong'xiang
冲压 chong'ya
冲印 chong'yin
冲着 chong'zhe
冲撞 chong'zhuang
冲走 chong'zou
憧憬 chong'jing
崇安 chong'an
崇拜 chong'bai
崇高 chong'gao
崇敬 chong'jing
崇礼 chong'li
崇明 chong'ming
崇仁 chong'ren
崇尚 chong'shang
崇阳 chong'yang
崇义 chong'yi
崇祯 chong'zhen
崇左 chong'zuo
虫草 chong'cao
虫虫 chong'chong
虫子 chong'zi
宠爱 chong'ai
宠儿 chong'er
宠坏 chong'huai
宠物 chong'wu
抽插 chou'cha
抽查 chou'cha
抽出 chou'chu
抽搐 chou'chu
抽到 chou'dao
抽调 chou'diao
抽动 chou'dong
抽风 chou'feng
抽检 chou'jian
抽奖 chou'jiang
抽筋 chou'jin
抽空 chou'kong
抽泣 chou'qi
抽签 chou'qian
抽取 chou'qu
抽射 chou'she
抽身 chou'shen
抽屉 chou'ti
抽象 chou'xiang
抽血 chou'xue
抽烟 chou'yan
抽样 chou'yang
抽着 chou'zhe
仇敌 chou'di
仇和 qiu'he
仇恨 chou'hen
仇家 chou'jia
仇人 chou'ren
仇视 chou'shi
惆怅 chou'chang
愁绪 chou'xu
稠密 chou'mi
筹办 chou'ban
筹备 chou'bei
筹措 chou'cuo
筹划 chou'hua
筹集 chou'ji
筹建 chou'jian
筹款 chou'kuan
筹码 chou'ma
筹资 chou'zi
绸缎 chou'duan
踌躇 chou'chu
酬金 chou'jin
酬劳 chou'lao
丑丑 chou'chou
丑化 chou'hua
丑陋 chou'lou
丑女 chou'nv
丑闻 chou'wen
丑恶 chou'e
瞅瞅 chou'chou
瞅着 chou'zhe
臭虫 chou'chong
臭臭 chou'chou
臭美 chou'mei
臭屁 chou'pi
臭气 chou'qi
臭味 chou'wei
臭氧 chou'yang
出版 chu'ban
出兵 chu'bing
出彩 chu'cai
出差 chu'chai
出产 chu'chan
出厂 chu'chang
出场 chu'chang
出城 chu'cheng
出丑 chu'chou
出处 chu'chu
出错 chu'cuo
出道 chu'dao
出的 chu'de
出动 chu'dong
出发 chu'fa
出访 chu'fang
出格 chu'ge
出个 chu'ge
出关 chu'guan
出轨 chu'gui
出锅 chu'guo
出国 chu'guo
出过 chu'guo
出海 chu'hai
出汗 chu'han
出行 chu'xing
出乎 chu'hu
出货 chu'huo
出击 chu'ji
出家 chu'jia
出价 chu'jia
出嫁 chu'jia
出尽 chu'jin
出境 chu'jing
出镜 chu'jing
出局 chu'ju
出具 chu'ju
出口 chu'kou
出库 chu'ku
出来 chu'lai
出栏 chu'lan
出了 chu'le
出力 chu'li
出猎 chu'lie
出笼 chu'long
出露 chu'lu
出炉 chu'lu
出路 chu'lu
出马 chu'ma
出卖 chu'mai
出没 chu'mo
出门 chu'men
出面 chu'mian
出名 chu'ming
出纳 chu'na
出牌 chu'pai
出票 chu'piao
出品 chu'pin
出奇 chu'qi
出气 chu'qi
出钱 chu'qian
出勤 chu'qin
出去 chu'qu
出让 chu'rang
出任 chu'ren
出入 chu'ru
出色 chu'se
出山 chu'shan
出身 chu'shen
出神 chu'shen
出声 chu'sheng
出生 chu'sheng
出师 chu'shi
出使 chu'shi
出世 chu'shi
出事 chu'shi
出示 chu'shi
出手 chu'shou
出售 chu'shou
出书 chu'shu
出水 chu'shui
出台 chu'tai
出逃 chu'tao
出题 chu'ti
出庭 chu'ting
出头 chu'tou
出土 chu'tu
出外 chu'wai
出位 chu'wei
出息 chu'xi
出席 chu'xi
出戏 chu'xi
出现 chu'xian
出线 chu'xian
出新 chu'xin
出血 chu'xie:11.9455% chu'xue:88.0545%
出演 chu'yan
出油 chu'you
出游 chu'you
出于 chu'yu
出狱 chu'yu
出院 chu'yuan
出战 chu'zhan
出站 chu'zhan
出招 chu'zhao
出征 chu'zheng
出众 chu'zhong
出资 chu'zi
出自 chu'zi
出走 chu'zou
出租 chu'zu
初步 chu'bu
初创 chu'chuang
初春 chu'chun
初次 chu'ci
初到 chu'dao
初等 chu'deng
初定 chu'ding
初二 chu'er
初稿 chu'gao
初级 chu'ji
初见 chu'jian
初来 chu'lai
初恋 chu'lian
初年 chu'nian
初期 chu'qi
初秋 chu'qiu
初赛 chu'sai
初三 chu'san
初审 chu'shen
初生 chu'sheng
初始 chu'shi
初试 chu'shi
初探 chu'tan
初吻 chu'wen
初夏 chu'xia
初现 chu'xian
初选 chu'xuan
初学 chu'xue
初叶 chu'ye
初夜 chu'ye
初一 chu'yi
初中 chu'zhong
初衷 chu'zhong
刍议 chu'yi
厨房 chu'fang
厨具 chu'ju
厨师 chu'shi
厨卫 chu'wei
厨艺 chu'yi
厨子 chu'zi
橱窗 chu'chuang
橱柜 chu'gui
滁州 chu'zhou
锄头 chu'tou
除斑 chu'ban
除草 chu'cao
除尘 chu'chen
除此 chu'ci
除掉 chu'diao
除非 chu'fei
除了 chu'le
除名 chu'ming
除去 chu'qu
除权 chu'quan
除外 chu'wai
除夕 chu'xi
除以 chu'yi
雏菊 chu'ju
雏形 chu'xing
储备 chu'bei
储藏 chu'cang
储存 chu'cun
储户 chu'hu
储量 chu'liang
储蓄 chu'xu
储运 chu'yun
楚楚 chu'chu
楚辞 chu'ci
楚国 chu'guo
楚天 chu'tian
楚王 chu'wang
楚雄 chu'xiong
处长 chu'zhang
处处 chu'chu
处罚 chu'fa
处方 chu'fang
处分 chu'fen
处境 chu'jing
处决 chu'jue
处理 chu'li
处男 chu'nan
处女 chu'nv
处世 chu'shi
处事 chu'shi
处室 chu'shi
处死 chu'si
处所 chu'suo
处以 chu'yi
处于 chu'yu
处在 chu'zai
处置 chu'zhi
处子 chu'zi
畜牧 xu'mu
畜禽 chu'qin
畜牲 chu'sheng
畜生 chu'sheng
矗立 chu'li
触到 chu'dao
触点 chu'dian
触电 chu'dian
触动 chu'dong
触发 chu'fa
触犯 chu'fan
触感 chu'gan
触及 chu'ji
触角 chu'jiao
触觉 chu'jue
触摸 chu'mo
触怒 chu'nu
触碰 chu'peng
触手 chu'shou
触须 chu'xu
揣测 chuai'ce
揣摩 chuai'mo
揣着 chuai'zhe
川菜 chuan'cai
川藏 chuan'zang
川大 chuan'da
川剧 chuan'ju
川崎 chuan'qi
川沙 chuan'sha
川西 chuan'xi
穿插 chuan'cha
穿出 chuan'chu
穿刺 chuan'ci
穿戴 chuan'dai
穿得 chuan'de
穿的 chuan'de
穿洞 chuan'dong
穿过 chuan'guo
穿行 chuan'xing
穿好 chuan'hao
穿孔 chuan'kong
穿了 chuan'le
穿上 chuan'shang
穿梭 chuan'suo
穿透 chuan'tou
穿鞋 chuan'xie
穿衣 chuan'yi
穿越 chuan'yue
穿在 chuan'zai
穿着 chuan'zhe:83.7359% chuan'zhuo:16.2641%
传遍 chuan'bian
传播 chuan'bo
传唱 chuan'chang
传承 chuan'cheng
传出 chuan'chu
传达 chuan'da
传单 chuan'dan
传导 chuan'dao
传到 chuan'dao
传道 chuan'dao
传得 chuan'de
传灯 chuan'deng
传递 chuan'di
传动 chuan'dong
传感 chuan'gan
传给 chuan'gei
传唤 chuan'huan
传回 chuan'hui
传记 zhuan'ji
传家 chuan'jia
传教 chuan'jiao
传开 chuan'kai
传来 chuan'lai
传令 chuan'ling
传略 zhuan'lve
传媒 chuan'mei
传票 chuan'piao
传奇 chuan'qi
传情 chuan'qing
传球 chuan'qiu
传染 chuan'ran
传热 chuan're
传人 chuan'ren
传入 chuan'ru
传神 chuan'shen
传世 chuan'shi
传授 chuan'shou
传输 chuan'shu
传说 chuan'shuo
传诵 chuan'song
传送 chuan'song
传颂 chuan'song
传统 chuan'tong
传闻 chuan'wen
传习 chuan'xi
传销 chuan'xiao
传讯 chuan'xun
传言 chuan'yan
传真 chuan'zhen
传中 chuan'zhong
船舶 chuan'bo
船长 chuan'zhang
船厂 chuan'chang
船东 chuan'dong
船队 chuan'dui
船夫 chuan'fu
船票 chuan'piao
船期 chuan'qi
船上 chuan'shang
船头 chuan'tou
船尾 chuan'wei
船坞 chuan'wu
船员 chuan'yuan
船闸 chuan'zha
船只 chuan'zhi
喘气 chuan'qi
喘息 chuan'xi
喘着 chuan'zhe
串串 chuan'chuan
串行 chuan'xing
串号 chuan'hao
串口 chuan'kou
串联 chuan'lian
串门 chuan'men
串通 chuan'tong
窗边 chuang'bian
窗户 chuang'hu
窗口 chuang'kou
窗帘 chuang'lian
窗前 chuang'qian
窗台 chuang'tai
窗体 chuang'ti
窗外 chuang'wai
窗子 chuang'zi
床边 chuang'bian
床单 chuang'dan
床垫 chuang'dian
床铺 chuang'pu
床前 chuang'qian
床上 chuang'shang
床头 chuang'tou
床位 chuang'wei
床戏 chuang'xi
床下 chuang'xia
闯荡 chuang'dang
闯关 chuang'guan
闯进 chuang'jin
闯入 chuang'ru
创办 chuang'ban
创出 chuang'chu
创汇 chuang'hui
创建 chuang'jian
创见 chuang'jian
创举 chuang'ju
创刊 chuang'kan
创立 chuang'li
创面 chuang'mian
创伤 chuang'shang
创设 chuang'she
创始 chuang'shi
创世 chuang'shi
创收 chuang'shou
创投 chuang'tou
创维 chuang'wei
创卫 chuang'wei
创下 chuang'xia
创新 chuang'xin
创业 chuang'ye
创意 chuang'yi
创造 chuang'zao
创制 chuang'zhi
创作 chuang'zuo
吹吹 chui'chui
吹得 chui'de
吹风 chui'feng
吹拂 chui'fu
吹过 chui'guo
吹来 chui'lai
吹牛 chui'niu
吹捧 chui'peng
吹起 chui'qi
吹散 chui'san
吹水 chui'shui
吹响 chui'xiang
吹箫 chui'xiao
吹嘘 chui'xu
吹着 chui'zhe
炊具 chui'ju
炊烟 chui'yan
垂钓 chui'diao
垂青 chui'qing
垂死 chui'si
垂体 chui'ti
垂危 chui'wei
垂下 chui'xia
垂涎 chui'xian
垂直 chui'zhi
锤炼 chui'lian
锤子 chui'zi
春蚕 chun'can
春草 chun'cao
春春 chun'chun
春分 chun'fen
春风 chun'feng
春耕 chun'geng
春光 chun'guang
春归 chun'gui
春花 chun'hua
春晖 chun'hui
春季 chun'ji
春江 chun'jiang
春节 chun'jie
春来 chun'lai
春兰 chun'lan
春联 chun'lian
春梦 chun'meng
春秋 chun'qiu
春日 chun'ri
春色 chun'se
春水 chun'shui
春天 chun'tian
春晚 chun'wan
春夏 chun'xia
春晓 chun'xiao
春药 chun'yao
春意 chun'yi
春游 chun'you
春雨 chun'yu
春运 chun'yun
唇边 chun'bian
唇膏 chun'gao
淳化 chun'hua
淳朴 chun'pu
淳于 chun'yu
纯爱 chun'ai
纯白 chun'bai
纯纯 chun'chun
纯粹 chun'cui
纯度 chun'du
纯化 chun'hua
纯洁 chun'jie
纯净 chun'jing
纯美 chun'mei
纯棉 chun'mian
纯朴 chun'pu
纯平 chun'ping
纯情 chun'qing
纯属 chun'shu
纯水 chun'shui
纯银 chun'yin
纯真 chun'zhen
纯正 chun'zheng
纯种 chun'zhong
醇厚 chun'hou
蠢事 chun'shi
辍学 chuo'xue
慈爱 ci'ai
慈悲 ci'bei
慈利 ci'li
慈善 ci'shan
慈溪 ci'xi
慈禧 ci'xi
慈祥 ci'xiang
瓷器 ci'qi
瓷砖 ci'zhuan
磁层 ci'ceng
磁场 ci'chang
磁带 ci'dai
磁化 ci'hua
磁极 ci'ji
磁卡 ci'ka
磁盘 ci'pan
磁石 ci'shi
磁铁 ci'tie
磁头 ci'tou
磁性 ci'xing
祠堂 ci'tang
词霸 ci'ba
词典 ci'dian
词儿 ci'er
词根 ci'gen
词汇 ci'hui
词句 ci'ju
词库 ci'ku
词类 ci'lei
词曲 ci'qu
词人 ci'ren
词条 ci'tiao
词尾 ci'wei
词性 ci'xing
词义 ci'yi
词语 ci'yu
词源 ci'yuan
词藻 ci'zao
词组 ci'zu
辞典 ci'dian
辞掉 ci'diao
辞官 ci'guan
辞海 ci'hai
辞令 ci'ling
辞去 ci'qu
辞世 ci'shi
辞退 ci'tui
辞藻 ci'zao
辞职 ci'zhi
雌花 ci'hua
雌性 ci'xing
雌雄 ci'xiong
此案 ci'an
此版 ci'ban
此病 ci'bing
此处 ci'chu
此次 ci'ci
此等 ci'deng
此地 ci'di
此法 ci'fa
此番 ci'fan
此行 ci'xing
此后 ci'hou
此话 ci'hua
此际 ci'ji
此间 ci'jian
此举 ci'ju
此剧 ci'ju
此刻 ci'ke
此款 ci'kuan
此类 ci'lei
此乃 ci'nai
此女 ci'nv
此片 ci'pian
此前 ci'qian
此人 ci'ren
此生 ci'sheng
此时 ci'shi
此事 ci'shi
此书 ci'shu
此帖 ci'tie
此贴 ci'tie
此外 ci'wai
此为 ci'wei
此文 ci'wen
此项 ci'xiang
此言 ci'yan
此一 ci'yi
此致 ci'zhi
此种 ci'zhong
伺候 ci'hou
伺机 si'ji
刺鼻 ci'bi
刺刀 ci'dao
刺耳 ci'er
刺骨 ci'gu
刺槐 ci'huai
刺激 ci'ji
刺客 ci'ke
刺陵 ci'ling
刺明 ci'ming
刺青 ci'qing
刺杀 ci'sha
刺伤 ci'shang
刺史 ci'shi
刺探 ci'tan
刺痛 ci'tong
刺猬 ci'wei
刺绣 ci'xiu
刺眼 ci'yan
次长 ci'zhang
次次 ci'ci
次第 ci'di
次方 ci'fang
次官 ci'guan
次级 ci'ji
次年 ci'nian
次女 ci'nv
次品 ci'pin
次日 ci'ri
次生 ci'sheng
次数 ci'shu
次序 ci'xu
次要 ci'yao
次韵 ci'yun
次之 ci'zhi
次子 ci'zi
赐福 ci'fu
赐给 ci'gei
赐教 ci'jiao
赐予 ci'yu
匆匆 cong'cong
匆忙 cong'mang
枞阳 zong'yang
聪慧 cong'hui
聪明 cong'ming
聪颖 cong'ying
葱花 cong'hua
葱岭 cong'ling
葱茏 cong'long
葱郁 cong'yu
丛飞 cong'fei
丛林 cong'lin
丛生 cong'sheng
丛书 cong'shu
丛中 cong'zhong
从不 cong'bu
从此 cong'ci
从而 cong'er
从何 cong'he
从化 cong'hua
从江 cong'jiang
从今 cong'jin
从紧 cong'jin
从句 cong'ju
从来 cong'lai
从没 cong'mei
从那 cong'na
从其 cong'qi
从前 cong'qian
从轻 cong'qing
从容 cong'rong
从事 cong'shi
从属 cong'shu
从头 cong'tou
从未 cong'wei
从文 cong'wen
从我 cong'wo
从无 cong'wu
从小 cong'xiao
从新 cong'xin
从严 cong'yan
从业 cong'ye
从早 cong'zao
从这 cong'zhe
从政 cong'zheng
从中 cong'zhong
从左 cong'zuo
凑成 cou'cheng
凑到 cou'dao
凑合 cou'he
凑近 cou'jin
凑齐 cou'qi
凑巧 cou'qiao
粗暴 cu'bao
粗糙 cu'cao
粗大 cu'da
粗放 cu'fang
粗犷 cu'guang
粗话 cu'hua
粗口 cu'kou
粗鲁 cu'lu
粗略 cu'lve
粗气 cu'qi
粗俗 cu'su
粗细 cu'xi
粗心 cu'xin
粗野 cu'ye
粗壮 cu'zhuang
促成 cu'cheng
促进 cu'jin
促使 cu'shi
促销 cu'xiao
猝死 cu'si
簇拥 cu'yong
醋酸 cu'suan
攒钱 zan'qian
窜红 cuan'hong
篡夺 cuan'duo
篡改 cuan'gai
篡位 cuan'wei
催促 cui'cu
催化 cui'hua
催眠 cui'mian
催生 cui'sheng
崔颢 cui'hao
崔健 cui'jian
摧残 cui'can
摧毁 cui'hui
璀璨 cui'can
翠翠 cui'cui
翠花 cui'hua
翠绿 cui'lv
脆弱 cui'ruo
萃取 cui'qu
村长 cun'zhang
村村 cun'cun
村姑 cun'gu
村官 cun'guan
村级 cun'ji
村口 cun'kou
村里 cun'li
村落 cun'luo
村民 cun'min
村人 cun'ren
村上 cun'shang
村委 cun'wei
村镇 cun'zhen
村庄 cun'zhuang
村子 cun'zi
存储 cun'chu
存单 cun'dan
存档 cun'dang
存放 cun'fang
存管 cun'guan
存活 cun'huo
存货 cun'huo
存款 cun'kuan
存量 cun'liang
存盘 cun'pan
存钱 cun'qian
存取 cun'qu
存入 cun'ru
存亡 cun'wang
存心 cun'xin
存续 cun'xu
存有 cun'you
存在 cun'zai
存折 cun'zhe
存着 cun'zhe
撮合 cuo'he
磋商 cuo'shang
痤疮 cuo'chuang
挫败 cuo'bai
挫伤 cuo'shang
挫折 cuo'zhe
措辞 cuo'ci
措施 cuo'shi
错的 cuo'de
错过 cuo'guo
错觉 cuo'jue
错开 cuo'kai
错乱 cuo'luan
错落 cuo'luo
错那 cuo'na
错失 cuo'shi
错事 cuo'shi
错位 cuo'wei
错误 cuo'wu
错在 cuo'zai
错字 cuo'zi
错综 cuo'zong
搭车 da'che
搭乘 da'cheng
搭档 da'dang
搭建 da'jian
搭救 da'jiu
搭理 da'li
搭配 da'pei
搭起 da'qi
搭讪 da'shan
搭上 da'shang
搭载 da'zai
搭在 da'zai
答案 da'an
答辩 da'bian
答道 da'dao
答对 da'dui
答复 da'fu
答卷 da'juan
答题 da'ti
答谢 da'xie
答疑 da'yi
答应 da'ying
耷拉 da'la
达标 da'biao
达成 da'cheng
达达 da'da
达到 da'dao
达尔 da'er
达官 da'guan
达观 da'guan
达卡 da'ka
达赖 da'lai
达摩 da'mo
达能 da'neng
达人 da'ren
达县 da'xian
达州 da'zhou
鞑靼 da'da
打败 da'bai
打扮 da'ban
打包 da'bao
打不 da'bu
打车 da'che
打成 da'cheng
打出 da'chu
打错 da'cuo
打打 da'da
打倒 da'dao
打到 da'dao
打得 da'de
打的 da'di
打点 da'dian
打掉 da'diao
打动 da'dong
打斗 da'dou
打赌 da'du
打断 da'duan
打盹 da'dun
打发 da'fa
打法 da'fa
打翻 da'fan
打分 da'fen
打嗝 da'ge
打个 da'ge
打给 da'gei
打工 da'gong
打勾 da'gou
打狗 da'gou
打鼓 da'gu
打怪 da'guai
打滚 da'gun
打过 da'guo
打好 da'hao
打滑 da'hua
打击 da'ji
打机 da'ji
打假 da'jia
打架 da'jia
打搅 da'jiao
打劫 da'jie
打进 da'jin
打卡 da'ka
打开 da'kai
打孔 da'kong
打垮 da'kua
打来 da'lai
打捞 da'lao
打雷 da'lei
打理 da'li
打量 da'liang
打猎 da'lie
打乱 da'luan
打骂 da'ma
打磨 da'mo
打闹 da'nao
打牌 da'pai
打炮 da'pao
打拼 da'pin
打平 da'ping
打破 da'po
打起 da'qi
打气 da'qi
打钱 da'qian
打球 da'qiu
打趣 da'qu
打扰 da'rao
打人 da'ren
打入 da'ru
打伞 da'san
打扫 da'sao
打伤 da'shang
打上 da'shang
打湿 da'shi
打手 da'shou
打水 da'shui
打死 da'si
打算 da'suan
打碎 da'sui
打探 da'tan
打听 da'ting
打通 da'tong
打头 da'tou
打完 da'wan
打我 da'wo
打下 da'xia
打响 da'xiang
打消 da'xiao
打压 da'ya
打样 da'yang
打一 da'yi
打印 da'yin
打赢 da'ying
打鱼 da'yu
打杂 da'za
打在 da'zai
打造 da'zao
打仗 da'zhang
打折 da'zhe
打着 da'zhe
打针 da'zhen
打中 da'zhong
打住 da'zhu
打转 da'zhuan
打字 da'zi
打坐 da'zuo
大爱 da'ai
大碍 da'ai
大安 da'an
大案 da'an
大巴 da'ba
大把 da'ba
大坝 da'ba
大白 da'bai
大败 da'bai
大班 da'ban
大板 da'ban
大阪 da'ban
大半 da'ban
大棒 da'bang
大包 da'bao
大宝 da'bao
大鸨 da'bao
大悲 da'bei
大本 da'ben
大笔 da'bi
大便 da'bian
大变 da'bian
大兵 da'bing
大饼 da'bing
大病 da'bing
大波 da'bo
大伯 da'bo
大埔 da'bu
大步 da'bu
大部 da'bu
大餐 da'can
大肠 da'chang
大厂 da'chang
大潮 da'chao
大吵 da'chao
大车 da'che
大臣 da'chen
大乘 da'cheng
大成 da'cheng
大吃 da'chi
大厨 da'chu
大船 da'chuan
大床 da'chuang
大锤 da'chui
大葱 da'cong
大错 da'cuo
大打 da'da
大大 da'da
大单 da'dan
大胆 da'dan
大刀 da'dao
大到 da'dao
大盗 da'dao
大道 da'dao
大德 da'de
大的 da'de
大灯 da'deng
大堤 da'di
大抵 da'di
大地 da'di
大帝 da'di
大典 da'dian
大点 da'dian
大殿 da'dian
大跌 da'die
大碟 da'die
大东 da'dong
大都 da'dou:69.2642% da'du:30.7358%
大豆 da'dou
大度 da'du
大肚 da'du
大段 da'duan
大堆 da'dui
大队 da'dui
大多 da'duo
大额 da'e
大鳄 da'e
大二 da'er
大发 da'fa
大法 da'fa
大凡 da'fan
大方 da'fang
大飞 da'fei
大丰 da'feng
大风 da'feng
大佛 da'fo
大夫 da'fu:26.8320% dai'fu:73.1680%
大幅 da'fu
大概 da'gai
大干 da'gan
大纲 da'gang
大港 da'gang
大搞 da'gao
大哥 da'ge
大个 da'ge
大公 da'gong
大狗 da'gou
大沽 da'gu
大鼓 da'gu
大关 da'guan
大官 da'guan
大观 da'guan
大锅 da'guo
大国 da'guo
大海 da'hai
大寒 da'han
大喊 da'han
大汉 da'han
大汗 da'han
大好 da'hao
大号 da'hao
大和 da'he
大河 da'he
大黑 da'hei
大亨 da'heng
大红 da'hong
大吼 da'hou
大呼 da'hu
大户 da'hu
大花 da'hua
大华 da'hua
大话 da'hua
大黄 da'huang
大会 da'hui
大伙 da'huo
大火 da'huo
大吉 da'ji
大忌 da'ji
大计 da'ji
大加 da'jia
大家 da'jia
大件 da'jian
大剑 da'jian
大将 da'jiang
大江 da'jiang
大奖 da'jiang
大脚 da'jiao
大叫 da'jiao
大街 da'jie
大姐 da'jie
大惊 da'jing
大舅 da'jiu
大局 da'ju
大举 da'ju
大军 da'jun
大卡 da'ka
大开 da'kai
大可 da'ke
大坑 da'keng
大口 da'kou
大哭 da'ku
大块 da'kuai
大款 da'kuan
大亏 da'kui
大浪 da'lang
大佬 da'lao
大类 da'lei
大理 da'li
大礼 da'li
大力 da'li
大荔 da'li
大连 da'lian
大梁 da'liang
大量 da'liang
大龄 da'ling
大龙 da'long
大楼 da'lou
大路 da'lu
大陆 da'lu
大乱 da'luan
大略 da'lve
大罗 da'luo
大妈 da'ma
大麻 da'ma
大马 da'ma
大骂 da'ma
大卖 da'mai
大麦 da'mai
大忙 da'mang
大猫 da'mao
大门 da'men
大米 da'mi
大名 da'ming
大明 da'ming
大漠 da'mo
大幕 da'mu
大奶 da'nai
大脑 da'nao
大闹 da'nao
大鲵 da'ni
大娘 da'niang
大鸟 da'niao
大宁 da'ning
大牛 da'niu
大怒 da'nu
大牌 da'pai
大盘 da'pan
大胖 da'pang
大炮 da'pao
大棚 da'peng
大鹏 da'peng
大批 da'pi
大片 da'pian
大屏 da'ping
大旗 da'qi
大气 da'qi
大钱 da'qian
大桥 da'qiao
大秦 da'qin
大清 da'qing
大庆 da'qing
大区 da'qu
大全 da'quan
大权 da'quan
大群 da'qun
大热 da're
大人 da'ren
大赛 da'sai
大三 da'san
大嫂 da'sao
大傻 da'sha
大厦 da'sha
大山 da'shan
大蛇 da'she
大赦 da'she
大神 da'shen
大婶 da'shen
大声 da'sheng
大省 da'sheng
大圣 da'sheng
大胜 da'sheng
大师 da'shi
大石 da'shi
大使 da'shi
大事 da'shi
大势 da'shi
大市 da'shi
大手 da'shou
大受 da'shou
大寿 da'shou
大叔 da'shu
大鼠 da'shu
大树 da'shu
大水 da'shui
大四 da'si
大肆 da'si
大宋 da'song
大蒜 da'suan
大谈 da'tan
大唐 da'tang
大堂 da'tang
大体 da'ti
大田 da'tian
大跳 da'tiao
大厅 da'ting
大通 da'tong
大同 da'tong
大头 da'tou
大图 da'tu
大腿 da'tui
大碗 da'wan
大腕 da'wan
大王 da'wang
大为 da'wei
大伟 da'wei
大卫 da'wei
大悟 da'wu
大物 da'wu
大雾 da'wu
大喜 da'xi
大戏 da'xi
大虾 da'xia
大侠 da'xia
大仙 da'xian
大显 da'xian
大限 da'xian
大象 da'xiang
大小 da'xiao
大校 da'xiao
大笑 da'xiao
大些 da'xie
大写 da'xie
大兴 da'xing
大型 da'xing
大熊 da'xiong
大雄 da'xiong
大修 da'xiu
大选 da'xuan
大学 da'xue
大雪 da'xue
大牙 da'ya
大雅 da'ya
大烟 da'yan
大眼 da'yan
大雁 da'yan
大洋 da'yang
大姚 da'yao
大爷 da'ye
大冶 da'ye
大野 da'ye
大业 da'ye
大一 da'yi
大衣 da'yi
大姨 da'yi
大义 da'yi
大意 da'yi
大邑 da'yi
大庸 da'yong
大勇 da'yong
大有 da'you
大于 da'yu
大鱼 da'yu
大宇 da'yu
大禹 da'yu
大雨 da'yu
大元 da'yuan
大员 da'yuan
大院 da'yuan
大约 da'yue
大运 da'yun
大枣 da'zao
大增 da'zeng
大寨 da'zhai
大展 da'zhan
大战 da'zhan
大涨 da'zhang
大震 da'zhen
大志 da'zhi
大致 da'zhi
大郅 da'zhi
大中 da'zhong
大众 da'zhong
大洲 da'zhou
大猪 da'zhu
大竹 da'zhu
大专 da'zhuan
大赚 da'zhuan
大字 da'zi
大宗 da'zong
大足 da'zu
大嘴 da'zui
大作 da'zuo
呆板 dai'ban
呆呆 dai'dai
呆过 dai'guo
呆在 dai'zai
呆着 dai'zhe
呆滞 dai'zhi
呆住 dai'zhu
呆子 dai'zi
傣族 dai'zu
歹徒 dai'tu
逮捕 dai'bu
逮到 dai'dao
逮住 dai'zhu
代办 dai'ban
代表 dai'biao
代步 dai'bu
代词 dai'ci
代发 dai'fa
代工 dai'gong
代沟 dai'gou
代购 dai'gou
代管 dai'guan
代号 dai'hao
代会 dai'hui
代价 dai'jia
代开 dai'kai
代考 dai'kao
代课 dai'ke
代劳 dai'lao
代理 dai'li
代练 dai'lian
代码 dai'ma
代人 dai'ren
代入 dai'ru
代收 dai'shou
代数 dai'shu
代替 dai'ti
代为 dai'wei
代销 dai'xiao
代谢 dai'xie
代言 dai'yan
代之 dai'zhi
岱山 dai'shan
带兵 dai'bing
带病 dai'bing
带出 dai'chu
带带 dai'dai
带刀 dai'dao
带到 dai'dao
带点 dai'dian
带电 dai'dian
带动 dai'dong
带队 dai'dui
带个 dai'ge
带给 dai'gei
带过 dai'guo
带好 dai'hao
带坏 dai'huai
带回 dai'hui
带进 dai'jin
带宽 dai'kuan
带来 dai'lai
带领 dai'ling
带路 dai'lu
带你 dai'ni
带球 dai'qiu
带去 dai'qu
带人 dai'ren
带入 dai'ru
带上 dai'shang
带他 dai'ta
带她 dai'ta
带头 dai'tou
带我 dai'wo
带些 dai'xie
带薪 dai'xin
带有 dai'you
带鱼 dai'yu
带着 dai'zhe
带子 dai'zi
带走 dai'zou
待到 dai'dao
待定 dai'ding
待机 dai'ji
待见 dai'jian
待考 dai'kao
待了 dai'le
待命 dai'ming
待人 dai'ren
待我 dai'wo
待业 dai'ye
待遇 dai'yu
待在 dai'zai
待着 dai'zhe
怠慢 dai'man
怠速 dai'su
戴尔 dai'er
戴上 dai'shang
戴维 dai'wei
戴在 dai'zai
戴着 dai'zhe
殆尽 dai'jin
玳瑁 dai'mao
袋鼠 dai'shu
袋装 dai'zhuang
袋子 dai'zi
贷款 dai'kuan
黛玉 dai'yu
丹参 dan'shen
丹丹 dan'dan
丹东 dan'dong
丹凤 dan'feng
丹佛 dan'fo
丹桂 dan'gui
丹麦 dan'mai
丹尼 dan'ni
丹皮 dan'pi
丹青 dan'qing
丹砂 dan'sha
丹田 dan'tian
丹徒 dan'tu
丹心 dan'xin
丹阳 dan'yang
丹寨 dan'zhai
儋县 dan'xian
单板 dan'ban
单薄 dan'bo
单边 dan'bian
单层 dan'ceng
单产 dan'chan
单场 dan'chang
单车 dan'che
单程 dan'cheng
单纯 dan'chun
单词 dan'ci
单次 dan'ci
单从 dan'cong
单打 dan'da
单单 dan'dan
单刀 dan'dao
单点 dan'dian
单调 dan'diao
单独 dan'du
单反 dan'fan
单方 dan'fang
单飞 dan'fei
单干 dan'gan
单杠 dan'gang
单个 dan'ge
单行 dan'xing
单号 dan'hao
单核 dan'he
单击 dan'ji
单机 dan'ji
单价 dan'jia
单间 dan'jian
单件 dan'jian
单就 dan'jiu
单据 dan'ju
单靠 dan'kao
单恋 dan'lian
单面 dan'mian
单片 dan'pian
单品 dan'pin
单凭 dan'ping
单亲 dan'qin
单曲 dan'qu
单人 dan'ren
单日 dan'ri
单色 dan'se
单身 dan'shen
单是 dan'shi
单手 dan'shou
单数 dan'shu
单双 dan'shuang
单体 dan'ti
单条 dan'tiao
单挑 dan'tiao
单位 dan'wei
单线 dan'xian
单向 dan'xiang
单项 dan'xiang
单选 dan'xuan
单页 dan'ye
单一 dan'yi
单于 chan'yu
单元 dan'yuan
单月 dan'yue
单张 dan'zhang
单证 dan'zheng
单子 dan'zi
单字 dan'zi
耽搁 dan'ge
耽美 dan'mei
耽误 dan'wu
耽于 dan'yu
掸邦 shan'bang
胆大 dan'da
胆敢 dan'gan
胆量 dan'liang
胆略 dan'lve
胆囊 dan'nang
胆怯 dan'qie
胆识 dan'shi
胆小 dan'xiao
胆汁 dan'zhi
胆子 dan'zi
但不 dan'bu
但从 dan'cong
但当 dan'dang
但丁 dan'ding
但都 dan'dou
但对 dan'dui
但凡 dan'fan
但该 dan'gai
但还 dan'hai
但很 dan'hen
但见 dan'jian
但没 dan'mei
但那 dan'na
但能 dan'neng
但你 dan'ni
但其 dan'qi
但求 dan'qiu
但却 dan'que
但仍 dan'reng
但是 dan'shi
但他 dan'ta
但她 dan'ta
但它 dan'ta
但未 dan'wei
但我 dan'wo
但要 dan'yao
但也 dan'ye
但因 dan'yin
但有 dan'you
但又 dan'you
但与 dan'yu
但愿 dan'yuan
但在 dan'zai
但这 dan'zhe
但总 dan'zong
担保 dan'bao
担当 dan'dang
担负 dan'fu
担纲 dan'gang
担架 dan'jia
担任 dan'ren
担心 dan'xin
担忧 dan'you
担子 dan'zi
旦角 dan'jiao
氮肥 dan'fei
氮气 dan'qi
淡薄 dan'bo
淡泊 dan'bo
淡出 dan'chu
淡淡 dan'dan
淡定 dan'ding
淡化 dan'hua
淡季 dan'ji
淡蓝 dan'lan
淡了 dan'le
淡漠 dan'mo
淡然 dan'ran
淡水 dan'shui
淡忘 dan'wang
淡雅 dan'ya
蛋白 dan'bai
蛋蛋 dan'dan
蛋糕 dan'gao
蛋黄 dan'huang
蛋壳 dan'ke
蛋清 dan'qing
蛋挞 dan'ta
诞辰 dan'chen
诞生 dan'sheng
赡养 shan'yang
当兵 dang'bing
当场 dang'chang
当成 dang'cheng
当初 dang'chu
当代 dang'dai
当当 dang'dang
当道 dang'dao
当地 dang'di
当儿 dang'er
当个 dang'ge
当官 dang'guan
当归 dang'gui
当过 dang'guo
当好 dang'hao
当红 dang'hong
当即 dang'ji
当家 dang'jia
当街 dang'jie
当今 dang'jin
当局 dang'ju
当了 dang'le
当量 dang'liang
当面 dang'mian
当你 dang'ni
当年 dang'nian
当您 dang'nin
当铺 dang'pu
当期 dang'qi
当前 dang'qian
当权 dang'quan
当然 dang'ran
当人 dang'ren
当日 dang'ri
当上 dang'shang
当时 dang'shi
当世 dang'shi
当事 dang'shi
当属 dang'shu
当他 dang'ta
当她 dang'ta
当它 dang'ta
当天 dang'tian
当庭 dang'ting
当头 dang'tou
当涂 dang'tu
当晚 dang'wan
当我 dang'wo
当下 dang'xia
当心 dang'xin
当雄 dang'xiong
当选 dang'xuan
当阳 dang'yang
当月 dang'yue
当着 dang'zhe
当真 dang'zhen
当中 dang'zhong
当众 dang'zhong
当作 dang'zuo
当做 dang'zuo
党报 dang'bao
党参 dang'shen
党的 dang'de
党对 dang'dui
党费 dang'fei
党纲 dang'gang
党籍 dang'ji
党建 dang'jian
党课 dang'ke
党内 dang'nei
党派 dang'pai
党旗 dang'qi
党史 dang'shi
党团 dang'tuan
党委 dang'wei
党务 dang'wu
党校 dang'xiao
党性 dang'xing
党员 dang'yuan
党在 dang'zai
党章 dang'zhang
党政 dang'zheng
党组 dang'zu
挡板 dang'ban
挡出 dang'chu
挡在 dang'zai
挡着 dang'zhe
挡住 dang'zhu
档案 dang'an
档次 dang'ci
档期 dang'qi
档位 dang'wei
砀山 dang'shan
荡妇 dang'fu
荡漾 dang'yang
刀疤 dao'ba
刀叉 dao'cha
刀刀 dao'dao
刀法 dao'fa
刀锋 dao'feng
刀剑 dao'jian
刀具 dao'ju
刀客 dao'ke
刀口 dao'kou
刀郎 dao'lang
刀片 dao'pian
刀鞘 dao'qiao
刀刃 dao'ren
刀子 dao'zi
叨叨 dao'dao
倒闭 dao'bi
倒不 dao'bu
倒车 dao'che
倒地 dao'di
倒掉 dao'diao
倒戈 dao'ge
倒挂 dao'gua
倒还 dao'hai
倒好 dao'hao
倒进 dao'jin
倒了 dao'le
倒立 dao'li
倒流 dao'liu
倒卖 dao'mai
倒霉 dao'mei
倒入 dao'ru
倒是 dao'shi
倒数 dao'shu
倒水 dao'shui
倒塌 dao'ta
倒腾 dao'teng
倒贴 dao'tie
倒退 dao'tui
倒下 dao'xia
倒叙 dao'xu
倒悬 dao'xuan
倒也 dao'ye
倒影 dao'ying
倒映 dao'ying
倒在 dao'zai
倒置 dao'zhi
导出 dao'chu
导电 dao'dian
导读 dao'du
导购 dao'gou
导管 dao'guan
导轨 dao'gui
导航 dao'hang
导论 dao'lun
导入 dao'ru
导师 dao'shi
导弹 dao'dan
导体 dao'ti
导线 dao'xian
导向 dao'xiang
导言 dao'yan
导演 dao'yan
导引 dao'yin
导游 dao'you
导致 dao'zhi
岛国 dao'guo
岛内 dao'nei
岛上 dao'shang
岛屿 dao'yu
捣蛋 dao'dan
捣鼓 dao'gu
捣毁 dao'hui
捣乱 dao'luan
捣衣 dao'yi
祷告 dao'gao
到场 dao'chang
到处 dao'chu
到此 dao'ci
到达 dao'da
到底 dao'di
到第 dao'di
到访 dao'fang
到该 dao'gai
到港 dao'gang
到过 dao'guo
到户 dao'hu
到会 dao'hui
到货 dao'huo
到家 dao'jia
到来 dao'lai
到老 dao'lao
到了 dao'le
到哪 dao'na
到那 dao'na
到你 dao'ni
到您 dao'nin
到期 dao'qi
到齐 dao'qi
到时 dao'shi
到手 dao'shou
到死 dao'si
到他 dao'ta
到头 dao'tou
到晚 dao'wan
到位 dao'wei
到我 dao'wo
到校 dao'xiao
到新 dao'xin
到站 dao'zhan
到帐 dao'zhang
到这 dao'zhe
悼词 dao'ci
悼念 dao'nian
盗版 dao'ban
盗号 dao'hao
盗链 dao'lian
盗墓 dao'mu
盗窃 dao'qie
盗取 dao'qu
盗用 dao'yong
盗贼 dao'zei
稻草 dao'cao
稻城 dao'cheng
稻谷 dao'gu
稻米 dao'mi
稻田 dao'tian
道别 dao'bie
道菜 dao'cai
道藏 dao'zang
道长 dao'zhang
道场 dao'chang
道出 dao'chu
道道 dao'dao
道德 dao'de
道尔 dao'er
道姑 dao'gu
道观 dao'guan
道光 dao'guang
道行 dao'heng
道家 dao'jia
道教 dao'jiao
道具 dao'ju
道口 dao'kou
道理 dao'li
道路 dao'lu
道歉 dao'qian
道人 dao'ren
道上 dao'shang
道士 dao'shi
道题 dao'ti
道县 dao'xian
道谢 dao'xie
道学 dao'xue
道义 dao'yi
道院 dao'yuan
得比 de'bi
得病 de'bing
得不 de'bu
得逞 de'cheng
得出 de'chu
得当 de'dang
得到 de'dao
得道 de'dao
得得 de'de
得多 de'duo:91.9088% dei'duo:8.0912%
得分 de'fen
得更 de'geng
得过 de'guo
得好 de'hao:72.2282% dei'hao:27.7718%
得很 de'hen:94.8145% dei'hen:5.1855%
得见 de'jian
得奖 de'jiang
得救 de'jiu
得快 de'kuai
得来 de'lai
得了 de'le:96.0981% de'liao:3.9019%
得利 de'li
得力 de'li
得名 de'ming
得票 de'piao
得起 de'qi
得去 dei'qu
得人 de'ren
得上 de'shang
得胜 de'sheng
得失 de'shi
得手 de'shou
得体 de'ti
得悉 de'xi
得先 dei'xian
得闲 de'xian
得以 de'yi
得意 de'yi
得益 de'yi
得有 dei'you
得知 de'zhi
得志 de'zhi
得主 de'zhu
得住 de'zhu
得罪 de'zui
德安 de'an
德比 de'bi
德昌 de'chang
德川 de'chuan
德尔 de'er
德国 de'guo
德行 de'xing
德宏 de'hong
德化 de'hua
德惠 de'hui
德甲 de'jia
德江 de'jiang
德军 de'jun
德科 de'ke
德拉 de'la
德里 de'li
德隆 de'long
德钦 de'qin
德勤 de'qin
德清 de'qing
德庆 de'qing
德胜 de'sheng
德斯 de'si
德文 de'wen
德兴 de'xing
德性 de'xing
德阳 de'yang
德语 de'yu
德育 de'yu
德治 de'zhi
德州 de'zhou
的爱 de'ai
的大 de'da
的第 de'di
的风 de'feng
的歌 de'ge
的好 de'hao
的话 de'hua
的家 de'jia
的老 de'lao
的脸 de'lian
的路 de'lu
的吗 de'ma
的钱 de'qian
的确 di'que
的人 de'ren
的事 de'shi
的士 di'shi
的是 de'shi
的手 de'shou
的书 de'shu
的说 de'shuo
的心 de'xin
的新 de'xin
的信 de'xin
灯管 deng'guan
灯光 deng'guang
灯会 deng'hui
灯火 deng'huo
灯具 deng'ju
灯笼 deng'long
灯泡 deng'pao
灯饰 deng'shi
灯塔 deng'ta
灯下 deng'xia
灯箱 deng'xiang
登场 deng'chang
登出 deng'chu
登顶 deng'ding
登封 deng'feng
登高 deng'gao
登基 deng'ji
登机 deng'ji
登记 deng'ji
登录 deng'lu
登陆 deng'lu
登门 deng'men
登入 deng'ru
登山 deng'shan
登上 deng'shang
登台 deng'tai
登月 deng'yue
登载 deng'zai
等车 deng'che
等处 deng'chu
等待 deng'dai
等到 deng'dao
等等 deng'deng
等地 deng'di
等国 deng'guo
等号 deng'hao
等候 deng'hou
等级 deng'ji
等价 deng'jia
等均 deng'jun
等你 deng'ni
等人 deng'ren
等死 deng'si
等他 deng'ta
等同 deng'tong
等我 deng'wo
等闲 deng'xian
等效 deng'xiao
等于 deng'yu
等着 deng'zhe
等值 deng'zhi
凳子 deng'zi
瞪大 deng'da
瞪了 deng'le
瞪着 deng'zhe
邓超 deng'chao
邓肯 deng'ken
低矮 di'ai
低保 di'bao
低层 di'ceng
低潮 di'chao
低沉 di'chen
低垂 di'chui
低档 di'dang
低低 di'di
低点 di'dian
低调 di'diao
低端 di'duan
低分 di'fen
低估 di'gu
低谷 di'gu
低级 di'ji
低价 di'jia
低开 di'kai
低空 di'kong
低廉 di'lian
低劣 di'lie
低落 di'luo
低迷 di'mi
低能 di'neng
低频 di'pin
低声 di'sheng
低俗 di'su
低速 di'su
低碳 di'tan
低头 di'tou
低洼 di'wa
低位 di'wei
低温 di'wen
低吸 di'xi
低下 di'xia
低胸 di'xiong
低压 di'ya
低音 di'yin
低于 di'yu
低语 di'yu
嘀咕 di'gu
堤坝 di'ba
堤防 di'fang
滴答 di'da
滴滴 di'di
滴定 di'ding
滴落 di'luo
滴水 di'shui
滴血 di'xue
敌对 di'dui
敌方 di'fang
敌军 di'jun
敌人 di'ren
敌视 di'shi
敌手 di'shou
敌特 di'te
敌意 di'yi
敌阵 di'zhen
涤纶 di'lun
犒劳 kao'lao
狄娜 di'na
笛子 di'zi
翟凌 zhai'ling
迪奥 di'ao
迪拜 di'bai
迪克 di'ke
迪伦 di'lun
迪斯 di'si
迪厅 di'ting
迪亚 di'ya
底板 di'ban
底部 di'bu
底层 di'ceng
底价 di'jia
底裤 di'ku
底牌 di'pai
底盘 di'pan
底片 di'pian
底气 di'qi
底色 di'se
底细 di'xi
底下 di'xia
底线 di'xian
底薪 di'xin
底蕴 di'yun
底子 di'zi
底座 di'zuo
抵触 di'chu
抵达 di'da
抵挡 di'dang
抵抗 di'kang
抵扣 di'kou
抵消 di'xiao
抵押 di'ya
抵御 di'yu
抵债 di'zhai
抵制 di'zhi
诋毁 di'hui
地板 di'ban
地堡 di'bao
地被 di'bei
地标 di'biao
地表 di'biao
地步 di'bu
地藏 di'zang
地层 di'ceng
地产 di'chan
地处 di'chu
地带 di'dai
地道 di'dao
地点 di'dian
地段 di'duan
地儿 di'er
地方 di'fang
地府 di'fu
地宫 di'gong
地瓜 di'gua
地黄 di'huang
地基 di'ji
地价 di'jia
地窖 di'jiao
地精 di'jing
地壳 di'qiao
地块 di'kuai
地雷 di'lei
地理 di'li
地里 di'li
地利 di'li
地漏 di'lou
地幔 di'man
地貌 di'mao
地面 di'mian
地名 di'ming
地暖 di'nuan
地盘 di'pan
地皮 di'pi
地痞 di'pi
地铺 di'pu
地球 di'qiu
地区 di'qu
地热 di're
地上 di'shang
地势 di'shi
地市 di'shi
地税 di'shui
地说 de'shuo:91.1459% di'shuo:8.8541%
地摊 di'tan
地坛 di'tan
地毯 di'tan
地铁 di'tie
地听 de'ting
地头 di'tou
地图 di'tu
地位 di'wei
地下 di'xia
地形 di'xing
地穴 di'xue
地衣 di'yi
地域 di'yu
地狱 di'yu
地缘 di'yuan
地震 di'zhen
地支 di'zhi
地址 di'zhi
地质 di'zhi
地主 di'zhu
地砖 di'zhuan
地走 de'zou
地租 di'zu
地做 de'zuo
帝国 di'guo
帝后 di'hou
帝王 di'wang
帝位 di'wei
帝制 di'zhi
弟弟 di'di
弟妹 di'mei
弟兄 di'xiong
弟子 di'zi
第八 di'ba
第二 di'er
第几 di'ji
第九 di'jiu
第六 di'liu
第七 di'qi
第三 di'san
第十 di'shi
第四 di'si
第五 di'wu
第一 di'yi
缔结 di'jie
缔造 di'zao
递给 di'gei
递归 di'gui
递减 di'jian
递交 di'jiao
递进 di'jin
递上 di'shang
递增 di'zeng
巅峰 dian'feng
掂量 dian'liang
滇藏 dian'zang
滇池 dian'chi
癫狂 dian'kuang
癫痫 dian'xian
颠簸 dian'bo
颠倒 dian'dao
颠峰 dian'feng
颠覆 dian'fu
典当 dian'dang
典范 dian'fan
典故 dian'gu
典籍 dian'ji
典礼 dian'li
典型 dian'xing
典雅 dian'ya
点吧 dian'ba
点半 dian'ban
点兵 dian'bing
点拨 dian'bo
点播 dian'bo
点菜 dian'cai
点此 dian'ci
点到 dian'dao
点灯 dian'deng
点滴 dian'di
点点 dian'dian
点儿 dian'er
点歌 dian'ge
点化 dian'hua
点画 dian'hua
点火 dian'huo
点击 dian'ji
点检 dian'jian
点睛 dian'jing
点卡 dian'ka
点开 dian'kai
点了 dian'le
点亮 dian'liang
点名 dian'ming
点明 dian'ming
点评 dian'ping
点钱 dian'qian
点球 dian'qiu
点燃 dian'ran
点染 dian'ran
点上 dian'shang
点数 dian'shu
点水 dian'shui
点头 dian'tou
点位 dian'wei
点心 dian'xin
点选 dian'xuan
点样 dian'yang
点着 dian'zhe
点阵 dian'zhen
点钟 dian'zhong
点缀 dian'zhui
点子 dian'zi
垫底 dian'di
垫付 dian'fu
垫子 dian'zi
奠定 dian'ding
奠基 dian'ji
店长 dian'zhang
店家 dian'jia
店里 dian'li
店面 dian'mian
店名 dian'ming
店内 dian'nei
店铺 dian'pu
店员 dian'yuan
店主 dian'zhu
惦记 dian'ji
殿堂 dian'tang
殿下 dian'xia
淀粉 dian'fen
玷污 dian'wu
电白 dian'bai
电报 dian'bao
电表 dian'biao
电波 dian'bo
电厂 dian'chang
电场 dian'chang
电车 dian'che
电池 dian'chi
电磁 dian'ci
电大 dian'da
电导 dian'dao
电灯 dian'deng
电动 dian'dong
电镀 dian'du
电费 dian'fei
电感 dian'gan
电工 dian'gong
电荷 dian'he
电弧 dian'hu
电话 dian'hua
电汇 dian'hui
电击 dian'ji
电机 dian'ji
电极 dian'ji
电价 dian'jia
电教 dian'jiao
电解 dian'jie
电锯 dian'ju
电控 dian'kong
电缆 dian'lan
电离 dian'li
电力 dian'li
电量 dian'liang
电流 dian'liu
电炉 dian'lu
电路 dian'lu
电骡 dian'luo
电驴 dian'lv
电煤 dian'mei
电脑 dian'nao
电能 dian'neng
电平 dian'ping
电瓶 dian'ping
电器 dian'qi
电气 dian'qi
电热 dian're
电容 dian'rong
电扇 dian'shan
电视 dian'shi
电台 dian'tai
电梯 dian'ti
电玩 dian'wan
电网 dian'wang
电位 dian'wei
电线 dian'xian
电信 dian'xin
电学 dian'xue
电讯 dian'xun
电压 dian'ya
电音 dian'yin
电影 dian'ying
电泳 dian'yong
电邮 dian'you
电源 dian'yuan
电站 dian'zhan
电子 dian'zi
电阻 dian'zu
凋零 diao'ling
凋亡 diao'wang
凋谢 diao'xie
刁难 diao'nan
叼着 diao'zhe
碉堡 diao'bao
貂蝉 diao'chan
貂皮 diao'pi
雕版 diao'ban
雕花 diao'hua
雕刻 diao'ke
雕塑 diao'su
雕像 diao'xiang
雕琢 diao'zhuo
吊车 diao'che
吊带 diao'dai
吊灯 diao'deng
吊顶 diao'ding
吊牌 diao'pai
吊桥 diao'qiao
吊死 diao'si
吊销 diao'xiao
吊唁 diao'yan
吊装 diao'zhuang
吊坠 diao'zhui
掉到 diao'dao
掉进 diao'jin
掉落 diao'luo
掉入 diao'ru
掉头 diao'tou
掉下 diao'xia
掉线 diao'xian
掉在 diao'zai
调拨 diao'bo
调查 diao'cha
调成 tiao'cheng
调出 diao'chu
调处 tiao'chu
调到 diao'dao:54.1650% tiao'dao:45.8350%
调低 tiao'di
调调 diao'diao
调动 diao'dong
调度 diao'du
调高 tiao'gao
调好 tiao'hao
调和 tiao'he
调换 diao'huan
调集 diao'ji
调剂 tiao'ji
调价 tiao'jia
调教 tiao'jiao
调节 tiao'jie
调解 tiao'jie
调侃 tiao'kan
调控 tiao'kong
调离 diao'li
调理 tiao'li
调料 tiao'liao
调配 diao'pei:21.5257% tiao'pei:78.4743%
调皮 tiao'pi
调频 tiao'pin
调情 tiao'qing
调任 diao'ren
调入 diao'ru
调升 diao'sheng
调试 tiao'shi
调水 diao'shui
调速 tiao'su
调停 tiao'ting
调头 diao'tou
调味 tiao'wei
调温 tiao'wen
调戏 tiao'xi
调休 tiao'xiu
调研 diao'yan
调养 tiao'yang
调用 diao'yong
调匀 tiao'yun
调整 tiao'zheng
调制 tiao'zhi
调至 tiao'zhi
调子 diao'zi
钓鱼 diao'yu
爹爹 die'die
爹妈 die'ma
爹娘 die'niang
跌宕 die'dang
跌倒 die'dao
跌到 die'dao
跌得 die'de
跌幅 die'fu
跌价 die'jia
跌落 die'luo
跌破 die'po
跌入 die'ru
跌势 die'shi
跌停 die'ting
跌至 die'zhi
叠加 die'jia
碟片 die'pian
碟子 die'zi
蝶舞 die'wu
蝶衣 die'yi
迭代 die'dai
丁丑 ding'chou
丁聪 ding'cong
丁点 ding'dian
丁丁 ding'ding
丁亥 ding'hai
丁巨 ding'ju
丁磊 ding'lei
丁卯 ding'mao
丁宁 ding'ning
丁巳 ding'si
丁未 ding'wei
丁香 ding'xiang
丁野 ding'ye
丁酉 ding'you
叮当 ding'dang
叮咚 ding'dong
叮咛 ding'ning
叮嘱 ding'zhu
盯上 ding'shang
盯着 ding'zhe
盯住 ding'zhu
钉在 ding'zai
钉子 ding'zi
顶啊 ding'a
顶部 ding'bu
顶层 ding'ceng
顶到 ding'dao
顶点 ding'dian
顶顶 ding'ding
顶端 ding'duan
顶多 ding'duo
顶峰 ding'feng
顶风 ding'feng
顶级 ding'ji
顶尖 ding'jian
顶楼 ding'lou
顶起 ding'qi
顶上 ding'shang
顶替 ding'ti
顶下 ding'xia
顶着 ding'zhe
顶住 ding'zhu
鼎盛 ding'sheng
鼎好 ding'hao
鼎力 ding'li
鼎新 ding'xin
定安 ding'an
定边 ding'bian
定单 ding'dan
定点 ding'dian
定定 ding'ding
定夺 ding'duo
定额 ding'e
定稿 ding'gao
定格 ding'ge
定购 ding'gou
定海 ding'hai
定级 ding'ji
定价 ding'jia
定金 ding'jin
定居 ding'ju
定局 ding'ju
定了 ding'le
定理 ding'li
定力 ding'li
定量 ding'liang
定论 ding'lun
定律 ding'lv
定期 ding'qi
定神 ding'shen
定时 ding'shi
定势 ding'shi
定陶 ding'tao
定为 ding'wei
定位 ding'wei
定西 ding'xi
定下 ding'xia
定弦 ding'xian
定襄 ding'xiang
定向 ding'xiang
定型 ding'xing
定性 ding'xing
定要 ding'yao
定义 ding'yi
定于 ding'yu
定语 ding'yu
定员 ding'yuan
定远 ding'yuan
定在 ding'zai
定植 ding'zhi
定制 ding'zhi
定州 ding'zhou
定罪 ding'zui
定做 ding'zuo
订餐 ding'can
订单 ding'dan
订房 ding'fang
订购 ding'gou
订好 ding'hao
订婚 ding'hun
订货 ding'huo
订金 ding'jin
订了 ding'le
订立 ding'li
订票 ding'piao
订阅 ding'yue
订正 ding'zheng
订制 ding'zhi
订做 ding'zuo
丢包 diu'bao
丢掉 diu'diao
丢丢 diu'diu
丢了 diu'le
丢脸 diu'lian
丢弃 diu'qi
丢人 diu'ren
丢失 diu'shi
丢下 diu'xia
东阿 dong'e
东安 dong'an
东岸 dong'an
东北 dong'bei
东边 dong'bian
东部 dong'bu
东侧 dong'ce
东城 dong'cheng
东川 dong'chuan
东大 dong'da
东道 dong'dao
东东 dong'dong
东方 dong'fang
东非 dong'fei
东风 dong'feng
东沟 dong'gou
东莞 dong'guan
东海 dong'hai
东汉 dong'han
东航 dong'hang
东湖 dong'hu
东华 dong'hua
东家 dong'jia
东江 dong'jiang
东郊 dong'jiao
东街 dong'jie
东晋 dong'jin
东京 dong'jing
东经 dong'jing
东兰 dong'lan
东路 dong'lu
东麓 dong'lu
东门 dong'men
东盟 dong'meng
东面 dong'mian
东明 dong'ming
东南 dong'nan
东宁 dong'ning
东欧 dong'ou
东平 dong'ping
东坡 dong'po
东迁 dong'qian
东区 dong'qu
东软 dong'ruan
东山 dong'shan
东升 dong'sheng
东胜 dong'sheng
东台 dong'tai
东条 dong'tiao
东魏 dong'wei
东吴 dong'wu
东西 dong'xi
东线 dong'xian
东乡 dong'xiang
东信 dong'xin
东亚 dong'ya
东洋 dong'yang
东阳 dong'yang
东营 dong'ying
东岳 dong'yue
东站 dong'zhan
东芝 dong'zhi
东至 dong'zhi
东周 dong'zhou
冬奥 dong'ao
冬冬 dong'dong
冬瓜 dong'gua
冬季 dong'ji
冬雷 dong'lei
冬梅 dong'mei
冬眠 dong'mian
冬青 dong'qing
冬日 dong'ri
冬天 dong'tian
冬至 dong'zhi
咚咚 dong'dong
懂得 dong'de
懂的 dong'de
懂行 dong'hang
懂了 dong'le
懂吗 dong'ma
懂事 dong'shi
董洁 dong'jie
董秘 dong'mi
董事 dong'shi
董卓 dong'zhuo
侗族 dong'zu
冻疮 dong'chuang
冻得 dong'de
冻结 dong'jie
冻死 dong'si
冻土 dong'tu
动笔 dong'bi
动车 dong'che
动词 dong'ci
动荡 dong'dang
动动 dong'dong
动感 dong'gan
动工 dong'gong
动过 dong'guo
动画 dong'hua
动机 dong'ji
动静 dong'jing
动力 dong'li
动量 dong'liang
动乱 dong'luan
动脉 dong'mai
动漫 dong'man
动脑 dong'nao
动能 dong'neng
动迁 dong'qian
动情 dong'qing
动人 dong'ren
动容 dong'rong
动身 dong'shen
动手 dong'shou
动态 dong'tai
动弹 dong'tan
动听 dong'ting
动网 dong'wang
动武 dong'wu
动物 dong'wu
动向 dong'xiang
动心 dong'xin
动摇 dong'yao
动易 dong'yi
动议 dong'yi
动因 dong'yin
动用 dong'yong
动员 dong'yuan
动辄 dong'zhe
动作 dong'zuo
栋梁 dong'liang
洞察 dong'cha
洞洞 dong'dong
洞房 dong'fang
洞口 dong'kou
洞窟 dong'ku
洞里 dong'li
洞天 dong'tian
洞庭 dong'ting
洞悉 dong'xi
洞穴 dong'xue
洞中 dong'zhong
兜兜 dou'dou
兜风 dou'feng
兜里 dou'li
兜售 dou'shou
都爱 dou'ai
都把 dou'ba
都被 dou'bei
都比 dou'bi
都不 dou'bu
都城 du'cheng
都成 dou'cheng
都吃 dou'chi
都穿 dou'chuan
都打 dou'da
都到 dou'dao
都得 dou'de:63.6632% dou'dei:36.3368%
都懂 dou'dong
都督 du'du
都对 dou'dui
都发 dou'fa
都搞 dou'gao
都给 dou'gei
都跟 dou'gen
都怪 dou'guai
都行 dou'xing
都好 dou'hao
都很 dou'hen
都会 dou'hui:97.4202% du'hui:2.5798%
都将 dou'jiang
都叫 dou'jiao
都看 dou'kan
都可 dou'ke
都快 dou'kuai
都来 dou'lai
都兰 du'lan
都灵 du'ling
都没 dou'mei
都拿 dou'na
都难 dou'nan
都能 dou'neng
都去 dou'qu
都让 dou'rang
都市 du'shi
都是 dou'shi:99.3541% du'shi:0.6459%
都说 dou'shuo
都算 dou'suan
都听 dou'ting
都为 dou'wei
都未 dou'wei
都无 dou'wu
都想 dou'xiang
都像 dou'xiang
都笑 dou'xiao
都写 dou'xie
都要 dou'yao:98.9319% du'yao:1.0681%
都以 dou'yi
都已 dou'yi
都应 dou'ying
都用 dou'yong
都由 dou'you
都有 dou'you:99.0081% du'you:0.9919%
都与 dou'yu
都匀 du'yun
都在 dou'zai
都找 dou'zhao
都走 dou'zou
抖动 dou'dong
斗鸡 dou'ji
斗罗 dou'luo
斗门 dou'men
斗牛 dou'niu
斗殴 dou'ou
斗篷 dou'peng
斗气 dou'qi
斗士 dou'shi
斗争 dou'zheng
斗志 dou'zhi
斗智 dou'zhi
斗嘴 dou'zui
陡峭 dou'qiao
陡然 dou'ran
痘痘 dou'dou
窦唯 dou'wei
豆瓣 dou'ban
豆豉 dou'chi dou'shi
豆豆 dou'dou
豆腐 dou'fu
豆花 dou'hua
豆浆 dou'jiang
豆角 dou'jiao
豆科 dou'ke
豆蔻 dou'kou
豆类 dou'lei
豆粕 dou'po
豆沙 dou'sha
豆芽 dou'ya
豆油 dou'you
豆子 dou'zi
逗得 dou'de
逗逗 dou'dou
逗号 dou'hao
逗乐 dou'le
逗留 dou'liu
嘟嘟 du'du
嘟囔 du'nang
督办 du'ban
督察 du'cha
督查 du'cha
督促 du'cu
督导 du'dao
督军 du'jun
督学 du'xue
毒霸 du'ba
毒打 du'da
毒贩 du'fan
毒害 du'hai
毒剂 du'ji
毒瘤 du'liu
毒品 du'pin
毒气 du'qi
毒蛇 du'she
毒死 du'si
毒素 du'su
毒物 du'wu
毒性 du'xing
毒药 du'yao
毒液 du'ye
毒瘾 du'yin
渎职 du'zhi
独霸 du'ba
独白 du'bai
独步 du'bu
独裁 du'cai
独唱 du'chang
独处 du'chu
独创 du'chuang
独大 du'da
独到 du'dao
独孤 du'gu
独行 du'xing
独家 du'jia
独居 du'ju
独具 du'ju
独立 du'li
独龙 du'long
独门 du'men
独山 du'shan
独身 du'shen
独生 du'sheng
独特 du'te
独舞 du'wu
独显 du'xian
独享 du'xiang
独有 du'you
独占 du'zhan
独资 du'zi
独子 du'zi
独自 du'zi
独奏 du'zou
独坐 du'zuo
读本 du'ben
读博 du'bo
读出 du'chu
读到 du'dao
读得 du'de
读懂 du'dong
读读 du'du
读过 du'guo
读来 du'lai
读盘 du'pan
读取 du'qu
读入 du'ru
读书 du'shu
读数 du'shu
读完 du'wan
读物 du'wu
读写 du'xie
读研 du'yan
读音 du'yin
读者 du'zhe
读着 du'zhe
堵车 du'che
堵截 du'jie
堵塞 du'sai:21.0455% du'se:78.9545%
堵在 du'zai
堵住 du'zhu
笃行 du'xing
笃信 du'xin
笃学 du'xue
赌博 du'bo
赌场 du'chang
赌气 du'qi
赌球 du'qiu
赌徒 du'tu
赌注 du'zhu
妒忌 du'ji
度过 du'guo
度假 du'jia
度量 du'liang
度日 du'ri
度数 du'shu
杜邦 du'bang
杜甫 du'fu
杜鹃 du'juan
杜绝 du'jue
杜康 du'kang
杜牧 du'mu
杜威 du'wei
杜宇 du'yu
杜仲 du'zhong
杜撰 du'zhuan
渡船 du'chuan
渡过 du'guo
渡河 du'he
渡假 du'jia
渡江 du'jiang
渡口 du'kou
渡轮 du'lun
肚兜 du'dou
肚肚 du'du
肚里 du'li
肚皮 du'pi
肚脐 du'qi
肚子 du'zi
镀铬 du'ge
镀金 du'jin
镀膜 du'mo
镀锌 du'xin
端点 duan'dian
端口 duan'kou
端粒 duan'li
端木 duan'mu
端倪 duan'ni
端起 duan'qi
端上 duan'shang
端午 duan'wu
端详 duan'xiang
端着 duan'zhe
端正 duan'zheng
端庄 duan'zhuang
端子 duan'zi
端坐 duan'zuo
短处 duan'chu
短促 duan'cu
短的 duan'de
短短 duan'duan
短发 duan'fa
短歌 duan'ge
短剑 duan'jian
短句 duan'ju
短裤 duan'ku
短路 duan'lu
短命 duan'ming
短跑 duan'pao
短篇 duan'pian
短片 duan'pian
短期 duan'qi
短缺 duan'que
短裙 duan'qun
短时 duan'shi
短视 duan'shi
短途 duan'tu
短文 duan'wen
短线 duan'xian
短小 duan'xiao
短信 duan'xin
短袖 duan'xiu
短讯 duan'xun
短语 duan'yu
短暂 duan'zan
断臂 duan'bei
断层 duan'ceng
断肠 duan'chang
断代 duan'dai
断点 duan'dian
断电 duan'dian
断掉 duan'diao
断定 duan'ding
断货 duan'huo
断交 duan'jiao
断绝 duan'jue
断开 duan'kai
断了 duan'le
断裂 duan'lie
断流 duan'liu
断面 duan'mian
断奶 duan'nai
断桥 duan'qiao
断球 duan'qiu
断然 duan'ran
断送 duan'song
断网 duan'wang
断线 duan'xian
断续 duan'xu
断言 duan'yan
段落 duan'luo
段氏 duan'shi
段誉 duan'yu
段子 duan'zi
锻炼 duan'lian
锻造 duan'zao
堆放 dui'fang
堆积 dui'ji
堆里 dui'li
堆满 dui'man
堆砌 dui'qi
堆栈 dui'zhan
兑付 dui'fu
兑换 dui'huan
兑奖 dui'jiang
兑现 dui'xian
对啊 dui'a
对岸 dui'an
对白 dui'bai
对本 dui'ben
对比 dui'bi
对不 dui'bu
对策 dui'ce
对唱 dui'chang
对称 dui'chen:56.4440% dui'cheng:43.5560%
对冲 dui'chong
对此 dui'ci
对错 dui'cuo
对待 dui'dai
对敌 dui'di
对地 dui'di
对对 dui'dui
对俄 dui'e
对方 dui'fang
对付 dui'fu
对歌 dui'ge
对华 dui'hua
对话 dui'hua
对家 dui'jia
对价 dui'jia
对焦 dui'jiao
对接 dui'jie
对襟 dui'jin
对决 dui'jue
对抗 dui'kang
对口 dui'kou
对了 dui'le
对垒 dui'lei
对立 dui'li
对联 dui'lian
对流 dui'liu
对吗 dui'ma
对骂 dui'ma
对么 dui'me
对美 dui'mei
对门 dui'men
对面 dui'mian
对内 dui'nei
对你 dui'ni
对您 dui'nin
对偶 dui'ou
对其 dui'qi
对齐 dui'qi
对人 dui'ren
对日 dui'ri
对峙 dui'zhi
对视 dui'shi
对手 dui'shou
对数 dui'shu
对谁 dui'shui
对他 dui'ta
对她 dui'ta
对它 dui'ta
对台 dui'tai
对头 dui'tou
对外 dui'wai
对我 dui'wo
对虾 dui'xia
对象 dui'xiang
对新 dui'xin
对性 dui'xing
对呀 dui'ya
对伊 dui'yi
对已 dui'yi
对应 dui'ying
对于 dui'yu
对战 dui'zhan
对仗 dui'zhang
对账 dui'zhang
对照 dui'zhao
对折 dui'zhe
对这 dui'zhe
对着 dui'zhe
对阵 dui'zhen
对症 dui'zheng
对准 dui'zhun
对子 dui'zi
队长 dui'zhang
队服 dui'fu
队里 dui'li
队列 dui'lie
队内 dui'nei
队伍 dui'wu
队形 dui'xing
队友 dui'you
队员 dui'yuan
队中 dui'zhong
吨级 dun'ji
吨位 dun'wei
敦促 dun'cu
敦化 dun'hua
敦煌 dun'huang
蹲点 dun'dian
蹲下 dun'xia
蹲在 dun'zai
蹲着 dun'zhe
囤积 tun'ji
盾牌 dun'pai
顿挫 dun'cuo
顿饭 dun'fan
顿河 dun'he
顿了 dun'le
顿时 dun'shi
顿悟 dun'wu
哆啦 duo'la
哆嗦 duo'suo
多啊 duo'a
多吧 duo'ba
多半 duo'ban
多宝 duo'bao
多边 duo'bian
多变 duo'bian
多部 duo'bu
多彩 duo'cai
多层 duo'ceng
多长 duo'chang
多吃 duo'chi
多出 duo'chu
多处 duo'chu
多次 duo'ci
多达 duo'da
多打 duo'da
多大 duo'da
多带 duo'dai
多党 duo'dang
多得 duo'de
多的 duo'de
多点 duo'dian
多多 duo'duo
多尔 duo'er
多发 duo'fa
多方 duo'fang
多分 duo'fen
多高 duo'gao
多哥 duo'ge
多个 duo'ge
多给 duo'gei
多寡 duo'gua
多国 duo'guo
多哈 duo'ha
多好 duo'hao
多喝 duo'he
多户 duo'hu
多花 duo'hua
多级 duo'ji
多加 duo'jia
多家 duo'jia
多件 duo'jian
多见 duo'jian
多交 duo'jiao
多久 duo'jiu
多看 duo'kan
多孔 duo'kong
多空 duo'kong
多块 duo'kuai
多款 duo'kuan
多亏 duo'kui
多拉 duo'la
多来 duo'lai
多了 duo'le:98.5667% duo'liao:1.4333%
多累 duo'lei
多利 duo'li
多路 duo'lu
多伦 duo'lun
多虑 duo'lv
多玛 duo'ma
多买 duo'mai
多么 duo'me
多美 duo'mei
多米 duo'mi
多名 duo'ming
多难 duo'nan
多年 duo'nian
多篇 duo'pian
多起 duo'qi
多钱 duo'qian
多情 duo'qing
多去 duo'qu
多人 duo'ren
多日 duo'ri
多杀 duo'sha
多少 duo'shao
多时 duo'shi
多食 duo'shi
多事 duo'shi
多是 duo'shi
多收 duo'shou
多数 duo'shu
多睡 duo'shui
多说 duo'shuo
多岁 duo'sui
多台 duo'tai
多糖 duo'tang
多套 duo'tao
多提 duo'ti
多天 duo'tian
多条 duo'tiao
多听 duo'ting
多头 duo'tou
多玩 duo'wan
多万 duo'wan
多为 duo'wei
多维 duo'wei
多位 duo'wei
多问 duo'wen
多想 duo'xiang
多项 duo'xiang
多些 duo'xie
多写 duo'xie
多谢 duo'xie
多心 duo'xin
多星 duo'xing
多选 duo'xuan
多样 duo'yang
多页 duo'ye
多疑 duo'yi
多以 duo'yi
多亿 duo'yi
多用 duo'yong
多有 duo'you
多于 duo'yu
多余 duo'yu
多元 duo'yuan
多远 duo'yuan
多月 duo'yue
多云 duo'yun
多则 duo'ze
多张 duo'zhang
多只 duo'zhi
多钟 duo'zhong
多种 duo'zhong
多重 duo'chong:42.1523% duo'zhong:57.8477%
多赚 duo'zhuan
多姿 duo'zi
多嘴 duo'zui
多做 duo'zuo
夺得 duo'de
夺冠 duo'guan
夺回 duo'hui
夺金 duo'jin
夺魁 duo'kui
夺目 duo'mu
夺取 duo'qu
夺去 duo'qu
夺走 duo'zou
朵朵 duo'duo
躲避 duo'bi
躲藏 duo'cang
躲到 duo'dao
躲过 duo'guo
躲进 duo'jin
躲开 duo'kai
躲闪 duo'shan
躲在 duo'zai
躲着 duo'zhe
堕落 duo'luo
堕入 duo'ru
堕胎 duo'tai
惰性 duo'xing
舵手 duo'shou
跺脚 duo'jiao
婀娜 e'nuo
俄方 e'fang
俄国 e'guo
俄军 e'jun
俄文 e'wen
俄语 e'yu
峨嵋 e'mei
额定 e'ding
额度 e'du
额头 e'tou
额外 e'wai
厄运 e'yun
噩耗 e'hao
噩梦 e'meng
愕然 e'ran
扼杀 e'sha
遏止 e'zhi
遏制 e'zhi
鄂州 e'zhou
饿得 e'de
饿死 e'si
饿着 e'zhe
鳄鱼 e'yu
恩爱 en'ai
恩宠 en'chong
恩仇 en'chou
恩赐 en'ci
恩德 en'de
恩典 en'dian
恩恩 en'en
恩惠 en'hui
恩纳 en'na
恩情 en'qing
恩人 en'ren
恩师 en'shi
恩施 en'shi
恩怨 en'yuan
儿歌 er'ge
儿科 er'ke
儿女 er'nv
儿时 er'shi
儿孙 er'sun
儿童 er'tong
儿媳 er'xi
儿戏 er'xi
儿子 er'zi
而把 er'ba
而被 er'bei
而不 er'bu
而成 er'cheng
而出 er'chu
而从 er'cong
而当 er'dang
而定 er'ding
而动 er'dong
而对 er'dui
而非 er'fei
而归 er'gui
而过 er'guo
而行 er'xing
而后 er'hou
而建 er'jian
而今 er'jin
而来 er'lai
而立 er'li
而论 er'lun
而你 er'ni
而其 er'qi
而起 er'qi
而且 er'qie
而去 er'qu
而入 er'ru
而上 er'shang
而生 er'sheng
而使 er'shi
而是 er'shi
而死 er'si
而他 er'ta
而她 er'ta
而退 er'tui
而外 er'wai
而亡 er'wang
而为 er'wei
而未 er'wei
而我 er'wo
而无 er'wu
而下 er'xia
而言 er'yan
而要 er'yao
而以 er'yi
而已 er'yi
而异 er'yi
而应 er'ying
而有 er'you
而又 er'you
而在 er'zai
而战 er'zhan
而这 er'zhe
而至 er'zhi
而致 er'zhi
而作 er'zuo
而坐 er'zuo
尔德 er'de
尔迪 er'di
尔森 er'sen
尔斯 er'si
尔雅 er'ya
洱海 er'hai
洱源 er'yuan
耳边 er'bian
耳钉 er'ding
耳朵 er'duo
耳光 er'guang
耳环 er'huan
耳机 er'ji
耳聋 er'long
耳麦 er'mai
耳鸣 er'ming
耳目 er'mu
耳畔 er'pan
耳塞 er'sai
耳熟 er'shu
耳闻 er'wen
耳语 er'yu
二八 er'ba
二百 er'bai
二班 er'ban
二本 er'ben
二部 er'bu
二层 er'ceng
二次 er'ci
二代 er'dai
二等 er'deng
二度 er'du
二队 er'dui
二分 er'fen
二哥 er'ge
二个 er'ge
二号 er'hao
二胡 er'hu
二环 er'huan
二级 er'ji
二姐 er'jie
二进 er'jin
二来 er'lai
二老 er'lao
二类 er'lei
二两 er'liang
二流 er'liu
二楼 er'lou
二路 er'lu
二奶 er'nai
二年 er'nian
二期 er'qi
二千 er'qian
二区 er'qu
二人 er'ren
二日 er'ri
二三 er'san
二审 er'shen
二十 er'shi
二世 er'shi
二是 er'shi
二手 er'shou
二叔 er'shu
二天 er'tian
二维 er'wei
二位 er'wei
二线 er'xian
二心 er'xin
二要 er'yao
二爷 er'ye
二元 er'yuan
二院 er'yuan
二月 er'yue
二战 er'zhan
二者 er'zhe
二中 er'zhong
二种 er'zhong
二重 er'chong
二字 er'zi
发白 fa'bai
发包 fa'bao
发飙 fa'biao
发表 fa'biao
发病 fa'bing
发布 fa'bu
发财 fa'cai
发车 fa'che
发愁 fa'chou
发出 fa'chu
发春 fa'chun
发错 fa'cuo
发达 fa'da
发呆 fa'dai
发到 fa'dao
发点 fa'dian
发电 fa'dian
发动 fa'dong
发抖 fa'dou
发发 fa'fa
发放 fa'fang
发奋 fa'fen
发疯 fa'feng
发福 fa'fu
发稿 fa'gao
发哥 fa'ge
发个 fa'ge
发给 fa'gei
发光 fa'guang
发过 fa'guo
发行 fa'xing
发黑 fa'hei
发红 fa'hong
发话 fa'hua
发黄 fa'huang
发挥 fa'hui
发回 fa'hui
发火 fa'huo
发货 fa'huo
发迹 fa'ji
发髻 fa'ji
发夹 fa'jia
发家 fa'jia
发酵 fa'jiao
发掘 fa'jue
发觉 fa'jue
发卡 fa'ka
发刊 fa'kan
发狂 fa'kuang
发来 fa'lai
发廊 fa'lang
发力 fa'li
发亮 fa'liang
发麻 fa'ma
发毛 fa'mao
发霉 fa'mei
发明 fa'ming
发难 fa'nan
发怒 fa'nu
发胖 fa'pang
发泡 fa'pao
发配 fa'pei
发片 fa'pian
发票 fa'piao
发起 fa'qi
发钱 fa'qian
发情 fa'qing
发球 fa'qiu
发热 fa're
发软 fa'ruan
发散 fa'san
发骚 fa'sao
发上 fa'shang
发烧 fa'shao
发射 fa'she
发声 fa'sheng
发生 fa'sheng
发誓 fa'shi
发售 fa'shou
发丝 fa'si
发送 fa'song
发烫 fa'tang
发条 fa'tiao
发帖 fa'tie
发贴 fa'tie
发往 fa'wang
发威 fa'wei
发文 fa'wen
发问 fa'wen
发现 fa'xian
发笑 fa'xiao
发些 fa'xie
发泄 fa'xie
发信 fa'xin
发型 fa'xing
发芽 fa'ya
发炎 fa'yan
发言 fa'yan
发扬 fa'yang
发痒 fa'yang
发音 fa'yin
发育 fa'yu
发源 fa'yuan
发运 fa'yun
发在 fa'zai
发展 fa'zhan
发张 fa'zhang
发着 fa'zhe
发证 fa'zheng
发至 fa'zhi
发质 fa'zhi
发自 fa'zi
发作 fa'zuo
乏力 fa'li
乏味 fa'wei
伐木 fa'mu
罚单 fa'dan
罚金 fa'jin
罚酒 fa'jiu
罚款 fa'kuan
罚球 fa'qiu
罚下 fa'xia
阀门 fa'men
法案 fa'an
法宝 fa'bao
法场 fa'chang
法典 fa'dian
法定 fa'ding
法官 fa'guan
法规 fa'gui
法国 fa'guo
法海 fa'hai
法号 fa'hao
法会 fa'hui
法军 fa'jun
法拉 fa'la
法兰 fa'lan
法郎 fa'lang
法老 fa'lao
法理 fa'li
法力 fa'li
法令 fa'ling
法律 fa'lv
法门 fa'men
法人 fa'ren
法师 fa'shi
法式 fa'shi
法术 fa'shu
法条 fa'tiao
法庭 fa'ting
法王 fa'wang
法网 fa'wang
法文 fa'wen
法务 fa'wu
法系 fa'xi
法学 fa'xue
法医 fa'yi
法语 fa'yu
法院 fa'yuan
法则 fa'ze
法杖 fa'zhang
法制 fa'zhi
法治 fa'zhi
法子 fa'zi
砝码 fa'ma
珐琅 fa'lang
帆布 fan'bu
帆船 fan'chuan
番号 fan'hao
番话 fan'hua
番茄 fan'qie
番薯 fan'shu
番禺 pan'yu
翻案 fan'an
翻版 fan'ban
翻倍 fan'bei
翻唱 fan'chang
翻炒 fan'chao
翻出 fan'chu
翻到 fan'dao
翻动 fan'dong
翻番 fan'fan
翻翻 fan'fan
翻盖 fan'gai
翻滚 fan'gun
翻过 fan'guo
翻红 fan'hong
翻开 fan'kai
翻看 fan'kan
翻来 fan'lai
翻了 fan'le
翻脸 fan'lian
翻拍 fan'pai
翻盘 fan'pan
翻身 fan'shen
翻书 fan'shu
翻腾 fan'teng
翻新 fan'xin
翻修 fan'xiu
翻页 fan'ye
翻译 fan'yi
翻印 fan'yin
翻越 fan'yue
翻阅 fan'yue
翻着 fan'zhe
翻转 fan'zhuan
蕃茄 fan'qie
藩篱 fan'li
凡尘 fan'chen
凡高 fan'gao
凡间 fan'jian
凡人 fan'ren
凡事 fan'shi
凡是 fan'shi
凡在 fan'zai
烦了 fan'le
烦闷 fan'men
烦恼 fan'nao
烦请 fan'qing
烦人 fan'ren
烦琐 fan'suo
烦心 fan'xin
烦躁 fan'zao
繁盛 fan'sheng
繁多 fan'duo
繁复 fan'fu
繁花 fan'hua
繁华 fan'hua
繁忙 fan'mang
繁茂 fan'mao
繁荣 fan'rong
繁峙 fan'shi
繁琐 fan'suo
繁体 fan'ti
繁星 fan'xing
繁衍 fan'yan
繁育 fan'yu
繁杂 fan'za
繁殖 fan'zhi
繁重 fan'zhong
反被 fan'bei
反比 fan'bi
反驳 fan'bo
反差 fan'cha
反常 fan'chang
反超 fan'chao
反倒 fan'dao
反帝 fan'di
反动 fan'dong
反对 fan'dui
反而 fan'er
反腐 fan'fu
反复 fan'fu
反覆 fan'fu
反感 fan'gan
反攻 fan'gong
反共 fan'gong
反观 fan'guan
反光 fan'guang
反华 fan'hua
反悔 fan'hui
反击 fan'ji
反抗 fan'kang
反恐 fan'kong
反馈 fan'kui
反美 fan'mei
反面 fan'mian
反目 fan'mu
反派 fan'pai
反叛 fan'pan
反扑 fan'pu
反潜 fan'qian
反日 fan'ri
反射 fan'she
反省 fan'xing
反诗 fan'shi
反手 fan'shou
反思 fan'si
反贪 fan'tan
反弹 fan'tan
反胃 fan'wei
反问 fan'wen
反响 fan'xiang
反向 fan'xiang
反应 fan'ying
反映 fan'ying
反战 fan'zhan
反震 fan'zhen
反正 fan'zheng
反之 fan'zhi
反制 fan'zhi
反转 fan'zhuan
返程 fan'cheng
返点 fan'dian
返工 fan'gong
返还 fan'huan
返航 fan'hang
返回 fan'hui
返家 fan'jia
返利 fan'li
返乡 fan'xiang
返校 fan'xiao
返修 fan'xiu
梵高 fan'gao
梵天 fan'tian
梵文 fan'wen
梵语 fan'yu
泛泛 fan'fan
泛黄 fan'huang
泛蓝 fan'lan
泛滥 fan'lan
泛起 fan'qi
泛着 fan'zhe
泛指 fan'zhi
犯愁 fan'chou
犯错 fan'cuo
犯法 fan'fa
犯规 fan'gui
犯过 fan'guo
犯贱 fan'jian
犯困 fan'kun
犯了 fan'le
犯人 fan'ren
犯下 fan'xia
犯罪 fan'zui
范本 fan'ben
范畴 fan'chou
范例 fan'li
范尼 fan'ni
范式 fan'shi
范围 fan'wei
范伟 fan'wei
范文 fan'wen
范县 fan'xian
范晔 fan'ye
贩毒 fan'du
贩卖 fan'mai
贩子 fan'zi
饭菜 fan'cai
饭吃 fan'chi
饭店 fan'dian
饭饭 fan'fan
饭馆 fan'guan
饭盒 fan'he
饭后 fan'hou
饭局 fan'ju
饭量 fan'liang
饭前 fan'qian
饭钱 fan'qian
饭食 fan'shi
饭堂 fan'tang
饭厅 fan'ting
饭桶 fan'tong
饭团 fan'tuan
饭碗 fan'wan
饭桌 fan'zhuo
坊间 fang'jian
方案 fang'an
方便 fang'bian
方才 fang'cai
方差 fang'cha
方城 fang'cheng
方程 fang'cheng
方寸 fang'cun
方法 fang'fa
方方 fang'fang
方格 fang'ge
方可 fang'ke
方块 fang'kuai
方框 fang'kuang
方腊 fang'la
方略 fang'lve
方面 fang'mian
方能 fang'neng
方山 fang'shan
方式 fang'shi
方位 fang'wei
方向 fang'xiang
方形 fang'xing
方言 fang'yan
方圆 fang'yuan
方丈 fang'zhang
方针 fang'zhen
方阵 fang'zhen
方正 fang'zheng
方知 fang'zhi
方舟 fang'zhou
方庄 fang'zhuang
方子 fang'zi
芳草 fang'cao
芳村 fang'cun
芳芳 fang'fang
芳菲 fang'fei
芳华 fang'hua
芳烃 fang'ting
芳香 fang'xiang
芳心 fang'xin
妨碍 fang'ai
房产 fang'chan
房车 fang'che
房贷 fang'dai
房地 fang'di
房顶 fang'ding
房东 fang'dong
房费 fang'fei
房管 fang'guan
房价 fang'jia
房间 fang'jian
房客 fang'ke
房款 fang'kuan
房里 fang'li
房门 fang'men
房内 fang'nei
房钱 fang'qian
房山 fang'shan
房事 fang'shi
房市 fang'shi
房屋 fang'wu
房县 fang'xian
房型 fang'xing
房源 fang'yuan
房展 fang'zhan
房中 fang'zhong
房主 fang'zhu
房子 fang'zi
房租 fang'zu
防爆 fang'bao
防备 fang'bei
防病 fang'bing
防潮 fang'chao
防尘 fang'chen
防盗 fang'dao
防抖 fang'dou
防毒 fang'du
防范 fang'fan
防风 fang'feng
防腐 fang'fu
防洪 fang'hong
防护 fang'hu
防滑 fang'hua
防火 fang'huo
防控 fang'kong
防空 fang'kong
防雷 fang'lei
防晒 fang'shai
防身 fang'shen
防守 fang'shou
防水 fang'shui
防伪 fang'wei
防卫 fang'wei
防务 fang'wu
防线 fang'xian
防汛 fang'xun
防疫 fang'yi
防御 fang'yu
防灾 fang'zai
防震 fang'zhen
防止 fang'zhi
防治 fang'zhi
仿佛 fang'fu
仿古 fang'gu
仿冒 fang'mao
仿如 fang'ru
仿效 fang'xiao
仿造 fang'zao
仿照 fang'zhao
仿真 fang'zhen
仿制 fang'zhi
彷徨 pang'huang
纺车 fang'che
纺织 fang'zhi
访华 fang'hua
访客 fang'ke
访美 fang'mei
访谈 fang'tan
访问 fang'wen
放出 fang'chu
放大 fang'da
放贷 fang'dai
放荡 fang'dang
放倒 fang'dao
放到 fang'dao
放低 fang'di
放点 fang'dian
放电 fang'dian
放掉 fang'diao
放飞 fang'fei
放歌 fang'ge
放个 fang'ge
放光 fang'guang
放过 fang'guo
放行 fang'xing
放好 fang'hao
放号 fang'hao
放缓 fang'huan
放回 fang'hui
放火 fang'huo
放假 fang'jia
放进 fang'jin
放开 fang'kai
放宽 fang'kuan
放款 fang'kuan
放量 fang'liang
放疗 fang'liao
放慢 fang'man
放牧 fang'mu
放炮 fang'pao
放屁 fang'pi
放弃 fang'qi
放人 fang'ren
放任 fang'ren
放入 fang'ru
放上 fang'shang
放射 fang'she
放声 fang'sheng
放生 fang'sheng
放手 fang'shou
放水 fang'shui
放肆 fang'si
放松 fang'song
放送 fang'song
放完 fang'wan
放下 fang'xia
放心 fang'xin
放学 fang'xue
放眼 fang'yan
放羊 fang'yang
放养 fang'yang
放映 fang'ying
放在 fang'zai
放着 fang'zhe
放置 fang'zhi
放逐 fang'zhu
放纵 fang'zong
放走 fang'zou
妃子 fei'zi
绯红 fei'hong
绯闻 fei'wen
菲儿 fei'er
菲尔 fei'er
菲菲 fei'fei
菲戈 fei'ge
霏凡 fei'fan
霏霏 fei'fei
非常 fei'chang
非处 fei'chu
非但 fei'dan
非得 fei'dei
非典 fei'dian
非法 fei'fa
非凡 fei'fan
非礼 fei'li
非农 fei'nong
非人 fei'ren
非要 fei'yao
非议 fei'yi
非洲 fei'zhou
飞奔 fei'ben
飞车 fei'che
飞驰 fei'chi
飞出 fei'chu
飞船 fei'chuan
飞刀 fei'dao
飞到 fei'dao
飞得 fei'de
飞抵 fei'di
飞碟 fei'die
飞度 fei'du
飞蛾 fei'e
飞儿 fei'er
飞飞 fei'fei
飞鸽 fei'ge
飞过 fei'guo
飞行 fei'xing
飞鸿 fei'hong
飞狐 fei'hu
飞花 fei'hua
飞回 fei'hui
飞机 fei'ji
飞溅 fei'jian
飞快 fei'kuai
飞来 fei'lai
飞龙 fei'long
飞鸟 fei'niao
飞起 fei'qi
飞去 fei'qu
飞人 fei'ren
飞上 fei'shang
飞身 fei'shen
飞升 fei'sheng
飞逝 fei'shi
飞速 fei'su
飞弹 fei'dan
飞天 fei'tian
飞艇 fei'ting
飞往 fei'wang
飞舞 fei'wu
飞翔 fei'xiang
飞向 fei'xiang
飞雪 fei'xue
飞燕 fei'yan
飞扬 fei'yang
飞鹰 fei'ying
飞鱼 fei'yu
飞越 fei'yue
飞跃 fei'yue
飞云 fei'yun
飞涨 fei'zhang
飞走 fei'zou
肥大 fei'da
肥东 fei'dong
肥肥 fei'fei
肥厚 fei'hou
肥姐 fei'jie
肥力 fei'li
肥料 fei'liao
肥胖 fei'pang
肥肉 fei'rou
肥水 fei'shui
肥沃 fei'wo
肥西 fei'xi
肥皂 fei'zao
肥猪 fei'zhu
腓力 fei'li
匪徒 fei'tu
斐济 fei'ji
翡翠 fei'cui
诽谤 fei'bang
吠陀 fei'tuo
废柴 fei'chai
废除 fei'chu
废黜 fei'chu
废掉 fei'diao
废话 fei'hua
废旧 fei'jiu
废了 fei'le
废料 fei'liao
废品 fei'pin
废弃 fei'qi
废气 fei'qi
废人 fei'ren
废水 fei'shui
废物 fei'wu
废墟 fei'xu
废止 fei'zhi
废纸 fei'zhi
沸点 fei'dian
沸石 fei'shi
沸水 fei'shui
沸腾 fei'teng
狒狒 fei'fei
痱子 fei'zi
肺癌 fei'ai
肺病 fei'bing
肺部 fei'bu
肺腑 fei'fu
肺炎 fei'yan
费城 fei'cheng
费尔 fei'er
费解 fei'jie
费尽 fei'jin
费劲 fei'jin
费力 fei'li
费率 fei'lv
费钱 fei'qian
费时 fei'shi
费事 fei'shi
费心 fei'xin
费用 fei'yong
分班 fen'ban
分包 fen'bao
分贝 fen'bei
分泌 fen'mi
分辨 fen'bian
分别 fen'bie
分布 fen'bu
分步 fen'bu
分部 fen'bu
分册 fen'ce
分层 fen'ceng
分叉 fen'cha
分拆 fen'chai
分厂 fen'chang
分成 fen'cheng
分出 fen'chu
分词 fen'ci
分寸 fen'cun
分担 fen'dan
分到 fen'dao
分得 fen'de
分店 fen'dian
分段 fen'duan
分队 fen'dui
分发 fen'fa
分法 fen'fa
分分 fen'fen
分封 fen'feng
分割 fen'ge
分隔 fen'ge
分给 fen'gei
分工 fen'gong
分管 fen'guan
分光 fen'guang
分行 fen'hang
分号 fen'hao
分红 fen'hong
分户 fen'hu
分化 fen'hua
分会 fen'hui
分机 fen'ji
分级 fen'ji
分家 fen'jia
分解 fen'jie
分居 fen'ju
分局 fen'ju
分句 fen'ju
分开 fen'kai
分类 fen'lei
分离 fen'li
分立 fen'li
分量 fen'liang
分列 fen'lie
分裂 fen'lie
分流 fen'liu
分娩 fen'mian
分明 fen'ming
分派 fen'pai
分配 fen'pei
分批 fen'pi
分期 fen'qi
分歧 fen'qi
分钱 fen'qian
分清 fen'qing
分区 fen'qu
分权 fen'quan
分散 fen'san
分社 fen'she
分设 fen'she
分身 fen'shen
分时 fen'shi
分手 fen'shou
分属 fen'shu
分数 fen'shu
分摊 fen'tan
分头 fen'tou
分外 fen'wai
分为 fen'wei
分析 fen'xi
分享 fen'xiang
分项 fen'xiang
分销 fen'xiao
分校 fen'xiao
分心 fen'xin
分形 fen'xing
分页 fen'ye
分异 fen'yi
分院 fen'yuan
分站 fen'zhan
分之 fen'zhi
分支 fen'zhi
分枝 fen'zhi
分值 fen'zhi
分治 fen'zhi
分钟 fen'zhong
分众 fen'zhong
分子 fen'zi
分组 fen'zu
吩咐 fen'fu
氛围 fen'wei
纷呈 fen'cheng
纷繁 fen'fan
纷飞 fen'fei
纷纷 fen'fen
纷乱 fen'luan
纷争 fen'zheng
芬芳 fen'fang
芬兰 fen'lan
芬奇 fen'qi
坟墓 fen'mu
汾河 fen'he
汾西 fen'xi
汾阳 fen'yang
焚毁 fen'hui
焚烧 fen'shao
焚书 fen'shu
粉笔 fen'bi
粉饼 fen'bing
粉尘 fen'chen
粉刺 fen'ci
粉底 fen'di
粉粉 fen'fen
粉红 fen'hong
粉末 fen'mo
粉嫩 fen'nen
粉色 fen'se
粉饰 fen'shi
粉刷 fen'shua
粉丝 fen'si
粉碎 fen'sui
份额 fen'e
份儿 fen'er
份量 fen'liang
份上 fen'shang
份子 fen'zi
奋斗 fen'dou
奋发 fen'fa
奋进 fen'jin
奋力 fen'li
奋起 fen'qi
奋勇 fen'yong
奋战 fen'zhan
愤愤 fen'fen
愤恨 fen'hen
愤慨 fen'kai
愤怒 fen'nu
愤青 fen'qing
愤然 fen'ran
粪便 fen'bian
粪土 fen'tu
丰碑 feng'bei
丰产 feng'chan
丰城 feng'cheng
丰盛 feng'sheng
丰都 feng'du
丰富 feng'fu
丰厚 feng'hou
丰满 feng'man
丰美 feng'mei
丰年 feng'nian
丰宁 feng'ning
丰饶 feng'rao
丰收 feng'shou
丰水 feng'shui
丰顺 feng'shun
丰硕 feng'shuo
丰台 feng'tai
丰田 feng'tian
丰县 feng'xian
丰胸 feng'xiong
丰原 feng'yuan
丰镇 feng'zhen
封闭 feng'bi
封测 feng'ce
封存 feng'cun
封底 feng'di
封地 feng'di
封顶 feng'ding
封冻 feng'dong
封堵 feng'du
封号 feng'hao
封建 feng'jian
封疆 feng'jiang
封口 feng'kou
封了 feng'le
封面 feng'mian
封杀 feng'sha
封死 feng'si
封锁 feng'suo
封条 feng'tiao
封土 feng'tu
封为 feng'wei
封信 feng'xin
封印 feng'yin
封住 feng'zhu
封装 feng'zhuang
峰会 feng'hui
峰峦 feng'luan
峰值 feng'zhi
枫林 feng'lin
枫树 feng'shu
枫叶 feng'ye
烽火 feng'huo
烽烟 feng'yan
疯癫 feng'dian
疯掉 feng'diao
疯狗 feng'gou
疯狂 feng'kuang
疯了 feng'le
疯涨 feng'zhang
疯子 feng'zi
蜂巢 feng'chao
蜂胶 feng'jiao
蜂蜜 feng'mi
蜂鸟 feng'niao
蜂王 feng'wang
蜂窝 feng'wo
蜂拥 feng'yong
锋范 feng'fan
锋利 feng'li
锋芒 feng'mang
锋线 feng'xian
风暴 feng'bao
风波 feng'bo
风采 feng'cai
风潮 feng'chao
风车 feng'che
风尘 feng'chen
风吹 feng'chui
风大 feng'da
风笛 feng'di
风电 feng'dian
风洞 feng'dong
风度 feng'du
风儿 feng'er
风帆 feng'fan
风范 feng'fan
风干 feng'gan
风格 feng'ge
风骨 feng'gu
风光 feng'guang
风过 feng'guo
风寒 feng'han
风行 feng'xing
风华 feng'hua
风化 feng'hua
风机 feng'ji
风景 feng'jing
风口 feng'kou
风浪 feng'lang
风雷 feng'lei
风里 feng'li
风力 feng'li
风量 feng'liang
风铃 feng'ling
风流 feng'liu
风貌 feng'mao
风靡 feng'mi
风能 feng'neng
风怒 feng'nu
风起 feng'qi
风气 feng'qi
风琴 feng'qin
风情 feng'qing
风趣 feng'qu
风骚 feng'sao
风沙 feng'sha
风扇 feng'shan
风尚 feng'shang
风神 feng'shen
风声 feng'sheng
风湿 feng'shi
风霜 feng'shuang
风水 feng'shui
风俗 feng'su
风速 feng'su
风头 feng'tou
风投 feng'tou
风土 feng'tu
风味 feng'wei
风险 feng'xian
风向 feng'xiang
风雪 feng'xue
风雅 feng'ya
风衣 feng'yi
风雨 feng'yu
风月 feng'yue
风云 feng'yun
风韵 feng'yun
风筝 feng'zheng
风之 feng'zhi
风中 feng'zhong
风姿 feng'zi
冯巩 feng'gong
缝合 feng'he
缝纫 feng'ren
缝隙 feng'xi
缝制 feng'zhi
逢低 feng'di
讽刺 feng'ci
俸禄 feng'lu
凤城 feng'cheng
凤凰 feng'huang
凤姐 feng'jie
凤梨 feng'li
凤山 feng'shan
凤台 feng'tai
凤县 feng'xian
凤翔 feng'xiang
凤阳 feng'yang
奉承 feng'cheng
奉行 feng'xing
奉化 feng'hua
奉节 feng'jie
奉命 feng'ming
奉陪 feng'pei
奉劝 feng'quan
奉上 feng'shang
奉祀 feng'si
奉天 feng'tian
奉为 feng'wei
奉贤 feng'xian
奉献 feng'xian
奉新 feng'xin
奉诏 feng'zhao
佛法 fo'fa
佛家 fo'jia
佛教 fo'jiao
佛经 fo'jing
佛门 fo'men
佛如 fo'ru
佛山 fo'shan
佛寺 fo'si
佛塔 fo'ta
佛陀 fo'tuo
佛像 fo'xiang
佛性 fo'xing
佛学 fo'xue
佛祖 fo'zu
否定 fou'ding
否决 fou'jue
否认 fou'ren
否则 fou'ze
夫妇 fu'fu
夫君 fu'jun
夫妻 fu'qi
夫人 fu'ren
夫子 fu'zi
孵蛋 fu'dan
孵化 fu'hua
敷设 fu'she
敷衍 fu'yan
肤浅 fu'qian
肤色 fu'se
肤质 fu'zhi
伏笔 fu'bi
伏击 fu'ji
伏特 fu'te
伏羲 fu'xi
伏在 fu'zai
俘获 fu'huo
俘虏 fu'lu
幅度 fu'du
幅画 fu'hua
幅员 fu'yuan
弗兰 fu'lan
弗雷 fu'lei
扶持 fu'chi
扶风 fu'feng
扶贫 fu'pin
扶起 fu'qi
扶桑 fu'sang
扶手 fu'shou
扶绥 fu'sui
扶养 fu'yang
扶余 fu'yu
扶着 fu'zhe
扶正 fu'zheng
扶植 fu'zhi
扶住 fu'zhu
扶助 fu'zhu
服从 fu'cong
服毒 fu'du
服服 fu'fu
服气 fu'qi
服侍 fu'shi
服饰 fu'shi
服输 fu'shu
服务 fu'wu
服刑 fu'xing
服药 fu'yao
服役 fu'yi
服用 fu'yong
服装 fu'zhuang
氟化 fu'hua
浮出 fu'chu
浮点 fu'dian
浮雕 fu'diao
浮动 fu'dong
浮华 fu'hua
浮夸 fu'kua
浮力 fu'li
浮梁 fu'liang
浮萍 fu'ping
浮起 fu'qi
浮潜 fu'qian
浮桥 fu'qiao
浮山 fu'shan
浮上 fu'shang
浮生 fu'sheng
浮现 fu'xian
浮云 fu'yun
浮在 fu'zai
浮躁 fu'zao
浮肿 fu'zhong
涪陵 fu'ling
福安 fu'an
福彩 fu'cai
福岛 fu'dao
福德 fu'de
福鼎 fu'ding
福尔 fu'er
福冈 fu'gang
福贡 fu'gong
福海 fu'hai
福建 fu'jian
福晋 fu'jin
福柯 fu'ke
福利 fu'li
福气 fu'qi
福清 fu'qing
福泉 fu'quan
福山 fu'shan
福特 fu'te
福田 fu'tian
福娃 fu'wa
福星 fu'xing
福音 fu'yin
福泽 fu'ze
福祉 fu'zhi
福州 fu'zhou
符号 fu'hao
符合 fu'he
符文 fu'wen
符咒 fu'zhou
芙蓉 fu'rong
辐射 fu'she
俯冲 fu'chong
俯瞰 fu'kan
俯身 fu'shen
俯视 fu'shi
府城 fu'cheng
府邸 fu'di
府第 fu'di
府谷 fu'gu
府治 fu'zhi
抚摸 fu'mo
抚摩 fu'mo
抚平 fu'ping
抚顺 fu'shun
抚松 fu'song
抚慰 fu'wei
抚养 fu'yang
抚育 fu'yu
抚远 fu'yuan
抚州 fu'zhou
斧头 fu'tou
斧子 fu'zi
腐败 fu'bai
腐化 fu'hua
腐烂 fu'lan
腐女 fu'nv
腐乳 fu'ru
腐蚀 fu'shi
腐朽 fu'xiu
莆田 pu'tian
辅导 fu'dao
辅料 fu'liao
辅酶 fu'mei
辅食 fu'shi
辅以 fu'yi
辅音 fu'yin
辅助 fu'zhu
辅佐 fu'zuo
釜山 fu'shan
付出 fu'chu
付费 fu'fei
付给 fu'gei
付款 fu'kuan
付钱 fu'qian
付清 fu'qing
付账 fu'zhang
付诸 fu'zhu
副本 fu'ben
副词 fu'ci
副刊 fu'kan
副食 fu'shi
副手 fu'shou
副业 fu'ye
副职 fu'zhi
副总 fu'zong
复辟 fu'bi
复查 fu'cha
复仇 fu'chou
复出 fu'chu
复旦 fu'dan
复读 fu'du
复发 fu'fa
复返 fu'fan
复方 fu'fang
复古 fu'gu
复归 fu'gui
复合 fu'he
复核 fu'he
复会 fu'hui
复婚 fu'hun
复活 fu'huo
复句 fu'ju
复牌 fu'pai
复赛 fu'sai
复审 fu'shen
复生 fu'sheng
复式 fu'shi
复试 fu'shi
复数 fu'shu
复述 fu'shu
复苏 fu'su
复位 fu'wei
复习 fu'xi
复兴 fu'xing
复姓 fu'xing
复议 fu'yi
复印 fu'yin
复用 fu'yong
复原 fu'yuan
复杂 fu'za
复制 fu'zhi
妇科 fu'ke
妇联 fu'lian
妇女 fu'nv
妇人 fu'ren
妇幼 fu'you
富贵 fu'gui
富国 fu'guo
富含 fu'han
富豪 fu'hao
富户 fu'hu
富家 fu'jia
富锦 fu'jin
富康 fu'kang
富力 fu'li
富民 fu'min
富宁 fu'ning
富平 fu'ping
富婆 fu'po
富强 fu'qiang
富饶 fu'rao
富人 fu'ren
富商 fu'shang
富士 fu'shi
富顺 fu'shun
富翁 fu'weng
富县 fu'xian
富阳 fu'yang
富有 fu'you
富于 fu'yu
富余 fu'yu
富裕 fu'yu
富源 fu'yuan
富足 fu'zu
父爱 fu'ai
父辈 fu'bei
父皇 fu'huang
父老 fu'lao
父母 fu'mu
父女 fu'nv
父亲 fu'qin
父系 fu'xi
父子 fu'zi
腹部 fu'bu
腹地 fu'di
腹肌 fu'ji
腹腔 fu'qiang
腹水 fu'shui
腹痛 fu'tong
腹泻 fu'xie
腹胀 fu'zhang
腹中 fu'zhong
覆盖 fu'gai
覆灭 fu'mie
覆亡 fu'wang
覆辙 fu'zhe
讣告 fu'gao
负担 fu'dan
负荷 fu'he
负面 fu'mian
负起 fu'qi
负伤 fu'shang
负数 fu'shu
负心 fu'xin
负有 fu'you
负于 fu'yu
负载 fu'zai
负责 fu'ze
负债 fu'zhai
负重 fu'zhong
赋税 fu'shui
赋予 fu'yu
赋值 fu'zhi
赴港 fu'gang
赴京 fu'jing
赴美 fu'mei
赴台 fu'tai
阜城 fu'cheng
阜宁 fu'ning
阜新 fu'xin
阜阳 fu'yang
附表 fu'biao
附带 fu'dai
附和 fu'he
附会 fu'hui
附加 fu'jia
附件 fu'jian
附近 fu'jin
附录 fu'lu
附魔 fu'mo
附上 fu'shang
附属 fu'shu
附送 fu'song
附体 fu'ti
附图 fu'tu
附庸 fu'yong
附有 fu'you
附在 fu'zai
附赠 fu'zeng
附着 fu'zhuo
附中 fu'zhong
附注 fu'zhu
驸马 fu'ma
伽马 ga'ma
伽倻 jia'ye
嘎嘎 ga'ga
旮旯 ga'la
噶尔 ga'er
该案 gai'an
该报 gai'bao
该病 gai'bing
该厂 gai'chang
该车 gai'che
该处 gai'chu
该村 gai'cun
该店 gai'dian
该队 gai'dui
该法 gai'fa
该股 gai'gu
该国 gai'guo
该行 gai'hang
该机 gai'ji
该局 gai'ju
该剧 gai'ju
该款 gai'kuan
该类 gai'lei
该片 gai'pian
该区 gai'qu
该去 gai'qu
该省 gai'sheng
该市 gai'shi
该是 gai'shi
该书 gai'shu
该说 gai'shuo
该死 gai'si
该文 gai'wen
该县 gai'xian
该项 gai'xiang
该校 gai'xiao
该亚 gai'ya
该隐 gai'yin
该有 gai'you
该院 gai'yuan
该镇 gai'zhen
该做 gai'zuo
改版 gai'ban
改编 gai'bian
改变 gai'bian
改称 gai'cheng
改成 gai'cheng
改到 gai'dao
改道 gai'dao
改得 gai'de
改掉 gai'diao
改动 gai'dong
改改 gai'gai
改革 gai'ge
改个 gai'ge
改观 gai'guan
改过 gai'guo
改行 gai'hang
改好 gai'hao
改回 gai'hui
改建 gai'jian
改进 gai'jin
改口 gai'kou
改款 gai'kuan
改良 gai'liang
改名 gai'ming
改签 gai'qian
改善 gai'shan
改天 gai'tian
改完 gai'wan
改为 gai'wei
改写 gai'xie
改性 gai'xing
改选 gai'xuan
改用 gai'yong
改造 gai'zao
改正 gai'zheng
改制 gai'zhi
改装 gai'zhuang
改组 gai'zu
丐帮 gai'bang
概况 gai'kuang
概括 gai'kuo
概论 gai'lun
概率 gai'lv
概念 gai'nian
概述 gai'shu
概算 gai'suan
概要 gai'yao
盖板 gai'ban
盖层 gai'ceng
盖茨 gai'ci
盖尔 gai'er
盖过 gai'guo
盖楼 gai'lou
盖帽 gai'mao
盖上 gai'shang
盖世 gai'shi
盖在 gai'zai
盖章 gai'zhang
盖着 gai'zhe
盖住 gai'zhu
盖子 gai'zi
芥菜 jie'cai
芥末 jie'mo
钙化 gai'hua
钙质 gai'zhi
坩埚 gan'guo
尴尬 gan'ga
干杯 gan'bei
干部 gan'bu
干菜 gan'cai
干出 gan'chu
干脆 gan'cui
干道 gan'dao
干得 gan'de
干的 gan'de
干点 gan'dian
干掉 gan'diao
干爹 gan'die
干干 gan'gan
干果 gan'guo
干过 gan'guo
干旱 gan'han
干好 gan'hao
干涸 gan'he
干活 gan'huo
干警 gan'jing
干净 gan'jing
干劲 gan'jin
干枯 gan'ku
干了 gan'le
干练 gan'lian
干粮 gan'liang
干流 gan'liu
干妈 gan'ma
干吗 gan'ma
干嘛 gan'ma
干么 gan'me
干扰 gan'rao
干涩 gan'se
干啥 gan'sha
干涉 gan'she
干事 gan'shi
干死 gan'si
干完 gan'wan
干洗 gan'xi
干系 gan'xi
干线 gan'xian
干些 gan'xie
干性 gan'xing
干预 gan'yu
干燥 gan'zao
干着 gan'zhe
干支 gan'zhi
杆菌 gan'jun
杆子 gan'zi
柑桔 gan'ju
柑橘 gan'ju
甘草 gan'cao
甘地 gan'di
甘谷 gan'gu
甘苦 gan'ku
甘露 gan'lu
甘南 gan'nan
甘泉 gan'quan
甘薯 gan'shu
甘肃 gan'su
甘甜 gan'tian
甘心 gan'xin
甘油 gan'you
甘于 gan'yu
甘愿 gan'yuan
甘蔗 gan'zhe
甘孜 gan'zi
肝癌 gan'ai
肝病 gan'bing
肝胆 gan'dan
肝肾 gan'shen
肝炎 gan'yan
肝脏 gan'zang
感触 gan'chu
感到 gan'dao
感动 gan'dong
感恩 gan'en
感官 gan'guan
感光 gan'guang
感化 gan'hua
感怀 gan'huai
感激 gan'ji
感觉 gan'jue
感慨 gan'kai
感冒 gan'mao
感情 gan'qing
感染 gan'ran
感人 gan'ren
感伤 gan'shang
感受 gan'shou
感叹 gan'tan
感悟 gan'wu
感想 gan'xiang
感谢 gan'xie
感性 gan'xing
感言 gan'yan
感应 gan'ying
感召 gan'zhao
感知 gan'zhi
敢情 gan'qing
敢去 gan'qu
敢说 gan'shuo
敢问 gan'wen
敢想 gan'xiang
敢于 gan'yu
敢做 gan'zuo
橄榄 gan'lan
赶超 gan'chao
赶出 gan'chu
赶到 gan'dao
赶赴 gan'fu
赶回 gan'hui
赶集 gan'ji
赶紧 gan'jin
赶快 gan'kuai
赶来 gan'lai
赶了 gan'le
赶路 gan'lu
赶忙 gan'mang
赶去 gan'qu
赶上 gan'shang
赶往 gan'wang
赶在 gan'zai
赶着 gan'zhe
赶走 gan'zou
赣江 gan'jiang
赣县 gan'xian
赣州 gan'zhou
刚被 gang'bei
刚才 gang'cai
刚察 gang'cha
刚出 gang'chu
刚从 gang'cong
刚到 gang'dao
刚度 gang'du
刚刚 gang'gang
刚果 gang'guo
刚过 gang'guo
刚好 gang'hao
刚健 gang'jian
刚进 gang'jin
刚劲 gang'jing
刚看 gang'kan
刚来 gang'lai
刚落 gang'luo
刚买 gang'mai
刚强 gang'qiang
刚巧 gang'qiao
刚去 gang'qu
刚下 gang'xia
刚想 gang'xiang
刚性 gang'xing
刚要 gang'yao
刚一 gang'yi
刚毅 gang'yi
刚在 gang'zai
刚直 gang'zhi
刚走 gang'zou
岗位 gang'wei
扛着 kang'zhe
杠杆 gang'gan
纲领 gang'ling
纲要 gang'yao
肛交 gang'jiao
肛门 gang'men
钢板 gang'ban
钢笔 gang'bi
钢鞭 gang'bian
钢材 gang'cai
钢厂 gang'chang
钢刀 gang'dao
钢构 gang'gou
钢管 gang'guan
钢筋 gang'jin
钢琴 gang'qin
钢丝 gang'si
钢铁 gang'tie
港澳 gang'ao
港版 gang'ban
港币 gang'bi
港大 gang'da
港股 gang'gu
港行 gang'hang
港姐 gang'jie
港剧 gang'ju
港口 gang'kou
港媒 gang'mei
港片 gang'pian
港区 gang'qu
港人 gang'ren
港商 gang'shang
港台 gang'tai
港湾 gang'wan
港元 gang'yuan
睾丸 gao'wan
糕点 gao'dian
羔羊 gao'yang
膏药 gao'yao
高昂 gao'ang
高傲 gao'ao
高层 gao'ceng
高产 gao'chan
高唱 gao'chang
高超 gao'chao
高潮 gao'chao
高盛 gao'sheng
高程 gao'cheng
高出 gao'chu
高处 gao'chu
高淳 gao'chun
高达 gao'da
高大 gao'da
高档 gao'dang
高的 gao'de
高等 gao'deng
高低 gao'di
高地 gao'di
高点 gao'dian
高调 gao'diao
高度 gao'du
高端 gao'duan
高额 gao'e
高二 gao'er
高发 gao'fa
高仿 gao'fang
高飞 gao'fei
高分 gao'fen
高峰 gao'feng
高干 gao'gan
高高 gao'gao
高歌 gao'ge
高跟 gao'gen
高工 gao'gong
高估 gao'gu
高官 gao'guan
高管 gao'guan
高光 gao'guang
高贵 gao'gui
高过 gao'guo
高喊 gao'han
高呼 gao'hu
高级 gao'ji
高价 gao'jia
高架 gao'jia
高健 gao'jian
高见 gao'jian
高教 gao'jiao
高阶 gao'jie
高洁 gao'jie
高就 gao'jiu
高居 gao'ju
高举 gao'ju
高峻 gao'jun
高开 gao'kai
高亢 gao'kang
高考 gao'kao
高科 gao'ke
高空 gao'kong
高丽 gao'li
高梁 gao'liang
高粱 gao'liang
高亮 gao'liang
高陵 gao'ling
高龄 gao'ling
高楼 gao'lou
高卢 gao'lu
高炉 gao'lu
高密 gao'mi
高棉 gao'mian
高明 gao'ming
高能 gao'neng
高配 gao'pei
高频 gao'pin
高平 gao'ping
高企 gao'qi
高强 gao'qiang
高桥 gao'qiao
高清 gao'qing
高热 gao're
高人 gao'ren
高三 gao'san
高僧 gao'seng
高山 gao'shan
高尚 gao'shang
高烧 gao'shao
高深 gao'shen
高升 gao'sheng
高声 gao'sheng
高手 gao'shou
高数 gao'shu
高斯 gao'si
高耸 gao'song
高速 gao'su
高台 gao'tai
高唐 gao'tang
高挑 gao'tiao
高铁 gao'tie
高通 gao'tong
高危 gao'wei
高位 gao'wei
高温 gao'wen
高下 gao'xia
高县 gao'xian
高效 gao'xiao
高校 gao'xiao
高些 gao'xie
高新 gao'xin
高薪 gao'xin
高兴 gao'xing
高雄 gao'xiong
高压 gao'ya
高雅 gao'ya
高阳 gao'yang
高也 gao'ye
高一 gao'yi
高邑 gao'yi
高音 gao'yin
高邮 gao'you
高于 gao'yu
高原 gao'yuan
高远 gao'yuan
高院 gao'yuan
高云 gao'yun
高涨 gao'zhang
高招 gao'zhao
高知 gao'zhi
高职 gao'zhi
高中 gao'zhong
高州 gao'zhou
高宗 gao'zong
搞成 gao'cheng
搞出 gao'chu
搞错 gao'cuo
搞到 gao'dao
搞得 gao'de
搞的 gao'de
搞掂 gao'dian
搞点 gao'dian
搞定 gao'ding
搞懂 gao'dong
搞搞 gao'gao
搞怪 gao'guai
搞过 gao'guo
搞好 gao'hao
搞坏 gao'huai
搞活 gao'huo
搞起 gao'qi
搞清 gao'qing
搞死 gao'si
搞头 gao'tou
搞完 gao'wan
搞笑 gao'xiao
稿酬 gao'chou
稿费 gao'fei
稿件 gao'jian
稿子 gao'zi
告白 gao'bai
告别 gao'bie
告辞 gao'ci
告急 gao'ji
告诫 gao'jie
告警 gao'jing
告密 gao'mi
告上 gao'shang
告示 gao'shi
告诉 gao'su
告之 gao'zhi
告知 gao'zhi
告终 gao'zhong
告状 gao'zhuang
割掉 ge'diao
割断 ge'duan
割接 ge'jie
割据 ge'ju
割礼 ge'li
割裂 ge'lie
割肉 ge'rou
割舍 ge'she
咯咯 ge'ge
哥儿 ge'er
哥哥 ge'ge
哥们 ge'men
哥特 ge'te
戈壁 ge'bi
戈尔 ge'er
搁浅 ge'qian
搁置 ge'zhi
歌唱 ge'chang
歌词 ge'ci
歌德 ge'de
歌儿 ge'er
歌喉 ge'hou
歌华 ge'hua
歌会 ge'hui
歌剧 ge'ju
歌迷 ge'mi
歌名 ge'ming
歌曲 ge'qu
歌声 ge'sheng
歌手 ge'shou
歌颂 ge'song
歌坛 ge'tan
歌厅 ge'ting
歌舞 ge'wu
歌星 ge'xing
歌谣 ge'yao
歌咏 ge'yong
歌者 ge'zhe
疙瘩 ge'da
胳膊 ge'bo
菏泽 he'ze
鸽子 ge'zi
格调 ge'diao
格斗 ge'dou
格尔 ge'er
格格 ge'ge
格局 ge'ju
格拉 ge'la
格兰 ge'lan
格雷 ge'lei
格里 ge'li
格力 ge'li
格林 ge'lin
格尼 ge'ni
格栅 ge'shan
格式 ge'shi
格外 ge'wai
格言 ge'yan
格子 ge'zi
葛优 ge'you
蛤蜊 ge'li
蛤蟆 ha'ma
阁楼 ge'lou
阁下 ge'xia
隔壁 ge'bi
隔断 ge'duan
隔阂 ge'he
隔绝 ge'jue
隔开 ge'kai
隔离 ge'li
隔膜 ge'mo
隔热 ge're
隔天 ge'tian
隔夜 ge'ye
隔音 ge'yin
隔着 ge'zhe
革命 ge'ming
革新 ge'xin
革职 ge'zhi
个案 ge'an
个半 ge'ban
个别 ge'bie
个唱 ge'chang
个大 ge'da
个儿 ge'er
个个 ge'ge
个股 ge'gu
个人 ge'ren
个省 ge'sheng
个数 ge'shu
个税 ge'shui
个体 ge'ti
个头 ge'tou
个位 ge'wei
个性 ge'xing
个月 ge'yue
个展 ge'zhan
个子 ge'zi
个字 ge'zi
各班 ge'ban
各部 ge'bu
各处 ge'chu
各村 ge'cun
各大 ge'da
各地 ge'di
各队 ge'dui
各方 ge'fang
各个 ge'ge
各国 ge'guo
各级 ge'ji
各家 ge'jia
各界 ge'jie
各科 ge'ke
各类 ge'lei
各路 ge'lu
各派 ge'pai
各区 ge'qu
各人 ge'ren
各色 ge'se
各省 ge'sheng
各市 ge'shi
各式 ge'shi
各条 ge'tiao
各位 ge'wei
各县 ge'xian
各项 ge'xiang
各校 ge'xiao
各样 ge'yang
各异 ge'yi
各有 ge'you
各占 ge'zhan
各镇 ge'zhen
各种 ge'zhong
各州 ge'zhou
各自 ge'zi
各族 ge'zu
各组 ge'zu
给出 gei'chu
给点 gei'dian
给定 gei'ding
给付 gei'fu:56.5665% ji'fu:43.4335%
给个 gei'ge
给了 gei'le
给力 gei'li
给你 gei'ni
给您 gei'nin
给钱 gei'qian
给人 gei'ren
给谁 gei'shui
给水 gei'shui
给他 gei'ta
给她 gei'ta
给它 gei'ta
给我 gei'wo
给药 gei'yao
给以 gei'yi
给与 gei'yu ji'yu
给予 gei'yu:37.8780% ji'yu:62.1220%
根本 gen'ben
根部 gen'bu
根除 gen'chu
根基 gen'ji
根茎 gen'jing
根据 gen'ju
根特 gen'te
根系 gen'xi
根源 gen'yuan
根治 gen'zhi
跟班 gen'ban
跟单 gen'dan
跟风 gen'feng
跟进 gen'jin
跟你 gen'ni
跟您 gen'nin
跟前 gen'qian
跟人 gen'ren
跟上 gen'shang
跟谁 gen'shui
跟随 gen'sui
跟他 gen'ta
跟她 gen'ta
跟帖 gen'tie
跟贴 gen'tie
跟头 gen'tou
跟团 gen'tuan
跟我 gen'wo
跟在 gen'zai
跟着 gen'zhe
跟住 gen'zhu
跟踪 gen'zong
亘古 gen'gu
庚辰 geng'chen
庚戌 geng'xu
庚申 geng'shen
庚午 geng'wu
庚寅 geng'yin
庚子 geng'zi
耕地 geng'di
耕耘 geng'yun
耕种 geng'zhong
耕作 geng'zuo
哽咽 geng'ye
梗概 geng'gai
梗塞 geng'se
梗死 geng'si
梗阻 geng'zu
耿直 geng'zhi
颈部 jing'bu
颈椎 jing'zhui
颈项 jing'xiang
更爱 geng'ai
更不 geng'bu
更惨 geng'can
更差 geng'cha
更长 geng'chang
更大 geng'da
更低 geng'di
更迭 geng'die
更多 geng'duo
更夫 geng'fu
更改 geng'gai
更高 geng'gao
更广 geng'guang
更贵 geng'gui
更好 geng'hao
更换 geng'huan
更会 geng'hui
更佳 geng'jia
更加 geng'jia
更紧 geng'jin
更近 geng'jin
更久 geng'jiu
更具 geng'ju
更可 geng'ke
更快 geng'kuai
更令 geng'ling
更没 geng'mei
更美 geng'mei
更名 geng'ming
更难 geng'nan
更能 geng'neng
更强 geng'qiang
更让 geng'rang
更少 geng'shao
更深 geng'shen
更甚 geng'shen
更生 geng'sheng
更是 geng'shi
更替 geng'ti
更为 geng'wei
更显 geng'xian
更像 geng'xiang
更象 geng'xiang
更小 geng'xiao
更新 geng'xin
更要 geng'yao
更衣 geng'yi
更易 geng'yi
更应 geng'ying
更有 geng'you
更远 geng'yuan
更糟 geng'zao
更早 geng'zao
更正 geng'zheng
更重 geng'zhong
供电 gong'dian
供方 gong'fang
供奉 gong'feng
供稿 gong'gao
供给 gong'gei:17.1306% gong'ji:82.8694%
供货 gong'huo
供暖 gong'nuan
供品 gong'pin
供气 gong'qi
供求 gong'qiu
供热 gong're
供述 gong'shu
供水 gong'shui
供销 gong'xiao
供需 gong'xu
供养 gong'yang
供应 gong'ying
供职 gong'zhi
公安 gong'an
公案 gong'an
公版 gong'ban
公办 gong'ban
公报 gong'bao
公布 gong'bu
公厕 gong'ce
公测 gong'ce
公差 gong'cha
公车 gong'che
公尺 gong'chi
公道 gong'dao
公德 gong'de
公法 gong'fa
公房 gong'fang
公费 gong'fei
公分 gong'fen
公干 gong'gan
公告 gong'gao
公公 gong'gong
公共 gong'gong
公关 gong'guan
公馆 gong'guan
公海 gong'hai
公害 gong'hai
公会 gong'hui
公鸡 gong'ji
公家 gong'jia
公交 gong'jiao
公斤 gong'jin
公爵 gong'jue
公开 gong'kai
公克 gong'ke
公款 gong'kuan
公厘 gong'li
公理 gong'li
公里 gong'li
公历 gong'li
公立 gong'li
公路 gong'lu
公民 gong'min
公墓 gong'mu
公牛 gong'niu
公平 gong'ping
公婆 gong'po
公仆 gong'pu
公顷 gong'qing
公然 gong'ran
公认 gong'ren
公社 gong'she
公审 gong'shen
公升 gong'sheng
公使 gong'shi
公事 gong'shi
公式 gong'shi
公示 gong'shi
公署 gong'shu
公司 gong'si
公私 gong'si
公诉 gong'su
公孙 gong'sun
公投 gong'tou
公网 gong'wang
公文 gong'wen
公务 gong'wu
公演 gong'yan
公羊 gong'yang
公钥 gong'yao
公义 gong'yi
公益 gong'yi
公映 gong'ying
公用 gong'yong
公有 gong'you
公寓 gong'yu
公元 gong'yuan
公园 gong'yuan
公约 gong'yue
公允 gong'yun
公仔 gong'zai
公章 gong'zhang
公正 gong'zheng
公证 gong'zheng
公职 gong'zhi
公众 gong'zhong
公猪 gong'zhu
公主 gong'zhu
公转 gong'zhuan
公子 gong'zi
功臣 gong'chen
功德 gong'de
功底 gong'di
功法 gong'fa
功放 gong'fang
功夫 gong'fu
功过 gong'guo
功耗 gong'hao
功绩 gong'ji
功课 gong'ke
功劳 gong'lao
功利 gong'li
功力 gong'li
功率 gong'lv
功名 gong'ming
功能 gong'neng
功效 gong'xiao
功勋 gong'xun
功业 gong'ye
功用 gong'yong
宫殿 gong'dian
宫颈 gong'jing
宫里 gong'li
宫内 gong'nei
宫女 gong'nv
宫阙 gong'que
宫廷 gong'ting
宫刑 gong'xing
宫中 gong'zhong
工包 gong'bao
工兵 gong'bing
工厂 gong'chang
工程 gong'cheng
工大 gong'da
工单 gong'dan
工党 gong'dang
工地 gong'di
工夫 gong'fu
工行 gong'hang
工号 gong'hao
工会 gong'hui
工件 gong'jian
工匠 gong'jiang
工具 gong'ju
工科 gong'ke
工控 gong'kong
工况 gong'kuang
工龄 gong'ling
工贸 gong'mao
工农 gong'nong
工期 gong'qi
工钱 gong'qian
工人 gong'ren
工伤 gong'shang
工商 gong'shang
工时 gong'shi
工事 gong'shi
工体 gong'ti
工头 gong'tou
工委 gong'wei
工位 gong'wei
工薪 gong'xin
工序 gong'xu
工学 gong'xue
工业 gong'ye
工艺 gong'yi
工友 gong'you
工整 gong'zheng
工种 gong'zhong
工装 gong'zhuang
工资 gong'zi
工作 gong'zuo
弓箭 gong'jian
弓弩 gong'nu
弓手 gong'shou
弓虽 gong'sui
弓弦 gong'xian
弓形 gong'xing
恭候 gong'hou
恭敬 gong'jing
恭维 gong'wei
恭喜 gong'xi
攻城 gong'cheng
攻打 gong'da
攻读 gong'du
攻防 gong'fang
攻关 gong'guan
攻击 gong'ji
攻坚 gong'jian
攻克 gong'ke
攻略 gong'lve
攻门 gong'men
攻灭 gong'mie
攻破 gong'po
攻入 gong'ru
攻势 gong'shi
攻下 gong'xia
攻陷 gong'xian
攻占 gong'zhan
巩固 gong'gu
巩俐 gong'li
巩县 gong'xian
拱顶 gong'ding
拱门 gong'men
拱桥 gong'qiao
拱手 gong'shou
拱卫 gong'wei
拱形 gong'xing
珙桐 gong'tong
共产 gong'chan
共唱 gong'chang
共处 gong'chu
共创 gong'chuang
共存 gong'cun
共度 gong'du
共分 gong'fen
共赴 gong'fu
共和 gong'he
共计 gong'ji
共建 gong'jian
共进 gong'jin
共勉 gong'mian
共鸣 gong'ming
共谋 gong'mou
共赏 gong'shang
共生 gong'sheng
共识 gong'shi
共事 gong'shi
共通 gong'tong
共同 gong'tong
共舞 gong'wu
共享 gong'xiang
共性 gong'xing
共赢 gong'ying
共用 gong'yong
共有 gong'you
共振 gong'zhen
贡嘎 gong'ga
贡米 gong'mi
贡献 gong'xian
勾搭 gou'da
勾当 gou'dang
勾兑 gou'dui
勾画 gou'hua
勾践 gou'jian
勾结 gou'jie
勾勒 gou'le
勾起 gou'qi
勾选 gou'xuan
勾引 gou'yin
枸杞 gou'qi
沟谷 gou'gu
沟壑 gou'he
沟里 gou'li
沟渠 gou'qu
沟通 gou'tong
篝火 gou'huo
钩子 gou'zi
狗狗 gou'gou
狗粮 gou'liang
狗年 gou'nian
狗屁 gou'pi
狗日 gou'ri
狗肉 gou'rou
狗屎 gou'shi
狗头 gou'tou
狗熊 gou'xiong
狗仔 gou'zi
狗子 gou'zi
苟同 gou'tong
够大 gou'da
够多 gou'duo
够狠 gou'hen
够快 gou'kuai
够呛 gou'qiang
够用 gou'yong
构成 gou'cheng
构架 gou'jia
构件 gou'jian
构建 gou'jian
构思 gou'si
构图 gou'tu
构想 gou'xiang
构造 gou'zao
构筑 gou'zhu
诟病 gou'bing
购并 gou'bing
购车 gou'che
购得 gou'de
购房 gou'fang
购机 gou'ji
购进 gou'jin
购买 gou'mai
购票 gou'piao
购入 gou'ru
购书 gou'shu
购物 gou'wu
购销 gou'xiao
购置 gou'zhi
估计 gu'ji
估价 gu'jia
估量 gu'liang
估算 gu'suan
估值 gu'zhi
呱呱 gua'gua
咕咕 gu'gu
咕噜 gu'lu
姑父 gu'fu
姑姑 gu'gu
姑妈 gu'ma
姑母 gu'mu
姑娘 gu'niang
姑且 gu'qie
姑爷 gu'ye
孤傲 gu'ao
孤单 gu'dan
孤岛 gu'dao
孤独 gu'du
孤儿 gu'er
孤寂 gu'ji
孤立 gu'li
孤僻 gu'pi
孤身 gu'shen
孤星 gu'xing
孤云 gu'yun
孤舟 gu'zhou
沽源 gu'yuan
辜负 gu'fu
古巴 gu'ba
古板 gu'ban
古堡 gu'bao
古城 gu'cheng
古代 gu'dai
古道 gu'dao
古典 gu'dian
古董 gu'dong
古都 gu'du
古风 gu'feng
古怪 gu'guai
古迹 gu'ji
古籍 gu'ji
古今 gu'jin
古井 gu'jing
古来 gu'lai
古浪 gu'lang
古老 gu'lao
古力 gu'li
古龙 gu'long
古墓 gu'mu
古朴 gu'pu
古琴 gu'qin
古人 gu'ren
古诗 gu'shi
古时 gu'shi
古史 gu'shi
古书 gu'shu
古树 gu'shu
古田 gu'tian
古玩 gu'wan
古文 gu'wen
古物 gu'wu
古稀 gu'xi
古县 gu'xian
古域 gu'yu
古月 gu'yue
古丈 gu'zhang
古镇 gu'zhen
古筝 gu'zheng
古装 gu'zhuang
股本 gu'ben
股东 gu'dong
股份 gu'fen
股改 gu'gai
股海 gu'hai
股价 gu'jia
股利 gu'li
股民 gu'min
股票 gu'piao
股评 gu'ping
股权 gu'quan
股神 gu'shen
股市 gu'shi
股数 gu'shu
股息 gu'xi
股友 gu'you
股灾 gu'zai
股指 gu'zhi
蛊惑 gu'huo
谷仓 gu'cang
谷城 gu'cheng
谷底 gu'di
谷地 gu'di
谷歌 gu'ge
谷果 gu'guo
谷物 gu'wu
谷雨 gu'yu
谷子 gu'zi
骨法 gu'fa
骨干 gu'gan
骨骼 gu'ge
骨灰 gu'hui
骨架 gu'jia
骨科 gu'ke
骨牌 gu'pai
骨盆 gu'pen
骨气 gu'qi
骨肉 gu'rou
骨髓 gu'sui
骨头 gu'tou
骨折 gu'zhe
鼓吹 gu'chui
鼓捣 gu'dao
鼓点 gu'dian
鼓动 gu'dong
鼓鼓 gu'gu
鼓励 gu'li
鼓楼 gu'lou
鼓起 gu'qi
鼓声 gu'sheng
鼓手 gu'shou
鼓舞 gu'wu
鼓掌 gu'zhang
固定 gu'ding
固化 gu'hua
固话 gu'hua
固件 gu'jian
固然 gu'ran
固始 gu'shi
固守 gu'shou
固态 gu'tai
固体 gu'ti
固网 gu'wang
固有 gu'you
固原 gu'yuan
固镇 gu'zhen
固执 gu'zhi
故城 gu'cheng
故此 gu'ci
故道 gu'dao
故地 gu'di
故都 gu'du
故而 gu'er
故宫 gu'gong
故国 gu'guo
故居 gu'ju
故里 gu'li
故人 gu'ren
故世 gu'shi
故事 gu'shi
故土 gu'tu
故乡 gu'xiang
故意 gu'yi
故有 gu'you
故园 gu'yuan
故障 gu'zhang
故知 gu'zhi
故址 gu'zhi
故作 gu'zuo
雇佣 gu'yong
雇用 gu'yong
雇员 gu'yuan
雇主 gu'zhu
顾及 gu'ji
顾忌 gu'ji
顾家 gu'jia
顾客 gu'ke
顾虑 gu'lv
顾问 gu'wen
顾惜 gu'xi
刮风 gua'feng
刮起 gua'qi
瓜分 gua'fen
瓜葛 gua'ge
瓜瓜 gua'gua
瓜果 gua'guo
瓜子 gua'zi
寡妇 gua'fu
寡人 gua'ren
寡头 gua'tou
挂单 gua'dan
挂到 gua'dao
挂掉 gua'diao
挂断 gua'duan
挂钩 gua'gou
挂号 gua'hao
挂机 gua'ji
挂件 gua'jian
挂靠 gua'kao
挂历 gua'li
挂满 gua'man
挂念 gua'nian
挂牌 gua'pai
挂起 gua'qi
挂上 gua'shang
挂失 gua'shi
挂帅 gua'shuai
挂载 gua'zai
挂在 gua'zai
挂着 gua'zhe
挂职 gua'zhi
挂住 gua'zhu
乖乖 guai'guai
乖巧 guai'qiao
拐点 guai'dian
拐角 guai'jiao
拐卖 guai'mai
拐弯 guai'wan
拐杖 guai'zhang
怪诞 guai'dan
怪怪 guai'guai
怪你 guai'ni
怪圈 guai'quan
怪人 guai'ren
怪事 guai'shi
怪兽 guai'shou
怪胎 guai'tai
怪我 guai'wo
怪物 guai'wu
怪异 guai'yi
怪罪 guai'zui
关爱 guan'ai
关闭 guan'bi
关岛 guan'dao
关灯 guan'deng
关掉 guan'diao
关东 guan'dong
关公 guan'gong
关乎 guan'hu
关怀 guan'huai
关机 guan'ji
关键 guan'jian
关节 guan'jie
关进 guan'jin
关卡 guan'ka
关口 guan'kou
关联 guan'lian
关连 guan'lian
关门 guan'men
关内 guan'nei
关切 guan'qie
关山 guan'shan
关上 guan'shang
关税 guan'shui
关停 guan'ting
关头 guan'tou
关外 guan'wai
关西 guan'xi
关系 guan'xi
关心 guan'xin
关押 guan'ya
关于 guan'yu
关羽 guan'yu
关在 guan'zai
关照 guan'zhao
关着 guan'zhe
关中 guan'zhong
关注 guan'zhu
官兵 guan'bing
官场 guan'chang
官邸 guan'di
官方 guan'fang
官府 guan'fu
官话 guan'hua
官吏 guan'li
官僚 guan'liao
官名 guan'ming
官署 guan'shu
官司 guan'si
官网 guan'wang
官员 guan'yuan
官职 guan'zhi
棺材 guan'cai
棺木 guan'mu
矜持 jin'chi
莞尔 wan'er
观测 guan'ce
观察 guan'cha
观点 guan'dian
观感 guan'gan
观光 guan'guang
观景 guan'jing
观看 guan'kan
观摩 guan'mo
观念 guan'nian
观赏 guan'shang
观望 guan'wang
观音 guan'yin
观影 guan'ying
观战 guan'zhan
观者 guan'zhe
观止 guan'zhi
观众 guan'zhong
管材 guan'cai
管道 guan'dao
管得 guan'de
管管 guan'guan
管好 guan'hao
管护 guan'hu
管家 guan'jia
管件 guan'jian
管教 guan'jiao
管控 guan'kong
管口 guan'kou
管理 guan'li
管路 guan'lu
管内 guan'nei
管事 guan'shi
管束 guan'shu
管他 guan'ta
管它 guan'ta
管网 guan'wang
管辖 guan'xia
管线 guan'xian
管用 guan'yong
管着 guan'zhe
管制 guan'zhi
管治 guan'zhi
管仲 guan'zhong
管住 guan'zhu
管子 guan'zi
馆藏 guan'cang
馆长 guan'zhang
馆内 guan'nei
馆陶 guan'tao
馆子 guan'zi
冠军 guan'jun
冠冕 guan'mian
冠名 guan'ming
冠以 guan'yi
惯了 guan'le
惯例 guan'li
惯性 guan'xing
惯用 guan'yong
灌肠 guan'chang
灌溉 guan'gai
灌灌 guan'guan
灌篮 guan'lan
灌木 guan'mu
灌区 guan'qu
灌输 guan'shu
灌水 guan'shui
灌阳 guan'yang
灌注 guan'zhu
灌装 guan'zhuang
灌醉 guan'zui
罐头 guan'tou
罐子 guan'zi
贯彻 guan'che
贯穿 guan'chuan
贯通 guan'tong
光标 guang'biao
光波 guang'bo
光彩 guang'cai
光大 guang'da
光电 guang'dian
光雕 guang'diao
光碟 guang'die
光度 guang'du
光伏 guang'fu
光复 guang'fu
光顾 guang'gu
光光 guang'guang
光棍 guang'gun
光华 guang'hua
光滑 guang'hua
光环 guang'huan
光辉 guang'hui
光脚 guang'jiao
光洁 guang'jie
光景 guang'jing
光看 guang'kan
光靠 guang'kao
光缆 guang'lan
光了 guang'le
光良 guang'liang
光亮 guang'liang
光临 guang'lin
光芒 guang'mang
光明 guang'ming
光年 guang'nian
光盘 guang'pan
光谱 guang'pu
光纤 guang'qian:15.1748% guang'xian:84.8252%
光驱 guang'qu
光圈 guang'quan
光荣 guang'rong
光山 guang'shan
光栅 guang'shan
光是 guang'shi
光束 guang'shu
光速 guang'su
光头 guang'tou
光鲜 guang'xian
光线 guang'xian
光绪 guang'xu
光学 guang'xue
光阴 guang'yin
光影 guang'ying
光源 guang'yuan
光晕 guang'yun
光泽 guang'ze
光照 guang'zhao
光着 guang'zhe
光州 guang'zhou
光子 guang'zi
广安 guang'an
广本 guang'ben
广播 guang'bo
广博 guang'bo
广昌 guang'chang
广场 guang'chang
广大 guang'da
广岛 guang'dao
广德 guang'de
广电 guang'dian
广东 guang'dong
广度 guang'du
广发 guang'fa
广泛 guang'fan
广告 guang'gao
广汉 guang'han
广河 guang'he
广角 guang'jiao
广阔 guang'kuo
广灵 guang'ling
广袤 guang'mao
广南 guang'nan
广宁 guang'ning
广平 guang'ping
广饶 guang'rao
广厦 guang'sha
广深 guang'shen
广受 guang'shou
广外 guang'wai
广为 guang'wei
广西 guang'xi
广义 guang'yi
广元 guang'yuan
广州 guang'zhou
广宗 guang'zong
逛逛 guang'guang
逛街 guang'jie
傀儡 kui'lei
归案 gui'an
归档 gui'dang
归队 gui'dui
归根 gui'gen
归功 gui'gong
归国 gui'guo
归还 gui'huan
归化 gui'hua
归结 gui'jie
归咎 gui'jiu
归口 gui'kou
归来 gui'lai
归类 gui'lei
归纳 gui'na
归侨 gui'qiao
归去 gui'qu
归入 gui'ru
归属 gui'shu
归顺 gui'shun
归宿 gui'su
归为 gui'wei
归于 gui'yu
瑰宝 gui'bao
瑰丽 gui'li
皈依 gui'yi
硅谷 gui'gu
硅胶 gui'jiao
硅酸 gui'suan
规避 gui'bi
规程 gui'cheng
规定 gui'ding
规范 gui'fan
规费 gui'fei
规格 gui'ge
规划 gui'hua
规矩 gui'ju
规律 gui'lv
规模 gui'mo
规劝 gui'quan
规则 gui'ze
规章 gui'zhang
规制 gui'zhi
闺房 gui'fang
闺阁 gui'ge
闺女 gui'nv
闺秀 gui'xiu
鲑鱼 gui'yu
龟龟 gui'gui
龟头 gui'tou
癸丑 gui'chou
癸亥 gui'hai
癸卯 gui'mao
癸巳 gui'si
癸未 gui'wei
癸酉 gui'you
诡计 gui'ji
诡异 gui'yi
轨道 gui'dao
轨迹 gui'ji
鬼怪 gui'guai
鬼鬼 gui'gui
鬼话 gui'hua
鬼混 gui'hun
鬼魂 gui'hun
鬼火 gui'huo
鬼佬 gui'lao
鬼脸 gui'lian
鬼魅 gui'mei
鬼片 gui'pian
鬼婆 gui'po
鬼泣 gui'qi
鬼神 gui'shen
鬼王 gui'wang
鬼子 gui'zi
匮乏 kui'fa
柜台 gui'tai
柜员 gui'yuan
柜子 gui'zi
桂东 gui'dong
桂冠 gui'guan
桂花 gui'hua
桂林 gui'lin
桂皮 gui'pi
桂平 gui'ping
桂阳 gui'yang
贵宾 gui'bin
贵池 gui'chi
贵德 gui'de
贵的 gui'de
贵点 gui'dian
贵定 gui'ding
贵方 gui'fang
贵妃 gui'fei
贵妇 gui'fu
贵港 gui'gang
贵贱 gui'jian
贵南 gui'nan
贵人 gui'ren
贵校 gui'xiao
贵姓 gui'xing
贵阳 gui'yang
贵站 gui'zhan
贵重 gui'zhong
贵州 gui'zhou
贵族 gui'zu
跪拜 gui'bai
跪地 gui'di
跪求 gui'qiu
跪下 gui'xia
跪在 gui'zai
跪着 gui'zhe
鳜鱼 gui'yu
滚出 gun'chu
滚蛋 gun'dan
滚动 gun'dong
滚滚 gun'gun
滚轮 gun'lun
滚石 gun'shi
滚烫 gun'tang
滚筒 gun'tong
棍棒 gun'bang
棍子 gun'zi
涡轮 wo'lun
涡阳 guo'yang
蝈蝈 guo'guo
郭嘉 guo'jia
郭靖 guo'jing
郭昕 guo'xin
锅巴 guo'ba
锅底 guo'di
锅盖 guo'gai
锅里 guo'li
锅炉 guo'lu
锅内 guo'nei
锅中 guo'zhong
国安 guo'an
国奥 guo'ao
国宝 guo'bao
国标 guo'biao
国策 guo'ce
国产 guo'chan
国耻 guo'chi
国粹 guo'cui
国道 guo'dao
国电 guo'dian
国度 guo'du
国队 guo'dui
国法 guo'fa
国防 guo'fang
国分 guo'fen
国富 guo'fu
国父 guo'fu
国歌 guo'ge
国共 guo'gong
国光 guo'guang
国航 guo'hang
国号 guo'hao
国华 guo'hua
国画 guo'hua
国徽 guo'hui
国会 guo'hui
国货 guo'huo
国籍 guo'ji
国际 guo'ji
国家 guo'jia
国教 guo'jiao
国脚 guo'jiao
国界 guo'jie
国境 guo'jing
国军 guo'jun
国君 guo'jun
国库 guo'ku
国力 guo'li
国立 guo'li
国旅 guo'lv
国贸 guo'mao
国美 guo'mei
国门 guo'men
国米 guo'mi
国民 guo'min
国名 guo'ming
国内 guo'nei
国旗 guo'qi
国企 guo'qi
国强 guo'qiang
国情 guo'qing
国庆 guo'qing
国人 guo'ren
国史 guo'shi
国事 guo'shi
国势 guo'shi
国士 guo'shi
国书 guo'shu
国术 guo'shu
国税 guo'shui
国泰 guo'tai
国投 guo'tou
国土 guo'tu
国外 guo'wai
国王 guo'wang
国威 guo'wei
国务 guo'wu
国信 guo'xin
国学 guo'xue
国营 guo'ying
国有 guo'you
国语 guo'yu
国葬 guo'zang
国债 guo'zhai
国之 guo'zhi
国资 guo'zi
国足 guo'zu
果冻 guo'dong
果断 guo'duan
果脯 guo'fu
果敢 guo'gan
果果 guo'guo
果酱 guo'jiang
果酒 guo'jiu
果农 guo'nong
果皮 guo'pi
果品 guo'pin
果期 guo'qi
果然 guo'ran
果肉 guo'rou
果实 guo'shi
果蔬 guo'shu
果树 guo'shu
果蝇 guo'ying
果园 guo'yuan
果真 guo'zhen
果汁 guo'zhi
果子 guo'zi
裹着 guo'zhe
过半 guo'ban
过长 guo'chang
过场 guo'chang
过程 guo'cheng
过错 guo'cuo
过大 guo'da
过道 guo'dao
过得 guo'de
过低 guo'di
过冬 guo'dong
过度 guo'du
过渡 guo'du
过段 guo'duan
过多 guo'duo
过分 guo'fen
过份 guo'fen
过高 guo'gao
过关 guo'guan
过过 guo'guo
过好 guo'hao
过河 guo'he
过后 guo'hou
过户 guo'hu
过活 guo'huo
过火 guo'huo
过激 guo'ji
过江 guo'jiang
过奖 guo'jiang
过节 guo'jie
过境 guo'jing
过客 guo'ke
过快 guo'kuai
过来 guo'lai
过了 guo'le
过量 guo'liang
过路 guo'lu
过滤 guo'lv
过吗 guo'ma
过敏 guo'min
过目 guo'mu
过你 guo'ni
过年 guo'nian
过期 guo'qi
过气 guo'qi
过桥 guo'qiao
过去 guo'qu
过热 guo're
过人 guo'ren
过上 guo'shang
过少 guo'shao
过剩 guo'sheng
过失 guo'shi
过时 guo'shi
过世 guo'shi
过头 guo'tou
过弯 guo'wan
过完 guo'wan
过万 guo'wan
过往 guo'wang
过问 guo'wen
过我 guo'wo
过些 guo'xie
过夜 guo'ye
过亿 guo'yi
过瘾 guo'yin
过硬 guo'ying
过于 guo'yu
过早 guo'zao
过招 guo'zhao
过着 guo'zhe
过重 guo'zhong
哈伯 ha'bo
哈达 ha'da
哈迪 ha'di
哈尔 ha'er
哈飞 ha'fei
哈佛 ha'fo
哈哈 ha'ha
哈韩 ha'han
哈卡 ha'ka
哈里 ha'li
哈利 ha'li
哈喽 ha'lou
哈罗 ha'luo
哈密 ha'mi
哈尼 ha'ni
哈珀 ha'po
哈欠 ha'qian
哈桑 ha'sang
哈市 ha'shi
哈特 ha'te
咳咳 ke'ke
咳嗽 ke'sou
孩儿 hai'er
孩童 hai'tong
孩纸 hai'zhi
孩子 hai'zi
还把 hai'ba
还被 hai'bei
还不 hai'bu
还差 hai'cha
还大 hai'da
还带 hai'dai
还贷 huan'dai
还得 hai'de:64.9502% hai'dei:35.0498%
还对 hai'dui
还多 hai'duo
还敢 hai'gan
还高 hai'gao
还给 hai'gei:42.4564% huan'gei:57.5436%
还贵 hai'gui
还行 hai'xing
还好 hai'hao
还和 hai'he
还很 hai'hen
还会 hai'hui
还魂 huan'hun
还击 huan'ji
还价 huan'jia
还将 hai'jiang
还叫 hai'jiao
还看 hai'kan
还可 hai'ke
还快 hai'kuai
还款 huan'kuan
还来 hai'lai
还没 hai'mei
还能 hai'neng
还你 huan'ni
还怕 hai'pa
还钱 huan'qian
还清 huan'qing
还请 hai'qing
还去 hai'qu
还让 hai'rang
还少 hai'shao
还剩 hai'sheng
还是 hai'shi
还手 huan'shou
还说 hai'shuo
还俗 huan'su
还算 hai'suan
还挺 hai'ting
还玩 hai'wan
还望 hai'wang
还为 hai'wei
还未 hai'wei
还问 hai'wen
还嫌 hai'xian
还乡 huan'xiang
还想 hai'xiang
还像 hai'xiang
还小 hai'xiao
还需 hai'xu
还须 hai'xu
还要 hai'yao
还以 hai'yi
还应 hai'ying
还用 hai'yong
还有 hai'you:99.7177% huan'you:0.2823%
还原 huan'yuan
还远 hai'yuan
还在 hai'zai
还早 hai'zao
还债 huan'zhai
还找 hai'zhao
还真 hai'zhen
骸骨 hai'gu
海安 hai'an
海岸 hai'an
海拔 hai'ba
海报 hai'bao
海豹 hai'bao
海边 hai'bian
海滨 hai'bin
海波 hai'bo
海参 hai'shen
海产 hai'chan
海潮 hai'chao
海城 hai'cheng
海船 hai'chuan
海大 hai'da
海带 hai'dai
海胆 hai'dan
海岛 hai'dao
海盗 hai'dao
海道 hai'dao
海德 hai'de
海迪 hai'di
海底 hai'di
海地 hai'di
海淀 hai'dian
海尔 hai'er
海防 hai'fang
海丰 hai'feng
海峰 hai'feng
海风 hai'feng
海港 hai'gang
海沟 hai'gou
海狗 hai'gou
海关 hai'guan
海归 hai'gui
海龟 hai'gui
海海 hai'hai
海航 hai'hang
海河 hai'he
海疆 hai'jiang
海角 hai'jiao
海景 hai'jing
海军 hai'jun
海口 hai'kou
海葵 hai'kui
海浪 hai'lang
海里 hai'li
海量 hai'liang
海林 hai'lin
海龙 hai'long
海伦 hai'lun
海螺 hai'luo
海马 hai'ma
海门 hai'men
海绵 hai'mian
海面 hai'mian
海南 hai'nan
海内 hai'nei
海涅 hai'nie
海宁 hai'ning
海鸥 hai'ou
海区 hai'qu
海瑞 hai'rui
海上 hai'shang
海神 hai'shen
海狮 hai'shi
海事 hai'shi
海水 hai'shui
海斯 hai'si
海滩 hai'tan
海棠 hai'tang
海涛 hai'tao
海天 hai'tian
海通 hai'tong
海豚 hai'tun
海外 hai'wai
海湾 hai'wan
海王 hai'wang
海峡 hai'xia
海鲜 hai'xian
海象 hai'xiang
海啸 hai'xiao
海欣 hai'xin
海信 hai'xin
海星 hai'xing
海选 hai'xuan
海牙 hai'ya
海岩 hai'yan
海盐 hai'yan
海燕 hai'yan
海洋 hai'yang
海阳 hai'yang
海域 hai'yu
海原 hai'yuan
海员 hai'yuan
海运 hai'yun
海藻 hai'zao
海贼 hai'zei
海战 hai'zhan
海之 hai'zhi
海中 hai'zhong
海珠 hai'zhu
海子 hai'zi
害虫 hai'chong
害处 hai'chu
害得 hai'de
害怕 hai'pa
害人 hai'ren
害死 hai'si
害我 hai'wo
害羞 hai'xiu
骇人 hai'ren
憨豆 han'dou
憨厚 han'hou
鼾声 han'sheng
函件 han'jian
函授 han'shou
函数 han'shu
含糊 han'hu
含泪 han'lei
含量 han'liang
含山 han'shan
含水 han'shui
含税 han'shui
含笑 han'xiao
含蓄 han'xu
含义 han'yi
含意 han'yi
含油 han'you
含有 han'you
含着 han'zhe
寒冰 han'bing
寒带 han'dai
寒冬 han'dong
寒风 han'feng
寒假 han'jia
寒江 han'jiang
寒冷 han'leng
寒流 han'liu
寒露 han'lu
寒气 han'qi
寒食 han'shi
寒酸 han'suan
寒心 han'xin
寒暄 han'xuan
寒意 han'yi
涵洞 han'dong
涵盖 han'gai
涵养 han'yang
涵义 han'yi
邯郸 han'dan
韩版 han'ban
韩城 han'cheng
韩方 han'fang
韩非 han'fei
韩峰 han'feng
韩服 han'fu
韩国 han'guo
韩寒 han'han
韩红 han'hong
韩江 han'jiang
韩剧 han'ju
韩流 han'liu
韩鹏 han'peng
韩日 han'ri
韩式 han'shi
韩文 han'wen
韩信 han'xin
韩雪 han'xue
韩语 han'yu
韩元 han'yuan
喊出 han'chu
喊道 han'dao
喊话 han'hua
喊叫 han'jiao
喊了 han'le
喊声 han'sheng
喊着 han'zhe
罕见 han'jian
悍马 han'ma
捍卫 han'wei
撼动 han'dong
旱情 han'qing
旱灾 han'zai
汉堡 han'bao
汉城 han'cheng
汉川 han'chuan
汉代 han'dai
汉方 han'fang
汉服 han'fu
汉化 han'hua
汉奸 han'jian
汉江 han'jiang
汉军 han'jun
汉口 han'kou
汉人 han'ren
汉寿 han'shou
汉书 han'shu
汉水 han'shui
汉斯 han'si
汉唐 han'tang
汉王 han'wang
汉文 han'wen
汉学 han'xue
汉阳 han'yang
汉英 han'ying
汉语 han'yu
汉朝 han'chao
汉中 han'zhong
汉子 han'zi
汉字 han'zi
汉族 han'zu
汗国 han'guo
汗毛 han'mao
汗水 han'shui
汗腺 han'xian
汗颜 han'yan
汗珠 han'zhu
焊缝 han'feng
焊接 han'jie
翰林 han'lin
夯实 hang'shi
吭声 keng'sheng
杭城 hang'cheng
杭萧 hang'xiao
杭州 hang'zhou
航班 hang'ban
航程 hang'cheng
航船 hang'chuan
航道 hang'dao
航海 hang'hai
航行 hang'xing
航嘉 hang'jia
航空 hang'kong
航母 hang'mu
航速 hang'su
航天 hang'tian
航线 hang'xian
航向 hang'xiang
航运 hang'yun
航站 hang'zhan
行草 xing'cao
行长 hang'zhang
行车 xing'che
行程 xing'cheng
行当 hang'dang
行动 xing'dong
行宫 xing'gong
行规 hang'gui
行会 hang'hui
行贿 xing'hui
行货 hang'huo
行家 hang'jia
行进 xing'jin
行径 xing'jing
行军 xing'jun
行李 xing'li
行礼 xing'li
行列 hang'lie
行吗 xing'ma
行囊 xing'nang
行骗 xing'pian
行情 hang'qing
行权 xing'quan
行人 xing'ren
行善 xing'shan
行使 xing'shi
行驶 xing'shi
行事 xing'shi
行书 xing'shu
行数 hang'shu
行头 xing'tou
行为 xing'wei
行文 xing'wen
行销 xing'xiao
行星 xing'xing
行刑 xing'xing
行凶 xing'xiong
行业 hang'ye
行医 xing'yi
行者 xing'zhe
行政 xing'zheng
行之 xing'zhi
行至 xing'zhi
行踪 xing'zong
行走 xing'zou
巷子 xiang'zi
嚎叫 hao'jiao
壕沟 hao'gou
毫安 hao'an
毫不 hao'bu
毫发 hao'fa
毫克 hao'ke
毫米 hao'mi
毫秒 hao'miao
毫升 hao'sheng
毫无 hao'wu
豪赌 hao'du
豪放 hao'fang
豪华 hao'hua
豪杰 hao'jie
豪迈 hao'mai
豪门 hao'men
豪气 hao'qi
豪情 hao'qing
豪爽 hao'shuang
豪宅 hao'zhai
好啊 hao'a
好吧 hao'ba
好办 hao'ban
好棒 hao'bang
好报 hao'bao
好比 hao'bi
好不 hao'bu
好彩 hao'cai
好菜 hao'cai
好惨 hao'can
好长 hao'chang
好车 hao'che
好吃 hao'chi
好丑 hao'chou
好处 hao'chu
好大 hao'da
好歹 hao'dai
好得 hao'de
好的 hao'de
好滴 hao'di
好地 hao'di
好点 hao'dian
好动 hao'dong
好斗 hao'dou
好多 hao'duo
好饿 hao'e
好发 hao'fa
好烦 hao'fan
好感 hao'gan
好歌 hao'ge
好贵 hao'gui
好过 hao'guo
好汉 hao'han
好好 hao'hao
好喝 hao'he
好后 hao'hou
好话 hao'hua
好坏 hao'huai
好货 hao'huo
好几 hao'ji
好记 hao'ji
好久 hao'jiu
好酒 hao'jiu
好觉 hao'jiao
好看 hao'kan
好客 hao'ke
好酷 hao'ku
好快 hao'kuai
好啦 hao'la
好莱 hao'lai
好了 hao'le
好累 hao'lei
好冷 hao'leng
好吗 hao'ma
好嘛 hao'ma
好卖 hao'mai
好慢 hao'man
好忙 hao'mang
好么 hao'me
好美 hao'mei
好梦 hao'meng
好男 hao'nan
好难 hao'nan
好呢 hao'ne
好哦 hao'o
好怕 hao'pa
好片 hao'pian
好评 hao'ping
好奇 hao'qi
好强 hao'qiang
好球 hao'qiu
好让 hao'rang
好热 hao're
好人 hao'ren
好色 hao'se
好傻 hao'sha
好生 hao'sheng
好诗 hao'shi
好使 hao'shi
好事 hao'shi
好手 hao'shou
好受 hao'shou
好书 hao'shu
好耍 hao'shua
好爽 hao'shuang
好说 hao'shuo
好似 hao'shi:9.7690% hao'si:90.2310%
好帖 hao'tie
好贴 hao'tie
好听 hao'ting
好痛 hao'tong
好图 hao'tu
好哇 hao'wa
好玩 hao'wan
好文 hao'wen
好戏 hao'xi
好险 hao'xian
好想 hao'xiang
好像 hao'xiang
好象 hao'xiang
好笑 hao'xiao
好些 hao'xie
好心 hao'xin
好学 hao'xue
好呀 hao'ya
好样 hao'yang
好耶 hao'ye
好意 hao'yi
好用 hao'yong
好友 hao'you
好于 hao'yu
好远 hao'yuan
好运 hao'yun
好在 hao'zai
好战 hao'zhan
好找 hao'zhao
好转 hao'zhuan
好做 hao'zuo
号称 hao'cheng
号段 hao'duan
号角 hao'jiao
号令 hao'ling
号楼 hao'lou
号码 hao'ma
号牌 hao'pai
号线 hao'xian
号召 hao'zhao
号子 hao'zi
浩大 hao'da
浩荡 hao'dang
浩方 hao'fang
浩瀚 hao'han
浩浩 hao'hao
浩劫 hao'jie
浩淼 hao'miao
浩渺 hao'miao
浩气 hao'qi
浩然 hao'ran
皓月 hao'yue
耗材 hao'cai
耗电 hao'dian
耗费 hao'fei
耗尽 hao'jin
耗能 hao'neng
耗时 hao'shi
耗油 hao'you
耗资 hao'zi
耗子 hao'zi
呵斥 he'chi
呵呵 he'he
呵护 he'hu
喝杯 he'bei
喝彩 he'cai
喝茶 he'cha
喝到 he'dao
喝道 he'dao
喝得 he'de
喝的 he'de
喝点 he'dian
喝多 he'duo
喝过 he'guo
喝喝 he'he
喝酒 he'jiu
喝奶 he'nai
喝上 he'shang
喝水 he'shui
喝汤 he'tang
喝完 he'wan
喝下 he'xia
喝着 he'zhe
喝粥 he'zhou
喝醉 he'zui
嗬嗬 he'he
何必 he'bi
何不 he'bu
何曾 he'ceng
何尝 he'chang
何处 he'chu
何等 he'deng
何地 he'di
何方 he'fang
何妨 he'fang
何故 he'gu
何炅 he'jiong
何洁 he'jie
何苦 he'ku
何况 he'kuang
何来 he'lai
何其 he'qi
何人 he'ren
何日 he'ri
何如 he'ru
何时 he'shi
何事 he'shi
何为 he'wei
何谓 he'wei
何物 he'wu
何须 he'xu
何以 he'yi
何用 he'yong
何在 he'zai
何止 he'zhi
何种 he'zhong
合办 he'ban
合璧 he'bi
合编 he'bian
合并 he'bing
合唱 he'chang
合称 he'cheng
合成 he'cheng
合川 he'chuan
合法 he'fa
合肥 he'fei
合格 he'ge
合规 he'gui
合乎 he'hu
合欢 he'huan
合伙 he'huo
合集 he'ji
合剂 he'ji
合计 he'ji
合江 he'jiang
合金 he'jin
合理 he'li
合力 he'li
合买 he'mai
合谋 he'mou
合拍 he'pai
合浦 he'pu
合身 he'shen
合适 he'shi
合算 he'suan
合体 he'ti
合同 he'tong
合阳 he'yang
合一 he'yi
合意 he'yi
合影 he'ying
合用 he'yong
合约 he'yue
合照 he'zhao
合资 he'zi
合奏 he'zou
合租 he'zu
合作 he'zuo
和蔼 he'ai
和服 he'fu
和各 he'ge
和好 he'hao
和缓 he'huan
和黄 he'huang
和解 he'jie
和静 he'jing
和睦 he'mu
和你 he'ni
和平 he'ping
和气 he'qi
和人 he'ren
和善 he'shan
和尚 he'shang
和声 he'sheng
和室 he'shi
和谁 he'shui
和顺 he'shun
和硕 he'shuo
和他 he'ta
和她 he'ta
和谈 he'tan
和田 he'tian
和我 he'wo
和弦 he'xian
和县 he'xian
和谐 he'xie
和讯 he'xun
和约 he'yue
核查 he'cha
核电 he'dian
核定 he'ding
核对 he'dui
核发 he'fa
核能 he'neng
核实 he'shi
核酸 he'suan
核算 he'suan
核弹 he'dan
核桃 he'tao
核武 he'wu
核销 he'xiao
核心 he'xin
核准 he'zhun
核子 he'zi
河岸 he'an
河北 he'bei
河边 he'bian
河滨 he'bin
河伯 he'bo
河池 he'chi
河川 he'chuan
河床 he'chuang
河道 he'dao
河东 he'dong
河段 he'duan
河谷 he'gu
河间 he'jian
河津 he'jin
河口 he'kou
河里 he'li
河流 he'liu
河马 he'ma
河南 he'nan
河内 he'nei
河畔 he'pan
河曲 he'qu
河山 he'shan
河水 he'shui
河豚 he'tun
河西 he'xi
河蟹 he'xie
河阳 he'yang
河源 he'yuan
河中 he'zhong
盒饭 he'fan
盒装 he'zhuang
盒子 he'zi
荷包 he'bao
荷花 he'hua
荷兰 he'lan
荷马 he'ma
荷叶 he'ye
荷载 he'zai
阖庐 he'lu
阖闾 he'lv
褐煤 he'mei
褐色 he'se
贺卡 he'ka
贺兰 he'lan
贺龙 he'long
贺岁 he'sui
贺县 he'xian
赫本 he'ben
赫兹 he'zi
赫德 he'de
赫定 he'ding
赫尔 he'er
赫赫 he'he
赫拉 he'la
赫然 he'ran
赫章 he'zhang
鹤壁 he'bi
鹤峰 he'feng
鹤岗 he'gang
鹤庆 he'qing
鹤山 he'shan
嘿嘿 hei'hei
嘿咻 hei'xiu
黑暗 hei'an
黑白 hei'bai
黑板 hei'ban
黑帮 hei'bang
黑豹 hei'bao
黑车 hei'che
黑道 hei'dao
黑点 hei'dian
黑店 hei'dian
黑洞 hei'dong
黑豆 hei'dou
黑发 hei'fa
黑海 hei'hai
黑河 hei'he
黑黑 hei'hei
黑金 hei'jin
黑客 hei'ke
黑了 hei'le
黑脸 hei'lian
黑龙 hei'long
黑马 hei'ma
黑猫 hei'mao
黑莓 hei'mei
黑幕 hei'mu
黑皮 hei'pi
黑屏 hei'ping
黑人 hei'ren
黑色 hei'se
黑山 hei'shan
黑石 hei'shi
黑市 hei'shi
黑手 hei'shou
黑桃 hei'tao
黑体 hei'ti
黑铁 hei'tie
黑头 hei'tou
黑线 hei'xian
黑心 hei'xin
黑熊 hei'xiong
黑烟 hei'yan
黑夜 hei'ye
黑衣 hei'yi
黑影 hei'ying
黑子 hei'zi
痕迹 hen'ji
很爱 hen'ai
很棒 hen'bang
很薄 hen'bao
很笨 hen'ben
很不 hen'bu
很差 hen'cha
很长 hen'chang
很丑 hen'chou
很大 hen'da
很淡 hen'dan
很低 hen'di
很短 hen'duan
很多 hen'duo
很烦 hen'fan
很高 hen'gao
很乖 hen'guai
很怪 hen'guai
很广 hen'guang
很贵 hen'gui
很好 hen'hao
很黑 hen'hei
很红 hen'hong
很厚 hen'hou
很坏 hen'huai
很会 hen'hui
很火 hen'huo
很急 hen'ji
很紧 hen'jin
很近 hen'jin
很久 hen'jiu
很苦 hen'ku
很酷 hen'ku
很快 hen'kuai
很困 hen'kun
很懒 hen'lan
很烂 hen'lan
很老 hen'lao
很累 hen'lei
很冷 hen'leng
很慢 hen'man
很忙 hen'mang
很美 hen'mei
很闷 hen'men
很难 hen'nan
很浓 hen'nong
很怕 hen'pa
很胖 hen'pang
很强 hen'qiang
很轻 hen'qing
很热 hen're
很弱 hen'ruo
很傻 hen'sha
很少 hen'shao
很深 hen'shen
很是 hen'shi
很受 hen'shou
很瘦 hen'shou
很熟 hen'shu
很帅 hen'shuai
很爽 hen'shuang
很疼 hen'teng
很甜 hen'tian
很痛 hen'tong
很晚 hen'wan
很细 hen'xi
很香 hen'xiang
很想 hen'xiang
很像 hen'xiang
很象 hen'xiang
很小 hen'xiao
很凶 hen'xiong
很严 hen'yan
很有 hen'you
很远 hen'yuan
很早 hen'zao
很重 hen'zhong
很准 hen'zhun
狠毒 hen'du
狠狠 hen'hen
狠心 hen'xin
狠抓 hen'zhua
恨恨 hen'hen
恨死 hen'si
恨我 hen'wo
亨利 heng'li
亨特 heng'te
哼唱 heng'chang
哼哼 heng'heng
哼唧 heng'ji
哼了 heng'le
哼着 heng'zhe
恒定 heng'ding
恒河 heng'he
恒久 heng'jiu
恒山 heng'shan
恒生 heng'sheng
恒温 heng'wen
恒心 heng'xin
恒星 heng'xing
恒指 heng'zhi
横滨 heng'bin
横穿 heng'chuan
横店 heng'dian
横峰 heng'feng
横幅 heng'fu
横贯 heng'guan
横行 heng'xing
横跨 heng'kua
横梁 heng'liang
横盘 heng'pan
横扫 heng'sao
横山 heng'shan
横竖 heng'shu
横卧 heng'wo
横线 heng'xian
横向 heng'xiang
横着 heng'zhe
衡东 heng'dong
衡量 heng'liang
衡山 heng'shan
衡水 heng'shui
衡阳 heng'yang
哄哄 hong'hong
烘焙 hong'bei
烘干 hong'gan
烘烤 hong'kao
烘托 hong'tuo
轰动 hong'dong
轰击 hong'ji
轰鸣 hong'ming
轰然 hong'ran
轰炸 hong'zha
宏达 hong'da
宏大 hong'da
宏观 hong'guan
宏基 hong'ji
宏碁 hong'qi
宏图 hong'tu
宏伟 hong'wei
宏远 hong'yuan
弘扬 hong'yang
洪堡 hong'bao
洪波 hong'bo
洪洞 hong'tong
洪峰 hong'feng
洪湖 hong'hu
洪江 hong'jiang
洪涝 hong'lao
洪亮 hong'liang
洪流 hong'liu
洪森 hong'sen
洪水 hong'shui
洪武 hong'wu
洪灾 hong'zai
红安 hong'an
红白 hong'bai
红斑 hong'ban
红包 hong'bao
红堡 hong'bao
红遍 hong'bian
红茶 hong'cha
红肠 hong'chang
红场 hong'chang
红尘 hong'chen
红唇 hong'chun
红灯 hong'deng
红点 hong'dian
红豆 hong'dou
红歌 hong'ge
红光 hong'guang
红海 hong'hai
红河 hong'he
红黑 hong'hei
红红 hong'hong
红花 hong'hua
红火 hong'huo
红警 hong'jing
红酒 hong'jiu
红军 hong'jun
红客 hong'ke
红了 hong'le
红利 hong'li
红莲 hong'lian
红脸 hong'lian
红领 hong'ling
红龙 hong'long
红楼 hong'lou
红梅 hong'mei
红魔 hong'mo
红木 hong'mu
红娘 hong'niang
红牛 hong'niu
红牌 hong'pai
红旗 hong'qi
红人 hong'ren
红日 hong'ri
红润 hong'run
红色 hong'se
红烧 hong'shao
红薯 hong'shu
红糖 hong'tang
红桃 hong'tao
红外 hong'wai
红霞 hong'xia
红线 hong'xian
红心 hong'xin
红星 hong'xing
红杏 hong'xing
红袖 hong'xiu
红颜 hong'yan
红眼 hong'yan
红叶 hong'ye
红衣 hong'yi
红晕 hong'yun
红云 hong'yun
红枣 hong'zao
红肿 hong'zhong
红妆 hong'zhuang
红字 hong'zi
虹口 hong'kou
虹桥 hong'qiao
鸿沟 hong'gou
鸿鹄 hong'gu
鸿雁 hong'yan
鸿章 hong'zhang
侯爵 hou'jue
侯马 hou'ma
喉咙 hou'long
喉舌 hou'she
猴子 hou'zi
吼道 hou'dao
吼吼 hou'hou
吼叫 hou'jiao
吼声 hou'sheng
候补 hou'bu
候车 hou'che
候鸟 hou'niao
候选 hou'xuan
厚爱 hou'ai
厚道 hou'dao
厚的 hou'de
厚度 hou'du
厚厚 hou'hou
厚礼 hou'li
厚实 hou'shi
厚望 hou'wang
厚重 hou'zhong
后半 hou'ban
后备 hou'bei
后背 hou'bei
后被 hou'bei
后辈 hou'bei
后边 hou'bian
后便 hou'bian
后部 hou'bu
后才 hou'cai
后场 hou'chang
后撤 hou'che
后尘 hou'chen
后代 hou'dai
后端 hou'duan
后盾 hou'dun
后方 hou'fang
后防 hou'fang
后盖 hou'gai
后宫 hou'gong
后果 hou'guo
后海 hou'hai
后汉 hou'han
后话 hou'hua
后悔 hou'hui
后会 hou'hui
后继 hou'ji
后记 hou'ji
后将 hou'jiang
后晋 hou'jin
后进 hou'jin
后经 hou'jing
后劲 hou'jin
后就 hou'jiu
后可 hou'ke
后来 hou'lai
后路 hou'lu
后轮 hou'lun
后妈 hou'ma
后门 hou'men
后面 hou'mian
后母 hou'mu
后怕 hou'pa
后排 hou'pai
后期 hou'qi
后勤 hou'qin
后秦 hou'qin
后人 hou'ren
后山 hou'shan
后生 hou'sheng
后世 hou'shi
后事 hou'shi
后市 hou'shi
后嗣 hou'si
后台 hou'tai
后天 hou'tian
后头 hou'tou
后腿 hou'tui
后退 hou'tui
后卫 hou'wei
后魏 hou'wei
后续 hou'xu
后燕 hou'yan
后仰 hou'yang
后腰 hou'yao
后羿 hou'yi
后裔 hou'yi
后因 hou'yin
后用 hou'yong
后又 hou'you
后院 hou'yuan
后再 hou'zai
后者 hou'zhe
后肢 hou'zhi
后周 hou'zhou
后缀 hou'zhui
后座 hou'zuo
乎乎 hu'hu
呼出 hu'chu
呼喊 hu'han
呼号 hu'hao
呼呼 hu'hu
呼唤 hu'huan
呼叫 hu'jiao
呼救 hu'jiu
呼兰 hu'lan
呼噜 hu'lu
呼玛 hu'ma
呼气 hu'qi
呼声 hu'sheng
呼市 hu'shi
呼吸 hu'xi
呼啸 hu'xiao
呼吁 hu'yu
呼应 hu'ying
忽而 hu'er
忽忽 hu'hu
忽略 hu'lve
忽然 hu'ran
忽视 hu'shi
忽悠 hu'you
壶关 hu'guan
弧度 hu'du
弧线 hu'xian
弧形 hu'xing
湖北 hu'bei
湖边 hu'bian
湖滨 hu'bin
湖泊 hu'po
湖大 hu'da
湖口 hu'kou
湖里 hu'li
湖面 hu'mian
湖南 hu'nan
湖畔 hu'pan
湖区 hu'qu
湖人 hu'ren
湖水 hu'shui
湖沼 hu'zhao
湖中 hu'zhong
湖州 hu'zhou
狐狸 hu'li
狐疑 hu'yi
糊糊 hu'hu
糊口 hu'kou
糊弄 hu'nong
糊涂 hu'tu
糊状 hu'zhuang
胡斌 hu'bin
胡扯 hu'che
胡蝶 hu'die
胡夫 hu'fu
胡戈 hu'ge
胡歌 hu'ge
胡佳 hu'jia
胡椒 hu'jiao
胡洁 hu'jie
胡军 hu'jun
胡克 hu'ke
胡来 hu'lai
胡乱 hu'luan
胡闹 hu'nao
胡琴 hu'qin
胡润 hu'run
胡适 hu'shi
胡说 hu'shuo
胡桃 hu'tao
胡同 hu'tong
胡须 hu'xu
胡子 hu'zi
葫芦 hu'lu
蝴蝶 hu'die
琥珀 hu'po
虎口 hu'kou
虎林 hu'lin
虎门 hu'men
虎皮 hu'pi
虎头 hu'tou
虎子 hu'zi
互不 hu'bu
互补 hu'bu
互动 hu'dong
互访 hu'fang
互换 hu'huan
互惠 hu'hui
互利 hu'li
互联 hu'lian
互连 hu'lian
互生 hu'sheng
互通 hu'tong
互为 hu'wei
互相 hu'xiang
互信 hu'xin
互助 hu'zhu
户部 hu'bu
户籍 hu'ji
户口 hu'kou
户名 hu'ming
户数 hu'shu
户头 hu'tou
户外 hu'wai
户县 hu'xian
户型 hu'xing
户主 hu'zhu
护法 hu'fa
护肤 hu'fu
护航 hu'hang
护甲 hu'jia
护栏 hu'lan
护理 hu'li
护盘 hu'pan
护士 hu'shi
护送 hu'song
护腕 hu'wan
护卫 hu'wei
护照 hu'zhao
护着 hu'zhe
护住 hu'zhu
沪上 hu'shang
沪深 hu'shen
沪市 hu'shi
沪指 hu'zhi
哗哗 hua'hua
哗啦 hua'la
哗然 hua'ran
花白 hua'bai
花瓣 hua'ban
花边 hua'bian
花菜 hua'cai
花草 hua'cao
花茶 hua'cha
花城 hua'cheng
花痴 hua'chi
花丛 hua'cong
花旦 hua'dan
花点 hua'dian
花店 hua'dian
花掉 hua'diao
花都 hua'du
花朵 hua'duo
花萼 hua'e
花儿 hua'er
花费 hua'fei
花粉 hua'fen
花鼓 hua'gu
花冠 hua'guan
花光 hua'guang
花花 hua'hua
花环 hua'huan
花卉 hua'hui
花季 hua'ji
花间 hua'jian
花剑 hua'jian
花椒 hua'jiao
花轿 hua'jiao
花开 hua'kai
花篮 hua'lan
花蕾 hua'lei
花莲 hua'lian
花落 hua'luo
花木 hua'mu
花鸟 hua'niao
花盆 hua'pen
花屏 hua'ping
花瓶 hua'ping
花期 hua'qi
花旗 hua'qi
花钱 hua'qian
花圈 hua'quan
花蕊 hua'rui
花色 hua'se
花上 hua'shang
花哨 hua'shao
花生 hua'sheng
花石 hua'shi
花束 hua'shu
花坛 hua'tan
花头 hua'tou
花纹 hua'wen
花香 hua'xiang
花销 hua'xiao
花心 hua'xin
花序 hua'xu
花絮 hua'xu
花样 hua'yang
花药 hua'yao
花语 hua'yu
花园 hua'yuan
花垣 hua'yuan
花苑 hua'yuan
花在 hua'zai
花展 hua'zhan
花招 hua'zhao
花枝 hua'zhi
华安 hua'an
华宝 hua'bao
华北 hua'bei
华表 hua'biao
华彩 hua'cai
华晨 hua'chen
华诞 hua'dan
华电 hua'dian
华东 hua'dong
华府 hua'fu
华工 hua'gong
华光 hua'guang
华贵 hua'gui
华军 hua'jun
华康 hua'kang
华里 hua'li
华丽 hua'li
华联 hua'lian
华龙 hua'long
华美 hua'mei
华纳 hua'na
华南 hua'nan
华能 hua'neng
华宁 hua'ning
华农 hua'nong
华强 hua'qiang
华侨 hua'qiao
华人 hua'ren
华容 hua'rong
华润 hua'run
华沙 hua'sha
华山 hua'shan
华商 hua'shang
华师 hua'shi
华氏 hua'shi
华硕 hua'shuo
华泰 hua'tai
华特 hua'te
华天 hua'tian
华亭 hua'ting
华庭 hua'ting
华佗 hua'tuo
华为 hua'wei
华文 hua'wen
华西 hua'xi
华夏 hua'xia
华县 hua'xian
华星 hua'xing
华阳 hua'yang
华裔 hua'yi
华谊 hua'yi
华阴 hua'yin
华宇 hua'yu
华语 hua'yu
华源 hua'yuan
华仔 hua'zai:74.9159% hua'zi:25.0841%
华中 hua'zhong
滑板 hua'ban
滑冰 hua'bing
滑动 hua'dong
滑盖 hua'gai
滑过 hua'guo
滑行 hua'xing
滑稽 hua'ji
滑落 hua'luo
滑坡 hua'po
滑石 hua'shi
滑水 hua'shui
滑县 hua'xian
滑翔 hua'xiang
滑雪 hua'xue
豁达 huo'da
豁免 huo'mian
划拨 hua'bo
划出 hua'chu
划船 hua'chuan
划定 hua'ding
划分 hua'fen
划归 hua'gui
划过 hua'guo
划痕 hua'hen
划破 hua'po
划清 hua'qing
划入 hua'ru
划伤 hua'shang
划上 hua'shang
划水 hua'shui
划算 hua'suan
划线 hua'xian
划一 hua'yi
划转 hua'zhuan
化成 hua'cheng
化肥 hua'fei
化工 hua'gong
化解 hua'jie
化疗 hua'liao
化名 hua'ming
化纤 hua'xian
化身 hua'shen
化石 hua'shi
化痰 hua'tan
化为 hua'wei
化学 hua'xue
化验 hua'yan
化州 hua'zhou
化妆 hua'zhuang
化装 hua'zhuang
化作 hua'zuo
桦川 hua'chuan
桦木 hua'mu
桦南 hua'nan
桦树 hua'shu
画报 hua'bao
画笔 hua'bi
画布 hua'bu
画册 hua'ce
画出 hua'chu
画得 hua'de
画法 hua'fa
画风 hua'feng
画画 hua'hua
画家 hua'jia
画卷 hua'juan
画廊 hua'lang
画面 hua'mian
画沙 hua'sha
画上 hua'shang
画室 hua'shi
画图 hua'tu
画像 hua'xiang
画展 hua'zhan
画着 hua'zhe
画质 hua'zhi
画中 hua'zhong
画作 hua'zuo
话本 hua'ben
话单 hua'dan
话都 hua'dou
话费 hua'fei
话机 hua'ji
话剧 hua'ju
话来 hua'lai
话说 hua'shuo
话题 hua'ti
话筒 hua'tong
话务 hua'wu
话音 hua'yin
话语 hua'yu
怀抱 huai'bao
怀表 huai'biao
怀揣 huai'chuai
怀化 huai'hua
怀旧 huai'jiu
怀了 huai'le
怀里 huai'li
怀念 huai'nian
怀宁 huai'ning
怀仁 huai'ren
怀柔 huai'rou
怀上 huai'shang
怀胎 huai'tai
怀特 huai'te
怀乡 huai'xiang
怀疑 huai'yi
怀有 huai'you
怀远 huai'yuan
怀孕 huai'yun
怀着 huai'zhe
怀中 huai'zhong
槐树 huai'shu
淮安 huai'an
淮北 huai'bei
淮海 huai'hai
淮河 huai'he
淮南 huai'nan
淮阳 huai'yang
淮阴 huai'yin
坏处 huai'chu
坏蛋 huai'dan
坏道 huai'dao
坏点 huai'dian
坏掉 huai'diao
坏话 huai'hua
坏坏 huai'huai
坏人 huai'ren
坏事 huai'shi
坏死 huai'si
坏账 huai'zhang
欢呼 huan'hu
欢欢 huan'huan
欢快 huan'kuai
欢乐 huan'le
欢庆 huan'qing
欢送 huan'song
欢喜 huan'xi
欢笑 huan'xiao
欢心 huan'xin
欢欣 huan'xin
欢迎 huan'ying
欢愉 huan'yu
桓仁 huan'ren
桓台 huan'tai
桓玄 huan'xuan
环保 huan'bao
环抱 huan'bao
环比 huan'bi
环城 huan'cheng
环岛 huan'dao
环顾 huan'gu
环节 huan'jie
环境 huan'jing
环路 huan'lu
环评 huan'ping
环球 huan'qiu
环绕 huan'rao
环视 huan'shi
环卫 huan'wei
环县 huan'xian
环线 huan'xian
环形 huan'xing
环氧 huan'yang
环状 huan'zhuang
缓冲 huan'chong
缓存 huan'cun
缓和 huan'he
缓缓 huan'huan
缓解 huan'jie
缓慢 huan'man
缓刑 huan'xing
唤起 huan'qi
唤醒 huan'xing
宦官 huan'guan
宦海 huan'hai
幻灯 huan'deng
幻化 huan'hua
幻境 huan'jing
幻觉 huan'jue
幻灭 huan'mie
幻想 huan'xiang
幻象 huan'xiang
幻影 huan'ying
患病 huan'bing
患处 huan'chu
患儿 huan'er
患了 huan'le
患难 huan'nan
患上 huan'shang
患有 huan'you
患者 huan'zhe
换车 huan'che
换乘 huan'cheng
换成 huan'cheng
换代 huan'dai
换挡 huan'dang
换档 huan'dang
换到 huan'dao
换得 huan'de
换掉 huan'diao
换发 huan'fa
换个 huan'ge
换过 huan'guo
换行 huan'hang
换好 huan'hao
换号 huan'hao
换换 huan'huan
换回 huan'hui
换货 huan'huo
换季 huan'ji
换届 huan'jie
换客 huan'ke
换来 huan'lai
换气 huan'qi
换钱 huan'qian
换取 huan'qu
换人 huan'ren
换上 huan'shang
换手 huan'shou
换水 huan'shui
换算 huan'suan
换位 huan'wei
换下 huan'xia
换新 huan'xin
换药 huan'yao
换衣 huan'yi
换证 huan'zheng
换装 huan'zhuang
浣熊 huan'xiong
涣散 huan'san
焕发 huan'fa
慌了 huang'le
慌乱 huang'luan
慌忙 huang'mang
慌张 huang'zhang
荒村 huang'cun
荒诞 huang'dan
荒地 huang'di
荒废 huang'fei
荒凉 huang'liang
荒谬 huang'miu
荒漠 huang'mo
荒山 huang'shan
荒唐 huang'tang
荒芜 huang'wu
荒野 huang'ye
荒淫 huang'yin
荒原 huang'yuan
惶恐 huang'kong
湟水 huang'shui
皇城 huang'cheng
皇帝 huang'di
皇甫 huang'fu
皇宫 huang'gong
皇冠 huang'guan
皇后 huang'hou
皇家 huang'jia
皇军 huang'jun
皇马 huang'ma
皇权 huang'quan
皇上 huang'shang
皇室 huang'shi
皇位 huang'wei
皇朝 huang'chao
皇子 huang'zi
皇族 huang'zu
蝗虫 huang'chong
黄安 huang'an
黄埔 huang'pu
黄巢 huang'chao
黄疸 huang'dan
黄道 huang'dao
黄帝 huang'di
黄豆 huang'dou
黄蜂 huang'feng
黄冈 huang'gang
黄瓜 huang'gua
黄海 huang'hai
黄河 huang'he
黄花 huang'hua
黄黄 huang'huang
黄昏 huang'hun
黄建 huang'jian
黄金 huang'jin
黄静 huang'jing
黄酒 huang'jiu
黄菊 huang'ju
黄磊 huang'lei
黄鹂 huang'li
黄连 huang'lian
黄陵 huang'ling
黄龙 huang'long
黄麻 huang'ma
黄毛 huang'mao
黄梅 huang'mei
黄某 huang'mou
黄牛 huang'niu
黄牌 huang'pai
黄片 huang'pian
黄平 huang'ping
黄浦 huang'pu
黄芪 huang'qi
黄泉 huang'quan
黄蓉 huang'rong
黄色 huang'se
黄沙 huang'sha
黄山 huang'shan
黄衫 huang'shan
黄鳝 huang'shan
黄石 huang'shi
黄铜 huang'tong
黄土 huang'tu
黄信 huang'xin
黄岩 huang'yan
黄叶 huang'ye
黄页 huang'ye
黄奕 huang'yi
黄莺 huang'ying
黄油 huang'you
黄鱼 huang'yu
黄忠 huang'zhong
黄州 huang'zhou
黄钻 huang'zuan
幌子 huang'zi
恍惚 huang'hu
恍然 huang'ran
晃荡 huang'dang
晃动 huang'dong
晃晃 huang'huang
晃去 huang'qu
晃悠 huang'you
谎称 huang'cheng
谎话 huang'hua
谎言 huang'yan
徽号 hui'hao
徽记 hui'ji
徽章 hui'zhang
徽州 hui'zhou
恢复 hui'fu
挥动 hui'dong
挥发 hui'fa
挥毫 hui'hao
挥挥 hui'hui
挥霍 hui'huo
挥洒 hui'sa
挥师 hui'shi
挥手 hui'shou
挥舞 hui'wu
灰暗 hui'an
灰白 hui'bai
灰尘 hui'chen
灰度 hui'du
灰谷 hui'gu
灰烬 hui'jin
灰色 hui'se
灰心 hui'xin
灰熊 hui'xiong
珲春 hun'chun
诙谐 hui'xie
辉煌 hui'huang
辉县 hui'xian
辉映 hui'ying
麾下 hui'xia
回报 hui'bao
回避 hui'bi
回拨 hui'bo
回补 hui'bu
回车 hui'che
回城 hui'cheng
回程 hui'cheng
回传 hui'chuan
回答 hui'da
回档 hui'dang
回荡 hui'dang
回到 hui'dao
回电 hui'dian
回调 hui'diao:20.6344% hui'tiao:79.3656%
回访 hui'fang
回放 hui'fang
回复 hui'fu
回覆 hui'fu
回购 hui'gou
回顾 hui'gu
回归 hui'gui
回滚 hui'gun
回国 hui'guo
回过 hui'guo
回合 hui'he
回话 hui'hua
回回 hui'hui
回击 hui'ji
回家 hui'jia
回见 hui'jian
回教 hui'jiao
回京 hui'jing
回敬 hui'jing
回绝 hui'jue
回扣 hui'kou
回款 hui'kuan
回馈 hui'kui
回来 hui'lai
回流 hui'liu
回笼 hui'long
回路 hui'lu
回落 hui'luo
回民 hui'min
回眸 hui'mou
回暖 hui'nuan
回去 hui'qu
回身 hui'shen
回升 hui'sheng
回声 hui'sheng
回事 hui'shi
回收 hui'shou
回首 hui'shou
回溯 hui'su
回帖 hui'tie
回贴 hui'tie
回头 hui'tou
回吐 hui'tu
回退 hui'tui
回望 hui'wang
回味 hui'wei
回文 hui'wen
回乡 hui'xiang
回响 hui'xiang
回想 hui'xiang
回校 hui'xiao
回信 hui'xin
回旋 hui'xuan
回忆 hui'yi
回音 hui'yin
回应 hui'ying
回执 hui'zhi
回转 hui'zhuan
回族 hui'zu
茴香 hui'xiang
蛔虫 hui'chong
悔改 hui'gai
悔恨 hui'hen
毁谤 hui'bang
毁掉 hui'diao
毁坏 hui'huai
毁灭 hui'mie
毁容 hui'rong
毁损 hui'sun
会把 hui'ba
会被 hui'bei
会比 hui'bi
会变 hui'bian
会昌 hui'chang
会长 hui'zhang
会场 hui'chang
会唱 hui'chang
会对 hui'dui
会儿 hui'er
会发 hui'fa
会飞 hui'fei
会费 hui'fei
会否 hui'fou
会给 hui'gei
会跟 hui'gen
会更 hui'geng
会馆 hui'guan
会合 hui'he
会很 hui'hen
会后 hui'hou
会话 hui'hua
会计 kuai'ji
会见 hui'jian
会将 hui'jiang
会叫 hui'jiao
会刊 hui'kan
会考 hui'kao
会客 hui'ke
会来 hui'lai
会里 hui'li
会令 hui'ling
会面 hui'mian
会期 hui'qi
会去 hui'qu
会让 hui'rang
会上 hui'shang
会社 hui'she
会审 hui'shen
会师 hui'shi
会使 hui'shi
会是 hui'shi
会说 hui'shuo
会死 hui'si
会所 hui'suo
会谈 hui'tan
会堂 hui'tang
会同 hui'tong
会玩 hui'wan
会为 hui'wei
会问 hui'wen
会务 hui'wu
会晤 hui'wu
会向 hui'xiang
会心 hui'xin
会以 hui'yi
会意 hui'yi
会议 hui'yi
会因 hui'yin
会用 hui'yong
会友 hui'you
会有 hui'you
会员 hui'yuan
会再 hui'zai
会在 hui'zai
会泽 hui'ze
会展 hui'zhan
会战 hui'zhan
会找 hui'zhao
会诊 hui'zhen
会众 hui'zhong
会做 hui'zuo
彗星 hui'xing
惠安 hui'an
惠东 hui'dong
惠顾 hui'gu
惠及 hui'ji
惠民 hui'min
惠农 hui'nong
惠普 hui'pu
惠施 hui'shi
惠水 hui'shui
惠威 hui'wei
惠阳 hui'yang
惠州 hui'zhou
惠子 hui'zi
慧聪 hui'cong
慧德 hui'de
慧慧 hui'hui
慧眼 hui'yan
晦气 hui'qi
晦涩 hui'se
汇报 hui'bao
汇编 hui'bian
汇成 hui'cheng
汇出 hui'chu
汇点 hui'dian
汇兑 hui'dui
汇丰 hui'feng
汇合 hui'he
汇集 hui'ji
汇价 hui'jia
汇金 hui'jin
汇聚 hui'ju
汇款 hui'kuan
汇流 hui'liu
汇率 hui'lv
汇票 hui'piao
汇钱 hui'qian
汇入 hui'ru
汇市 hui'shi
汇通 hui'tong
汇源 hui'yuan
汇总 hui'zong
绘画 hui'hua
绘图 hui'tu
绘制 hui'zhi
荟萃 hui'cui
贿赂 hui'lu
婚后 hun'hou
婚嫁 hun'jia
婚检 hun'jian
婚介 hun'jie
婚礼 hun'li
婚恋 hun'lian
婚龄 hun'ling
婚配 hun'pei
婚期 hun'qi
婚前 hun'qian
婚庆 hun'qing
婚纱 hun'sha
婚事 hun'shi
婚外 hun'wai
婚宴 hun'yan
婚姻 hun'yin
婚约 hun'yue
昏暗 hun'an
昏倒 hun'dao
昏黄 hun'huang
昏昏 hun'hun
昏了 hun'le
昏迷 hun'mi
昏睡 hun'shui
昏死 hun'si
浑河 hun'he
浑厚 hun'hou
浑然 hun'ran
浑身 hun'shen
浑圆 hun'yuan
浑源 hun'yuan
浑浊 hun'zhuo
混搭 hun'da
混蛋 hun'dan
混到 hun'dao
混得 hun'de
混沌 hun'dun
混合 hun'he
混混 hun'hun
混迹 hun'ji
混进 hun'jin
混乱 hun'luan
混入 hun'ru
混水 hun'shui
混淆 hun'xiao
混血 hun'xue
混音 hun'yin
混杂 hun'za
混在 hun'zai
混战 hun'zhan
混帐 hun'zhang
混着 hun'zhe
混浊 hun'zhuo
馄饨 hun'tun
魂魄 hun'po
活宝 huo'bao
活到 huo'dao
活得 huo'de
活动 huo'dong
活儿 huo'er
活佛 huo'fo
活该 huo'gai
活化 huo'hua
活活 huo'huo
活检 huo'jian
活了 huo'le
活力 huo'li
活路 huo'lu
活命 huo'ming
活泼 huo'po
活期 huo'qi
活人 huo'ren
活塞 huo'sai
活体 huo'ti
活性 huo'xing
活血 huo'xue
活跃 huo'yue
活在 huo'zai
活着 huo'zhe
活字 huo'zi
伙伴 huo'ban
伙计 huo'ji
伙食 huo'shi
伙同 huo'tong
火把 huo'ba
火伴 huo'ban
火暴 huo'bao
火爆 huo'bao
火柴 huo'chai
火车 huo'che
火电 huo'dian
火儿 huo'er
火光 huo'guang
火锅 huo'guo
火海 huo'hai
火红 huo'hong
火候 huo'hou
火狐 huo'hu
火花 huo'hua
火化 huo'hua
火鸡 huo'ji
火箭 huo'jian
火炬 huo'ju
火抗 huo'kang
火辣 huo'la
火了 huo'le
火力 huo'li
火龙 huo'long
火炉 huo'lu
火苗 huo'miao
火炮 huo'pao
火拼 huo'pin
火器 huo'qi
火气 huo'qi
火枪 huo'qiang
火球 huo'qiu
火热 huo're
火山 huo'shan
火烧 huo'shao
火势 huo'shi
火速 huo'su
火腿 huo'tui
火线 huo'xian
火星 huo'xing
火刑 huo'xing
火焰 huo'yan
火药 huo'yao
火影 huo'ying
火灾 huo'zai
火种 huo'zhong
或被 huo'bei
或不 huo'bu
或将 huo'jiang
或其 huo'qi
或少 huo'shao
或是 huo'shi
或许 huo'xu
或以 huo'yi
或因 huo'yin
或用 huo'yong
或有 huo'you
或则 huo'ze
或者 huo'zhe
祸福 huo'fu
祸害 huo'hai
祸患 huo'huan
获得 huo'de
获奖 huo'jiang
获救 huo'jiu
获利 huo'li
获批 huo'pi
获取 huo'qu
获胜 huo'sheng
获释 huo'shi
获悉 huo'xi
获益 huo'yi
获赠 huo'zeng
获知 huo'zhi
获准 huo'zhun
获罪 huo'zui
货币 huo'bi
货车 huo'che
货船 huo'chuan
货代 huo'dai
货到 huo'dao
货柜 huo'gui
货号 huo'hao
货架 huo'jia
货款 huo'kuan
货轮 huo'lun
货品 huo'pin
货色 huo'se
货物 huo'wu
货源 huo'yuan
货运 huo'yun
货主 huo'zhu
霍尔 huo'er
霍夫 huo'fu
霍金 huo'jin
霍乱 huo'luan
霍山 huo'shan
击败 ji'bai
击毙 ji'bi
击穿 ji'chuan
击打 ji'da
击倒 ji'dao
击毁 ji'hui
击剑 ji'jian
击溃 ji'kui
击落 ji'luo
击破 ji'po
击球 ji'qiu
击杀 ji'sha
击退 ji'tui
击中 ji'zhong
唧唧 ji'ji
基板 ji'ban
基本 ji'ben
基部 ji'bu
基层 ji'ceng
基础 ji'chu
基德 ji'de
基底 ji'di
基地 ji'di
基点 ji'dian
基调 ji'diao
基督 ji'du
基尔 ji'er
基辅 ji'fu
基建 ji'jian
基金 ji'jin
基类 ji'lei
基隆 ji'long
基石 ji'shi
基数 ji'shu
基线 ji'xian
基岩 ji'yan
基业 ji'ye
基因 ji'yin
基于 ji'yu
基站 ji'zhan
基质 ji'zhi
基准 ji'zhun
基座 ji'zuo
机舱 ji'cang
机长 ji'zhang
机场 ji'chang
机车 ji'che
机床 ji'chuang
机电 ji'dian
机动 ji'dong
机房 ji'fang
机构 ji'gou
机关 ji'guan
机柜 ji'gui
机会 ji'hui
机甲 ji'jia
机架 ji'jia
机具 ji'ju
机壳 ji'ke
机理 ji'li
机灵 ji'ling
机率 ji'lv
机密 ji'mi
机敏 ji'min
机能 ji'neng
机票 ji'piao
机器 ji'qi
机枪 ji'qiang
机上 ji'shang
机身 ji'shen
机体 ji'ti
机头 ji'tou
机箱 ji'xiang
机械 ji'xie
机芯 ji'xin
机型 ji'xing
机翼 ji'yi
机油 ji'you
机遇 ji'yu
机缘 ji'yuan
机战 ji'zhan
机制 ji'zhi
机智 ji'zhi
机种 ji'zhong
机杼 ji'zhu
机子 ji'zi
机组 ji'zu
激昂 ji'ang
激荡 ji'dang
激动 ji'dong
激发 ji'fa
激愤 ji'fen
激光 ji'guang
激化 ji'hua
激活 ji'huo
激进 ji'jin
激励 ji'li
激烈 ji'lie
激流 ji'liu
激怒 ji'nu
激起 ji'qi
激情 ji'qing
激素 ji'su
激增 ji'zeng
激战 ji'zhan
犄角 ji'jiao
畸变 ji'bian
畸形 ji'xing
积攒 ji'zan
积淀 ji'dian
积分 ji'fen
积极 ji'ji
积聚 ji'ju
积累 ji'lei
积木 ji'mu
积弱 ji'ruo
积水 ji'shui
积蓄 ji'xu
积雪 ji'xue
积压 ji'ya
积液 ji'ye
积云 ji'yun
稽查 ji'cha
稽核 ji'he
箕子 ji'zi
绩溪 ji'xi
绩效 ji'xiao
绩优 ji'you
缉私 ji'si
羁绊 ji'ban
羁押 ji'ya
肌肤 ji'fu
肌腱 ji'jian
肌瘤 ji'liu
肌肉 ji'rou
肌体 ji'ti
讥讽 ji'feng
讥笑 ji'xiao
跻身 ji'shen
迹象 ji'xiang
饥饿 ji'e
饥荒 ji'huang
饥渴 ji'ke
鸡吧 ji'ba
鸡巴 ji'ba
鸡翅 ji'chi
鸡蛋 ji'dan
鸡东 ji'dong
鸡冠 ji'guan
鸡鸡 ji'ji
鸡精 ji'jing
鸡肋 ji'lei
鸡毛 ji'mao
鸡肉 ji'rou
鸡汤 ji'tang
鸡腿 ji'tui
鸡西 ji'xi
鸡鸭 ji'ya
亟待 ji'dai
亟需 ji'xu
即把 ji'ba
即便 ji'bian
即成 ji'cheng
即将 ji'jiang
即可 ji'ke
即刻 ji'ke
即墨 ji'mo
即日 ji'ri
即时 ji'shi
即使 ji'shi
即是 ji'shi
即为 ji'wei
即位 ji'wei
即兴 ji'xing
即以 ji'yi
即用 ji'yong
即有 ji'you
即在 ji'zai
及对 ji'dui
及格 ji'ge
及其 ji'qi
及时 ji'shi
及早 ji'zao
及至 ji'zhi
吉安 ji'an
吉大 ji'da
吉尔 ji'er
吉利 ji'li
吉列 ji'lie
吉林 ji'lin
吉隆 ji'long
吉米 ji'mi
吉姆 ji'mu
吉普 ji'pu
吉日 ji'ri
吉首 ji'shou
吉水 ji'shui
吉他 ji'ta
吉它 ji'ta
吉田 ji'tian
吉县 ji'xian
吉祥 ji'xiang
吉凶 ji'xiong
吉兆 ji'zhao
嫉妒 ji'du
急促 ji'cu
急得 ji'de
急跌 ji'die
急急 ji'ji
急救 ji'jiu
急剧 ji'ju
急流 ji'liu
急忙 ji'mang
急迫 ji'po
急切 ji'qie
急事 ji'shi
急死 ji'si
急速 ji'su
急性 ji'xing
急需 ji'xu
急用 ji'yong
急于 ji'yu
急躁 ji'zao
急着 ji'zhe
急诊 ji'zhen
极差 ji'cha
极大 ji'da
极低 ji'di
极地 ji'di
极点 ji'dian
极度 ji'du
极端 ji'duan
极富 ji'fu
极高 ji'gao
极光 ji'guang
极好 ji'hao
极化 ji'hua
极佳 ji'jia
极尽 ji'jin
极具 ji'ju
极快 ji'kuai
极乐 ji'le
极了 ji'le
极力 ji'li
极品 ji'pin
极其 ji'qi
极强 ji'qiang
极少 ji'shao
极速 ji'su
极为 ji'wei
极限 ji'xian
极小 ji'xiao
极性 ji'xing
极易 ji'yi
极至 ji'zhi
极致 ji'zhi
棘手 ji'shou
汲取 ji'qu
汲水 ji'shui
疾病 ji'bing
疾风 ji'feng
疾患 ji'huan
疾苦 ji'ku
疾走 ji'zou
秸秆 jie'gan
籍贯 ji'guan
级别 ji'bie
级的 ji'de
级联 ji'lian
级数 ji'shu
脊背 ji'bei
脊椎 ji'zhui
脊骨 ji'gu
脊梁 ji'liang
脊髓 ji'sui
脊柱 ji'zhu
藉由 ji'you
藉着 jie'zhe
集采 ji'cai
集成 ji'cheng
集合 ji'he
集会 ji'hui
集结 ji'jie
集锦 ji'jin
集聚 ji'ju
集美 ji'mei
集权 ji'quan
集群 ji'qun
集市 ji'shi
集体 ji'ti
集团 ji'tuan
集贤 ji'xian
集训 ji'xun
集邮 ji'you
集约 ji'yue
集镇 ji'zhen
集中 ji'zhong
集资 ji'zi
几把 ji'ba
几百 ji'bai
几杯 ji'bei
几倍 ji'bei
几本 ji'ben
几笔 ji'bi
几遍 ji'bian
几步 ji'bu
几部 ji'bu
几层 ji'ceng
几场 ji'chang
几处 ji'chu
几次 ji'ci
几大 ji'da
几代 ji'dai
几道 ji'dao
几滴 ji'di
几点 ji'dian
几度 ji'du
几段 ji'duan
几多 ji'duo
几番 ji'fan
几分 ji'fen
几个 ji'ge
几根 ji'gen
几行 ji'hang
几好 ji'hao
几号 ji'hao
几何 ji'he
几乎 ji'hu
几回 ji'hui
几级 ji'ji
几集 ji'ji
几家 ji'jia
几间 ji'jian
几件 ji'jian
几斤 ji'jin
几近 ji'jin
几经 ji'jing
几句 ji'ju
几颗 ji'ke
几口 ji'kou
几块 ji'kuai
几款 ji'kuan
几类 ji'lei
几辆 ji'liang
几楼 ji'lou
几轮 ji'lun
几率 ji'lv
几门 ji'men
几米 ji'mi
几秒 ji'miao
几名 ji'ming
几年 ji'nian
几篇 ji'pian
几片 ji'pian
几瓶 ji'ping
几千 ji'qian
几圈 ji'quan
几人 ji'ren
几日 ji'ri
几声 ji'sheng
几十 ji'shi
几时 ji'shi
几首 ji'shou
几岁 ji'sui
几台 ji'tai
几套 ji'tao
几天 ji'tian
几条 ji'tiao
几万 ji'wan
几位 ji'wei
几下 ji'xia
几项 ji'xiang
几许 ji'xu
几眼 ji'yan
几样 ji'yang
几页 ji'ye
几亿 ji'yi
几月 ji'yue
几张 ji'zhang
几招 ji'zhao
几折 ji'zhe
几支 ji'zhi
几只 ji'zhi
几种 ji'zhong
几周 ji'zhou
几组 ji'zu
己丑 ji'chou
己方 ji'fang
己亥 ji'hai
己经 ji'jing
己卯 ji'mao
己任 ji'ren
己巳 ji'si
己未 ji'wei
己酉 ji'you
挤出 ji'chu
挤到 ji'dao
挤得 ji'de
挤兑 ji'dui
挤进 ji'jin
挤满 ji'man
挤压 ji'ya
挤在 ji'zai
挤占 ji'zhan
伎俩 ji'liang
剂量 ji'liang
剂型 ji'xing
妓女 ji'nv
妓院 ji'yuan
季报 ji'bao
季度 ji'du
季风 ji'feng
季候 ji'hou
季节 ji'jie
季军 ji'jun
季刊 ji'kan
季诺 ji'nuo
季子 ji'zi
寂寂 ji'ji
寂静 ji'jing
寂寥 ji'liao
寂寞 ji'mo
寄出 ji'chu
寄存 ji'cun
寄到 ji'dao
寄给 ji'gei
寄回 ji'hui
寄居 ji'ju
寄来 ji'lai
寄钱 ji'qian
寄生 ji'sheng
寄送 ji'song
寄宿 ji'su
寄托 ji'tuo
寄望 ji'wang
寄信 ji'xin
寄养 ji'yang
寄予 ji'yu
寄语 ji'yu
忌妒 ji'du
忌讳 ji'hui
悸动 ji'dong
技法 ji'fa
技改 ji'gai
技工 ji'gong
技嘉 ji'jia
技能 ji'neng
技巧 ji'qiao
技师 ji'shi
技术 ji'shu
技校 ji'xiao
技艺 ji'yi
既不 ji'bu
既定 ji'ding
既可 ji'ke
既能 ji'neng
既然 ji'ran
既是 ji'shi
既往 ji'wang
既无 ji'wu
既要 ji'yao
既有 ji'you
济公 ji'gong
济南 ji'nan
济宁 ji'ning
济阳 ji'yang
济源 ji'yuan
祭拜 ji'bai
祭奠 ji'dian
祭品 ji'pin
祭器 ji'qi
祭司 ji'si
祭祀 ji'si
祭坛 ji'tan
祭祖 ji'zu
稷山 ji'shan
纪检 ji'jian
纪录 ji'lu
纪律 ji'lv
纪年 ji'nian
纪念 ji'nian
纪实 ji'shi
纪事 ji'shi
纪委 ji'wei
纪要 ji'yao
纪元 ji'yuan
纪昀 ji'yun
继承 ji'cheng
继而 ji'er
继发 ji'fa
继父 ji'fu
继母 ji'mu
继任 ji'ren
继位 ji'wei
继续 ji'xu
蓟县 ji'xian
觊觎 ji'yu
计策 ji'ce
计费 ji'fei
计分 ji'fen
计划 ji'hua
计画 ji'hua
计价 ji'jia
计较 ji'jiao
计量 ji'liang
计谋 ji'mou
计入 ji'ru
计生 ji'sheng
计时 ji'shi
计数 ji'shu
计税 ji'shui
计算 ji'suan
计提 ji'ti
记不 ji'bu
记仇 ji'chou
记错 ji'cuo
记得 ji'de
记分 ji'fen
记过 ji'guo
记号 ji'hao
记录 ji'lu
记起 ji'qi
记入 ji'ru
记事 ji'shi
记述 ji'shu
记下 ji'xia
记性 ji'xing
记忆 ji'yi
记载 ji'zai
记在 ji'zai
记帐 ji'zhang
记账 ji'zhang
记者 ji'zhe
记着 ji'zhe
记住 ji'zhu
际遇 ji'yu
鲫鱼 ji'yu
佳话 jia'hua
佳绩 jia'ji
佳佳 jia'jia
佳节 jia'jie
佳丽 jia'li
佳美 jia'mei
佳能 jia'neng
佳品 jia'pin
佳人 jia'ren
佳县 jia'xian
佳肴 jia'yao
佳音 jia'yin
佳缘 jia'yuan
佳作 jia'zuo
加班 jia'ban
加倍 jia'bei
加查 jia'cha
加长 jia'chang
加成 jia'cheng
加持 jia'chi
加粗 jia'cu
加大 jia'da
加到 jia'dao
加点 jia'dian
加法 jia'fa
加菲 jia'fei
加分 jia'fen
加封 jia'feng
加盖 jia'gai
加个 jia'ge
加工 jia'gong
加固 jia'gu
加官 jia'guan
加国 jia'guo
加害 jia'hai
加号 jia'hao
加厚 jia'hou
加急 jia'ji
加加 jia'jia
加价 jia'jia
加减 jia'jian
加紧 jia'jin
加进 jia'jin
加精 jia'jing
加剧 jia'ju
加快 jia'kuai
加里 jia'li
加仑 jia'lun
加码 jia'ma
加满 jia'man
加盟 jia'meng
加密 jia'mi
加冕 jia'mian
加纳 jia'na
加蓬 jia'peng
加钱 jia'qian
加强 jia'qiang
加权 jia'quan
加热 jia're
加入 jia'ru
加沙 jia'sha
加上 jia'shang
加深 jia'shen
加时 jia'shi
加收 jia'shou
加水 jia'shui
加速 jia'su
加糖 jia'tang
加藤 jia'teng
加为 jia'wei
加温 jia'wen
加我 jia'wo
加息 jia'xi
加些 jia'xie
加薪 jia'xin
加血 jia'xue
加压 jia'ya
加盐 jia'yan
加一 jia'yi
加以 jia'yi
加油 jia'you
加元 jia'yuan
加载 jia'zai
加在 jia'zai
加之 jia'zhi
加重 jia'zhong
加州 jia'zhou
加注 jia'zhu
加装 jia'zhuang
嘉宾 jia'bin
嘉定 jia'ding
嘉禾 jia'he
嘉华 jia'hua
嘉嘉 jia'jia
嘉奖 jia'jiang
嘉靖 jia'jing
嘉黎 jia'li
嘉庆 jia'qing
嘉善 jia'shan
嘉实 jia'shi
嘉祥 jia'xiang
嘉兴 jia'xing
嘉义 jia'yi
嘉荫 jia'yin
嘉园 jia'yuan
夹层 jia'ceng
夹缝 jia'feng
夹攻 jia'gong
夹击 jia'ji
夹角 jia'jiao
夹具 jia'ju
夹克 jia'ke
夹心 jia'xin
夹杂 jia'za
夹在 jia'zai
夹着 jia'zhe
夹住 jia'zhu
夹子 jia'zi
家蚕 jia'can
家产 jia'chan
家常 jia'chang
家长 jia'zhang
家臣 jia'chen
家畜 jia'chu
家村 jia'cun
家当 jia'dang
家的 jia'de
家底 jia'di
家店 jia'dian
家电 jia'dian
家丁 jia'ding
家纺 jia'fang
家访 jia'fang
家伙 jia'huo
家家 jia'jia
家教 jia'jiao
家境 jia'jing
家俱 jia'ju
家居 jia'ju
家驹 jia'ju
家具 jia'ju
家眷 jia'juan
家里 jia'li
家们 jia'men
家门 jia'men
家谱 jia'pu
家禽 jia'qin
家去 jia'qu
家人 jia'ren
家世 jia'shi
家事 jia'shi
家室 jia'shi
家属 jia'shu
家数 jia'shu
家私 jia'si
家庭 jia'ting
家务 jia'wu
家乡 jia'xiang
家养 jia'yang
家用 jia'yong
家有 jia'you
家园 jia'yuan
家政 jia'zheng
家中 jia'zhong
家住 jia'zhu
家庄 jia'zhuang
家装 jia'zhuang
家族 jia'zu
枷锁 jia'suo
茄子 qie'zi
袈裟 jia'sha
迦南 jia'nan
戛纳 jia'na
郏县 jia'xian
假扮 jia'ban
假币 jia'bi
假钞 jia'chao
假定 jia'ding
假发 jia'fa
假话 jia'hua
假货 jia'huo
假借 jia'jie
假冒 jia'mao
假面 jia'mian
假名 jia'ming
假期 jia'qi
假日 jia'ri
假如 jia'ru
假若 jia'ruo
假山 jia'shan
假设 jia'she
假使 jia'shi
假释 jia'shi
假说 jia'shuo
假死 jia'si
假托 jia'tuo
假想 jia'xiang
假象 jia'xiang
假牙 jia'ya
假药 jia'yao
假装 jia'zhuang
甲板 jia'ban
甲辰 jia'chen
甲虫 jia'chong
甲醇 jia'chun
甲等 jia'deng
甲方 jia'fang
甲基 jia'ji
甲级 jia'ji
甲亢 jia'kang
甲壳 jia'qiao
甲流 jia'liu
甲戌 jia'xu
甲醛 jia'quan
甲申 jia'shen
甲酸 jia'suan
甲烷 jia'wan
甲午 jia'wu
甲乙 jia'yi
甲寅 jia'yin
甲鱼 jia'yu
甲子 jia'zi
贾母 jia'mu
钾肥 jia'fei
价差 jia'cha
价高 jia'gao
价格 jia'ge
价款 jia'kuan
价码 jia'ma
价钱 jia'qian
价为 jia'wei
价位 jia'wei
价值 jia'zhi
嫁到 jia'dao
嫁个 jia'ge
嫁给 jia'gei
嫁接 jia'jie
嫁了 jia'le
嫁娶 jia'qu
嫁人 jia'ren
嫁衣 jia'yi
嫁妆 jia'zhuang
架构 jia'gou
架空 jia'kong
架起 jia'qi
架上 jia'shang
架设 jia'she
架势 jia'shi
架子 jia'zi
驾崩 jia'beng
驾车 jia'che
驾驶 jia'shi
驾校 jia'xiao
驾驭 jia'yu
驾照 jia'zhao
兼备 jian'bei
兼并 jian'bing
兼得 jian'de
兼顾 jian'gu
兼具 jian'ju
兼任 jian'ren
兼容 jian'rong
兼营 jian'ying
兼有 jian'you
兼职 jian'zhi
坚称 jian'cheng
坚持 jian'chi
坚定 jian'ding
坚固 jian'gu
坚果 jian'guo
坚决 jian'jue
坚强 jian'qiang
坚韧 jian'ren
坚实 jian'shi
坚守 jian'shou
坚挺 jian'ting
坚信 jian'xin
坚毅 jian'yi
坚硬 jian'ying
坚贞 jian'zhen
奸臣 jian'chen
奸情 jian'qing
奸商 jian'shang
奸笑 jian'xiao
奸邪 jian'xie
奸淫 jian'yin
奸诈 jian'zha
尖刀 jian'dao
尖顶 jian'ding
尖端 jian'duan
尖峰 jian'feng
尖尖 jian'jian
尖叫 jian'jiao
尖锐 jian'rui
尖塔 jian'ta
尖扎 jian'zha
尖子 jian'zi
歼灭 jian'mie
煎熬 jian'ao
煎饼 jian'bing
煎蛋 jian'dan
犍为 qian'wei
监测 jian'ce
监察 jian'cha
监督 jian'du
监工 jian'gong
监管 jian'guan
监护 jian'hu
监禁 jian'jin
监考 jian'kao
监控 jian'kong
监理 jian'li
监利 jian'li
监事 jian'shi
监视 jian'shi
监听 jian'ting
监狱 jian'yu
监制 jian'zhi
缄默 jian'mo
肩膀 jian'bang
肩部 jian'bu
肩带 jian'dai
肩负 jian'fu
肩上 jian'shang
肩头 jian'tou
艰巨 jian'ju
艰苦 jian'ku
艰难 jian'nan
艰险 jian'xian
艰辛 jian'xin
间的 jian'de
间谍 jian'die
间断 jian'duan
间房 jian'fang
间隔 jian'ge
间或 jian'huo
间接 jian'jie
间距 jian'ju
间客 jian'ke
间隙 jian'xi
间歇 jian'xie
俭朴 jian'pu
减半 jian'ban
减仓 jian'cang
减产 jian'chan
减持 jian'chi
减到 jian'dao
减低 jian'di
减掉 jian'diao
减法 jian'fa
减肥 jian'fei
减负 jian'fu
减缓 jian'huan
减价 jian'jia
减慢 jian'man
减免 jian'mian
减排 jian'pai
减轻 jian'qing
减去 jian'qu
减弱 jian'ruo
减少 jian'shao
减税 jian'shui
减速 jian'su
减退 jian'tui
减息 jian'xi
减小 jian'xiao
减压 jian'ya
减灾 jian'zai
减震 jian'zhen
剪裁 jian'cai
剪彩 jian'cai
剪刀 jian'dao
剪掉 jian'diao
剪断 jian'duan
剪辑 jian'ji
剪接 jian'jie
剪了 jian'le
剪切 jian'qie
剪影 jian'ying
剪纸 jian'zhi
拣选 jian'xuan
捡到 jian'dao
捡起 jian'qi
检测 jian'ce
检察 jian'cha
检查 jian'cha
检出 jian'chu
检点 jian'dian
检定 jian'ding
检方 jian'fang
检举 jian'ju
检视 jian'shi
检索 jian'suo
检讨 jian'tao
检校 jian'jiao
检修 jian'xiu
检验 jian'yan
检疫 jian'yi
检阅 jian'yue
碱度 jian'du
碱化 jian'hua
碱土 jian'tu
碱性 jian'xing
简报 jian'bao
简便 jian'bian
简称 jian'cheng
简单 jian'dan
简短 jian'duan
简繁 jian'fan
简化 jian'hua
简洁 jian'jie
简介 jian'jie
简历 jian'li
简练 jian'lian
简陋 jian'lou
简略 jian'lve
简明 jian'ming
简朴 jian'pu
简史 jian'shi
简述 jian'shu
简体 jian'ti
简写 jian'xie
简讯 jian'xun
简阳 jian'yang
简要 jian'yao
简易 jian'yi
简约 jian'yue
简章 jian'zhang
简直 jian'zhi
件事 jian'shi
件数 jian'shu
健儿 jian'er
健行 jian'xing
健康 jian'kang
健美 jian'mei
健脾 jian'pi
健全 jian'quan
健身 jian'shen
健忘 jian'wang
健在 jian'zai
健壮 jian'zhuang
剑川 jian'chuan
剑法 jian'fa
剑锋 jian'feng
剑阁 jian'ge
剑河 jian'he
剑客 jian'ke
剑桥 jian'qiao
剑圣 jian'sheng
剑士 jian'shi
剑术 jian'shu
剑侠 jian'xia
剑星 jian'xing
剑雨 jian'yu
建安 jian'an
建材 jian'cai
建仓 jian'cang
建昌 jian'chang
建厂 jian'chang
建成 jian'cheng
建党 jian'dang
建德 jian'de
建房 jian'fang
建功 jian'gong
建工 jian'gong
建构 jian'gou
建国 jian'guo
建行 jian'hang
建好 jian'hao
建华 jian'hua
建交 jian'jiao
建军 jian'jun
建康 jian'kang
建立 jian'li
建龙 jian'long
建明 jian'ming
建模 jian'mo
建宁 jian'ning
建瓯 jian'ou
建平 jian'ping
建起 jian'qi
建设 jian'she
建始 jian'shi
建树 jian'shu
建水 jian'shui
建委 jian'wei
建校 jian'xiao
建新 jian'xin
建阳 jian'yang
建业 jian'ye
建议 jian'yi
建有 jian'you
建于 jian'yu
建在 jian'zai
建造 jian'zao
建站 jian'zhan
建制 jian'zhi
建筑 jian'zhu
渐变 jian'bian
渐成 jian'cheng
渐次 jian'ci
渐行 jian'xing
渐渐 jian'jian
渐近 jian'jin
渐进 jian'jin
渐趋 jian'qu
渐远 jian'yuan
箭杆 jian'gan
箭头 jian'tou
舰长 jian'zhang
舰船 jian'chuan
舰队 jian'dui
舰艇 jian'ting
舰载 jian'zai
舰只 jian'zhi
荐股 jian'gu
见报 jian'bao
见长 jian'chang:48.9098% jian'zhang:51.0902%
见到 jian'dao
见得 jian'de
见底 jian'di
见地 jian'di
见顶 jian'ding
见方 jian'fang
见怪 jian'guai
见鬼 jian'gui
见过 jian'guo
见好 jian'hao
见见 jian'jian
见解 jian'jie
见谅 jian'liang
见面 jian'mian
见你 jian'ni
见人 jian'ren
见识 jian'shi
见外 jian'wai
见闻 jian'wen
见习 jian'xi
见效 jian'xiao
见笑 jian'xiao
见于 jian'yu
见着 jian'zhe
见证 jian'zheng
见诸 jian'zhu
见状 jian'zhuang
贱货 jian'huo
贱贱 jian'jian
贱卖 jian'mai
贱人 jian'ren
践行 jian'xing
践踏 jian'ta
鉴别 jian'bie
鉴定 jian'ding
鉴赏 jian'shang
鉴于 jian'yu
鉴真 jian'zhen
鉴证 jian'zheng
键盘 jian'pan
键入 jian'ru
键鼠 jian'shu
键位 jian'wei
键值 jian'zhi
僵持 jiang'chi
僵化 jiang'hua
僵局 jiang'ju
僵尸 jiang'shi
僵硬 jiang'ying
姜文 jiang'wen
将按 jiang'an
将把 jiang'ba
将被 jiang'bei
将比 jiang'bi
将成 jiang'cheng
将此 jiang'ci
将从 jiang'cong
将达 jiang'da
将对 jiang'dui
将该 jiang'gai
将给 jiang'gei
将会 jiang'hui
将建 jiang'jian
将近 jiang'jin
将就 jiang'jiu
将军 jiang'jun
将来 jiang'lai
将领 jiang'ling
将其 jiang'qi
将球 jiang'qiu
将使 jiang'shi
将士 jiang'shi
将是 jiang'shi
将手 jiang'shou
将他 jiang'ta
将她 jiang'ta
将它 jiang'ta
将为 jiang'wei
将向 jiang'xiang
将要 jiang'yao
将以 jiang'yi
将由 jiang'you
将有 jiang'you
将于 jiang'yu
将与 jiang'yu
将在 jiang'zai
将之 jiang'zhi
将至 jiang'zhi
江安 jiang'an
江北 jiang'bei
江边 jiang'bian
江城 jiang'cheng
江川 jiang'chuan
江东 jiang'dong
江都 jiang'du
江海 jiang'hai
江汉 jiang'han
江河 jiang'he
江湖 jiang'hu
江户 jiang'hu
江淮 jiang'huai
江津 jiang'jin
江口 jiang'kou
江铃 jiang'ling
江陵 jiang'ling
江流 jiang'liu
江门 jiang'men
江面 jiang'mian
江民 jiang'min
江南 jiang'nan
江宁 jiang'ning
江畔 jiang'pan
江浦 jiang'pu
江青 jiang'qing
江山 jiang'shan
江上 jiang'shang
江水 jiang'shui
江苏 jiang'su
江西 jiang'xi
江阴 jiang'yin
江永 jiang'yong
江油 jiang'you
江浙 jiang'zhe
江中 jiang'zhong
江孜 jiang'zi
浆果 jiang'guo
浆糊 jiang'hu
疆场 jiang'chang
疆界 jiang'jie
疆土 jiang'tu
疆域 jiang'yu
奖杯 jiang'bei
奖惩 jiang'cheng
奖金 jiang'jin
奖励 jiang'li
奖牌 jiang'pai
奖品 jiang'pin
奖券 jiang'quan
奖赏 jiang'shang
奖项 jiang'xiang
奖章 jiang'zhang
奖状 jiang'zhuang
讲出 jiang'chu
讲到 jiang'dao
讲得 jiang'de
讲的 jiang'de
讲稿 jiang'gao
讲给 jiang'gei
讲过 jiang'guo
讲话 jiang'hua
讲价 jiang'jia
讲讲 jiang'jiang
讲解 jiang'jie
讲究 jiang'jiu
讲课 jiang'ke
讲理 jiang'li
讲起 jiang'qi
讲求 jiang'qiu
讲师 jiang'shi
讲史 jiang'shi
讲授 jiang'shou
讲述 jiang'shu
讲台 jiang'tai
讲坛 jiang'tan
讲堂 jiang'tang
讲完 jiang'wan
讲学 jiang'xue
讲演 jiang'yan
讲义 jiang'yi
讲座 jiang'zuo
绛县 jiang'xian
酱油 jiang'you
酱紫 jiang'zi
降到 jiang'dao
降低 jiang'di
降幅 jiang'fu
降级 jiang'ji
降价 jiang'jia
降解 jiang'jie
降临 jiang'lin
降落 jiang'luo
降生 jiang'sheng
降水 jiang'shui
降为 jiang'wei
降温 jiang'wen
降息 jiang'xi
降下 jiang'xia
降雪 jiang'xue
降压 jiang'ya
降雨 jiang'yu
降噪 jiang'zao
降职 jiang'zhi
降至 jiang'zhi
交办 jiao'ban
交叉 jiao'cha
交差 jiao'chai
交城 jiao'cheng
交出 jiao'chu
交错 jiao'cuo
交大 jiao'da
交代 jiao'dai
交待 jiao'dai
交到 jiao'dao
交道 jiao'dao
交点 jiao'dian
交房 jiao'fang
交费 jiao'fei
交锋 jiao'feng
交付 jiao'fu
交割 jiao'ge
交个 jiao'ge
交给 jiao'gei
交管 jiao'guan
交过 jiao'guo
交还 jiao'huan
交行 jiao'hang
交互 jiao'hu
交换 jiao'huan
交会 jiao'hui
交汇 jiao'hui
交火 jiao'huo
交货 jiao'huo
交集 jiao'ji
交际 jiao'ji
交接 jiao'jie
交界 jiao'jie
交警 jiao'jing
交口 jiao'kou
交款 jiao'kuan
交流 jiao'liu
交纳 jiao'na
交配 jiao'pei
交钱 jiao'qian
交情 jiao'qing
交融 jiao'rong
交上 jiao'shang
交涉 jiao'she
交手 jiao'shou
交税 jiao'shui
交谈 jiao'tan
交替 jiao'ti
交通 jiao'tong
交投 jiao'tou
交往 jiao'wang
交响 jiao'xiang
交心 jiao'xin
交椅 jiao'yi
交易 jiao'yi
交由 jiao'you
交友 jiao'you
交战 jiao'zhan
交织 jiao'zhi
娇娇 jiao'jiao
娇媚 jiao'mei
娇嫩 jiao'nen
娇妻 jiao'qi
娇气 jiao'qi
娇小 jiao'xiao
娇羞 jiao'xiu
娇艳 jiao'yan
教案 jiao'an
教材 jiao'cai
教程 jiao'cheng
教导 jiao'dao
教法 jiao'fa
教辅 jiao'fu
教父 jiao'fu
教改 jiao'gai
教给 jiao'gei
教工 jiao'gong
教官 jiao'guan
教规 jiao'gui
教过 jiao'guo
教化 jiao'hua
教皇 jiao'huang
教会 jiao'hui
教诲 jiao'hui
教教 jiao'jiao
教练 jiao'lian
教你 jiao'ni
教派 jiao'pai
教区 jiao'qu
教人 jiao'ren
教师 jiao'shi
教士 jiao'shi
教室 jiao'shi
教授 jiao'shou
教书 jiao'shu
教唆 jiao'suo
教他 jiao'ta
教堂 jiao'tang
教条 jiao'tiao
教廷 jiao'ting
教头 jiao'tou
教徒 jiao'tu
教委 jiao'wei
教我 jiao'wo
教务 jiao'wu
教学 jiao'xue
教训 jiao'xun
教研 jiao'yan
教养 jiao'yang
教义 jiao'yi
教育 jiao'yu
教员 jiao'yuan
教主 jiao'zhu
教子 jiao'zi
教宗 jiao'zong
浇灌 jiao'guan
浇花 jiao'hua
浇水 jiao'shui
浇筑 jiao'zhu
焦点 jiao'dian
焦耳 jiao'er
焦化 jiao'hua
焦急 jiao'ji
焦距 jiao'ju
焦虑 jiao'lv
焦炭 jiao'tan
焦糖 jiao'tang
焦土 jiao'tu
焦躁 jiao'zao
焦作 jiao'zuo
矫健 jiao'jian
矫情 jiao'qing
矫正 jiao'zheng
礁石 jiao'shi
胶布 jiao'bu
胶带 jiao'dai
胶卷 jiao'juan
胶囊 jiao'nang
胶片 jiao'pian
胶水 jiao'shui
胶体 jiao'ti
胶原 jiao'yuan
胶质 jiao'zhi
胶州 jiao'zhou
荞麦 qiao'mai
蕉岭 jiao'ling
蛟河 jiao'he
蛟龙 jiao'long
郊区 jiao'qu
郊外 jiao'wai
郊游 jiao'you
骄傲 jiao'ao
骄横 jiao'heng
骄人 jiao'ren
骄阳 jiao'yang
侥幸 jiao'xing
搅拌 jiao'ban
搅动 jiao'dong
搅和 jiao'huo
搅基 jiao'ji
搅乱 jiao'luan
狡辩 jiao'bian
狡猾 jiao'hua
狡诈 jiao'zha
皎洁 jiao'jie
绞刑 jiao'xing
缴存 jiao'cun
缴费 jiao'fei
缴获 jiao'huo
缴款 jiao'kuan
缴纳 jiao'na
缴税 jiao'shui
脚本 jiao'ben
脚边 jiao'bian
脚步 jiao'bu
脚踩 jiao'cai
脚底 jiao'di
脚跟 jiao'gen
脚踝 jiao'huai
脚架 jiao'jia
脚尖 jiao'jian
脚气 jiao'qi
脚上 jiao'shang
脚踏 jiao'ta
脚踢 jiao'ti
脚下 jiao'xia
脚丫 jiao'ya
脚印 jiao'yin
脚掌 jiao'zhang
脚趾 jiao'zhi
角斗 jue'dou
角度 jiao'du
角力 jue'li
角楼 jiao'lou
角落 jiao'luo
角膜 jiao'mo
角球 jiao'qiu
角色 jiao'se:14.1462% jue'se:85.8538%
角质 jiao'zhi
角逐 jue'zhu
饺子 jiao'zi
叫板 jiao'ban
叫床 jiao'chuang
叫到 jiao'dao
叫道 jiao'dao
叫得 jiao'de
叫法 jiao'fa
叫个 jiao'ge
叫喊 jiao'han
叫好 jiao'hao
叫唤 jiao'huan
叫了 jiao'le
叫卖 jiao'mai
叫嚷 jiao'rang
叫人 jiao'ren
叫啥 jiao'sha
叫上 jiao'shang
叫声 jiao'sheng
叫停 jiao'ting
叫我 jiao'wo
叫嚣 jiao'xiao
叫醒 jiao'xing
叫着 jiao'zhe
叫住 jiao'zhu
叫作 jiao'zuo
叫做 jiao'zuo
轿车 jiao'che
轿子 jiao'zi
较差 jiao'cha
较长 jiao'chang
较大 jiao'da
较低 jiao'di
较短 jiao'duan
较多 jiao'duo
较高 jiao'gao
较好 jiao'hao
较近 jiao'jin
较劲 jiao'jin
较快 jiao'kuai
较量 jiao'liang
较慢 jiao'man
较难 jiao'nan
较强 jiao'qiang
较轻 jiao'qing
较弱 jiao'ruo
较少 jiao'shao
较深 jiao'shen
较晚 jiao'wan
较为 jiao'wei
较小 jiao'xiao
较易 jiao'yi
较远 jiao'yuan
较早 jiao'zao
较真 jiao'zhen
较之 jiao'zhi
较重 jiao'zhong
酵母 jiao'mu
接班 jie'ban
接触 jie'chu
接待 jie'dai
接单 jie'dan
接到 jie'dao
接地 jie'di
接管 jie'guan
接轨 jie'gui
接过 jie'guo
接合 jie'he
接回 jie'hui
接机 jie'ji
接济 jie'ji
接见 jie'jian
接近 jie'jin
接客 jie'ke
接口 jie'kou
接力 jie'li
接连 jie'lian
接龙 jie'long
接纳 jie'na
接拍 jie'pai
接盘 jie'pan
接洽 jie'qia
接球 jie'qiu
接壤 jie'rang
接任 jie'ren
接入 jie'ru
接上 jie'shang
接收 jie'shou
接手 jie'shou
接受 jie'shou
接送 jie'song
接替 jie'ti
接听 jie'ting
接通 jie'tong
接头 jie'tou
接吻 jie'wen
接下 jie'xia
接线 jie'xian
接续 jie'xu
接应 jie'ying
接着 jie'zhe
接种 jie'zhong
接住 jie'zhu
揭穿 jie'chuan
揭发 jie'fa
揭开 jie'kai
揭露 jie'lu
揭密 jie'mi
揭秘 jie'mi
揭幕 jie'mu
揭牌 jie'pai
揭示 jie'shi
揭晓 jie'xiao
揭阳 jie'yang
皆可 jie'ke
皆是 jie'shi
皆为 jie'wei
皆因 jie'yin
皆有 jie'you
皆知 jie'zhi
街边 jie'bian
街道 jie'dao
街灯 jie'deng
街坊 jie'fang
街巷 jie'xiang
街机 jie'ji
街角 jie'jiao
街区 jie'qu
街上 jie'shang
街市 jie'shi
街头 jie'tou
街舞 jie'wu
阶层 jie'ceng
阶段 jie'duan
阶级 jie'ji
阶梯 jie'ti
劫持 jie'chi
劫夺 jie'duo
劫匪 jie'fei
劫掠 jie'lve
劫难 jie'nan
截断 jie'duan
截获 jie'huo
截留 jie'liu
截面 jie'mian
截屏 jie'ping
截取 jie'qu
截然 jie'ran
截图 jie'tu
截止 jie'zhi
截至 jie'zhi
拮据 jie'ju
捷报 jie'bao
捷达 jie'da
捷径 jie'jing
捷克 jie'ke
捷运 jie'yun
杰出 jie'chu
杰夫 jie'fu
杰克 jie'ke
杰拉 jie'la
杰伦 jie'lun
杰米 jie'mi
杰作 jie'zuo
桔梗 jie'geng
桔子 ju'zi
洁白 jie'bai
洁净 jie'jing
洁具 jie'ju
洁面 jie'mian
洁癖 jie'pi
睫毛 jie'mao
竭诚 jie'cheng
竭尽 jie'jin
竭力 jie'li
结案 jie'an
结巴 jie'ba
结拜 jie'bai
结伴 jie'ban
结冰 jie'bing
结肠 jie'chang
结成 jie'cheng
结出 jie'chu
结点 jie'dian
结对 jie'dui
结发 jie'fa
结构 jie'gou
结果 jie'guo
结合 jie'he
结核 jie'he
结汇 jie'hui
结婚 jie'hun
结交 jie'jiao
结节 jie'jie
结界 jie'jie
结晶 jie'jing
结局 jie'ju
结庐 jie'lu
结论 jie'lun
结盟 jie'meng
结清 jie'qing
结实 jie'shi
结石 jie'shi
结识 jie'shi
结束 jie'shu
结算 jie'suan
结为 jie'wei
结尾 jie'wei
结下 jie'xia
结业 jie'ye
结义 jie'yi
结余 jie'yu
结语 jie'yu
结缘 jie'yuan
结扎 jie'zha
结帐 jie'zhang
结账 jie'zhang
结转 jie'zhuan
羯鼓 jie'gu
羯族 jie'zu
节哀 jie'ai
节点 jie'dian
节电 jie'dian
节后 jie'hou
节俭 jie'jian
节节 jie'jie
节课 jie'ke
节目 jie'mu
节能 jie'neng
节拍 jie'pai
节期 jie'qi
节气 jie'qi
节前 jie'qian
节庆 jie'qing
节日 jie'ri
节省 jie'sheng
节食 jie'shi
节水 jie'shui
节选 jie'xuan
节油 jie'you
节约 jie'yue
节制 jie'zhi
节奏 jie'zou
姐弟 jie'di
姐夫 jie'fu
姐姐 jie'jie
姐妹 jie'mei
姐们 jie'men
解嘲 jie'chao
解除 jie'chu
解答 jie'da
解冻 jie'dong
解毒 jie'du
解读 jie'du
解法 jie'fa
解放 jie'fang
解封 jie'feng
解构 jie'gou
解雇 jie'gu
解和 jie'he
解惑 jie'huo
解禁 jie'jin
解救 jie'jiu
解决 jie'jue
解开 jie'kai
解渴 jie'ke
解码 jie'ma
解闷 jie'men
解密 jie'mi
解聘 jie'pin
解剖 jie'pou
解散 jie'san
解释 jie'shi
解说 jie'shuo
解锁 jie'suo
解套 jie'tao
解题 jie'ti
解体 jie'ti
解脱 jie'tuo
解围 jie'wei
解析 jie'xi
解压 jie'ya
解药 jie'yao
解约 jie'yue
解职 jie'zhi
介词 jie'ci
介入 jie'ru
介绍 jie'shao
介休 jie'xiu
介意 jie'yi
介于 jie'yu
介质 jie'zhi
介子 jie'zi
借此 jie'ci
借代 jie'dai
借贷 jie'dai
借到 jie'dao
借个 jie'ge
借给 jie'gei
借故 jie'gu
借机 jie'ji
借鉴 jie'jian
借壳 jie'ke
借口 jie'kou
借款 jie'kuan
借来 jie'lai
借了 jie'le
借力 jie'li
借钱 jie'qian
借书 jie'shu
借宿 jie'su
借条 jie'tiao
借问 jie'wen
借以 jie'yi
借用 jie'yong
借喻 jie'yu
借阅 jie'yue
借着 jie'zhe
借助 jie'zhu
届满 jie'man
届时 jie'shi
戒备 jie'bei
戒掉 jie'diao
戒毒 jie'du
戒酒 jie'jiu
戒律 jie'lv
戒心 jie'xin
戒烟 jie'yan
戒严 jie'yan
戒指 jie'zhi
界别 jie'bie
界定 jie'ding
界面 jie'mian
界首 jie'shou
界线 jie'xian
界限 jie'xian
今晨 jin'chen
今次 jin'ci
今村 jin'cun
今冬 jin'dong
今儿 jin'er
今后 jin'hou
今明 jin'ming
今年 jin'nian
今起 jin'qi
今人 jin'ren
今日 jin'ri
今生 jin'sheng
今世 jin'shi
今天 jin'tian
今晚 jin'wan
今昔 jin'xi
今夏 jin'xia
今夜 jin'ye
今译 jin'yi
今早 jin'zao
今朝 jin'zhao
巾帼 jin'guo
津市 jin'shi
津贴 jin'tie
筋斗 jin'dou
筋骨 jin'gu
金宝 jin'bao
金杯 jin'bei
金币 jin'bi
金边 jin'bian
金钵 jin'bo
金叉 jin'cha
金昌 jin'chang
金城 jin'cheng
金翅 jin'chi
金川 jin'chuan
金代 jin'dai
金德 jin'de
金地 jin'di
金蝶 jin'die
金额 jin'e
金发 jin'fa
金刚 jin'gang
金光 jin'guang
金龟 jin'gui
金海 jin'hai
金湖 jin'hu
金花 jin'hua
金华 jin'hua
金黄 jin'huang
金鸡 jin'ji
金价 jin'jia
金奖 jin'jiang
金卡 jin'ka
金库 jin'ku
金矿 jin'kuang
金兰 jin'lan
金利 jin'li
金莲 jin'lian
金陵 jin'ling
金龙 jin'long
金马 jin'ma
金毛 jin'mao
金茂 jin'mao
金门 jin'men
金牛 jin'niu
金牌 jin'pai
金鹏 jin'peng
金钱 jin'qian
金桥 jin'qiao
金秋 jin'qiu
金曲 jin'qu
金融 jin'rong
金色 jin'se
金沙 jin'sha
金莎 jin'sha
金山 jin'shan
金石 jin'shi
金饰 jin'shi
金属 jin'shu
金丝 jin'si
金塔 jin'ta
金泰 jin'tai
金坛 jin'tan
金堂 jin'tang
金条 jin'tiao
金文 jin'wen
金溪 jin'xi
金县 jin'xian
金乡 jin'xiang
金鑫 jin'xin
金星 jin'xing
金阳 jin'yang
金银 jin'yin
金鹰 jin'ying
金庸 jin'yong
金鱼 jin'yu
金玉 jin'yu
金源 jin'yuan
金寨 jin'zhai
金针 jin'zhen
金钟 jin'zhong
金子 jin'zi
仅此 jin'ci
仅存 jin'cun
仅供 jin'gong
仅仅 jin'jin
仅靠 jin'kao
仅能 jin'neng
仅凭 jin'ping
仅剩 jin'sheng
仅是 jin'shi
仅售 jin'shou
仅为 jin'wei
仅限 jin'xian
仅需 jin'xu
仅以 jin'yi
仅用 jin'yong
仅有 jin'you
仅在 jin'zai
仅占 jin'zhan
仅作 jin'zuo
紧挨 jin'ai
紧绷 jin'beng
紧闭 jin'bi
紧凑 jin'cou
紧盯 jin'ding
紧跟 jin'gen
紧急 jin'ji
紧紧 jin'jin
紧靠 jin'kao
紧扣 jin'kou
紧邻 jin'lin
紧密 jin'mi
紧迫 jin'po
紧俏 jin'qiao
紧缺 jin'que
紧身 jin'shen
紧随 jin'sui
紧缩 jin'suo
紧锁 jin'suo
紧贴 jin'tie
紧握 jin'wo
紧要 jin'yao
紧张 jin'zhang
紧致 jin'zhi
谨防 jin'fang
谨慎 jin'shen
锦鸡 jin'ji
锦江 jin'jiang
锦囊 jin'nang
锦屏 jin'ping
锦荣 jin'rong
锦县 jin'xian
锦绣 jin'xiu
锦州 jin'zhou
尽到 jin'dao
尽管 jin'guan
尽快 jin'kuai
尽了 jin'le
尽力 jin'li
尽量 jin'liang
尽情 jin'qing
尽然 jin'ran
尽是 jin'shi
尽头 jin'tou
尽显 jin'xian
尽享 jin'xiang
尽心 jin'xin
尽兴 jin'xing
尽在 jin'zai
尽早 jin'zao
尽责 jin'ze
尽职 jin'zhi
晋城 jin'cheng
晋级 jin'ji
晋江 jin'jiang
晋宁 jin'ning
晋商 jin'shang
晋升 jin'sheng
晋书 jin'shu
浸泡 jin'pao
浸入 jin'ru
浸润 jin'run
浸湿 jin'shi
浸透 jin'tou
禁毒 jin'du
禁锢 jin'gu
禁果 jin'guo
禁忌 jin'ji
禁军 jin'jun
禁令 jin'ling
禁区 jin'qu
禁赛 jin'sai
禁食 jin'shi
禁烟 jin'yan
禁言 jin'yan
禁演 jin'yan
禁用 jin'yong
禁止 jin'zhi
缙云 jin'yun
近百 jin'bai
近半 jin'ban
近处 jin'chu
近代 jin'dai
近古 jin'gu
近海 jin'hai
近乎 jin'hu
近郊 jin'jiao
近况 jin'kuang
近来 jin'lai
近了 jin'le
近两 jin'liang
近年 jin'nian
近期 jin'qi
近千 jin'qian
近亲 jin'qin
近日 jin'ri
近三 jin'san
近身 jin'shen
近十 jin'shi
近视 jin'shi
近似 jin'si
近战 jin'zhan
近照 jin'zhao
进逼 jin'bi
进补 jin'bu
进步 jin'bu
进餐 jin'can
进藏 jin'zang
进厂 jin'chang
进场 jin'chang
进城 jin'cheng
进程 jin'cheng
进出 jin'chu
进村 jin'cun
进到 jin'dao
进度 jin'du
进而 jin'er
进发 jin'fa
进宫 jin'gong
进攻 jin'gong
进过 jin'guo
进行 jin'xing
进化 jin'hua
进货 jin'huo
进价 jin'jia
进阶 jin'jie
进京 jin'jing
进军 jin'jun
进口 jin'kou
进来 jin'lai
进门 jin'men
进气 jin'qi
进球 jin'qiu
进取 jin'qu
进去 jin'qu
进入 jin'ru
进山 jin'shan
进食 jin'shi
进士 jin'shi
进水 jin'shui
进退 jin'tui
进屋 jin'wu
进修 jin'xiu
进展 jin'zhan
进站 jin'zhan
进账 jin'zhang
进制 jin'zhi
进驻 jin'zhu
京城 jing'cheng
京东 jing'dong
京都 jing'du
京广 jing'guang
京胡 jing'hu
京沪 jing'hu
京华 jing'hua
京郊 jing'jiao
京津 jing'jin
京剧 jing'ju
京山 jing'shan
京师 jing'shi
京族 jing'zu
惊爆 jing'bao
惊诧 jing'cha
惊呆 jing'dai
惊动 jing'dong
惊愕 jing'e
惊风 jing'feng
惊骇 jing'hai
惊鸿 jing'hong
惊呼 jing'hu
惊慌 jing'huang
惊魂 jing'hun
惊叫 jing'jiao
惊觉 jing'jue
惊恐 jing'kong
惊雷 jing'lei
惊梦 jing'meng
惊奇 jing'qi
惊人 jing'ren
惊悚 jing'song
惊叹 jing'tan
惊涛 jing'tao
惊天 jing'tian
惊喜 jing'xi
惊吓 jing'xia
惊险 jing'xian
惊现 jing'xian
惊心 jing'xin
惊醒 jing'xing
惊讶 jing'ya
惊艳 jing'yan
惊异 jing'yi
惊蛰 jing'zhe
晶格 jing'ge
晶晶 jing'jing
晶片 jing'pian
晶体 jing'ti
晶莹 jing'ying
泾县 jing'xian
泾阳 jing'yang
粳米 jing'mi
精辟 jing'pi
精兵 jing'bing
精彩 jing'cai
精采 jing'cai
精诚 jing'cheng
精粹 jing'cui
精读 jing'du
精度 jing'du
精干 jing'gan
精工 jing'gong
精光 jing'guang
精华 jing'hua
精简 jing'jian
精进 jing'jin
精力 jing'li
精炼 jing'lian
精练 jing'lian
精良 jing'liang
精灵 jing'ling
精美 jing'mei
精密 jing'mi
精妙 jing'miao
精明 jing'ming
精品 jing'pin
精巧 jing'qiao
精确 jing'que
精锐 jing'rui
精深 jing'shen
精神 jing'shen
精算 jing'suan
精髓 jing'sui
精通 jing'tong
精卫 jing'wei
精细 jing'xi
精心 jing'xin
精选 jing'xuan
精液 jing'ye
精英 jing'ying
精油 jing'you
精于 jing'yu
精湛 jing'zhan
精制 jing'zhi
精致 jing'zhi
精装 jing'zhuang
精准 jing'zhun
精子 jing'zi
经办 jing'ban
经常 jing'chang
经典 jing'dian
经费 jing'fei
经管 jing'guan
经过 jing'guo
经籍 jing'ji
经济 jing'ji
经纪 jing'ji
经久 jing'jiu
经理 jing'li
经历 jing'li
经络 jing'luo
经脉 jing'mai
经贸 jing'mao
经期 jing'qi
经商 jing'shang
经省 jing'sheng
经受 jing'shou
经书 jing'shu
经痛 jing'tong
经委 jing'wei
经纬 jing'wei
经文 jing'wen
经销 jing'xiao
经验 jing'yan
经营 jing'ying
经由 jing'you
荆棘 jing'ji
荆江 jing'jiang
荆轲 jing'ke
荆门 jing'men
荆山 jing'shan
荆州 jing'zhou
菁菁 jing'jing
鲸鱼 jing'yu
井盖 jing'gai
井陉 jing'xing
井口 jing'kou
井喷 jing'pen
井然 jing'ran
井上 jing'shang
井水 jing'shui
井田 jing'tian
井下 jing'xia
景点 jing'dian
景谷 jing'gu
景观 jing'guan
景洪 jing'hong
景况 jing'kuang
景气 jing'qi
景区 jing'qu
景色 jing'se
景山 jing'shan
景深 jing'shen
景泰 jing'tai
景物 jing'wu
景县 jing'xian
景象 jing'xiang
景仰 jing'yang
景致 jing'zhi
警报 jing'bao
警备 jing'bei
警察 jing'cha
警长 jing'zhang
警车 jing'che
警方 jing'fang
警服 jing'fu
警告 jing'gao
警官 jing'guan
警戒 jing'jie
警局 jing'ju
警句 jing'ju
警觉 jing'jue
警力 jing'li
警示 jing'shi
警探 jing'tan
警惕 jing'ti
警卫 jing'wei
警务 jing'wu
警醒 jing'xing
警用 jing'yong
警员 jing'yuan
警钟 jing'zhong
净额 jing'e
净化 jing'hua
净水 jing'shui
净土 jing'tu
净值 jing'zhi
劲爆 jin'bao jing'bao
劲敌 jing'di
劲儿 jin'er
劲力 jin'li
劲旅 jing'lv
劲松 jin'song
劲头 jin'tou
劲舞 jin'wu
境地 jing'di
境界 jing'jie
境况 jing'kuang
境内 jing'nei
境外 jing'wai
境遇 jing'yu
径迹 jing'ji
径流 jing'liu
径直 jing'zhi
敬爱 jing'ai
敬拜 jing'bai
敬奉 jing'feng
敬酒 jing'jiu
敬礼 jing'li
敬佩 jing'pei
敬请 jing'qing
敬畏 jing'wei
敬仰 jing'yang
敬业 jing'ye
敬意 jing'yi
敬重 jing'zhong
痉挛 jing'luan
竞标 jing'biao
竞猜 jing'cai
竞渡 jing'du
竞购 jing'gou
竞技 jing'ji
竞价 jing'jia
竞买 jing'mai
竞拍 jing'pai
竞聘 jing'pin
竞赛 jing'sai
竞速 jing'su
竞相 jing'xiang
竞秀 jing'xiu
竞选 jing'xuan
竞争 jing'zheng
竟被 jing'bei
竟敢 jing'gan
竟会 jing'hui
竟能 jing'neng
竟然 jing'ran
竟是 jing'shi
竟也 jing'ye
竟有 jing'you
镜面 jing'mian
镜片 jing'pian
镜头 jing'tou
镜像 jing'xiang
镜中 jing'zhong
镜子 jing'zi
靓丽 liang'li
靓女 liang'nv
靓颖 liang'ying
靓仔 liang'zai
靓照 liang'zhao
靖安 jing'an
靖边 jing'bian
靖国 jing'guo
靖江 jing'jiang
靖西 jing'xi
靖宇 jing'yu
靖远 jing'yuan
静安 jing'an
静电 jing'dian
静海 jing'hai
静静 jing'jing
静脉 jing'mai
静谧 jing'mi
静默 jing'mo
静秋 jing'qiu
静态 jing'tai
静听 jing'ting
静心 jing'xin
静音 jing'yin
静止 jing'zhi
静坐 jing'zuo
窘境 jiong'jing
窘迫 jiong'po
迥异 jiong'yi
揪出 jiu'chu
揪心 jiu'xin
揪住 jiu'zhu
究竟 jiu'jing
究其 jiu'qi
纠察 jiu'cha
纠缠 jiu'chan
纠错 jiu'cuo
纠纷 jiu'fen
纠葛 jiu'ge
纠集 jiu'ji
纠结 jiu'jie
纠正 jiu'zheng
久长 jiu'chang
久等 jiu'deng
久久 jiu'jiu
久违 jiu'wei
久远 jiu'yuan
九百 jiu'bai
九城 jiu'cheng
九成 jiu'cheng
九大 jiu'da
九点 jiu'dian
九段 jiu'duan
九个 jiu'ge
九江 jiu'jiang
九届 jiu'jie
九九 jiu'jiu
九流 jiu'liu
九六 jiu'liu
九龙 jiu'long
九年 jiu'nian
九千 jiu'qian
九日 jiu'ri
九三 jiu'san
九十 jiu'shi
九四 jiu'si
九岁 jiu'sui
九天 jiu'tian
九条 jiu'tiao
九五 jiu'wu
九月 jiu'yue
九寨 jiu'zhai
九州 jiu'zhou
酒吧 jiu'ba
酒杯 jiu'bei
酒厂 jiu'chang
酒店 jiu'dian
酒馆 jiu'guan
酒鬼 jiu'gui
酒后 jiu'hou
酒会 jiu'hui
酒家 jiu'jia
酒精 jiu'jing
酒廊 jiu'lang
酒类 jiu'lei
酒量 jiu'liang
酒楼 jiu'lou
酒瓶 jiu'ping
酒泉 jiu'quan
酒神 jiu'shen
酒水 jiu'shui
酒窝 jiu'wo
酒席 jiu'xi
酒醒 jiu'xing
酒宴 jiu'yan
酒业 jiu'ye
酒醉 jiu'zui
韭菜 jiu'cai
就爱 jiu'ai
就按 jiu'an
就把 jiu'ba
就被 jiu'bei
就别 jiu'bie
就不 jiu'bu
就餐 jiu'can
就曾 jiu'ceng
就差 jiu'cha
就成 jiu'cheng
就吃 jiu'chi
就此 jiu'ci
就从 jiu'cong
就达 jiu'da
就打 jiu'da
就带 jiu'dai
就当 jiu'dang
就到 jiu'dao
就得 jiu'de:60.8828% jiu'dei:39.1172%
就地 jiu'di
就读 jiu'du
就对 jiu'dui
就多 jiu'duo
就该 jiu'gai
就给 jiu'gei
就跟 jiu'gen
就更 jiu'geng
就够 jiu'gou
就行 jiu'xing
就好 jiu'hao
就和 jiu'he
就很 jiu'hen
就回 jiu'hui
就会 jiu'hui
就见 jiu'jian
就将 jiu'jiang
就叫 jiu'jiao
就近 jiu'jin
就进 jiu'jin
就开 jiu'kai
就看 jiu'kan
就可 jiu'ke
就快 jiu'kuai
就来 jiu'lai
就连 jiu'lian
就买 jiu'mai
就没 jiu'mei
就拿 jiu'na
就难 jiu'nan
就能 jiu'neng
就怕 jiu'pa
就跑 jiu'pao
就凭 jiu'ping
就寝 jiu'qin
就请 jiu'qing
就去 jiu'qu
就让 jiu'rang
就任 jiu'ren
就如 jiu'ru
就是 jiu'shi
就收 jiu'shou
就说 jiu'shuo
就死 jiu'si
就送 jiu'song
就算 jiu'suan
就听 jiu'ting
就问 jiu'wen
就我 jiu'wo
就先 jiu'xian
就想 jiu'xiang
就像 jiu'xiang
就向 jiu'xiang
就象 jiu'xiang
就写 jiu'xie
就绪 jiu'xu
就学 jiu'xue
就要 jiu'yao
就业 jiu'ye
就医 jiu'yi
就以 jiu'yi
就已 jiu'yi
就义 jiu'yi
就应 jiu'ying
就用 jiu'yong
就有 jiu'you
就又 jiu'you
就越 jiu'yue
就再 jiu'zai
就在 jiu'zai
就找 jiu'zhao
就这 jiu'zhe
就诊 jiu'zhen
就职 jiu'zhi
就只 jiu'zhi
就走 jiu'zou
就做 jiu'zuo
就坐 jiu'zuo
救出 jiu'chu
救恩 jiu'en
救国 jiu'guo
救护 jiu'hu
救活 jiu'huo
救火 jiu'huo
救急 jiu'ji
救济 jiu'ji
救救 jiu'jiu
救了 jiu'le
救命 jiu'ming
救人 jiu'ren
救生 jiu'sheng
救世 jiu'shi
救市 jiu'shi
救赎 jiu'shu
救我 jiu'wo
救下 jiu'xia
救星 jiu'xing
救援 jiu'yuan
救灾 jiu'zai
救治 jiu'zhi
救主 jiu'zhu
救助 jiu'zhu
旧爱 jiu'ai
旧版 jiu'ban
旧车 jiu'che
旧城 jiu'cheng
旧的 jiu'de
旧宫 jiu'gong
旧货 jiu'huo
旧情 jiu'qing
旧日 jiu'ri
旧时 jiu'shi
旧事 jiu'shi
旧式 jiu'shi
旧书 jiu'shu
旧有 jiu'you
旧约 jiu'yue
旧址 jiu'zhi
舅父 jiu'fu
舅舅 jiu'jiu
舅妈 jiu'ma
舅母 jiu'mu
俱佳 ju'jia
俱全 ju'quan
居多 ju'duo
居家 ju'jia
居里 ju'li
居留 ju'liu
居民 ju'min
居前 ju'qian
居然 ju'ran
居士 ju'shi
居室 ju'shi
居所 ju'suo
居于 ju'yu
居中 ju'zhong
居住 ju'zhu
拘捕 ju'bu
拘谨 ju'jin
拘禁 ju'jin
拘礼 ju'li
拘留 ju'liu
拘泥 ju'ni
拘束 ju'shu
狙击 ju'ji
鞠躬 ju'gong
局部 ju'bu
局长 ju'zhang
局促 ju'cu
局方 ju'fang
局里 ju'li
局面 ju'mian
局势 ju'shi
局限 ju'xian
橘红 ju'hong
橘子 ju'zi
菊花 ju'hua
菊科 ju'ke
举办 ju'ban
举报 ju'bao
举杯 ju'bei
举出 ju'chu
举措 ju'cuo
举动 ju'dong
举个 ju'ge
举国 ju'guo
举行 ju'xing
举家 ju'jia
举荐 ju'jian
举了 ju'le
举例 ju'li
举起 ju'qi
举人 ju'ren
举世 ju'shi
举手 ju'shou
举着 ju'zhe
举证 ju'zheng
举止 ju'zhi
举重 ju'zhong
咀嚼 ju'jue
沮丧 ju'sang
矩形 ju'xing
矩阵 ju'zhen
具备 ju'bei
具体 ju'ti
具有 ju'you
剧本 ju'ben
剧变 ju'bian
剧场 ju'chang
剧毒 ju'du
剧集 ju'ji
剧烈 ju'lie
剧目 ju'mu
剧情 ju'qing
剧痛 ju'tong
剧团 ju'tuan
剧院 ju'yuan
剧增 ju'zeng
剧照 ju'zhao
剧中 ju'zhong
剧组 ju'zu
句柄 ju'bing
句读 ju'dou
句法 ju'fa
句号 ju'hao
句话 ju'hua
句句 ju'ju
句群 ju'qun
句容 ju'rong
句式 ju'shi
句型 ju'xing
句子 ju'zi
巨变 ju'bian
巨大 ju'da
巨额 ju'e
巨幅 ju'fu
巨匠 ju'jiang
巨款 ju'kuan
巨浪 ju'lang
巨量 ju'liang
巨龙 ju'long
巨鹿 ju'lu
巨轮 ju'lun
巨蟒 ju'mang
巨魔 ju'mo
巨人 ju'ren
巨乳 ju'ru
巨石 ju'shi
巨兽 ju'shou
巨头 ju'tou
巨响 ju'xiang
巨蟹 ju'xie
巨星 ju'xing
巨型 ju'xing
巨野 ju'ye
巨著 ju'zhu
巨资 ju'zi
惧怕 ju'pa
拒不 ju'bu
拒绝 ju'jue
拒签 ju'qian
拒收 ju'shou
据称 ju'cheng
据传 ju'chuan
据此 ju'ci
据点 ju'dian
据说 ju'shuo
据我 ju'wo
据悉 ju'xi
聚变 ju'bian
聚餐 ju'can
聚合 ju'he
聚会 ju'hui
聚集 ju'ji
聚焦 ju'jiao
聚居 ju'ju
聚聚 ju'ju
聚类 ju'lei
聚敛 ju'lian
聚落 ju'luo
聚散 ju'san
聚首 ju'shou
聚义 ju'yi
聚在 ju'zai
聚酯 ju'zhi
聚众 ju'zhong
距今 ju'jin
距离 ju'li
锯齿 ju'chi
飓风 ju'feng
娟娟 juan'juan
娟子 juan'zi
捐出 juan'chu
捐给 juan'gei
捐款 juan'kuan
捐钱 juan'qian
捐躯 juan'qu
捐物 juan'wu
捐献 juan'xian
捐赠 juan'zeng
捐助 juan'zhu
捐资 juan'zi
镌刻 juan'ke
卷发 juan'fa
卷起 juan'qi
卷曲 juan'qu
卷入 juan'ru
卷烟 juan'yan
卷云 juan'yun
卷轴 juan'zhou
卷子 juan'zi
倦怠 juan'dai
倦容 juan'rong
眷顾 juan'gu
眷恋 juan'lian
眷属 juan'shu
鄄城 juan'cheng
倔强 jue'jiang
决不 jue'bu
决策 jue'ce
决出 jue'chu
决定 jue'ding
决斗 jue'dou
决断 jue'duan
决绝 jue'jue
决口 jue'kou
决裂 jue'lie
决赛 jue'sai
决算 jue'suan
决心 jue'xin
决意 jue'yi
决议 jue'yi
决战 jue'zhan
噱头 xue'tou
崛起 jue'qi
抉择 jue'ze
掘金 jue'jin
攫取 jue'qu
爵士 jue'shi
爵位 jue'wei
绝版 jue'ban
绝壁 jue'bi
绝不 jue'bu
绝尘 jue'chen
绝大 jue'da
绝代 jue'dai
绝地 jue'di
绝顶 jue'ding
绝对 jue'dui
绝非 jue'fei
绝好 jue'hao
绝活 jue'huo
绝迹 jue'ji
绝技 jue'ji
绝佳 jue'jia
绝交 jue'jiao
绝经 jue'jing
绝境 jue'jing
绝路 jue'lu
绝伦 jue'lun
绝美 jue'mei
绝密 jue'mi
绝妙 jue'miao
绝配 jue'pei
绝情 jue'qing
绝色 jue'se
绝杀 jue'sha
绝食 jue'shi
绝世 jue'shi
绝望 jue'wang
绝无 jue'wu
绝缘 jue'yuan
绝招 jue'zhao
绝症 jue'zheng
绝种 jue'zhong
蕨类 jue'lei
觉察 jue'cha
觉得 jue'de
觉的 jue'de
觉觉 jiao'jiao
觉悟 jue'wu
觉醒 jue'xing
觉着 jue'zhe
诀窍 jue'qiao
军备 jun'bei
军长 jun'zhang
军车 jun'che
军刀 jun'dao
军队 jun'dui
军阀 jun'fa
军法 jun'fa
军方 jun'fang
军费 jun'fei
军服 jun'fu
军港 jun'gang
军工 jun'gong
军官 jun'guan
军火 jun'huo
军机 jun'ji
军舰 jun'jian
军警 jun'jing
军力 jun'li
军旅 jun'lv
军民 jun'min
军旗 jun'qi
军情 jun'qing
军区 jun'qu
军人 jun'ren
军师 jun'shi
军事 jun'shi
军士 jun'shi
军团 jun'tuan
军委 jun'wei
军务 jun'wu
军衔 jun'xian
军校 jun'xiao
军训 jun'xun
军演 jun'yan
军医 jun'yi
军营 jun'ying
军用 jun'yong
军阵 jun'zhen
军政 jun'zheng
军中 jun'zhong
军装 jun'zhuang
君臣 jun'chen
君君 jun'jun
君权 jun'quan
君王 jun'wang
君主 jun'zhu
君子 jun'zi
均被 jun'bei
均不 jun'bu
均等 jun'deng
均衡 jun'heng
均价 jun'jia
均可 jun'ke
均能 jun'neng
均是 jun'shi
均属 jun'shu
均为 jun'wei
均未 jun'wei
均无 jun'wu
均线 jun'xian
均需 jun'xu
均一 jun'yi
均以 jun'yi
均已 jun'yi
均应 jun'ying
均由 jun'you
均有 jun'you
均匀 jun'yun
均在 jun'zai
均值 jun'zhi
菌种 jun'zhong
菌株 jun'zhu
俊杰 jun'jie
俊朗 jun'lang
俊美 jun'mei
俊男 jun'nan
俊俏 jun'qiao
俊秀 jun'xiu
浚县 jun'xian
竣工 jun'gong
郡主 jun'zhu
骏捷 jun'jie
骏马 jun'ma
咔嚓 ka'cha
咔咔 ka'ka
咖啡 ka'fei
咖喱 ga'li
咖哩 ka'li
喀嚓 ka'cha
喀山 ka'shan
喀什 ka'shi
卡吧 ka'ba
卡巴 ka'ba
卡车 ka'che
卡恩 ka'en
卡尔 ka'er
卡号 ka'hao
卡卡 ka'ka
卡拉 ka'la
卡勒 ka'le
卡里 ka'li
卡罗 ka'luo
卡门 ka'men
卡尼 ka'ni
卡帕 ka'pa
卡片 ka'pian
卡上 ka'shang
卡斯 ka'si
卡死 ka'si
卡特 ka'te
卡通 ka'tong
卡徒 ka'tu
卡在 ka'zai
卡住 ka'zhu
开班 kai'ban
开办 kai'ban
开辟 kai'pi
开标 kai'biao
开播 kai'bo
开埠 kai'bu
开采 kai'cai
开场 kai'chang
开唱 kai'chang
开车 kai'che
开出 kai'chu
开除 kai'chu
开窗 kai'chuang
开创 kai'chuang
开打 kai'da
开刀 kai'dao
开导 kai'dao
开到 kai'dao
开得 kai'de
开灯 kai'deng
开店 kai'dian
开动 kai'dong
开端 kai'duan
开发 kai'fa
开饭 kai'fan
开方 kai'fang
开房 kai'fang
开放 kai'fang
开封 kai'feng
开个 kai'ge
开工 kai'gong
开关 kai'guan
开光 kai'guang
开国 kai'guo
开过 kai'guo
开行 kai'xing
开好 kai'hao
开户 kai'hu
开花 kai'hua
开化 kai'hua
开怀 kai'huai
开荒 kai'huang
开会 kai'hui
开火 kai'huo
开机 kai'ji
开家 kai'jia
开价 kai'jia
开间 kai'jian
开奖 kai'jiang
开讲 kai'jiang
开进 kai'jin
开局 kai'ju
开具 kai'ju
开卷 kai'juan
开掘 kai'jue
开开 kai'kai
开考 kai'kao
开课 kai'ke
开垦 kai'ken
开口 kai'kou
开矿 kai'kuang
开阔 kai'kuo
开来 kai'lai
开朗 kai'lang
开立 kai'li
开脸 kai'lian
开裂 kai'lie
开路 kai'lu
开罗 kai'luo
开骂 kai'ma
开满 kai'man
开门 kai'men
开明 kai'ming
开幕 kai'mu
开拍 kai'pai
开盘 kai'pan
开炮 kai'pao
开篇 kai'pian
开票 kai'piao
开平 kai'ping
开启 kai'qi
开起 kai'qi
开枪 kai'qiang
开窍 kai'qiao
开球 kai'qiu
开去 kai'qu
开赛 kai'sai
开山 kai'shan
开设 kai'she
开始 kai'shi
开市 kai'shi
开水 kai'shui
开锁 kai'suo
开拓 kai'tuo
开题 kai'ti
开庭 kai'ting
开通 kai'tong
开头 kai'tou
开脱 kai'tuo
开挖 kai'wa
开外 kai'wai
开完 kai'wan
开往 kai'wang
开胃 kai'wei
开县 kai'xian
开箱 kai'xiang
开销 kai'xiao
开心 kai'xin
开新 kai'xin
开学 kai'xue
开眼 kai'yan
开阳 kai'yang
开业 kai'ye
开元 kai'yuan
开原 kai'yuan
开源 kai'yuan
开远 kai'yuan
开凿 kai'zao
开展 kai'zhan
开战 kai'zhan
开张 kai'zhang
开着 kai'zhe
开征 kai'zheng
开支 kai'zhi
开走 kai'zou
凯迪 kai'di
凯歌 kai'ge
凯勒 kai'le
凯里 kai'li
凯利 kai'li
凯撒 kai'sa
凯特 kai'te
凯文 kai'wen
凯旋 kai'xuan
凯越 kai'yue
凯子 kai'zi
恺撒 kai'sa
慨叹 kai'tan
楷模 kai'mo
楷书 kai'shu
楷体 kai'ti
铠甲 kai'jia
刊出 kan'chu
刊登 kan'deng
刊发 kan'fa
刊物 kan'wu
刊用 kan'yong
刊载 kan'zai
勘测 kan'ce
勘察 kan'cha
勘查 kan'cha
勘探 kan'tan
堪比 kan'bi
堪称 kan'cheng
堪忧 kan'you
侃侃 kan'kan
坎肩 kan'jian
坎坷 kan'ke
砍柴 kan'chai
砍刀 kan'dao
砍掉 kan'diao
砍伐 kan'fa
砍价 kan'jia
砍人 kan'ren
砍死 kan'si
砍下 kan'xia
嵌入 qian'ru
嵌套 qian'tao
看啊 kan'a
看吧 kan'ba
看病 kan'bing
看不 kan'bu
看车 kan'che
看成 kan'cheng
看出 kan'chu
看穿 kan'chuan
看错 kan'cuo
看待 kan'dai
看淡 kan'dan
看到 kan'dao
看得 kan'de
看点 kan'dian
看碟 kan'die
看懂 kan'dong
看多 kan'duo
看法 kan'fa
看房 kan'fang
看个 kan'ge
看官 kan'guan
看管 kan'guan
看过 kan'guo
看海 kan'hai
看好 kan'hao
看后 kan'hou
看护 kan'hu
看家 kan'jia
看见 kan'jian
看开 kan'kai
看看 kan'kan
看客 kan'ke
看空 kan'kong
看来 kan'lai
看了 kan'le
看门 kan'men
看那 kan'na
看你 kan'ni
看盘 kan'pan
看片 kan'pian
看破 kan'po
看齐 kan'qi
看起 kan'qi
看清 kan'qing
看球 kan'qiu
看去 kan'qu
看人 kan'ren
看上 kan'shang
看是 kan'shi
看守 kan'shou
看书 kan'shu
看谁 kan'shui
看似 kan'si
看台 kan'tai
看帖 kan'tie
看贴 kan'tie
看头 kan'tou
看透 kan'tou
看图 kan'tu
看完 kan'wan
看望 kan'wang
看我 kan'wo
看戏 kan'xi
看下 kan'xia
看向 kan'xiang
看在 kan'zai
看涨 kan'zhang
看这 kan'zhe
看着 kan'zhe
看中 kan'zhong
看重 kan'zhong
看准 kan'zhun
看作 kan'zuo
看做 kan'zuo
康德 kang'de
康定 kang'ding
康复 kang'fu
康佳 kang'jia
康康 kang'kang
康乐 kang'le
康宁 kang'ning
康桥 kang'qiao
康生 kang'sheng
康泰 kang'tai
康熙 kang'xi
康县 kang'xian
慷慨 kang'kai
亢奋 kang'fen
抗癌 kang'ai
抗病 kang'bing
抗跌 kang'die
抗旱 kang'han
抗衡 kang'heng
抗洪 kang'hong
抗击 kang'ji
抗拒 kang'ju
抗菌 kang'jun
抗命 kang'ming
抗日 kang'ri
抗体 kang'ti
抗性 kang'xing
抗议 kang'yi
抗原 kang'yuan
抗灾 kang'zai
抗战 kang'zhan
抗震 kang'zhen
抗争 kang'zheng
拷贝 kao'bei
拷打 kao'da
拷问 kao'wen
烤漆 kao'qi
烤肉 kao'rou
烤箱 kao'xiang
烤鸭 kao'ya
烤烟 kao'yan
烤鱼 kao'yu
考博 kao'bo
考察 kao'cha
考查 kao'cha
考场 kao'chang
考得 kao'de
考点 kao'dian
考订 kao'ding
考古 kao'gu
考官 kao'guan
考过 kao'guo
考核 kao'he
考级 kao'ji
考究 kao'jiu
考据 kao'ju
考卷 kao'juan
考考 kao'kao
考拉 kao'la
考量 kao'liang
考录 kao'lu
考虑 kao'lv
考评 kao'ping
考前 kao'qian
考勤 kao'qin
考取 kao'qu
考入 kao'ru
考上 kao'shang
考生 kao'sheng
考试 kao'shi
考题 kao'ti
考完 kao'wan
考研 kao'yan
考验 kao'yan
考证 kao'zheng
靠背 kao'bei
靠边 kao'bian
靠窗 kao'chuang
靠垫 kao'dian
靠后 kao'hou
靠近 kao'jin
靠靠 kao'kao
靠拢 kao'long
靠谱 kao'pu
靠前 kao'qian
靠墙 kao'qiang
靠山 kao'shan
靠在 kao'zai
靠着 kao'zhe
柯达 ke'da
柯南 ke'nan
柯西 ke'xi
棵树 ke'shu
瞌睡 ke'shui
磕头 ke'tou
科比 ke'bi
科长 ke'zhang
科大 ke'da
科恩 ke'en
科尔 ke'er
科夫 ke'fu
科幻 ke'huan
科技 ke'ji
科教 ke'jiao
科举 ke'ju
科考 ke'kao
科克 ke'ke
科隆 ke'long
科龙 ke'long
科贸 ke'mao
科目 ke'mu
科普 ke'pu
科室 ke'shi
科斯 ke'si
科委 ke'wei
科系 ke'xi
科协 ke'xie
科学 ke'xue
科研 ke'yan
科员 ke'yuan
苛刻 ke'ke
苛求 ke'qiu
蝌蚪 ke'dou
颗粒 ke'li
颗星 ke'xing
壳牌 qiao'pai
壳子 ke'zi
可爱 ke'ai
可按 ke'an
可悲 ke'bei
可比 ke'bi
可变 ke'bian
可别 ke'bie
可不 ke'bu
可曾 ke'ceng
可查 ke'cha
可耻 ke'chi
可从 ke'cong
可达 ke'da
可当 ke'dang
可到 ke'dao
可得 ke'de
可调 ke'tiao
可对 ke'dui
可多 ke'duo
可儿 ke'er
可分 ke'fen
可否 ke'fou
可供 ke'gong
可观 ke'guan
可贵 ke'gui
可汗 ke'han
可行 ke'xing
可好 ke'hao
可恨 ke'hen
可获 ke'huo
可见 ke'jian
可将 ke'jiang
可敬 ke'jing
可就 ke'jiu
可看 ke'kan
可靠 ke'kao
可可 ke'ke
可控 ke'kong
可口 ke'kou
可乐 ke'le
可怜 ke'lian
可没 ke'mei
可那 ke'na
可能 ke'neng
可逆 ke'ni
可牛 ke'niu
可怕 ke'pa
可气 ke'qi
可亲 ke'qin
可取 ke'qu
可燃 ke'ran
可让 ke'rang
可人 ke'ren
可使 ke'shi
可是 ke'shi
可视 ke'shi
可说 ke'shuo
可算 ke'suan
可他 ke'ta
可望 ke'wang
可为 ke'wei
可谓 ke'wei
可我 ke'wo
可恶 ke'wu
可惜 ke'xi
可喜 ke'xi
可先 ke'xian
可向 ke'xiang
可笑 ke'xiao
可信 ke'xin
可选 ke'xuan
可循 ke'xun
可言 ke'yan
可要 ke'yao
可依 ke'yi
可疑 ke'yi
可以 ke'yi
可用 ke'yong
可由 ke'you
可有 ke'you
可与 ke'yu
可在 ke'zai
可这 ke'zhe
可真 ke'zhen
可知 ke'zhi
可治 ke'zhi
可作 ke'zuo
可做 ke'zuo
渴求 ke'qiu
渴望 ke'wang
克尔 ke'er
克服 ke'fu
克扣 ke'kou
克拉 ke'la
克莱 ke'lai
克朗 ke'lang
克里 ke'li
克隆 ke'long
克罗 ke'luo
克山 ke'shan
克斯 ke'si
克文 ke'wen
克西 ke'xi
克星 ke'xing
克制 ke'zhi
刻板 ke'ban
刻版 ke'ban
刻薄 ke'bo
刻本 ke'ben
刻度 ke'du
刻画 ke'hua
刻苦 ke'ku
刻录 ke'lu
刻盘 ke'pan
刻意 ke'yi
刻有 ke'you
刻在 ke'zai
刻着 ke'zhe
客场 ke'chang
客车 ke'che
客串 ke'chuan
客队 ke'dui
客房 ke'fang
客服 ke'fu
客观 ke'guan
客户 ke'hu
客机 ke'ji
客家 ke'jia
客流 ke'liu
客轮 ke'lun
客票 ke'piao
客气 ke'qi
客人 ke'ren
客商 ke'shang
客堂 ke'tang
客套 ke'tao
客体 ke'ti
客厅 ke'ting
客源 ke'yuan
客运 ke'yun
客栈 ke'zhan
恪守 ke'shou
课本 ke'ben
课表 ke'biao
课程 ke'cheng
课改 ke'gai
课后 ke'hou
课间 ke'jian
课件 ke'jian
课前 ke'qian
课上 ke'shang
课时 ke'shi
课堂 ke'tang
课题 ke'ti
课外 ke'wai
课文 ke'wen
课业 ke'ye
课余 ke'yu
课桌 ke'zhuo
垦荒 ken'huang
恳切 ken'qie
恳请 ken'qing
恳求 ken'qiu
肯定 ken'ding
肯恩 ken'en
坑里 keng'li
坑内 keng'nei
铿锵 keng'qiang
箜篌 kong'hou
孔道 kong'dao
孔庙 kong'miao
孔明 kong'ming
孔雀 kong'que
孔子 kong'zi
恐怖 kong'bu
恐慌 kong'huang
恐惧 kong'ju
恐龙 kong'long
恐怕 kong'pa
恐吓 kong'he
控告 kong'gao
控股 kong'gu
控件 kong'jian
控盘 kong'pan
控球 kong'qiu
控诉 kong'su
控温 kong'wen
控油 kong'you
控制 kong'zhi
空白 kong'bai
空仓 kong'cang
空档 kong'dang
空地 kong'di
空调 kong'tiao
空洞 kong'dong
空方 kong'fang
空腹 kong'fu
空港 kong'gang
空格 kong'ge
空话 kong'hua
空间 kong'jian
空降 kong'jiang
空姐 kong'jie
空军 kong'jun
空壳 kong'ke
空客 kong'ke
空空 kong'kong
空旷 kong'kuang
空灵 kong'ling
空门 kong'men
空难 kong'nan
空气 kong'qi
空前 kong'qian
空缺 kong'que
空手 kong'shou
空谈 kong'tan
空头 kong'tou
空投 kong'tou
空位 kong'wei
空袭 kong'xi
空隙 kong'xi
空闲 kong'xian
空想 kong'xiang
空心 kong'xin
空虚 kong'xu
空余 kong'yu
空运 kong'yun
空战 kong'zhan
空着 kong'zhe
空置 kong'zhi
空中 kong'zhong
空子 kong'zi
抠门 kou'men
口岸 kou'an
口碑 kou'bei
口北 kou'bei
口才 kou'cai
口吃 kou'chi
口臭 kou'chou
口袋 kou'dai
口服 kou'fu
口福 kou'fu
口干 kou'gan
口感 kou'gan
口供 kou'gong
口号 kou'hao
口红 kou'hong
口交 kou'jiao
口角 kou'jiao
口径 kou'jing
口诀 kou'jue
口渴 kou'ke
口口 kou'kou
口里 kou'li
口粮 kou'liang
口令 kou'ling
口气 kou'qi
口腔 kou'qiang
口琴 kou'qin
口哨 kou'shao
口舌 kou'she
口试 kou'shi
口述 kou'shu
口水 kou'shui
口头 kou'tou
口味 kou'wei
口吻 kou'wen
口译 kou'yi
口音 kou'yin
口语 kou'yu
口罩 kou'zhao
口镇 kou'zhen
口中 kou'zhong
口子 kou'zi
叩头 kou'tou
扣除 kou'chu
扣掉 kou'diao
扣分 kou'fen
扣款 kou'kuan
扣篮 kou'lan
扣留 kou'liu
扣钱 kou'qian
扣肉 kou'rou
扣上 kou'shang
扣税 kou'shui
扣押 kou'ya
扣子 kou'zi
哭吧 ku'ba
哭得 ku'de
哭过 ku'guo
哭喊 ku'han
哭闹 ku'nao
哭泣 ku'qi
哭声 ku'sheng
哭诉 ku'su
哭着 ku'zhe
枯黄 ku'huang
枯竭 ku'jie
枯水 ku'shui
枯萎 ku'wei
枯叶 ku'ye
枯燥 ku'zao
窟窿 ku'long
骷髅 ku'lou
苦读 ku'du
苦瓜 ku'gua
苦果 ku'guo
苦海 ku'hai
苦行 ku'xing
苦苦 ku'ku
苦了 ku'le
苦力 ku'li
苦练 ku'lian
苦闷 ku'men
苦命 ku'ming
苦难 ku'nan
苦恼 ku'nao
苦涩 ku'se
苦痛 ku'tong
苦头 ku'tou
苦味 ku'wei
苦笑 ku'xiao
苦心 ku'xin
苦于 ku'yu
苦战 ku'zhan
苦衷 ku'zhong
库车 ku'che
库存 ku'cun
库尔 ku'er
库房 ku'fang
库克 ku'ke
库里 ku'li
库伦 ku'lun
库区 ku'qu
库中 ku'zhong
裤衩 ku'cha
裤裆 ku'dang
裤子 ku'zi
酷爱 ku'ai
酷狗 ku'gou
酷酷 ku'ku
酷派 ku'pai
酷评 ku'ping
酷热 ku're
酷睿 ku'rui
酷暑 ku'shu
酷似 ku'si
酷网 ku'wang
酷刑 ku'xing
夸大 kua'da
夸奖 kua'jiang
夸克 kua'ke
夸耀 kua'yao
夸张 kua'zhang
垮掉 kua'diao
垮塌 kua'ta
垮台 kua'tai
挎包 kua'bao
跨出 kua'chu
跨度 kua'du
跨国 kua'guo
跨过 kua'guo
跨行 kua'hang
跨境 kua'jing
跨区 kua'qu
跨入 kua'ru
跨省 kua'sheng
跨越 kua'yue
块钱 kuai'qian
块体 kuai'ti
块状 kuai'zhuang
快啊 kuai'a
快把 kuai'ba
快板 kuai'ban
快报 kuai'bao
快播 kuai'bo
快步 kuai'bu
快餐 kuai'can
快车 kuai'che
快成 kuai'cheng
快到 kuai'dao
快递 kuai'di
快点 kuai'dian
快感 kuai'gan
快攻 kuai'gong
快活 kuai'huo
快件 kuai'jian
快捷 kuai'jie
快进 kuai'jin
快就 kuai'jiu
快看 kuai'kan
快快 kuai'kuai
快来 kuai'lai
快乐 kuai'le
快慢 kuai'man
快门 kuai'men
快女 kuai'nv
快跑 kuai'pao
快钱 kuai'qian
快去 kuai'qu
快说 kuai'shuo
快速 kuai'su
快艇 kuai'ting
快些 kuai'xie
快讯 kuai'xun
快要 kuai'yao
快意 kuai'yi
快又 kuai'you
快运 kuai'yun
快照 kuai'zhao
快走 kuai'zou
筷子 kuai'zi
宽敞 kuan'chang
宽大 kuan'da
宽带 kuan'dai
宽的 kuan'de
宽甸 kuan'dian
宽度 kuan'du
宽泛 kuan'fan
宽幅 kuan'fu
宽广 kuan'guang
宽厚 kuan'hou
宽阔 kuan'kuo
宽频 kuan'pin
宽屏 kuan'ping
宽容 kuan'rong
宽恕 kuan'shu
宽松 kuan'song
宽慰 kuan'wei
宽裕 kuan'yu
款待 kuan'dai
款款 kuan'kuan
款式 kuan'shi
款项 kuan'xiang
框架 kuang'jia
框框 kuang'kuang
框图 kuang'tu
框中 kuang'zhong
狂暴 kuang'bao
狂奔 kuang'ben
狂飙 kuang'biao
狂潮 kuang'chao
狂跌 kuang'die
狂顶 kuang'ding
狂风 kuang'feng
狂欢 kuang'huan
狂怒 kuang'nu
狂热 kuang're
狂人 kuang'ren
狂妄 kuang'wang
狂喜 kuang'xi
狂笑 kuang'xiao
狂言 kuang'yan
狂野 kuang'ye
狂晕 kuang'yun
狂涨 kuang'zhang
况且 kuang'qie
旷工 kuang'gong
旷课 kuang'ke
旷世 kuang'shi
旷野 kuang'ye
矿藏 kuang'cang
矿产 kuang'chan
矿床 kuang'chuang
矿工 kuang'gong
矿井 kuang'jing
矿难 kuang'nan
矿区 kuang'qu
矿泉 kuang'quan
矿山 kuang'shan
矿石 kuang'shi
矿物 kuang'wu
矿业 kuang'ye
矿主 kuang'zhu
亏本 kui'ben
亏待 kui'dai
亏得 kui'de
亏钱 kui'qian
亏欠 kui'qian
亏损 kui'sun
盔甲 kui'jia
窥视 kui'shi
窥探 kui'tan
奎托 kui'tuo
葵花 kui'hua
魁梧 kui'wu
魁星 kui'xing
愧对 kui'dui
愧疚 kui'jiu
溃败 kui'bai
溃烂 kui'lan
溃疡 kui'yang
馈赠 kui'zeng
昆虫 kun'chong
昆剧 kun'ju
昆仑 kun'lun
昆明 kun'ming
昆曲 kun'qu
昆山 kun'shan
捆绑 kun'bang
困顿 kun'dun
困惑 kun'huo
困境 kun'jing
困局 kun'ju
困苦 kun'ku
困难 kun'nan
困扰 kun'rao
困死 kun'si
困在 kun'zai
扩充 kuo'chong
扩大 kuo'da
扩建 kuo'jian
扩容 kuo'rong
扩散 kuo'san
扩增 kuo'zeng
扩展 kuo'zhan
扩张 kuo'zhang
扩招 kuo'zhao
括号 kuo'hao
喇叭 la'ba
喇嘛 la'ma
垃圾 la'ji
拉贝 la'bei
拉比 la'bi
拉长 la'chang
拉扯 la'che
拉出 la'chu
拉大 la'da
拉倒 la'dao
拉到 la'dao
拉得 la'de
拉德 la'de
拉登 la'deng
拉丁 la'ding
拉动 la'dong
拉风 la'feng
拉夫 la'fu
拉冈 la'gang
拉高 la'gao
拉过 la'guo
拉回 la'hui
拉近 la'jin
拉进 la'jin
拉锯 la'ju
拉开 la'kai
拉客 la'ke
拉拉 la'la
拉来 la'lai
拉里 la'li
拉力 la'li
拉练 la'lian
拉链 la'lian
拉拢 la'long
拉美 la'mei
拉面 la'mian
拉姆 la'mu
拉票 la'piao
拉起 la'qi
拉去 la'qu
拉人 la'ren
拉萨 la'sa
拉上 la'shang
拉伸 la'shen
拉升 la'sheng
拉屎 la'shi
拉手 la'shou
拉丝 la'si
拉斯 la'si
拉稀 la'xi
拉下 la'xia
拉着 la'zhe
拉住 la'zhu
拉走 la'zou
邋遢 la'ta
腊肉 la'rou
腊月 la'yue
蜡笔 la'bi
蜡烛 la'zhu
辣的 la'de
辣椒 la'jiao
辣妹 la'mei
啦啦 la'la
徕卡 lai'ka
来啊 lai'a
来安 lai'an
来吧 lai'ba
来帮 lai'bang
来宾 lai'bin
来潮 lai'chao
来吃 lai'chi
来此 lai'ci
来打 lai'da
来到 lai'dao
来得 lai'de
来的 lai'de
来点 lai'dian
来电 lai'dian
来访 lai'fang
来福 lai'fu
来稿 lai'gao
来个 lai'ge
来给 lai'gei
来过 lai'guo
来函 lai'han
来华 lai'hua
来回 lai'hui
来讲 lai'jiang
来接 lai'jie
来京 lai'jing
来劲 lai'jin
来救 lai'jiu
来看 lai'kan
来客 lai'ke
来啦 lai'la
来来 lai'lai
来了 lai'le
来历 lai'li
来临 lai'lin
来买 lai'mai
来拿 lai'na
来呢 lai'ne
来年 lai'nian
来去 lai'qu
来人 lai'ren
来生 lai'sheng
来时 lai'shi
来世 lai'shi
来说 lai'shuo
来谈 lai'tan
来听 lai'ting
来头 lai'tou
来玩 lai'wan
来晚 lai'wan
来往 lai'wang
来为 lai'wei
来问 lai'wen
来袭 lai'xi
来写 lai'xie
来信 lai'xin
来呀 lai'ya
来意 lai'yi
来源 lai'yuan
来找 lai'zhao
来者 lai'zhe
来这 lai'zhe
来着 lai'zhe
来抓 lai'zhua
来自 lai'zi
来作 lai'zuo
来做 lai'zuo
莱顿 lai'dun
莱卡 lai'ka
莱切 lai'qie
莱斯 lai'si
莱特 lai'te
莱芜 lai'wu
莱西 lai'xi
莱阳 lai'yang
莱茵 lai'yin
莱州 lai'zhou
赖皮 lai'pi
赖斯 lai'si
赖特 lai'te
赖以 lai'yi
赖着 lai'zhe
兰德 lan'de
兰花 lan'hua
兰科 lan'ke
兰克 lan'ke
兰蔻 lan'kou
兰兰 lan'lan
兰坪 lan'ping
兰若 lan'ruo
兰斯 lan'si
兰溪 lan'xi
兰西 lan'xi
兰芝 lan'zhi
兰州 lan'zhou
兰舟 lan'zhou
拦截 lan'jie
拦下 lan'xia
拦着 lan'zhe
拦住 lan'zhu
栏杆 lan'gan
栏目 lan'mu
栏位 lan'wei
栏中 lan'zhong
篮板 lan'ban
篮球 lan'qiu
篮网 lan'wang
篮下 lan'xia
篮协 lan'xie
篮子 lan'zi
蓝宝 lan'bao
蓝本 lan'ben
蓝筹 lan'chou
蓝调 lan'diao
蓝光 lan'guang
蓝海 lan'hai
蓝黑 lan'hei
蓝鲸 lan'jing
蓝军 lan'jun
蓝蓝 lan'lan
蓝领 lan'ling
蓝龙 lan'long
蓝绿 lan'lv
蓝莓 lan'mei
蓝魔 lan'mo
蓝屏 lan'ping
蓝色 lan'se
蓝山 lan'shan
蓝天 lan'tian
蓝田 lan'tian
蓝图 lan'tu
蓝翔 lan'xiang
蓝星 lan'xing
蓝牙 lan'ya
蓝藻 lan'zao
懒虫 lan'chong
懒得 lan'de
懒的 lan'de
懒惰 lan'duo
懒觉 lan'jiao
懒懒 lan'lan
懒猫 lan'mao
懒人 lan'ren
懒散 lan'san
缆车 lan'che
滥觞 lan'shang
滥用 lan'yong
烂漫 lan'man
烂泥 lan'ni
烂片 lan'pian
廊坊 lang'fang
狼狈 lang'bei
狼狗 lang'gou
狼藉 lang'ji
狼群 lang'qun
狼人 lang'ren
狼王 lang'wang
狼烟 lang'yan
郎君 lang'jun
郎朗 lang'lang
郎中 lang'zhong
阆中 lang'zhong
朗读 lang'du
朗阁 lang'ge
朗朗 lang'lang
朗诵 lang'song
朗讯 lang'xun
浪潮 lang'chao
浪荡 lang'dang
浪费 lang'fei
浪花 lang'hua
浪漫 lang'man
浪人 lang'ren
浪子 lang'zi
捞出 lao'chu
捞起 lao'qi
捞钱 lao'qian
劳保 lao'bao
劳动 lao'dong
劳尔 lao'er
劳工 lao'gong
劳教 lao'jiao
劳苦 lao'ku
劳拉 lao'la
劳累 lao'lei
劳力 lao'li
劳模 lao'mo
劳务 lao'wu
劳义 lao'yi
劳役 lao'yi
劳资 lao'zi
劳作 lao'zuo
唠叨 lao'dao
崂山 lao'shan
牢房 lao'fang
牢固 lao'gu
牢记 lao'ji
牢靠 lao'kao
牢牢 lao'lao
牢骚 lao'sao
姥姥 lao'lao
姥爷 lao'ye
潦倒 liao'dao
老爸 lao'ba
老白 lao'bai
老板 lao'ban
老版 lao'ban
老伴 lao'ban
老鸨 lao'bao
老兵 lao'bing
老伯 lao'bo
老蔡 lao'cai
老曹 lao'cao
老陈 lao'chen
老城 lao'cheng
老成 lao'cheng
老大 lao'da
老道 lao'dao
老弟 lao'di
老店 lao'dian
老爹 lao'die
老豆 lao'dou
老杜 lao'du
老二 lao'er
老夫 lao'fu
老高 lao'gao
老哥 lao'ge
老歌 lao'ge
老公 lao'gong
老鬼 lao'gui
老郭 lao'guo
老汉 lao'han
老何 lao'he
老黑 lao'hei
老胡 lao'hu
老虎 lao'hu
老化 lao'hua
老话 lao'hua
老黄 lao'huang
老火 lao'huo
老家 lao'jia
老将 lao'jiang
老蒋 lao'jiang
老街 lao'jie
老姐 lao'jie
老金 lao'jin
老酒 lao'jiu
老旧 lao'jiu
老款 lao'kuan
老狼 lao'lang
老李 lao'li
老练 lao'lian
老龄 lao'ling
老刘 lao'liu
老六 lao'liu
老路 lao'lu
老罗 lao'luo
老妈 lao'ma
老马 lao'ma
老猫 lao'mao
老毛 lao'mao
老美 lao'mei
老妹 lao'mei
老母 lao'mu
老衲 lao'na
老蔫 lao'nian
老年 lao'nian
老娘 lao'niang
老鸟 lao'niao
老牛 lao'niu
老农 lao'nong
老牌 lao'pai
老潘 lao'pan
老婆 lao'po
老七 lao'qi
老区 lao'qu
老去 lao'qu
老人 lao'ren
老三 lao'san
老少 lao'shao
老舍 lao'she
老师 lao'shi
老实 lao'shi
老式 lao'shi
老是 lao'shi
老手 lao'shou
老鼠 lao'shu
老树 lao'shu
老说 lao'shuo
老死 lao'si
老四 lao'si
老宋 lao'song
老孙 lao'sun
老太 lao'tai
老套 lao'tao
老天 lao'tian
老头 lao'tou
老土 lao'tu
老外 lao'wai
老王 lao'wang
老翁 lao'weng
老挝 lao'wo
老屋 lao'wu
老吴 lao'wu
老五 lao'wu
老乡 lao'xiang
老想 lao'xiang
老谢 lao'xie
老兄 lao'xiong
老徐 lao'xu
老杨 lao'yang
老妖 lao'yao
老爷 lao'ye
老鹰 lao'ying
老友 lao'you
老远 lao'yuan
老早 lao'zao
老张 lao'zhang
老赵 lao'zhao
老者 lao'zhe
老周 lao'zhou
老朱 lao'zhu
老猪 lao'zhu
老庄 lao'zhuang
老子 lao'zi
老总 lao'zong
嫪毐 lao'ai
烙印 lao'yin
肋骨 lei'gu
乐安 le'an
乐昌 le'chang
乐得 le'de
乐都 le'du
乐队 yue'dui
乐风 le'feng
乐府 yue'fu
乐高 le'gao
乐购 le'gou
乐观 le'guan
乐乐 le'le
乐迷 yue'mi
乐平 le'ping
乐谱 yue'pu
乐器 yue'qi
乐清 yue'qing
乐曲 yue'qu
乐趣 le'qu
乐山 le'shan
乐师 yue'shi
乐事 le'shi
乐手 yue'shou
乐坛 yue'tan
乐天 le'tian
乐亭 le'ting
乐团 yue'tuan
乐网 le'wang
乐业 le'ye
乐意 le'yi
乐音 yue'yin
乐于 le'yu
乐园 le'yuan
乐章 yue'zhang
乐子 le'zi
了得 liao'de
了断 liao'duan
了结 liao'jie
了解 liao'jie
了吗 le'ma
了却 liao'que
了然 liao'ran
了一 le'yi
勒夫 le'fu
勒令 le'ling
勒马 le'ma
勒索 le'suo
擂台 lei'tai
镭射 lei'she
雷波 lei'bo
雷达 lei'da
雷德 lei'de
雷电 lei'dian
雷恩 lei'en
雷锋 lei'feng
雷公 lei'gong
雷管 lei'guan
雷轰 lei'hong
雷击 lei'ji
雷曼 lei'man
雷鸣 lei'ming
雷诺 lei'nuo
雷山 lei'shan
雷神 lei'shen
雷声 lei'sheng
雷斯 lei'si
雷霆 lei'ting
雷同 lei'tong
雷雨 lei'yu
雷州 lei'zhou
垒球 lei'qiu
漯河 luo'he
耒阳 lei'yang
蕾蕾 lei'lei
蕾丝 lei'si
泪光 lei'guang
泪痕 lei'hen
泪花 lei'hua
泪流 lei'liu
泪水 lei'shui
泪眼 lei'yan
泪珠 lei'zhu
类比 lei'bi
类别 lei'bie
类库 lei'ku
类目 lei'mu
类书 lei'shu
类似 lei'si
类推 lei'tui
类型 lei'xing
类中 lei'zhong
累得 lei'de
累坏 lei'huai
累积 lei'ji
累计 lei'ji
累加 lei'jia
累累 lei'lei
累人 lei'ren
累死 lei'si
累赘 lei'zhui
棱角 leng'jiao
冷藏 leng'cang
冷场 leng'chang
冷淡 leng'dan
冷得 leng'de
冷冻 leng'dong
冷风 leng'feng
冷轧 leng'zha
冷汗 leng'han
冷箭 leng'jian
冷静 leng'jing
冷峻 leng'jun
冷库 leng'ku
冷酷 leng'ku
冷了 leng'le
冷冷 leng'leng
冷落 leng'luo
冷门 leng'men
冷面 leng'mian
冷漠 leng'mo
冷暖 leng'nuan
冷气 leng'qi
冷清 leng'qing
冷却 leng'que
冷热 leng're
冷水 leng'shui
冷笑 leng'xiao
冷血 leng'xue
冷眼 leng'yan
冷艳 leng'yan
冷饮 leng'yin
冷遇 leng'yu
冷月 leng'yue
冷战 leng'zhan
愣了 leng'le
愣愣 leng'leng
愣是 leng'shi
愣住 leng'zhu
厘米 li'mi
梨花 li'hua
梨树 li'shu
梨园 li'yuan
梨子 li'zi
漓江 li'jiang
狸猫 li'mao
离岸 li'an
离别 li'bie
离场 li'chang
离岛 li'dao
离得 li'de
离地 li'di
离队 li'dui
离歌 li'ge
离宫 li'gong
离合 li'he
离婚 li'hun
离家 li'jia
离开 li'kai
离了 li'le
离你 li'ni
离谱 li'pu
离奇 li'qi
离去 li'qu
离任 li'ren
离散 li'san
离骚 li'sao
离石 li'shi
离他 li'ta
离我 li'wo
离线 li'xian
离校 li'xiao
离心 li'xin
离休 li'xiu
离异 li'yi
离职 li'zhi
离子 li'zi
篱笆 li'ba
罹患 li'huan
骊山 li'shan
黎城 li'cheng
黎明 li'ming
黎平 li'ping
黎姿 li'zi
黎族 li'zu
俚语 li'yu
李艾 li'ai
李安 li'an
李敖 li'ao
李白 li'bai
李斌 li'bin
李冰 li'bing
李超 li'chao
李成 li'cheng
李德 li'de
李东 li'dong
李刚 li'gang
李广 li'guang
李国 li'guo
李海 li'hai
李红 li'hong
李华 li'hua
李辉 li'hui
李慧 li'hui
李佳 li'jia
李家 li'jia
李健 li'jian
李建 li'jian
李杰 li'jie
李靖 li'jing
李静 li'jing
李军 li'jun
李俊 li'jun
李逵 li'kui
李磊 li'lei
李丽 li'li
李莉 li'li
李陵 li'ling
李梅 li'mei
李玟 li'wen
李敏 li'min
李明 li'ming
李某 li'mou
李娜 li'na
李楠 li'nan
李念 li'nian
李宁 li'ning
李鹏 li'peng
李平 li'ping
李强 li'qiang
李氏 li'shi
李斯 li'si
李四 li'si
李涛 li'tao
李天 li'tian
李铁 li'tie
李维 li'wei
李伟 li'wei
李炜 li'wei
李文 li'wen
李湘 li'xiang
李小 li'xiao
李晓 li'xiao
李秀 li'xiu
李旭 li'xu
李阳 li'yang
李一 li'yi
李毅 li'yi
李勇 li'yong
李咏 li'yong
李渔 li'yu
李煜 li'yu
李玉 li'yu
李渊 li'yuan
李元 li'yuan
李云 li'yun
李志 li'zhi
李贽 li'zhi
李忠 li'zhong
李子 li'zi
李总 li'zong
澧水 li'shui
澧县 li'xian
理财 li'cai
理睬 li'cai
理查 li'cha
理发 li'fa
理工 li'gong
理光 li'guang
理化 li'hua
理会 li'hui
理解 li'jie
理科 li'ke
理疗 li'liao
理论 li'lun
理你 li'ni
理念 li'nian
理赔 li'pei
理清 li'qing
理事 li'shi
理顺 li'shun
理他 li'ta
理想 li'xiang
理性 li'xing
理学 li'xue
理应 li'ying
理由 li'you
理智 li'zhi
礼拜 li'bai
礼包 li'bao
礼服 li'fu
礼盒 li'he
礼记 li'ji
礼教 li'jiao
礼节 li'jie
礼金 li'jin
礼经 li'jing
礼貌 li'mao
礼炮 li'pao
礼品 li'pin
礼器 li'qi
礼泉 li'quan
礼俗 li'su
礼堂 li'tang
礼物 li'wu
礼仪 li'yi
礼义 li'yi
礼遇 li'yu
礼赞 li'zan
礼制 li'zhi
醴陵 li'ling
里昂 li'ang
里奥 li'ao
里边 li'bian
里程 li'cheng
里都 li'dou
里尔 li'er
里放 li'fang
里根 li'gen
里还 li'hai
里海 li'hai
里就 li'jiu
里看 li'kan
里克 li'ke
里路 li'lu
里面 li'mian
里皮 li'pi
里奇 li'qi
里去 li'qu
里氏 li'shi
里说 li'shuo
里斯 li'si
里头 li'tou
里外 li'wai
里屋 li'wu
里亚 li'ya
里也 li'ye
里有 li'you
鲤鱼 li'yu
丽华 li'hua
丽江 li'jiang
丽娟 li'juan
丽丽 li'li
丽娜 li'na
丽人 li'ren
丽莎 li'sha
丽水 li'shui
例行 li'xing
例会 li'hui
例假 li'jia
例句 li'ju
例如 li'ru
例题 li'ti
例外 li'wai
例证 li'zheng
例子 li'zi
傈僳 li'su
利弊 li'bi
利差 li'cha
利川 li'chuan
利兹 li'zi
利多 li'duo
利害 li'hai
利好 li'hao
利剑 li'jian
利空 li'kong
利落 li'luo
利率 li'lv
利马 li'ma
利民 li'min
利尿 li'niao
利器 li'qi
利刃 li'ren
利润 li'run
利市 li'shi
利税 li'shui
利斯 li'si
利索 li'suo
利息 li'xi
利辛 li'xin
利亚 li'ya
利益 li'yi
利用 li'yong
利于 li'yu
力宝 li'bao
力道 li'dao
力度 li'du
力帆 li'fan
力行 li'xing
力宏 li'hong
力克 li'ke
力量 li'liang
力气 li'qi
力强 li'qiang
力求 li'qiu
力士 li'shi
力拓 li'tuo
力挺 li'ting
力图 li'tu
力推 li'tui
力学 li'xue
力压 li'ya
力争 li'zheng
力主 li'zhu
力作 li'zuo
励志 li'zhi
历城 li'cheng
历程 li'cheng
历次 li'ci
历代 li'dai
历法 li'fa
历届 li'jie
历尽 li'jin
历经 li'jing
历来 li'lai
历练 li'lian
历年 li'nian
历任 li'ren
历时 li'shi
历史 li'shi
历险 li'xian
厉鬼 li'gui
厉害 li'hai
厉娜 li'na
厉声 li'sheng
栗色 li'se
栗子 li'zi
沥青 li'qing
溧水 li'shui
溧阳 li'yang
痢疾 li'ji
砾石 li'shi
砾岩 li'yan
立案 li'an
立场 li'chang
立春 li'chun
立冬 li'dong
立法 li'fa
立方 li'fang
立功 li'gong
立国 li'guo
立即 li'ji
立交 li'jiao
立刻 li'ke
立马 li'ma
立面 li'mian
立秋 li'qiu
立时 li'shi
立式 li'shi
立体 li'ti
立委 li'wei
立下 li'xia
立夏 li'xia
立像 li'xiang
立项 li'xiang
立新 li'xin
立业 li'ye
立意 li'yi
立于 li'yu
立着 li'zhe
立志 li'zhi
立柱 li'zhu
立足 li'zu
粒度 li'du
粒子 li'zi
荔波 li'bo
荔枝 li'zhi
莅临 li'lin
莉莉 li'li
隶书 li'shu
隶属 li'shu
帘子 lian'zi
廉耻 lian'chi
廉价 lian'jia
廉洁 lian'jie
廉颇 lian'po
廉政 lian'zheng
怜爱 lian'ai
怜悯 lian'min
怜惜 lian'xi
涟水 lian'shui
涟漪 lian'yi
涟源 lian'yuan
联邦 lian'bang
联保 lian'bao
联播 lian'bo
联城 lian'cheng
联创 lian'chuang
联大 lian'da
联调 lian'tiao
联动 lian'dong
联队 lian'dui
联防 lian'fang
联合 lian'he
联华 lian'hua
联欢 lian'huan
联机 lian'ji
联接 lian'jie
联结 lian'jie
联军 lian'jun
联考 lian'kao
联络 lian'luo
联袂 lian'mei
联盟 lian'meng
联名 lian'ming
联赛 lian'sai
联社 lian'she
联手 lian'shou
联通 lian'tong
联网 lian'wang
联系 lian'xi
联想 lian'xiang
联谊 lian'yi
联姻 lian'yin
联营 lian'ying
联运 lian'yun
联众 lian'zhong
莲花 lian'hua
莲蓬 lian'peng
莲子 lian'zi
连败 lian'bai
连长 lian'zhang
连城 lian'cheng
连成 lian'cheng
连串 lian'chuan
连词 lian'ci
连带 lian'dai
连到 lian'dao
连队 lian'dui
连发 lian'fa
连杆 lian'gan
连个 lian'ge
连贯 lian'guan
连环 lian'huan
连击 lian'ji
连接 lian'jie
连结 lian'jie
连累 lian'lei
连理 lian'li
连连 lian'lian
连忙 lian'mang
连绵 lian'mian
连年 lian'nian
连拍 lian'pai
连篇 lian'pian
连翘 lian'qiao
连任 lian'ren
连日 lian'ri
连上 lian'shang
连声 lian'sheng
连胜 lian'sheng
连锁 lian'suo
连体 lian'ti
连天 lian'tian
连通 lian'tong
连同 lian'tong
连我 lian'wo
连县 lian'xian
连线 lian'xian
连续 lian'xu
连夜 lian'ye
连用 lian'yong
连载 lian'zai
连战 lian'zhan
连着 lian'zhe
连珠 lian'zhu
连坐 lian'zuo
镰刀 lian'dao
敛财 lian'cai
脸部 lian'bu
脸蛋 lian'dan
脸红 lian'hong
脸颊 lian'jia
脸孔 lian'kong
脸面 lian'mian
脸庞 lian'pang
脸盆 lian'pen
脸皮 lian'pi
脸谱 lian'pu
脸色 lian'se
脸上 lian'shang
脸型 lian'xing
恋爱 lian'ai
恋歌 lian'ge
恋恋 lian'lian
恋情 lian'qing
恋人 lian'ren
恋上 lian'shang
炼成 lian'cheng
炼丹 lian'dan
炼钢 lian'gang
炼化 lian'hua
炼金 lian'jin
炼铁 lian'tie
炼油 lian'you
炼狱 lian'yu
练兵 lian'bing
练车 lian'che
练成 lian'cheng
练到 lian'dao
练得 lian'de
练功 lian'gong
练过 lian'guo
练好 lian'hao
练级 lian'ji
练就 lian'jiu
练练 lian'lian
练习 lian'xi
链表 lian'biao
链接 lian'jie
链路 lian'lu
链条 lian'tiao
链子 lian'zi
凉拌 liang'ban
凉菜 liang'cai
凉茶 liang'cha
凉粉 liang'fen
凉风 liang'feng
凉快 liang'kuai
凉了 liang'le
凉凉 liang'liang
凉皮 liang'pi
凉爽 liang'shuang
凉水 liang'shui
凉亭 liang'ting
凉席 liang'xi
凉鞋 liang'xie
凉意 liang'yi
梁河 liang'he
梁架 liang'jia
梁山 liang'shan
梁书 liang'shu
梁朝 liang'chao
梁祝 liang'zhu
粮仓 liang'cang
粮草 liang'cao
粮价 liang'jia
粮农 liang'nong
粮食 liang'shi
粮油 liang'you
良多 liang'duo
良方 liang'fang
良好 liang'hao
良机 liang'ji
良久 liang'jiu
良民 liang'min
良田 liang'tian
良心 liang'xin
良性 liang'xing
良药 liang'yao
良知 liang'zhi
良种 liang'zhong
良渚 liang'zhu
量比 liang'bi
量变 liang'bian
量表 liang'biao
量产 liang'chan
量词 liang'ci
量大 liang'da
量度 liang'du
量化 liang'hua
量能 liang'neng
量少 liang'shao
量身 liang'shen
量为 liang'wei
量刑 liang'xing
量子 liang'zi
两岸 liang'an
两把 liang'ba
两百 liang'bai
两半 liang'ban
两包 liang'bao
两杯 liang'bei
两倍 liang'bei
两本 liang'ben
两笔 liang'bi
两边 liang'bian
两遍 liang'bian
两步 liang'bu
两部 liang'bu
两侧 liang'ce
两层 liang'ceng
两场 liang'chang
两车 liang'che
两成 liang'cheng
两处 liang'chu
两次 liang'ci
两大 liang'da
两代 liang'dai
两党 liang'dang
两道 liang'dao
两地 liang'di
两点 liang'dian
两度 liang'du
两端 liang'duan
两段 liang'duan
两对 liang'dui
两队 liang'dui
两罚 liang'fa
两方 liang'fang
两房 liang'fang
两分 liang'fen
两份 liang'fen
两幅 liang'fu
两个 liang'ge
两根 liang'gen
两广 liang'guang
两国 liang'guo
两汉 liang'han
两行 liang'hang
两会 liang'hui
两极 liang'ji
两级 liang'ji
两集 liang'ji
两季 liang'ji
两家 liang'jia
两架 liang'jia
两间 liang'jian
两件 liang'jian
两脚 liang'jiao
两节 liang'jie
两届 liang'jie
两居 liang'ju
两句 liang'ju
两军 liang'jun
两颗 liang'ke
两口 liang'kou
两块 liang'kuai
两款 liang'kuan
两类 liang'lei
两粒 liang'li
两辆 liang'liang
两路 liang'lu
两轮 liang'lun
两枚 liang'mei
两门 liang'men
两米 liang'mi
两面 liang'mian
两名 liang'ming
两难 liang'nan
两年 liang'nian
两排 liang'pai
两派 liang'pai
两盘 liang'pan
两旁 liang'pang
两篇 liang'pian
两片 liang'pian
两瓶 liang'ping
两期 liang'qi
两栖 liang'qi
两起 liang'qi
两千 liang'qian
两球 liang'qiu
两圈 liang'quan
两全 liang'quan
两人 liang'ren
两日 liang'ri
两三 liang'san
两声 liang'sheng
两省 liang'sheng
两市 liang'shi
两手 liang'shou
两首 liang'shou
两双 liang'shuang
两宋 liang'song
两艘 liang'sou
两岁 liang'sui
两台 liang'tai
两套 liang'tao
两天 liang'tian
两条 liang'tiao
两头 liang'tou
两腿 liang'tui
两万 liang'wan
两委 liang'wei
两位 liang'wei
两下 liang'xia
两厢 liang'xiang
两相 liang'xiang
两项 liang'xiang
两性 liang'xing
两眼 liang'yan
两样 liang'yang
两页 liang'ye
两亿 liang'yi
两翼 liang'yi
两用 liang'yong
两元 liang'yuan
两月 liang'yue
两站 liang'zhan
两张 liang'zhang
两者 liang'zhe
两支 liang'zhi
两只 liang'zhi
两种 liang'zhong
两周 liang'zhou
两字 liang'zi
两组 liang'zu
两座 liang'zuo
俩人 lia'ren
亮出 liang'chu
亮点 liang'dian
亮度 liang'du
亮光 liang'guang
亮剑 liang'jian
亮了 liang'le
亮丽 liang'li
亮亮 liang'liang
亮起 liang'qi
亮相 liang'xiang
亮着 liang'zhe
晾干 liang'gan
晾晒 liang'shai
谅解 liang'jie
踉跄 liang'qiang
辆车 liang'che
撩人 liao'ren
嘹亮 liao'liang
寥寥 liao'liao
疗程 liao'cheng
疗法 liao'fa
疗伤 liao'shang
疗效 liao'xiao
疗养 liao'yang
缭绕 liao'rao
聊吧 liao'ba
聊城 liao'cheng
聊到 liao'dao
聊得 liao'de
聊过 liao'guo
聊聊 liao'liao
聊起 liao'qi
聊天 liao'tian
聊斋 liao'zhai
聊着 liao'zhe
辽东 liao'dong
辽河 liao'he
辽阔 liao'kuo
辽宁 liao'ning
辽史 liao'shi
辽阳 liao'yang
辽源 liao'yuan
辽足 liao'zu
料到 liao'dao
料酒 liao'jiu
料理 liao'li
料想 liao'xiang
料子 liao'zi
咧嘴 lie'zui
列表 lie'biao
列车 lie'che
列出 lie'chu
列传 lie'zhuan
列岛 lie'dao
列队 lie'dui
列国 lie'guo
列举 lie'ju
列明 lie'ming
列宁 lie'ning
列强 lie'qiang
列入 lie'ru
列为 lie'wei
列席 lie'xi
列支 lie'zhi
列子 lie'zi
劣迹 lie'ji
劣势 lie'shi
劣质 lie'zhi
烈火 lie'huo
烈日 lie'ri
烈士 lie'shi
烈性 lie'xing
烈焰 lie'yan
猎豹 lie'bao
猎狗 lie'gou
猎奇 lie'qi
猎枪 lie'qiang
猎犬 lie'quan
猎人 lie'ren
猎杀 lie'sha
猎手 lie'shou
猎头 lie'tou
猎物 lie'wu
猎鹰 lie'ying
裂变 lie'bian
裂缝 lie'feng
裂谷 lie'gu
裂痕 lie'hen
裂化 lie'hua
裂解 lie'jie
裂开 lie'kai
裂片 lie'pian
裂纹 lie'wen
裂隙 lie'xi
鬣狗 lie'gou
临安 lin'an
临别 lin'bie
临沧 lin'cang
临场 lin'chang
临川 lin'chuan
临床 lin'chuang
临汾 lin'fen
临风 lin'feng
临港 lin'gang
临高 lin'gao
临桂 lin'gui
临海 lin'hai
临行 lin'xing
临河 lin'he
临江 lin'jiang
临街 lin'jie
临界 lin'jie
临近 lin'jin
临澧 lin'li
临门 lin'men
临摹 lin'mo
临清 lin'qing
临泉 lin'quan
临时 lin'shi
临睡 lin'shui
临死 lin'si
临洮 lin'tao
临潼 lin'tong
临武 lin'wu
临夏 lin'xia
临县 lin'xian
临湘 lin'xiang
临刑 lin'xing
临沂 lin'yi
临漳 lin'zhang
临朝 lin'chao
临终 lin'zhong
临走 lin'zou
林堡 lin'bao
林彪 lin'biao
林场 lin'chang
林冲 lin'chong
林村 lin'cun
林丹 lin'dan
林地 lin'di
林峰 lin'feng
林海 lin'hai
林家 lin'jia
林间 lin'jian
林卡 lin'ka
林肯 lin'ken
林口 lin'kou
林立 lin'li
林木 lin'mu
林鹏 lin'peng
林奇 lin'qi
林区 lin'qu
林森 lin'sen
林纾 lin'shu
林夕 lin'xi
林县 lin'xian
林学 lin'xue
林业 lin'ye
林中 lin'zhong
林子 lin'zi
林总 lin'zong
淋巴 lin'ba
淋病 lin'bing
淋漓 lin'li
淋湿 lin'shi
淋雨 lin'yu
淋浴 lin'yu
琳琅 lin'lang
琳琳 lin'lin
琳娜 lin'na
磷酸 lin'suan
遴选 lin'xuan
邻国 lin'guo
邻家 lin'jia
邻接 lin'jie
邻近 lin'jin
邻居 lin'ju
邻里 lin'li
邻水 lin'shui
鳞片 lin'pian
凛冽 lin'lie
吝啬 lin'se
拎着 lin'zhe
伶俐 ling'li
凌晨 ling'chen
凌驾 ling'jia
凌空 ling'kong
凌厉 ling'li
凌乱 ling'luan
凌辱 ling'ru
凌云 ling'yun
凌志 ling'zhi
囹圄 ling'yu
岭南 ling'nan
灵宝 ling'bao
灵璧 ling'bi
灵动 ling'dong
灵儿 ling'er
灵感 ling'gan
灵光 ling'guang
灵魂 ling'hun
灵活 ling'huo
灵柩 ling'jiu
灵力 ling'li
灵猫 ling'mao
灵敏 ling'min
灵气 ling'qi
灵巧 ling'qiao
灵丘 ling'qiu
灵山 ling'shan
灵石 ling'shi
灵台 ling'tai
灵堂 ling'tang
灵通 ling'tong
灵位 ling'wei
灵武 ling'wu
灵犀 ling'xi
灵性 ling'xing
灵验 ling'yan
灵异 ling'yi
灵芝 ling'zhi
玲玲 ling'ling
玲珑 ling'long
羚羊 ling'yang
聆听 ling'ting
菱角 ling'jiao
菱形 ling'xing
酃县 ling'xian
铃铛 ling'dang
铃木 ling'mu
铃声 ling'sheng
铃音 ling'yin
陵墓 ling'mu
陵县 ling'xian
陵园 ling'yuan
零点 ling'dian
零度 ling'du
零件 ling'jian
零落 ling'luo
零钱 ling'qian
零散 ling'san
零时 ling'shi
零食 ling'shi
零售 ling'shou
零碎 ling'sui
零头 ling'tou
零下 ling'xia
零星 ling'xing
领班 ling'ban
领带 ling'dai
领导 ling'dao
领到 ling'dao
领地 ling'di
领队 ling'dui
领海 ling'hai
领航 ling'hang
领会 ling'hui
领奖 ling'jiang
领教 ling'jiao
领军 ling'jun
领空 ling'kong
领口 ling'kou
领略 ling'lve
领跑 ling'pao
领情 ling'qing
领取 ling'qu
领事 ling'shi
领受 ling'shou
领头 ling'tou
领土 ling'tu
领悟 ling'wu
领先 ling'xian
领衔 ling'xian
领袖 ling'xiu
领养 ling'yang
领用 ling'yong
领域 ling'yu
领驭 ling'yu
领着 ling'zhe
领证 ling'zheng
领主 ling'zhu
领子 ling'zi
令狐 ling'hu
令你 ling'ni
令牌 ling'pai
令其 ling'qi
令人 ling'ren
令他 ling'ta
令我 ling'wo
另存 ling'cun
另行 ling'xing
另加 ling'jia
另据 ling'ju
另类 ling'lei
另外 ling'wai
另一 ling'yi
另有 ling'you
溜冰 liu'bing
溜达 liu'da
溜溜 liu'liu
溜走 liu'zou
刘邦 liu'bang
刘备 liu'bei
刘表 liu'biao
刘斌 liu'bin
刘波 liu'bo
刘禅 liu'chan
刘德 liu'de
刘芳 liu'fang
刘刚 liu'gang
刘海 liu'hai
刘欢 liu'huan
刘佳 liu'jia
刘家 liu'jia
刘建 liu'jian
刘军 liu'jun
刘丽 liu'li
刘力 liu'li
刘明 liu'ming
刘某 liu'mou
刘鹏 liu'peng
刘涛 liu'tao
刘伟 liu'wei
刘文 liu'wen
刘熙 liu'xi
刘翔 liu'xiang
刘晓 liu'xiao
刘星 liu'xing
刘洋 liu'yang
刘烨 liu'ye
刘宇 liu'yu
刘玉 liu'yu
刘渊 liu'yuan
刘芸 liu'yun
刘著 liu'zhu
刘总 liu'zong
榴莲 liu'lian
流弊 liu'bi
流变 liu'bian
流产 liu'chan
流畅 liu'chang
流程 liu'cheng
流出 liu'chu
流传 liu'chuan
流窜 liu'cuan
流到 liu'dao
流动 liu'dong
流芳 liu'fang
流放 liu'fang
流感 liu'gan
流光 liu'guang
流过 liu'guo
流汗 liu'han
流行 liu'xing
流经 liu'jing
流寇 liu'kou
流浪 liu'lang
流了 liu'le
流泪 liu'lei
流离 liu'li
流利 liu'li
流连 liu'lian
流量 liu'liang
流露 liu'lu
流落 liu'luo
流氓 liu'mang
流年 liu'nian
流派 liu'pai
流入 liu'ru
流沙 liu'sha
流失 liu'shi
流逝 liu'shi
流水 liu'shui
流苏 liu'su
流速 liu'su
流淌 liu'tang
流体 liu'ti
流通 liu'tong
流亡 liu'wang
流下 liu'xia
流线 liu'xian
流向 liu'xiang
流星 liu'xing
流血 liu'xue
流言 liu'yan
流于 liu'yu
流域 liu'yu
流云 liu'yun
流着 liu'zhe
流转 liu'zhuan
浏览 liu'lan
浏阳 liu'yang
琉璃 liu'li
琉球 liu'qiu
留别 liu'bie
留成 liu'cheng
留出 liu'chu
留存 liu'cun
留待 liu'dai
留到 liu'dao
留得 liu'de
留点 liu'dian
留个 liu'ge
留给 liu'gei
留级 liu'ji
留连 liu'lian
留恋 liu'lian
留美 liu'mei
留名 liu'ming
留念 liu'nian
留情 liu'qing
留人 liu'ren
留神 liu'shen
留守 liu'shou
留下 liu'xia
留校 liu'xiao
留心 liu'xin
留学 liu'xue
留言 liu'yan
留洋 liu'yang
留意 liu'yi
留影 liu'ying
留有 liu'you
留在 liu'zai
留着 liu'zhe
留住 liu'zhu
硫化 liu'hua
硫磺 liu'huang
硫酸 liu'suan
遛狗 liu'gou
镏金 liu'jin
柳城 liu'cheng
柳河 liu'he
柳江 liu'jiang
柳林 liu'lin
柳青 liu'qing
柳树 liu'shu
柳絮 liu'xu
柳岩 liu'yan
柳永 liu'yong
柳州 liu'zhou
六安 liu'an
六百 liu'bai
六成 liu'cheng
六次 liu'ci
六大 liu'da
六道 liu'dao
六点 liu'dian
六个 liu'ge
六国 liu'guo
六号 liu'hao
六合 liu'he
六级 liu'ji
六经 liu'jing
六楼 liu'lou
六名 liu'ming
六年 liu'nian
六七 liu'qi
六千 liu'qian
六亲 liu'qin
六人 liu'ren
六日 liu'ri
六十 liu'shi
六书 liu'shu
六四 liu'si
六岁 liu'sui
六天 liu'tian
六条 liu'tiao
六万 liu'wan
六位 liu'wei
六项 liu'xiang
六一 liu'yi
六艺 liu'yi
六月 liu'yue
六朝 liu'chao
六种 liu'zhong
笼统 long'tong
笼罩 long'zhao
笼子 long'zi
隆德 long'de
隆冬 long'dong
隆化 long'hua
隆回 long'hui
隆隆 long'long
隆起 long'qi
隆胸 long'xiong
隆重 long'zhong
隆子 long'zi
龙城 long'cheng
龙川 long'chuan
龙船 long'chuan
龙飞 long'fei
龙凤 long'feng
龙岗 long'gang
龙哥 long'ge
龙宫 long'gong
龙骨 long'gu
龙海 long'hai
龙湖 long'hu
龙虎 long'hu
龙华 long'hua
龙江 long'jiang
龙井 long'jing
龙卡 long'ka
龙口 long'kou
龙里 long'li
龙陵 long'ling
龙龙 long'long
龙马 long'ma
龙猫 long'mao
龙门 long'men
龙年 long'nian
龙女 long'nv
龙泉 long'quan
龙山 long'shan
龙潭 long'tan
龙腾 long'teng
龙头 long'tou
龙王 long'wang
龙文 long'wen
龙虾 long'xia
龙芯 long'xin
龙岩 long'yan
龙眼 long'yan
龙阳 long'yang
龙游 long'you
龙州 long'zhou
龙舟 long'zhou
龙珠 long'zhu
龙族 long'zu
垄断 long'duan
陇川 long'chuan
陇西 long'xi
陇县 long'xian
搂在 lou'zai
搂着 lou'zhe
搂住 lou'zhu
娄底 lou'di
楼板 lou'ban
楼层 lou'ceng
楼船 lou'chuan
楼道 lou'dao
楼顶 lou'ding
楼房 lou'fang
楼价 lou'jia
楼兰 lou'lan
楼里 lou'li
楼面 lou'mian
楼盘 lou'pan
楼上 lou'shang
楼市 lou'shi
楼台 lou'tai
楼梯 lou'ti
楼下 lou'xia
楼宇 lou'yu
楼主 lou'zhu
漏电 lou'dian
漏掉 lou'diao
漏洞 lou'dong
漏斗 lou'dou
漏水 lou'shui
漏油 lou'you
镂空 lou'kong
陋习 lou'xi
露出 lou'chu:26.8565% lu'chu:73.1435%
露点 lu'dian
露骨 lu'gu
露脸 lou'lian
露露 lu'lu
露面 lou'mian:59.3592% lu'mian:40.6408%
露茜 lu'xi
露水 lu'shui
露宿 lu'su
露台 lu'tai
露天 lu'tian
露西 lu'xi
露馅 lou'xian
露营 lu'ying
露珠 lu'zhu
卢比 lu'bi
卢布 lu'bu
卢卡 lu'ka
卢氏 lu'shi
卢梭 lu'suo
庐江 lu'jiang
庐山 lu'shan
泸水 lu'shui
泸溪 lu'xi
泸西 lu'xi
泸州 lu'zhou
炉边 lu'bian
炉火 lu'huo
炉子 lu'zi
芦荻 lu'di
芦荟 lu'hui
芦笋 lu'sun
芦苇 lu'wei
颅内 lu'nei
鲈鱼 lu'yu
鸬鹚 lu'ci
卤水 lu'shui
卤素 lu'su
鲁班 lu'ban
鲁宾 lu'bin
鲁甸 lu'dian
鲁国 lu'guo
鲁莽 lu'mang
鲁能 lu'neng
鲁尼 lu'ni
鲁山 lu'shan
鲁迅 lu'xun
鲁豫 lu'yu
录取 lu'qu
录入 lu'ru
录像 lu'xiang
录象 lu'xiang
录音 lu'yin
录影 lu'ying
录用 lu'yong
录制 lu'zhi
潞城 lu'cheng
璐璐 lu'lu
禄丰 lu'feng
路边 lu'bian
路标 lu'biao
路程 lu'cheng
路德 lu'de
路灯 lu'deng
路段 lu'duan
路费 lu'fei
路过 lu'guo
路虎 lu'hu
路基 lu'ji
路加 lu'jia
路径 lu'jing
路考 lu'kao
路口 lu'kou
路况 lu'kuang
路面 lu'mian
路牌 lu'pai
路旁 lu'pang
路桥 lu'qiao
路人 lu'ren
路上 lu'shang
路透 lu'tou
路途 lu'tu
路网 lu'wang
路线 lu'xian
路演 lu'yan
路易 lu'yi
路由 lu'you
路子 lu'zi
陆川 lu'chuan
陆地 lu'di
陆丰 lu'feng
陆军 lu'jun
陆路 lu'lu
陆上 lu'shang
陆生 lu'sheng
陆涛 lu'tao
陆续 lu'xu
陆毅 lu'yi
陆游 lu'you
滦河 luan'he
卵巢 luan'chao
卵泡 luan'pao
卵形 luan'xing
卵子 luan'zi
乱打 luan'da
乱动 luan'dong
乱发 luan'fa
乱飞 luan'fei
乱搞 luan'gao
乱花 luan'hua
乱讲 luan'jiang
乱叫 luan'jiao
乱来 luan'lai
乱了 luan'le
乱乱 luan'luan
乱伦 luan'lun
乱码 luan'ma
乱跑 luan'pao
乱扔 luan'reng
乱世 luan'shi
乱说 luan'shuo
乱弹 luan'tan
乱套 luan'tao
乱舞 luan'wu
乱想 luan'xiang
乱象 luan'xiang
乱写 luan'xie
乱用 luan'yong
掠夺 lve'duo
掠过 lve'guo
略带 lve'dai
略低 lve'di
略微 lve'wei
略显 lve'xian
略阳 lve'yang
略有 lve'you
伦巴 lun'ba
伦敦 lun'dun
伦理 lun'li
伦琴 lun'qin
沦落 lun'luo
沦丧 lun'sang
沦为 lun'wei
沦陷 lun'xian
轮船 lun'chuan
轮到 lun'dao
轮渡 lun'du
轮番 lun'fan
轮毂 lun'gu
轮滑 lun'hua
轮换 lun'huan
轮回 lun'hui
轮奸 lun'jian
轮廓 lun'kuo
轮流 lun'liu
轮盘 lun'pan
轮胎 lun'tai
轮台 lun'tai
轮椅 lun'yi
轮子 lun'zi
论点 lun'dian
论调 lun'diao
论断 lun'duan
论及 lun'ji
论据 lun'ju
论述 lun'shu
论坛 lun'tan
论谈 lun'tan
论题 lun'ti
论文 lun'wen
论语 lun'yu
论战 lun'zhan
论者 lun'zhe
论争 lun'zheng
论证 lun'zheng
箩筐 luo'kuang
罗本 luo'ben
罗宾 luo'bin
罗布 luo'bu
罗刹 luo'cha
罗裳 luo'shang
罗城 luo'cheng
罗丹 luo'dan
罗甸 luo'dian
罗夫 luo'fu
罗孚 luo'fu
罗格 luo'ge
罗锅 luo'guo
罗汉 luo'han
罗湖 luo'hu
罗技 luo'ji
罗杰 luo'jie
罗拉 luo'la
罗兰 luo'lan
罗勒 luo'le
罗列 luo'lie
罗马 luo'ma
罗纳 luo'na
罗尼 luo'ni
罗盘 luo'pan
罗山 luo'shan
罗氏 luo'shi
罗斯 luo'si
罗素 luo'su
罗嗦 luo'suo
罗索 luo'suo
罗田 luo'tian
罗网 luo'wang
罗文 luo'wen
罗西 luo'xi
罗衣 luo'yi
萝北 luo'bei
萝卜 luo'bo
萝莉 luo'li
螺钉 luo'ding
螺母 luo'mu
螺栓 luo'shuan
螺丝 luo'si
螺纹 luo'wen
螺旋 luo'xuan
逻辑 luo'ji
锣鼓 luo'gu
骡子 luo'zi
裸奔 luo'ben
裸购 luo'gou
裸婚 luo'hun
裸聊 luo'liao
裸露 luo'lu
裸女 luo'nv
裸骑 luo'qi
裸睡 luo'shui
裸体 luo'ti
裸照 luo'zhao
洛川 luo'chuan
洛德 luo'de
洛夫 luo'fu
洛基 luo'ji
洛克 luo'ke
洛林 luo'lin
洛美 luo'mei
洛南 luo'nan
洛宁 luo'ning
洛奇 luo'qi
洛桑 luo'sang
洛阳 luo'yang
洛扎 luo'zha
落败 luo'bai
落榜 luo'bang
落笔 luo'bi
落差 luo'cha
落成 luo'cheng
落得 luo'de
落地 luo'di
落点 luo'dian
落汗 lao'han
落后 luo'hou
落户 luo'hu
落花 luo'hua
落脚 luo'jiao
落空 luo'kong
落款 luo'kuan
落了 luo'le
落泪 luo'lei
落落 luo'luo
落马 luo'ma
落寞 luo'mo
落幕 luo'mu
落魄 luo'po
落去 luo'qu
落日 luo'ri
落入 luo'ru
落实 luo'shi
落水 luo'shui
落网 luo'wang
落伍 luo'wu
落下 la'xia:48.1938% luo'xia:51.8062%
落选 luo'xuan
落叶 luo'ye
落于 luo'yu
落雨 luo'yu
落在 luo'zai
骆驼 luo'tuo
驴友 lv'you
驴子 lv'zi
吕布 lv'bu
屡次 lv'ci
屡屡 lv'lv
履带 lv'dai
履行 lv'xing
履历 lv'li
履约 lv'yue
旅程 lv'cheng
旅店 lv'dian
旅费 lv'fei
旅馆 lv'guan
旅行 lv'xing
旅居 lv'ju
旅客 lv'ke
旅社 lv'she
旅舍 lv'she
旅顺 lv'shun
旅途 lv'tu
旅游 lv'you
铝箔 lv'bo
铝土 lv'tu
铝业 lv'ye
律法 lv'fa
律师 lv'shi
律诗 lv'shi
氯化 lv'hua
滤波 lv'bo
滤镜 lv'jing
滤器 lv'qi
滤芯 lv'xin
率达 shuai'da
率低 lv'di
率队 shuai'dui
率高 lv'gao
率领 shuai'ling
率为 lv'wei
率先 shuai'xian
率性 shuai'xing
率真 shuai'zhen
率直 shuai'zhi
绿坝 lv'ba
绿草 lv'cao
绿茶 lv'cha
绿城 lv'cheng
绿春 lv'chun
绿灯 lv'deng
绿地 lv'di
绿豆 lv'dou
绿光 lv'guang
绿化 lv'hua
绿卡 lv'ka
绿林 lv'lin
绿区 lv'qu
绿色 lv'se
绿树 lv'shu
绿水 lv'shui
绿野 lv'ye
绿叶 lv'ye
绿意 lv'yi
绿茵 lv'yin
绿营 lv'ying
绿洲 lv'zhou
绿装 lv'zhuang
妈妈 ma'ma
妈咪 ma'mi
妈呀 ma'ya
妈祖 ma'zu
嬷嬷 mo'mo
蚂蚁 ma'yi
蚂蚱 ma'zha
麻痹 ma'bi
麻布 ma'bu
麻城 ma'cheng
麻袋 ma'dai
麻烦 ma'fan
麻风 ma'feng
麻瓜 ma'gua
麻花 ma'hua
麻黄 ma'huang
麻将 ma'jiang
麻江 ma'jiang
麻辣 ma'la
麻利 ma'li
麻麻 ma'ma
麻木 ma'mu
麻雀 ma'que
麻阳 ma'yang
麻药 ma'yao
麻衣 ma'yi
麻油 ma'you
麻疹 ma'zhen
麻子 ma'zi
麻醉 ma'zui
玛丽 ma'li
玛瑙 ma'nao
玛尼 ma'ni
玛雅 ma'ya
码率 ma'lv
码头 ma'tou
码字 ma'zi
马背 ma'bei
马步 ma'bu
马场 ma'chang
马畅 ma'chang
马超 ma'chao
马车 ma'che
马刺 ma'ci
马达 ma'da
马丁 ma'ding
马儿 ma'er
马尔 ma'er
马夫 ma'fu
马钢 ma'gang
马关 ma'guan
马赫 ma'he
马虎 ma'hu
马季 ma'ji
马甲 ma'jia
马厩 ma'jiu
马凯 ma'kai
马科 ma'ke
马可 ma'ke
马克 ma'ke
马拉 ma'la
马来 ma'lai
马兰 ma'lan
马里 ma'li
马力 ma'li
马列 ma'lie
马琳 ma'lin
马龙 ma'long
马路 ma'lu
马鹿 ma'lu
马匹 ma'pi
马屁 ma'pi
马荣 ma'rong
马萨 ma'sa
马赛 ma'sai
马山 ma'shan
马上 ma'shang
马术 ma'shu
马斯 ma'si
马太 ma'tai
马特 ma'te
马蹄 ma'ti
马桶 ma'tong
马头 ma'tou
马尾 ma'wei
马雅 ma'ya
马云 ma'yun
马子 ma'zi
马祖 ma'zu
骂道 ma'dao
骂得 ma'de
骂街 ma'jie
骂骂 ma'ma
骂娘 ma'niang
骂人 ma'ren
骂声 ma'sheng
骂死 ma'si
骂我 ma'wo
埋藏 mai'cang
埋单 mai'dan
埋伏 mai'fu
埋没 mai'mo
埋头 mai'tou
埋下 mai'xia
埋怨 mai'yuan:15.4007% man'yuan:84.5993%
埋在 mai'zai
埋葬 mai'zang
买菜 mai'cai
买车 mai'che
买单 mai'dan
买到 mai'dao
买得 mai'de
买的 mai'de
买点 mai'dian
买断 mai'duan
买方 mai'fang
买房 mai'fang
买个 mai'ge
买过 mai'guo
买好 mai'hao
买回 mai'hui
买家 mai'jia
买进 mai'jin
买来 mai'lai
买了 mai'le
买辆 mai'liang
买卖 mai'mai
买盘 mai'pan
买票 mai'piao
买入 mai'ru
买书 mai'shu
买下 mai'xia
买些 mai'xie
买药 mai'yao
买一 mai'yi
买张 mai'zhang
买主 mai'zhu
卖菜 mai'cai
卖场 mai'chang
卖车 mai'che
卖出 mai'chu
卖单 mai'dan
卖到 mai'dao
卖得 mai'de
卖的 mai'de
卖点 mai'dian
卖掉 mai'diao
卖方 mai'fang
卖房 mai'fang
卖给 mai'gei
卖国 mai'guo
卖过 mai'guo
卖家 mai'jia
卖力 mai'li
卖萌 mai'meng
卖命 mai'ming
卖弄 mai'nong
卖盘 mai'pan
卖票 mai'piao
卖钱 mai'qian
卖身 mai'shen
卖完 mai'wan
卖血 mai'xue
卖艺 mai'yi
卖淫 mai'yin
卖座 mai'zuo
脉搏 mai'bo
脉冲 mai'chong
脉动 mai'dong
脉络 mai'luo
脉象 mai'xiang
迈步 mai'bu
迈出 mai'chu
迈进 mai'jin
迈克 mai'ke
迈入 mai'ru
迈上 mai'shang
迈向 mai'xiang
迈着 mai'zhe
麦迪 mai'di
麦蒂 mai'di
麦兜 mai'dou
麦加 mai'jia
麦克 mai'ke
麦片 mai'pian
麦田 mai'tian
麦芽 mai'ya
麦子 mai'zi
瞒着 man'zhe
蛮大 man'da
蛮好 man'hao
蛮横 man'heng
蛮荒 man'huang
蛮快 man'kuai
谩骂 man'ma
馒头 man'tou
鳗鱼 man'yu
满仓 man'cang
满城 man'cheng
满地 man'di
满分 man'fen
满腹 man'fu
满贯 man'guan
满汉 man'han
满怀 man'huai
满级 man'ji
满街 man'jie
满口 man'kou
满脸 man'lian
满满 man'man
满面 man'mian
满目 man'mu
满腔 man'qiang
满清 man'qing
满山 man'shan
满身 man'shen
满是 man'shi
满堂 man'tang
满天 man'tian
满头 man'tou
满屋 man'wu
满心 man'xin
满眼 man'yan
满意 man'yi
满语 man'yu
满月 man'yue
满载 man'zai
满洲 man'zhou
满族 man'zu
满足 man'zu
满嘴 man'zui
满座 man'zuo
慢点 man'dian
慢慢 man'man
慢跑 man'pao
慢速 man'su
慢性 man'xing
慢走 man'zou
曼城 man'cheng
曼谷 man'gu
曼联 man'lian
曼妙 man'miao
漫步 man'bu
漫长 man'chang
漫画 man'hua
漫骂 man'ma
漫漫 man'man
漫谈 man'tan
漫天 man'tian
漫游 man'you
蔓草 man'cao
蔓延 man'yan
忙到 mang'dao
忙得 mang'de
忙活 mang'huo
忙碌 mang'lu
忙于 mang'yu
忙着 mang'zhe
盲从 mang'cong
盲点 mang'dian
盲目 mang'mu
盲区 mang'qu
盲人 mang'ren
芒果 mang'guo
芒种 mang'zhong
茫茫 mang'mang
茫然 mang'ran
蟒蛇 mang'she
猫儿 mao'er
猫狗 mao'gou
猫科 mao'ke
猫粮 mao'liang
猫猫 mao'mao
猫咪 mao'mi
猫腻 mao'ni
猫扑 mao'pu
猫王 mao'wang
猫眼 mao'yan
毛笔 mao'bi
毛病 mao'bing
毛虫 mao'chong
毛豆 mao'dou
毛发 mao'fa
毛巾 mao'jin
毛孔 mao'kong
毛利 mao'li
毛料 mao'liao
毛驴 mao'lv
毛毛 mao'mao
毛囊 mao'nang
毛坯 mao'pi
毛皮 mao'pi
毛片 mao'pian
毛钱 mao'qian
毛绒 mao'rong
毛毯 mao'tan
毛细 mao'xi
毛线 mao'xian
毛衣 mao'yi
牦牛 mao'niu
矛盾 mao'dun
矛头 mao'tou
茅盾 mao'dun
茅台 mao'tai
茅屋 mao'wu
冒充 mao'chong
冒出 mao'chu
冒犯 mao'fan
冒汗 mao'han
冒了 mao'le
冒昧 mao'mei
冒牌 mao'pai
冒泡 mao'pao
冒失 mao'shi
冒死 mao'si
冒险 mao'xian
冒烟 mao'yan
冒用 mao'yong
冒雨 mao'yu
冒着 mao'zhe
帽子 mao'zi
茂才 mao'cai
茂盛 mao'sheng
茂密 mao'mi
茂名 mao'ming
貌美 mao'mei
貌似 mao'si
贸然 mao'ran
贸易 mao'yi
么么 me'me
么样 me'yang
媒介 mei'jie
媒婆 mei'po
媒人 mei'ren
媒体 mei'ti
枚乘 mei'cheng
枚举 mei'ju
梅毒 mei'du
梅尔 mei'er
梅花 mei'hua
梅林 mei'lin
梅洛 mei'luo
梅派 mei'pai
梅斯 mei'si
梅婷 mei'ting
梅西 mei'xi
梅县 mei'xian
梅雨 mei'yu
梅州 mei'zhou
梅子 mei'zi
没把 mei'ba
没被 mei'bei
没变 mei'bian
没病 mei'bing
没吃 mei'chi
没出 mei'chu
没穿 mei'chuan
没错 mei'cuo
没打 mei'da
没带 mei'dai
没到 mei'dao
没得 mei'de
没底 mei'di
没点 mei'dian
没电 mei'dian
没动 mei'dong
没法 mei'fa
没干 mei'gan
没敢 mei'gan
没给 mei'gei
没关 mei'guan
没过 mei'guo
没好 mei'hao
没话 mei'hua
没回 mei'hui
没见 mei'jian
没交 mei'jiao
没接 mei'jie
没进 mei'jin
没劲 mei'jin
没救 mei'jiu
没看 mei'kan
没空 mei'kong
没来 mei'lai
没了 mei'le
没脸 mei'lian
没落 mo'luo
没买 mei'mai
没拿 mei'na
没能 mei'neng
没谱 mei'pu
没钱 mei'qian
没去 mei'qu
没人 mei'ren
没啥 mei'sha
没上 mei'shang
没少 mei'shao
没事 mei'shi
没收 mo'shou
没睡 mei'shui
没说 mei'shuo
没死 mei'si
没听 mei'ting
没完 mei'wan
没玩 mei'wan
没戏 mei'xi
没想 mei'xiang
没学 mei'xue
没用 mei'yong
没有 mei'you
没再 mei'zai
没在 mei'zai
没招 mei'zhao
没辙 mei'zhe
没准 mei'zhun
没做 mei'zuo
湄潭 mei'tan
煤层 mei'ceng
[truncated: 578,620 more chars]
