# Supplementary material for: A study on the classification of stylistic and formal features in English based on corpus data testing
Source: PeerJ Comput Sci. 2023 Apr 25;9:e1297. doi: 10.7717/peerj-cs.1297 (PMC10280581; doi:10.7717/peerj-cs.1297)
Supplement: Supplemental Information 1 — The relevant codes for this manuscript are available in this zip file. [file peerj-cs-09-1297-s001.zip › Code/data/stopword.utf8]

# postfix 
的 1
上 1
中 1
啊 1
了 1
么 1
着 1

# prefix
最 0
不 0
很 0
一 0
每 0
的 0
