# Supplementary material for: A study on the classification of stylistic and formal features in English based on corpus data testing
Source: PeerJ Comput Sci. 2023 Apr 25;9:e1297. doi: 10.7717/peerj-cs.1297 (PMC10280581; doi:10.7717/peerj-cs.1297)
Supplement: Supplemental Information 1 — The relevant codes for this manuscript are available in this zip file. [file peerj-cs-09-1297-s001.zip › Code/lexicon/bh.txt]

〇	0
㑇	3235511
㑳	323552335523
㒸	431353334
㗂	251234325111
㗎	251532511234
㝵	25111124
㥁	132522154544
㨗	121215112134
㬎	25115545544444
㵪	441431121413534
㶸	4334535353
㺵	11213534
䯝	255452511131212511
䜣	453312
㧑	1214354
䌽	55134431234
䲠	35251211111342511
蘭	12223232323232323232323
盧	2153232323232323
不	1327
兀	135
一	1
丨	2
亅	2
丿	3
丶	4
乀	4
乁	4
乙	5
乚	5
乛	5
二	11
丁	12
丅	12
十	12
丆	13
厂	13
丂	15
七	15
匚	15
匸	15
丄	21
刂	22
卜	24
冂	25
亻	32
乂	34
人	34
入	34
八	34
九	35
儿	35
几	35
勹	35
匕	35
亠	41
冫	41
丷	43
冖	45
讠	45
刁	51
丩	52
了	52
凵	52
卩	52
阝	52
乃	53
刀	53
力	53
乄	54
厶	54
又	54
廴	54
乜	55
巜	55
三	111
亍	112
于	112
干	112
亏	115
亐	115
土	121
士	121
工	121
扌	121
卄	122
艹	122
才	123
下	124
寸	124
丌	132
廾	132
丈	134
大	134
兀	135
尢	135
与	151
万	153
夨	154
弋	154
上	211
小	234
凣	235
口	251
囗	251
山	252
巾	252
千	312
乇	315
乞	315
川	322
亿	325
彳	332
彡	333
凢	335
亼	341
个	342
乊	343
亽	344
亾	345
兦	345
亇	352
犭	353
丸	354
久	354
么	354
凡	354
勺	354
及	354
夂	354
夊	354
夕	354
饣	355
丬	412
广	413
亡	415
门	425
丫	432
义	434
氵	441
忄	442
宀	445
之	454
辶	454
彐	511
卂	512
尸	513
己	515
已	515
巳	515
弓	515
卫	521
子	521
孑	521
孒	521
屮	522
卪	524
孓	524
也	525
女	531
乆	534
刃	534
刄	534
飞	534
劜	535
习	541
叉	544
彑	551
纟	551
马	551
乡	553
幺	554
巛	555
亖	1111
丰	1112
王	1121
亓	1132
井	1132
开	1132
天	1134
夫	1134
元	1135
无	1135
韦	1152
专	1154
云	1154
弌	1154
耂	1213
圡	1214
丐	1215
圠	1215
扎	1215
廿	1221
艺	1225
木	1234
朩	1234
乤	1245
五	1251
巿	1252
帀	1252
邒	1252
支	1254
丏	1255
厅	1312
卅	1322
不	1324
冇	1325
仄	1334
太	1344
犬	1344
区	1345
历	1353
厷	1354
友	1354
尤	1354
歹	1354
匹	1355
厄	1355
辷	1454
车	1512
戸	1513
巨	1515
牙	1523
屯	1525
戈	1534
兂	1535
旡	1535
比	1535
互	1551
切	1553
瓦	1554
卝	2121
止	2121
攴	2154
少	2343
尐	2344
冃	2511
冄	2511
日	2511
曰	2511
中	2512
円	2521
乢	2525
內	2534
内	2534
冈	2534
水	2534
罓	2534
贝	2534
见	2535
禸	2554
午	3112
手	3112
牛	3112
毛	3115
气	3115
壬	3121
牜	3121
升	3132
夭	3134
攵	3134
长	3154
仁	3211
什	3212
仃	3212
片	3215
仆	3224
仈	3234
仇	3235
仉	3235
化	3235
屲	3252
币	3252
仂	3253
仍	3253
仅	3254
仏	3254
斤	3312
爪	3324
丯	3332
戶	3351
反	3354
仐	3412
兮	3415
刈	3422
介	3432
仌	3434
从	3434
父	3434
爻	3434
乥	3435
仑	3435
尣	3435
爫	3443
仒	3444
今	3445
凶	3452
分	3453
乏	3454
公	3454
仓	3455
勻	3511
月	3511
卆	3512
厃	3513
氏	3515
勿	3533
勽	3534
匁	3534
欠	3534
风	3534
勼	3535
匂	3535
丹	3541
匀	3541
乌	3551
卬	3552
凤	3554
勾	3554
厹	3554
殳	3554
卞	4124
亣	4132
六	4134
文	4134
亢	4135
方	4153
闩	4251
火	4334
兯	4352
为	4354
斗	4412
忆	4425
灬	4444
计	4512
订	4512
户	4513
礻	4524
讣	4524
认	4534
冗	4535
冘	4535
讥	4535
心	4544
丮	5112
肀	5112
尹	5113
卐	5121
夬	5134
尺	5134
弖	5151
弔	5152
引	5152
丑	5211
卍	5212
爿	5213
孔	5215
巴	5215
队	5234
阞	5253
収	5254
丒	5341
刅	5344
办	5344
夃	5354
以	5434
允	5435
予	5452
邓	5452
劝	5453
厸	5454
双	5454
毌	5521
书	5524
毋	5531
乣	5545
幻	5545
弍	11154
玉	11214
玊	11214
匞	11215
玌	11215
刊	11222
未	11234
末	11234
示	11234
击	11252
邗	11252
邘	11252
丼	11324
戋	11534
圢	12112
打	12112
巧	12115
正	12121
圤	12124
扑	12124
卉	12132
圦	12134
扒	12134
扖	12134
圥	12135
扏	12135
凷	12152
卭	12152
壭	12152
邛	12152
功	12153
扐	12153
扔	12153
去	12154
払	12154
甘	12211
艼	12212
世	12215
丗	12221
卌	12222
艾	12234
艽	12235
芁	12235
古	12251
节	12252
艻	12253
艿	12253
芀	12253
本	12341
术	12344
札	12345
朰	12345
朮	12354
刌	12422
辻	12454
可	12512
叵	12515
匝	12525
丙	12534
厈	13112
圧	13121
左	13121
厉	13153
丕	13241
右	13251
石	13251
布	13252
厇	13315
夳	13411
夲	13412
夰	13432
冭	13444
夯	13453
厺	13454
达	13454
戊	13534
龙	13534
犮	13544
匛	13545
平	14312
灭	14334
乬	15155
巪	15155
轧	15215
东	15234
匜	15255
劢	15353
戉	15534
卡	21124
仧	21134
北	21135
凸	21251
占	21251
歺	21354
卢	21513
业	22431
旧	22511
帅	23252
归	23511
氺	24134
且	25111
旦	25111
目	25111
叮	25112
叶	25112
曱	25112
甲	25112
申	25112
号	25115
电	25115
田	25121
由	25121
卟	25124
只	25134
叭	25134
史	25134
叺	25134
央	25134
兄	25135
叱	25135
叽	25135
叼	25151
叩	25152
叫	25152
另	25153
叧	25153
叨	25153
叻	25153
叹	25154
亗	25211
冉	25211
甴	25211
帄	25212
屵	25213
冊	25221
皿	25221
罒	25221
冋	25251
凹	25251
邖	25252
屴	25253
屶	25253
屷	25253
囚	25341
四	25351
囙	25511
囘	25515
冎	25525
囜	25541
钅	31115
玍	31121
生	31121
失	31134
矢	31134
氕	31153
乍	31211
尓	31234
禾	31234
刋	31322
叐	31354
刉	31522
仨	32111
仠	32112
丘	32121
仕	32121
仜	32121
付	32124
仗	32134
代	32154
仩	32211
仦	32234
仙	32252
仟	32312
仛	32315
仡	32315
仢	32354
仫	32354
伋	32354
们	32425
仪	32434
白	32511
仔	32521
他	32525
仞	32534
仭	32534
斥	33124
卮	33155
瓜	33544
仝	34121
仺	34151
尒	34234
仚	34252
屳	34252
乎	34312
丛	34341
令	34454
込	34454
用	35112
甩	35115
肊	35115
印	35152
氐	35154
乐	35234
尔	35234
句	35251
叴	35251
凧	35252
匆	35334
犰	35335
匃	35345
册	35351
卯	35352
匇	35354
犯	35355
匄	35415
处	35424
外	35424
処	35435
冬	35444
鸟	35451
夘	35452
邜	35452
务	35453
夗	35455
刍	35511
饤	35512
包	35515
饥	35535
主	41121
冮	41121
市	41252
庁	41312
庂	41334
庀	41335
疒	41341
邝	41352
広	41354
立	41431
冯	41551
邙	41552
玄	41554
氷	42534
闪	42534
兰	43111
半	43112
汀	44112
汁	44112
汅	44115
汇	44115
乧	44125
头	44134
汃	44134
汄	44134
氿	44135
汈	44151
氻	44153
汉	44154
氾	44155
忊	44212
忇	44253
忉	44253
宁	44512
穴	44534
宂	44535
它	44535
宄	44535
讦	45112
讧	45121
讨	45124
戹	45135
写	45151
让	45211
衤	45234
礼	45245
冚	45252
讪	45252
讫	45315
讬	45315
训	45322
必	45434
议	45434
讯	45512
记	45515
永	45534
讱	45534
司	51251
叏	51254
凥	51335
尻	51335
尼	51335
民	51515
弗	51532
邔	51552
弘	51554
疋	52134
阢	52135
叾	52251
出	52252
阡	52312
阣	52315
辽	52454
阠	52512
阤	52525
氶	52534
氹	52534
奵	53112
邚	53152
奶	53153
奴	53154
丱	53221
尕	53234
加	53251
召	53251
皮	53254
辸	53454
边	53454
辺	53454
孕	53521
发	53544
圣	54121
对	54124
弁	54132
厼	54234
台	54251
癶	54334
矛	54523
纠	55152
驭	55154
母	55414
幼	55453
丝	55551
廵	55554
弎	111154
弐	111154
匡	111215
耒	111234
邦	111352
玎	112112
兲	112134
玐	112134
玑	112135
玏	112153
丟	112154
式	112154
迀	112454
迂	112454
幵	113112
刑	113222
邢	113252
邞	113452
刓	113522
戎	113534
邧	113552
忈	114544
动	115453
迃	115454
圩	121112
扜	121112
扞	121112
圬	121115
扝	121115
圭	121121
扗	121121
扛	121121
圷	121124
寺	121124
扙	121134
扤	121135
圵	121211
卋	121221
吉	121251
扣	121251
圸	121252
圲	121312
扦	121312
圪	121315
圫	121315
托	121315
扢	121315
扥	121315
考	121315
圳	121322
老	121335
老	121339
圴	121354
圾	121354
巩	121354
扚	121354
执	121354
扱	121354
圹	121413
扩	121413
扪	121425
赱	121434
扫	121511
扟	121512
圮	121515
圯	121515
地	121525
扡	121525
场	121533
扬	121533
扨	121534
扠	121544
耳	122111
芉	122112
芋	122112
芌	122115
芏	122121
芐	122124
共	122134
芖	122134
芅	122154
芇	122252
芊	122312
芃	122354
芄	122354
芍	122354
芕	122354
芨	122354
芒	122415
亚	122431
芝	122454
芎	122515
芑	122515
芓	122521
芆	122544
芗	122553
朾	123412
朽	123415
朴	123424
朲	123434
朳	123434
杁	123434
朹	123435
机	123435
朼	123435
朻	123452
朷	123453
朸	123453
权	123454
过	124454
亘	125111
臣	125125
吏	125134
再	125211
襾	125221
覀	125221
朿	125234
両	125252
协	125344
西	125351
亙	125441
攰	125453
压	131214
厌	131344
厍	131512
厊	131523
戌	131534
在	132121
有	132511
百	132511
乭	132515
存	132521
而	132522
页	132534
匠	133125
夸	134115
圶	134121
夺	134124
夶	134134
夵	134234
夻	134251
夼	134322
灰	134334
戍	134534
匢	135335
尥	135354
列	135422
死	135435
成	135534
匟	141355
夹	143134
夷	151534
轨	152135
邪	152352
邨	152552
攷	153134
尧	153135
划	153422
迈	153454
毕	153512
至	154121
瓧	155412
邷	155452
尗	211234
丠	211351
此	212135
乩	212515
贞	212534
虍	215315
师	231252
尘	234121
尖	234134
劣	234353
光	243135
当	243511
吁	251112
早	251112
旪	251112
叿	251121
吐	251121
吋	251124
吓	251124
旯	251135
旫	251153
曳	251153
虫	251214
曲	251221
团	251231
団	251241
吅	251251
同	251251
吕	251251
吊	251252
吀	251312
吃	251315
吒	251315
因	251341
吸	251354
吖	251432
吇	251521
吔	251525
吗	251551
吆	251554
屽	252112
屸	252121
屼	252135
屿	252151
屾	252252
岀	252252
屹	252315
岁	252354
岋	252354
岌	252354
帆	252354
辿	252454
回	252511
屺	252515
岂	252515
屻	252534
岃	252534
则	253422
刚	253422
氼	253434
网	253434
肉	253434
凼	253452
囝	255211
囡	255311
钆	311155
钇	311155
年	311212
朱	311234
缶	311252
劧	311253
刏	311522
氘	311532
気	311534
氖	311553
先	312135
牝	312135
牞	312153
丢	312154
廷	312154
舌	312251
竹	312312
迁	312454
圱	313121
乔	313432
迄	315454
毎	315521
仹	321112
仼	321121
伕	321134
伟	321152
伝	321154
传	321154
乒	321213
乓	321214
休	321234
伍	321251
伂	321252
伎	321254
伓	321324
伏	321344
伛	321345
伖	321354
优	321354
伌	321355
臼	321511
伡	321512
佢	321515
伢	321523
伅	321525
伐	321534
仳	321535
仾	321551
佤	321554
延	321554
仯	322343
仲	322512
伣	322535
仵	323112
件	323112
任	323121
仸	323134
伤	323153
伥	323154
伒	323312
乑	323334
仮	323354
价	323432
伦	323435
仱	323445
份	323453
伀	323454
伧	323455
仴	323511
伜	323512
华	323512
伆	323533
伨	323541
仰	323552
伇	323554
伩	324134
伉	324135
仿	324153
伙	324334
伪	324354
伫	324451
伔	324535
伈	324544
自	325111
伊	325113
癿	325115
甶	325121
伬	325134
伄	325152
血	325221
向	325251
囟	325341
似	325434
伃	325452
后	331251
邤	331252
劤	331253
行	332112
彴	332354
彶	332354
彵	332525
甪	335112
舟	335414
全	341121
会	341154
杀	341234
合	341251
兆	341534
企	342121
氽	342534
汆	342534
乯	343125
众	343434
爷	343452
伞	344312
兇	345235
邠	345352
兊	345435
创	345522
刖	351122
肌	351135
肍	351135
肋	351153
凨	351154
凩	351234
朵	351234
杂	351234
夙	351354
危	351355
氒	351512
凪	352121
旨	352511
旬	352511
旭	352511
旮	352511
负	352534
犴	353112
犲	353123
犵	353315
刎	353322
犱	353354
犳	353354
犷	353413
匈	353452
乮	353525
犸	353551
刐	354122
夅	354152
舛	354152
各	354251
名	354251
灳	354334
多	354354
奿	354531
凫	354535
争	355112
邬	355152
色	355215
饦	355315
饧	355533
冴	411523
冱	411551
壮	412121
冲	412512
妆	412531
冰	412534
庄	413121
庆	413134
亦	413234
庅	413354
刘	413422
齐	413432
交	413434
次	413534
衣	413534
邟	413552
劥	413553
产	414313
决	415134
吂	415251
巟	415325
亥	415334
邡	415352
充	415435
妄	415531
闫	425111
闬	425112
闭	425123
问	425251
闯	425551
羊	431112
并	431132
关	431134
米	431234
屰	431523
灯	433412
灲	433422
灮	433435
邩	433452
灱	433453
州	434242
弚	435152
汗	441112
汙	441112
汚	441115
污	441115
江	441121
汢	441121
汏	441134
汕	441252
汘	441312
汑	441315
汔	441315
汌	441322
汋	441354
汍	441354
汎	441354
汐	441354
汣	441354
汲	441354
汷	441354
汒	441415
汛	441512
汜	441515
汓	441521
池	441525
汝	441531
汤	441533
汊	441544
忓	442112
忖	442124
忕	442134
忏	442312
忔	442315
忛	442354
忣	442354
忙	442415
忋	442515
忚	442525
兴	443134
宇	445112
守	445124
宅	445315
穵	445345
宆	445515
字	445521
安	445531
讲	451132
讳	451152
讴	451345
军	451512
讵	451515
讶	451523
祁	452452
礽	452453
肎	452511
讷	452534
许	453112
讹	453235
论	453435
讻	453452
讼	453454
农	453534
讽	453534
邥	453552
设	453554
访	454153
诀	455134
聿	511112
寻	511124
帇	511252
那	511352
夛	511354
艮	511534
厾	512154
迅	512454
刔	513422
尽	513444
迉	513454
弙	515112
导	515124
异	515132
弜	515515
弛	515525
妀	515531
阱	521132
阮	521135
孙	521234
阫	521324
阨	521355
阵	521512
孖	521521
阰	521535
阯	522121
阳	522511
阥	522534
阩	523132
收	523134
阪	523354
阶	523432
阴	523511
艸	523522
阬	524135
防	524153
阦	524334
阧	524412
乪	525121
丞	525341
阭	525435
迆	525454
奸	531112
妅	531121
朶	531234
如	531251
奾	531252
奷	531312
奼	531315
奺	531354
妁	531354
妇	531511
妃	531515
好	531521
她	531525
奻	531531
妈	531551
乫	532515
刕	535353
劦	535353
戏	541534
羽	541541
乨	542515
贠	542534
观	542535
牟	543112
欢	543534
买	544134
厽	545454
叒	545454
纡	551112
红	551121
纣	551124
驮	551134
纤	551312
纥	551315
驯	551322
约	551354
级	551354
纨	551354
纩	551413
纪	551515
驰	551525
纫	551534
糸	554234
糹	554444
巡	555454
匤	1112145
寿	1113124
玕	1121112
玗	1121112
玒	1121121
弄	1121132
玙	1121151
玔	1121322
玓	1121354
玖	1121354
麦	1121354
迋	1121454
玘	1121515
玚	1121533
玛	1121551
攼	1123134
坓	1132121
形	1132333
进	1132454
戒	1132534
吞	1134251
迗	1134454
坖	1135121
远	1135454
违	1152454
韧	1152534
刬	1153422
运	1154454
抂	1211121
扶	1211134
坃	1211135
抏	1211135
抚	1211135
坛	1211154
抎	1211154
抟	1211154
镸	1211154
技	1211254
坏	1211324
抔	1211324
抠	1211345
坜	1211353
扰	1211354
抜	1211354
扼	1211355
拒	1211515
坉	1211525
扽	1211525
找	1211534
批	1211535
坘	1211551
瓨	1211554
址	1212121
扯	1212121
走	1212134
抄	1212343
抇	1212511
坝	1212534
抐	1212534
汞	1212534
贡	1212534
抙	1213112
抍	1213132
坆	1213134
扷	1213134
攻	1213134
扸	1213215
赤	1213234
圻	1213312
折	1213312
抓	1213324
坂	1213354
扳	1213354
圿	1213432
扴	1213432
抡	1213435
扵	1213444
坅	1213445
扲	1213445
坋	1213453
扮	1213453
抸	1213454
抢	1213455
抈	1213511
坁	1213515
扺	1213515
孝	1213521
圽	1213533
坎	1213534
扻	1213534
均	1213541
坍	1213541
抣	1213541
坞	1213551
抑	1213552
抛	1213553
坄	1213554
抅	1213554
投	1213554
抃	1214124
坟	1214134
抆	1214134
坑	1214135
抗	1214135
坊	1214153
灻	1214334
抖	1214412
护	1214513
坈	1214535
壱	1214535
売	1214535
壳	1214535
抌	1214535
志	1214544
抋	1214544
块	1215134
抉	1215134
択	1215134
扭	1215211
声	1215213
把	1215215
报	1215254
刦	1215422
拟	1215434
抁	1215435
却	1215452
抒	1215452
刧	1215453
劫	1215453
毐	1215531
抝	1215545
芈	1221112
耴	1221115
茾	1221132
芙	1221134
芜	1221135
芫	1221135
苇	1221152
邯	1221152
芸	1221154
芾	1221252
芰	1221254
芣	1221324
苈	1221353
苃	1221354
苉	1221355
苊	1221355
苣	1221515
芽	1221523
芚	1221525
芘	1221535
苆	1221553
芷	1222121
芮	1222534
苋	1222535
芞	1223115
芼	1223115
芺	1223134
苌	1223154
芢	1223211
花	1223235
芿	1223253
芹	1223312
苅	1223422
芥	1223432
苁	1223434
芲	1223435
芩	1223445
芬	1223453
苍	1223455
芪	1223515
芴	1223533
芡	1223534
芟	1223554
芶	1223554
苄	1224124
芠	1224134
苀	1224135
芳	1224153
严	1224313
苂	1224334
苎	1224451
芦	1224513
芯	1224544
劳	1224553
芛	1225113
芵	1225134
克	1225135
芤	1225215
芭	1225215
苏	1225344
苡	1225434
芧	1225452
杅	1234112
杆	1234112
杇	1234115
杜	1234121
杠	1234121
杢	1234121
材	1234123
村	1234124
杕	1234134
杖	1234134
杌	1234135
杤	1234153
杙	1234154
杏	1234251
杣	1234252
杄	1234312
杔	1234315
杚	1234315
杊	1234322
杉	1234333
巫	1234341
杋	1234354
杓	1234354
杦	1234354
极	1234354
杧	1234415
杛	1234515
杞	1234515
杍	1234521
李	1234521
杝	1234525
杨	1234533
杒	1234534
杈	1234544
杩	1234551
求	1241344
忑	1244544
孛	1245521
車	1251112
甫	1251124
匣	1251125
更	1251134
亜	1251221
束	1251234
吾	1251251
叓	1251254
豆	1251431
戓	1251534
迊	1252454
两	1253434
邴	1253452
酉	1253511
丽	1254254
医	1311345
辰	1311534
厐	1313534
励	1315353
兏	1321135
丣	1321551
奀	1324134
邳	1324152
否	1324251
还	1324454
矴	1325112
矵	1325122
厑	1325135
矶	1325135
劯	1325153
厏	1331211
厎	1335154
夽	1341154
奁	1341345
奆	1341515
夾	1343434
迏	1344454
迖	1344454
夿	1345215
尪	1351121
尫	1351121
尨	1353334
豕	1353334
尬	1353432
歼	1354312
来	1431234
亊	1435112
忒	1454454
连	1512454
欤	1513534
轩	1521112
轪	1521134
轫	1521534
迓	1523454
迍	1525454
坒	1535121
匥	1541325
瓩	1554312
坙	1555121
巠	1555121
邶	2111552
忐	2114544
步	2121233
卤	2125341
卣	2125511
邺	2243152
児	2251135
坚	2254121
盀	2425221
肖	2432511
旰	2511112
旱	2511112
旴	2511112
盯	2511112
呈	2511121
圼	2511121
刞	2511122
时	2511124
咞	2511132
吴	2511134
呋	2511134
旲	2511134
貝	2511134
呒	2511135
見	2511135
助	2511153
县	2511154
呍	2511154
囯	2511211
里	2511211
呓	2511225
呆	2511234
旵	2511252
吱	2511254
囲	2511321
吥	2511324
吠	2511344
呔	2511344
呕	2511345
园	2511351
呖	2511353
吰	2511354
旳	2511354
昅	2511354
呃	2511355
旷	2511413
围	2511521
呀	2511523
吨	2511525
妟	2511531
旸	2511533
曵	2511534
吡	2511535
囩	2511541
咓	2511554
町	2512112
甼	2512112
甹	2512115
足	2512134
虬	2512145
邮	2512152
男	2512153
廸	2512154
困	2512341
吵	2512343
迚	2512454
肙	2512511
串	2512512
吶	2512534
呐	2512534
呗	2512534
员	2512534
呙	2512534
吘	2513112
吽	2513112
呏	2513132
呚	2513134
吪	2513235
囨	2513241
呂	2513251
听	2513312
吤	2513432
吟	2513445
吩	2513453
呛	2513455
別	2513522
吻	2513533
吹	2513534
呁	2513541
呜	2513551
吺	2513554
呅	2514134
吭	2514135
吙	2514334
呌	2514412
吣	2514544
吚	2515113
吳	2515134
吷	2515134
呉	2515134
呎	2515134
吲	2515152
吜	2515211
吧	2515215
吼	2515215
邑	2515215
囤	2515251
别	2515322
吮	2515435
岍	2521132
岏	2521135
帏	2521152
岐	2521254
岖	2521345
岠	2521515
岈	2521523
囬	2522111
刪	2522122
岗	2522534
汖	2522534
岘	2522535
岆	2523134
帐	2523154
岓	2523312
岅	2523354
岕	2523432
岑	2523445
岒	2523445
岎	2523453
帉	2523453
岄	2523511
岉	2523533
岚	2523534
岇	2523552
帎	2524535
兕	2525135
岜	2525215
帊	2525215
囦	2525341
囮	2532351
坔	2534121
财	2534123
冏	2534251
呇	2534251
囧	2534251
囵	2534351
囫	2535331
觃	2535521
囥	2541351
図	2544341
针	3111512
钉	3111512
钊	3111522
钋	3111524
钌	3111552
吿	3112251
迕	3112454
劮	3113453
毜	3115234
氙	3115252
氚	3115322
毝	3115333
牡	3121121
告	3121251
牤	3121415
牠	3121525
我	3121534
牣	3121534
乱	3122515
利	3123422
秂	3123434
禿	3123435
秃	3123435
秀	3123453
私	3123454
忎	3124544
呑	3134251
岙	3134252
每	3155414
佅	3211234
佞	3211531
佂	3212121
兵	3212134
邱	3212152
佉	3212154
佄	3212211
伳	3212215
估	3212251
体	3212341
何	3212512
佐	3213121
伾	3213241
佑	3213251
佦	3213251
佈	3213252
伻	3214312
佧	3221124
佔	3221251
攸	3223134
伹	3225111
但	3225111
伸	3225112
伷	3225121
佃	3225121
伿	3225134
佒	3225134
佀	3225151
伵	3225351
佚	3231134
作	3231211
伯	3232511
伱	3234234
佡	3234252
伶	3234454
佣	3235112
低	3235154
你	3235234
佝	3235251
佟	3235444
佨	3235515
住	3241121
位	3241431
伭	3241554
伴	3243112
佇	3244512
佗	3244535
佖	3245434
皁	3251112
身	3251113
皂	3251115
臫	3251115
皀	3251135
皃	3251135
劰	3251153
廹	3251154
伺	3251251
伲	3251335
兎	3251354
佛	3251532
伮	3253154
伽	3253251
佋	3253251
佊	3253254
囪	3253341
囱	3253541
佁	3254251
乕	3311252
近	3312454
巵	3315215
彺	3321121
彻	3321553
彸	3323454
役	3323554
坕	3324121
彷	3324153
辵	3332134
返	3354454
佘	3411234
余	3411234
希	3413252
佥	3414431
兌	3425135
釆	3431234
坐	3434121
谷	3434251
尦	3435354
寽	3443124
孚	3443521
妥	3443531
豸	3443533
含	3445251
刢	3445422
邻	3445452
坌	3453121
弅	3453132
岔	3453252
肝	3511112
肟	3511115
肚	3511121
肛	3511121
肘	3511124
肐	3511315
肜	3511333
肑	3511354
肒	3511354
肞	3511434
迌	3511454
肔	3511525
肗	3511531
肠	3511533
肕	3511534
凬	3512511
匉	3514312
帋	3515252
邸	3515452
龟	3525115
甸	3525121
奂	3525134
免	3525135
邭	3525152
劬	3525153
狂	3531121
狇	3531234
犻	3531252
犾	3531344
犹	3531354
犽	3531523
狆	3532512
狈	3532534
狅	3533121
犿	3534124
犺	3534135
狄	3534334
飏	3534533
角	3535112
删	3535122
狃	3535211
犼	3535215
狁	3535435
鸠	3535451
夆	3541112
条	3541234
彤	3541333
卵	3543524
灸	3544334
斘	3544412
岛	3545252
邹	3551152
刨	3551522
饨	3551525
迎	3552454
饩	3553115
饪	3553121
饫	3553134
饬	3553153
饭	3553354
饮	3553534
系	3554234
言	4111251
訁	4111251
冹	4113544
冻	4115234
状	4121344
亩	4125121
况	4125135
亨	4125152
庑	4131135
庒	4131214
床	4131234
庋	4131254
库	4131512
庌	4131523
庉	4131525
庇	4131535
亪	4132344
庍	4133312
庎	4133432
庈	4133445
疔	4134112
対	4134124
疕	4134135
疖	4134152
疗	4134152
疓	4134153
吝	4134251
彣	4134333
应	4134431
冷	4134454
这	4134454
庐	4134513
斈	4134521
応	4134544
乲	4135345
序	4135452
迒	4135454
冸	4143112
竍	4143112
辛	4143112
竌	4143135
杗	4151234
冺	4151515
肓	4152511
弃	4154132
冶	4154251
忘	4154544
闰	4251121
闱	4251152
闲	4251234
闳	4251354
间	4252511
闵	4254134
闶	4254135
闷	4254544
羌	4311135
判	4311322
兑	4325135
灴	4334121
灶	4334121
灷	4334132
灿	4334252
灹	4334315
灼	4334354
灺	4334525
炀	4334533
弟	4351523
沣	4411112
汪	4411121
汧	4411132
汫	4411132
沅	4411135
沄	4411154
沐	4411234
沛	4411252
沞	4411252
汥	4411254
沔	4411255
[truncated: 23,565 more rows]
