# Supplementary material for: A study on the classification of stylistic and formal features in English based on corpus data testing
Source: PeerJ Comput Sci. 2023 Apr 25;9:e1297. doi: 10.7717/peerj-cs.1297 (PMC10280581; doi:10.7717/peerj-cs.1297)
Supplement: Supplemental Information 1 — The relevant codes for this manuscript are available in this zip file. [file peerj-cs-09-1297-s001.zip › Code/lexicon/dict_head.utf8]

<unknown> 0
<unknown_cn> 2
<amigu> 9
<stok> 10
<Digit> 20
<Simbol> 21
<NONEWORD_ALLWORD> 69
， 70
。 71
； 72
？ 73
！ 74
： 75
“ 76
” 77
、 78
… 79
