# Supplementary material for: A study on the classification of stylistic and formal features in English based on corpus data testing
Source: PeerJ Comput Sci. 2023 Apr 25;9:e1297. doi: 10.7717/peerj-cs.1297 (PMC10280581; doi:10.7717/peerj-cs.1297)
Supplement: Supplemental Information 1 — The relevant codes for this manuscript are available in this zip file. [file peerj-cs-09-1297-s001.zip › Code/lexicon/filters.py]

#!/usr/bin/python
# -*- encoding: utf-8 -*-

from __future__ import with_statement
import codecs
import os, sys
from optparse import OptionParser
import logging

import wordb
from stopword_filter import is_stop_word
from hanzi_util import is_zh, is_punct, is_zh_number


class Filters(object):
    def __init__(self):
        self.known_words = wordb.open('./words.db')

        self.filters = [self.is_single_character,
                        self.is_not_chinese_word,
                        self.is_number,
                        self.is_AA,
                        is_stop_word,
                        self.is_known_word]
        
        self.filter_names = {self.is_single_character : "is_single_character",
                             self.is_not_chinese_word : "is_not_chinese_word",
                             self.is_number           : "is_number",
                             self.is_AA               : "is_AA",
                             is_stop_word             : "is_stop_word",
                             self.is_known_word       : "is_known_word"}

    def keep(self, word):
        for i, kill_the_word in enumerate(self.filters):
            if kill_the_word(word):
                logging.debug("%s\tgets killed by %s" % \
                              (word, self.filter_names[kill_the_word]))
                return False
        else:
            return True
        
    def is_single_character(self, word):
        """returns True if we want keep this word
        """
        return len(word) == 1

    def is_not_chinese_word(self, word):
        return not (word and is_zh(word[0]))

    def is_known_word(self, word):
        return word in self.known_words

    def is_AA(self, word):
        return len(word) == 2 and word[0] == word[1]

    def is_number(self, word):
        return is_zh_number(word[0]) and is_zh_number(word[-1])
