# Supplementary material for: A study on the classification of stylistic and formal features in English based on corpus data testing
Source: PeerJ Comput Sci. 2023 Apr 25;9:e1297. doi: 10.7717/peerj-cs.1297 (PMC10280581; doi:10.7717/peerj-cs.1297)
Supplement: Supplemental Information 1 — The relevant codes for this manuscript are available in this zip file. [file peerj-cs-09-1297-s001.zip › Code/lexicon/hanzi_table.utf8]

㐀 qiu
㐄 kua
㐫 xiong
㐮 xiang
㐯 yong
㐴 pan
㐽 feng
㑁 zhuo
㑌 kuang
㑐 shu
㑗 shen
㒕 yang
㒥 feng
㒽 quan
㓅 ting
㓌 cheng
㓚 gong
㓟 pi
㓥 tang
㓦 bai
㓩 jie xuan
㓳 di
㔁 deng
㔡 bie
㔸 ti
㕃 xi
㕊 fu
㕞 shua
㕠 shuang
㕧 xi
㖊 xun
㖘 zhen
㖞 wai
㖵 ge
㗀 you
㗏 wai
㗓 zhui
㗔 qian
㗩 xi
㗬 zha
㗭 xi
㗶 po
㗻 guo
㗾 xue
㘄 leng
㘗 qu
㘛 kan
㘤 wan
㘰 zhen
㘱 tan
㙃 bang
㙍 duo
㙎 wei
㙘 yao
㙚 xing
㙡 zong
㙦 xie
㙮 da
㚀 xi
㚇 zong
㚊 kai
㚋 diao
㚙 jia
㚚 kong kuang
㚠 xiao
㚨 shen
㚬 jun
㚱 qiu
㚵 dong
㚻 ji
㚾 xiong
㛀 chu
㛁 peng
㛄 yi
㛎 lv
㛓 xi
㛖 suo
㛣 yun
㛤 li
㛫 xi
㛭 xi
㛵 cheng
㛷 ji
㛺 an
㜂 feng
㜉 yong
㜠 cui
㜡 cong
㜯 xi
㝚 yan
㝩 kang
㝼 yu
㞀 hui
㞄 an
㞈 bo
㞉 za
㞐 ju
㞜 tui
㞞 song
㞱 cong
㟃 si
㟒 qun
㟮 tu
㟾 yong
㠆 dan
㠊 qu
㠌 qi
㠦 feng
㠮 gang peng
㠵 huang
㠼 si
㠾 yuan
㡃 huang
㡒 zhun
㡓 kun
㡕 ying
㡚 gou
㡟 zao
㡦 pin
㡨 jian qian
㡴 la
㢖 ban pan
㢜 kang
㢝 su
㣔 ding
㣝 song
㣦 wei
㣭 zong
㣶 zhan
㤋 fen
㤌 gan
㤎 ge
㤐 chan
㤒 gao
㤝 chong
㤷 han
㤿 yan
㥋 yi
㥖 cong
㥰 sao
㦆 hu xia
㦋 zha
㦘 ji
㦫 za
㦰 jian
㦵 zhu
㧃 jiu shou
㧆 jin
㧏 gang
㧓 gua
㧢 yin
㧮 hu
㧶 keng
㧸 peng
㧾 hu
㨍 bang
㨏 tan
㨑 zong
㨢 pi
㨮 dou
㩃 qian
㩄 shai
㩊 xuan
㩐 den
㩙 sai
㩤 fu
㩷 qian
㩼 zhi
㩿 ku
㪂 ku
㪥 zha
㪧 xi
㪺 ju
㫚 hu
㫝 di
㫦 tao
㫨 an
㫵 fei
㫷 ji
㬈 wen
㬛 xi
㬟 fen
㬤 qi
㬲 tian
㬸 tiao
㬹 zheng
㭎 gang
㭕 qu
㭢 xin
㭪 fu
㭴 jian
㮅 zhui
㮒 yan yin
㮜 zang
㮧 wen wu
㮩 xi
㮬 weng
㮱 shen
㮲 chou
㮵 zhan
㮷 ji
㯄 zhi
㯕 xi
㯶 zong
㯾 zao
㰑 shan
㰞 chi
㰢 keng
㰧 hai
㰨 xia
㰩 hai
㰫 chan
㰭 xu
㰿 xi
㱂 kang
㱆 xi
㱊 you
㱎 kun
㱔 xie
㱗 xiu
㱠 gu ku
㱡 sheng
㱤 xi
㱼 hai
㱾 gai kai
㲁 kong zhong
㲍 zhi
㲔 xian
㲖 xiao
㲗 fu
㲚 sha
㲤 shuai
㲪 deng
㲬 jiao
㲸 xi
㳊 you zhong
㳋 qiu
㳌 ya
㳖 yi
㳘 chong
㳜 xiu
㳡 guo
㳩 tan
㳸 hua
㳾 qiang
㴂 tan
㴗 you
㴧 xi
㴩 yong
㴯 zhi
㴲 si
㴷 dan
㵠 ku
㵶 zuo
㶀 jiao
㶉 xi
㶏 yin
㶥 gan
㶼 ai xi
㶽 gua
㶾 biao
㷣 xing
㷮 zao
㷿 xian
㸇 zuan
㸖 qu
㸙 zhe
㸟 zhi
㸡 shu
㸨 jiu
㸭 ba
㸯 ke
㸶 yan
㸺 sha
㹆 hui
㹋 xiu
㹔 jiang
㹕 huan
㹢 jia
㹣 zhong
㹦 diao
㹴 geng
㹹 geng
㹻 wei wo
㺇 si
㺈 chi
㺋 weng
㺍 pin
㺢 huo
㺣 xi
㺤 xian
㺨 si
㺴 ba
㻃 qu
㻓 zou
㻱 jin
㻹 xuan
㻾 yong
㼔 wen
㼕 dang
㼚 gang
㼡 shu
㼹 huang kang
㽃 pan
㽄 si
㽆 dang
㽏 gan
㽡 bei
㽧 zi
㽻 zhi
㾂 hai
㾎 xia ya
㾓 yuan
㾚 xie
㾣 qin
㾤 qiang
㾩 guai
㾫 pian
㾴 zha
㾷 xi
㿆 guo
㿌 xian
㿠 huang
㿬 ba
㿳 zi
㿴 da
㿶 bang
㿻 gan
㿽 xi
䀂 an
䀌 xi
䀒 qian
䀖 tian
䀞 tao
䀭 gai
䀱 feng
䀺 chou tao
䁃 biao
䁖 lou
䁭 biao
䂀 xi
䂅 xian
䂌 chong
䂏 diao
䂑 ji
䂗 ku
䂙 dui
䂟 jia
䂭 qiao
䂵 gong
䂷 guai
䃁 ya
䃅 di
䃈 jie
䃌 yin zhen
䃏 xing
䃘 keng
䃜 yi
䃠 xuan
䃢 qin
䃦 dun
䃰 ca
䃴 zhu
䃿 fu
䄄 yin
䄡 dan
䄮 fu
䄱 fang
䄳 xian
䅅 gui wa
䅌 juan
䅔 zi
䅕 ju
䅛 chang
䅝 kong
䆁 gao
䆋 qiu
䆎 xian
䆔 chong
䆪 hong
䆫 chuang
䆭 xuan
䆰 yu
䆲 kang
䆶 jiu
䆺 pan
䇁 si
䇂 qian
䇓 xu
䇗 zhong
䇪 chi
䇫 ji
䇰 zheng
䇲 ce jia
䈀 san
䈌 qu
䈖 ke
䈝 xu
䈡 cong song
䈥 jin
䈦 zong
䈯 zhen
䈰 shao
䈱 tao
䈵 weng
䈺 zhong
䈽 jin
䉐 ku
䉔 can
䉗 yi
䉦 qian
䉱 ou
䉶 shuang
䊔 ying
䊱 xian
䋊 zheng
䋪 e
䋫 zheng
䋬 tian
䋿 wei
䌀 ke
䌁 yao
䌋 da
䌑 jian
䌭 jiao
䌮 shuang
䌳 shi
䌷 chou
䍬 peng
䍵 zheng
䎇 zhou
䎔 fu
䎕 hong
䎖 zeng
䎙 pin
䎜 hun
䎩 zi
䎭 cao
䏉 shi
䏏 xu
䏜 he
䏩 xi
䏫 xiu
䏺 pang
䐋 cong
䐎 di
䐐 qiu
䐒 zha
䐛 da
䐜 chen
䐦 ke
䐫 cong
䐰 xiu
䐱 zhai
䐷 dan
䐻 gu
䑣 chen
䑦 gou
䑫 beng
䑸 zong
䑹 sao sou
䑼 zhou
䒊 xi
䒏 seng
䒟 dan
䒰 kuang
䒷 gua
䒼 qu
䒾 yi
䒿 liao
䓋 zhi
䓏 fu
䓗 cong
䓙 guai kua
䓜 zhi
䓡 zhi
䓤 hu
䓨 ying
䓬 zhuo
䓰 yin
䓵 fu
䓸 jian
䓾 suo
䔅 ge
䔊 bing
䔋 suo
䔐 jian
䔝 zhai
䔤 pa
䔮 si
䔱 yi
䔻 dui dun
䕒 jia
䕝 cheng
䕟 xing
䕤 ji
䕸 jie
䖒 xi
䖙 ti
䖚 wu
䖦 qu zhuo
䖱 kuang
䖵 kun
䖶 hui
䖷 xi
䗀 cheng
䗉 chang
䗌 xing
䗎 yan
䗏 sou
䗐 shi
䗓 cong
䗗 ji
䗛 xiu
䗥 zong
䗧 kang
䗩 qi
䗵 jiang
䗸 yong
䗼 xun
䘋 jian
䘎 wan
䘒 zui
䘔 ka
䘟 diao
䘪 chong
䘰 shan
䘳 jin
䘷 bie
䙑 cui
䙔 ou
䙞 deng
䙵 xi
䙾 shi
䚊 jian
䚔 bin
䚗 gang
䚙 xi xuan
䚜 bei bi
䚡 sai
䚪 guan
䚭 xuan
䚶 tian
䛊 xi zhi
䛢 tu
䛣 chou ping
䜃 dui
䜈 chao zhao
䜉 chi
䜏 tuo
䜐 hui
䜣 xin
䜷 qin
䜾 yin
䝄 shuang
䝅 hui
䝎 tuan
䝑 chong
䝙 chu
䝛 bo
䝜 suan
䝦 zhong
䝱 xie
䝻 ju
䞓 cheng
䞗 cai chai
䞛 yan
䞠 zhi
䞮 tu
䞴 zhao
䞺 chun
䞿 qian
䟀 cai
䟁 chao xiao
䟇 ji xi
䟓 cheng ding zheng
䟫 cheng shang
䠕 cai
䠝 xun
䠳 chen
䠸 kua
䡣 hun xuan
䡤 zhu
䡭 xiu
䡳 si
䡽 zuan
䢒 jiao
䢨 cong zong
䢸 ju
䢺 chu
䢼 gong
䢿 an
䣎 zi
䣐 ying
䣛 qi xi
䣯 cu tian
䣷 zhu
䣺 juan
䣻 han
䣿 yu
䤌 qiang
䤤 kai
䤬 sha
䤹 sou
䤽 guan
䤾 tao
䥉 yuan
䥋 peng
䥓 qi
䥲 ou
䥳 you
䥽 po
䦃 zhuo
䦓 chan zhan
䦕 peng
䦝 huo
䦫 ying
䦭 hang
䦺 ding
䧊 ku
䧌 sui
䧑 di
䧓 zhou
䧡 yong
䧢 ou qu
䧬 bin
䧴 zhi
䧹 ying
䨂 qiu
䨈 bin
䨊 yuan
䨚 hu
䨜 beng
䨝 qing
䨟 wa
䨨 zhui
䨭 xiao
䨹 shu
䩁 fei
䩂 xian
䩇 dian zhan
䩲 du
䩷 bang
䩺 weng
䩽 yu
䪃 dun
䪎 sui
䪓 die
䪫 jing
䪰 yi
䪲 kun
䪶 ju
䪼 zhuo
䫎 zhuo
䫏 qi
䫑 qi yi
䫚 gua
䫜 ao
䫢 si
䫽 pao
䫿 chao
䬌 pou
䬍 hu
䬒 sou xiao
䬘 xiao
䬲 gou
䭒 xi
䭔 dui
䭻 fu
䮒 pu
䮖 chang
䮠 bi
䮽 biao
䯄 gua
䯇 ku
䯌 kao
䯑 kuang
䯕 ting
䯞 kua
䯭 xian
䯯 suo
䯳 song
䯷 song
䯹 xian
䰤 dong
䰧 hu
䰵 zi
䰸 gong
䱀 yang
䱐 fu
䱗 can
䱙 shu
䱛 huo
䱢 zheng
䱬 xu
䱳 zhan
䱵 weng
䱸 qiu sou
䲅 gui
䲆 su
䲉 si
䲠 chun
䲡 qiu
䲲 gong song
䲼 sheng
䳍 gong
䳡 yan zhui
䳤 bie
䳦 xuan
䳩 yao
䳶 ji qi xi
䳾 deng
䴍 ying
䴓 shi
䴔 jiao
䴖 jing
䴘 ti
䴣 hu
䴤 sheng
䴥 jia
䴧 wei
䴯 hu
䴸 fu
䵈 ku
䵊 tuan
䵌 xian
䵎 tuan
䵰 shang
䵷 wa
䵹 zhi
䵼 shang
䶆 zhui
䶋 xi
䶨 zhan
䶬 jian
䶰 jiao
丆 han
丷 ha
乊 yi
乛 ya
乤 xia
乥 hu
乧 dou
乬 ju
乮 mao
乯 hu
乲 zi
乺 suo
乻 yu
乼 cui
乽 zhe
亪 ye
亽 ji
仒 bing
佦 shi
佨 bao
侤 ta
俧 zhi
倿 qie
傦 gu
儏 can
兯 han
兺 fen
冧 lin
凧 zheng
凩 mu
凪 zhi
匁 wen
匂 bi
匇 yi
厁 san
厑 ya
厼 er
叾 liao
哖 nian
哘 xing
哛 fen
唜 mo
唟 qu
唥 lang
啹 ju
喸 bu
嗭 zhi
嗴 qiang
嘥 sai
噺 xin
嚑 xun
嚒 me
嚡 hai
囎 zen
囕 lan
囖 lo
圦 kuai
圷 xia
圸 shan
垈 dai
垊 min
垪 bing
垰 ka
垳 hang
埖 hua
堏 fang
堒 kun
塀 ping
塰 hai
墛 wei
墹 jian
壗 jin
壪 wan
壭 san
夈 zhai
夑 xie
夞 wai
夻 hua
奍 yang
婲 hua
媫 qie
嫲 ma
嬶 bi
孧 you
尡 kun
屗 wei
屶 dao
屷 hui
岃 ren
岼 ping
岾 han
峅 bian
峠 gu
嵵 shi
嵶 ruo
嶶 wei
嶿 ru
巪 ju
巬 pu
巭 pu
巼 ba
幉 die
幥 zhang
庒 zhuang
廤 ku
廭 ji
彁 ge
彅 jian
徔 zhi
徚 dong
怺 yong
怽 mo
怾 zhi
恷 xiao
愥 ying
慐 gong
懳 hui
扖 ru
抣 yun
挘 lie
挧 yu
捤 wei
掵 ming
掶 geng
掹 meng
揻 wei
揼 beng
撶 hua
擝 meng
攚 ying
旀 mei
旕 yu
暃 fei
曢 liao
朑 ti
朥 lao
朰 mu
杁 ru
杢 jiang
杣 shan
杤 wan
枠 zui
枤 duo
栃 li
栆 zao
栍 sheng
桝 jie
桞 liu
梺 xia
梻 fo
椚 men
椛 hua
椡 dao
椣 dian
椦 quan
椧 ming
椨 fu
椩 geng
椬 yi
楾 quan
榁 shi
榊 shen
榋 chu
榌 pi
槝 dao
槡 sang
樭 ji
樮 yan
樰 xue
橲 xi
橳 sheng
橴 zi
橵 san
橸 jing
橺 jian
橻 chu
櫊 ge
櫤 jiang
櫦 qing
櫵 jiao
櫷 gui
欌 cang
欍 jiu
欕 yan
欟 guang
歚 shan
毜 hao
毝 cai
毟 lie
毮 sha
毶 san
氞 bin
汢 tu
汣 jiu
浌 fa
涥 heng
渏 qi
溄 feng
溊 xia
溋 ying
潈 zong
潉 kun
澝 ning
濸 cang
瀭 shu
瀮 ling
灐 ying
灜 ying
炿 zhou
烥 chen
烮 lie
焑 yan
焒 lv
焹 wang
焽 xiong
焾 nian
焿 geng
煀 wei
煶 shi
煷 liang
熕 gong
熖 yan
熴 kun
燝 jing
燞 jiao
燵 da
燶 nong
爎 liao
爘 can
爳 han
猠 dian
獇 qiang
獤 dun
珯 lao
琒 feng
琻 jin
璍 hua
璤 hui
璴 chu
瓲 wa
瓸 bai
畓 duo
畠 tian
畩 yi
癦 me
癷 bo
砛 jin
砽 yong
硓 lao
硘 qing
硛 yi
硳 chi
硴 hua
碵 tian
碷 dun
磗 zhuan
磮 lun
礢 yang
祍 ren
禙 bei
禣 fu
稥 xiang
穃 rong
穒 he
穝 zui
穯 se
窧 zhuo
窽 kuan
笂 wan
笹 ti
笽 min
筽 o
篐 gu
篒 shi
簓 diao
簯 qi
籂 shi
籎 yi
粂 zhai
粐 hu
粩 lao
粭 he
糀 hua
糘 jia
綛 ren
緕 qi
縅 wei
縇 xuan
繌 sha
繧 yun
纐 jiao
罀 zhao
罉 cang
罖 luo
耂 lao
聁 pan
聓 xu
聢 ding
聣 ni
脌 nin
舿 kua
艈 yu
艔 dou
艝 xue
艠 deng
苆 qie
茐 cong
茒 yuan
茾 qian
荢 yu
莻 gong
萙 zhen
萞 bi
萟 yi
萡 bo
萢 pao
蒅 ran
蒊 hua
蒏 you
蓙 zuo
蓜 pei
蓞 dan
蓤 ling
藔 liao
藵 bao
蘒 qiu
蘕 feng
蘰 man
虄 sa
虅 teng
虲 xia
蛯 lao
蝊 ding
螦 sao
螧 qi
螩 tiao
蟐 chang
蟵 chu
蠴 shu
衐 qu
袮 ni
袰 bo
裃 ka
裄 xing
裇 xu
褄 qi
褜 pao
褝 dan
襅 bi
襨 dui
襷 ju
覄 fu
誮 hua
謃 xing
贌 pu
贘 shang
趰 er
踎 mou
躮 fen
躵 ren
躻 kong
躼 lao
躾 mei
軅 yan
軈 ying
轌 xue
辪 xue
辷 yi
辻 shi
込 ru
迚 zhong
迲 qu
逧 gu
遖 nan
遤 ma
邜 wan
酛 yuan
酜 fu
釒 jin
釻 qiu
鈨 yuan
鈪 e
鈫 wen
銯 si
鋲 bing
鋴 zhen
錻 wu
錿 hu
鍂 pian
鍅 fa
鎆 qian
鎺 zu
鎼 xia
鎽 feng
鎾 wen
鏯 shuang
鏱 zhang
鏲 qian
鐢 fan
鐣 zhang
鑦 xian
鑧 kuan
閊 shan
閪 se
闎 quan
闏 feng
闧 ta
霻 feng
靍 he
鞰 wen
韕 kuo
颪 gua
飊 biao
駲 zhou
魸 pian
魹 mo
鮖 shi
鮗 dong
鮘 dai
鮱 lao
鮲 fu
鮴 xiu
鯎 cheng
鯏 li
鯐 zou
鯑 xi
鯱 hu
鯲 yu
鯳 di
鰘 shi
鰚 xuan
鰰 shen
鱛 zeng
鱩 lei
鱪 shu
鱰 shu
鳰 ru
鴫 tian
鵆 heng
鵇 nian
鵈 e
鵤 jiao
鵥 pan
鶍 yi
鶎 zun
鶑 ying
鶫 dong
麿 mo
鿃 shan
吖 a ya
腌 a yan
錒 a ke
锕 a
阿 a
嗄 a:-3 sha
啊 a
哀 ai
哎 ai
唉 ai
埃 ai
娭 ai xi
挨 ai
捱 ai
欸 ai ei
诶 ei
銰 ai
鎄 ai
锿 ai
㱯 ai
䠹 ai
䶣 ai gai
凒 yi
厓 ya
啀 ai
嘊 ai
娾 ai e
嵦 ai kai
敱 ai zhu
敳 ai
癌 ai
皑 ai
皚 ai
騃 ai
㑸 yao
㗨 ai xie
㢊 ai yi
䑂 ai
䨠 ai
佁 ai chi si yi
嗳 ai
噯 ai
昹 ai
毐 ai
矮 ai
蔼 ai
藹 ai
躷 ai
霭 ai
靄 ai
馤 ai
㕌 ai
㗒 ai
㘷 ai
㝶 ai
㤅 ai
㿄 ai
䀳 ai
䅬 ai
䔽 ai
䝽 ai
䬵 ai gai
伌 ai
僾 ai
叆 ai
呝 e
嗌 ai yi
堨 ai e ye
塧 ai
嫒 ai
嬡 ai
愛 ai
懓 ai
懝 ai ni
暧 ai
曖 ai
濭 ai kai ke
爱 ai
瑷 ai
璦 ai
皧 ai
瞹 ai
砹 ai
硋 ai
碍 ai
礙 ai
艾 ai yi
薆 ai
譪 ai
賹 ai yi
鑀 ai
隘 ai
靉 ai
鱫 ai
鴱 ai
侒 an
厈 an han
媕 an
安 an
峖 an
広 guang
庵 an
桉 an
氨 an
痷 an e ye
盦 an
盫 an
腤 an
萻 an
葊 an
蓭 an
誝 an
諳 an tou
谙 an
阥 yin
鞌 an
鞍 an
韽 an
鵪 an
鶕 an
鹌 an
䜙 an e
啽 an
玵 an gan
雸 an
㜝 an yan
㽢 an
䅖 an yan ye
俺 an
唵 an n ng
垵 an
埯 an
堷 pou yin
揞 an
晻 an yan
罯 an
銨 an
铵 an
隌 an
㟁 an
㱘 an
㸩 an
䅁 an
䎏 han
䎨 an ye
䬓 an
䮗 an yan
䯥 an qi
儑 an
匎 e
匼 ke
堓 an
婩 an nve
岸 an
按 an
暗 an
案 an
洝 an e yan
犴 an
胺 an
荌 an
菴 an
豻 an
貋 han
錌 an
闇 an
鮟 an
黬 jian yan
黯 an
肮 ang
骯 ang
㭿 ang
䀚 ang
䒢 ang
䩕 ang ying
䭹 ang
䭺 ang
卬 ang
岇 ang
昂 ang
昻 ang
䍩 yang
軮 yang
㦹 yang
㼜 ang
枊 ang
盎 ang
醠 ang
凹 ao wa:-3
坳 ao
垇 ao
柪 ao
梎 ao you
熬 ao
軪 ao
㟼 ao
㠂 ao
㿰 ao bi
䐿 ao
䚫 ao xi
䥝 ao
䦋 ao
䵅 ao
厫 ao
嗷 ao
嗸 ao
囂 ao xiao
嶅 ao
廒 ao
摮 ao qiao
敖 ao
滶 ao
爊 ao
獒 ao
獓 ao
璈 ao
磝 ao qiao
簢 min
翱 ao
翶 ao
翺 ao
聱 ao
蔜 ao
螯 ao
謷 ao
謸 ao
遨 ao
鏖 ao
隞 ao
骜 ao
鰲 ao
鳌 ao
鷔 ao
鼇 ao
㑃 ao
㤇 ao
䞝 yu
䯠 ao
䴈 ao
媪 ao
媼 ao
抝 ao niu
芺 ao
袄 ao
襖 ao
镺 ao
鴁 ao yao
㕭 ao
㘬 ao wu
㘭 ao
㜜 ao
㜩 ao
㠗 ao
㥿 ao
䁱 kou
䜒 ao
䫨 ao
䮯 ao
傲 ao
墺 ao
奡 ao
奥 ao
奧 ao
嫯 ao
岙 ao
嶴 ao
慠 ao
懊 ao
扷 ao
擙 ao
澚 yu
澳 ao
詏 yao
鏊 ao
驁 ao yao
仈 ba
八 ba
叭 ba
吧 ba
哵 ba
夿 ba
岜 ba
巴 ba
扒 ba
捌 ba
朳 ba
玐 ba
疤 ba
笆 ba
粑 ba
紦 ba
羓 ba
芭 ba
豝 ba
釟 ba
魞 ba
鲃 ba
㔜 ba
㧊 ba po
䟦 ba
䳁 bo
䳊 ba
叐 ba
坺 ba
墢 ba fei
妭 ba bo
抜 ba
拔 ba
炦 ba
犮 ba
秡 bo
笩 pei
胈 ba
茇 ba
茷 ba bo fa pei
菝 ba
詙 ba bo
跋 ba
軷 ba
鈸 bo
钹 bo
颰 ba fu
馛 bo
魃 ba
鼥 ba
㞎 ba
把 ba
欛 ba
鈀 ba pa
钯 ba pa
靶 ba
㖠 nuo
㶚 ba
䃻 ba
䆉 ba
䇑 ba pi
䎬 ba
䎱 ba
䥯 ba bei
䩗 ba
䩻 ba
䰾 ba
䱝 bei pai
坝 ba
垻 ba bei
壩 ba
弝 ba
灞 ba
爸 ba
猈 bai pi
罢 ba
罷 ba
耙 ba:-3 pa
覇 ba
霸 ba
鮁 ba bo
鮊 ba bo
鲅 ba bo
鲌 ba bo
杷 pa
掰 bai
㼟 bo
㿟 bai
䳆 bai
白 bai
㗗 bei
㼣 bo
䙓 bai
佰 bai
捭 bai
摆 bai
擺 bai
栢 bai
百 bai
矲 ba
粨 bai
絔 bai mo
襬 bai
㗑 bai
㠔 bai
䒔 bai
䢙 bai
䴽 pi
呗 bai:-3 bei
唄 bei
庍 bai ting xin
拜 bai
拝 bai
敗 bai
稗 bai
粺 bai
薭 bai
蛽 bai
贁 bai
败 bai
鞁 bei
扳 ban
搬 ban
攽 ban
斑 ban
斒 ban
朌 ban fen
班 ban
瘢 ban
癍 ban
肦 fen
般 ban
虨 bin
螌 ban huan pan
褩 ban pan
辬 ban
頒 ban
颁 ban
㩯 po
㸞 zhe
㺜 nong
䉽 ban
䬳 ban
坂 ban
岅 ban
昄 ban
板 ban
版 ban
瓪 ban
粄 ban
舨 ban
蝂 ban
鈑 ban
钣 ban
闆 ban
阪 ban
㚘 ban fu he
㪵 ban
䕰 fan
伴 ban
办 ban
半 ban
姅 ban
怑 ban
扮 ban
拌 ban
柈 ban
湴 ban
瓣 ban
秚 ban
絆 ban
绊 ban
辦 ban
鉡 ban
靽 ban
垹 bang
帮 bang
幇 bang
幚 bang
幫 bang
捠 bang
梆 bang
浜 bang
縍 bang
邦 bang
邫 bang
鞤 bang
㔙 beng
㮄 bang
䟺 bei pei
挷 peng
搒 bang peng
榜 bang
氆 pu
牓 bang
綁 bang
绑 bang
膀 bang
髈 bang pang
㭋 bang
㯁 pei
㾦 pei
䂜 bang
䎧 bang pou
䖫 bang
䧛 bang peng
䰷 bang
傍 bang
塝 bang
棒 bang
棓 bang bei
磅 bang
稖 bang
艕 bang
蒡 bang
蚌 bang beng
蜯 bang
謗 bang
谤 bang
鎊 bang pang
镑 bang
剥 bo
勹 bao
包 bao
孢 bao
枹 bao fu
煲 bao
笣 bao
胞 bao
苞 bao
蕔 bao
褒 bao
襃 bao
闁 bao
齙 bao
龅 bao
㵡 bao
㿺 bao
䈏 bao fu
䥤 bao
䨌 bao
䨔 bao
䪨 bao
嫑 bao
瓝 bo
窇 bao
薄 bao bo
雹 bao
㙅 bao
㲏 pao
㻄 bao
䎂 bao
䭋 bao
䳈 bao
䳰 bao
䴐 bao
保 bao
堡 bao bu:3 pu:-3
堢 bao
媬 bao
宝 bao
宲 bao shi
寚 bao
寳 bao
寶 bao
怉 bao
珤 bao
緥 bao
葆 bao
褓 bao
賲 bao
靌 bao
飽 bao
饱 bao
駂 bao
鳵 bao
鴇 bao
鸨 bao
㙸 bao
㫧 bao
㲒 bao qu
䤖 bao
儤 bao
刨 pao
勽 bao
嚗 bao bo pao
報 bao
忁 bao
报 bao
抱 bao
暴 bao pu:-2
曓 bao
爆 bao
犦 bo
菢 bao
虣 bao
蚫 bao pao
袌 bao pao
豹 bao
趵 bao bo
鉋 bao
鑤 bao
铇 bao
骲 bao
鮑 bao pao
鲍 bao
伓 pi
俾 bi
偝 bei
卑 bei
埤 pi
悲 bei
揹 bei
杯 bei
桮 bei
椑 bei pi
盃 bei
碑 bei
禆 bei
綼 bi
萆 bi
藣 bei
裨 bi pi
錃 bei
陂 bei pi po
鵯 bei
鹎 bei
㤳 bei
北 bei
鉳 bei
㓈 bing
㔨 bei
㛝 bei
㣁 bei
㰆 bei
㶔 bei
㷶 bei
㸢 bei
㸬 bei
㸽 bei
㻗 bei
㼎 bo
㾱 bei
䁅 meng
䋳 bei
䔒 bei
䠙 pang
䡶 bei
䩀 bei
䰽 bei
俻 bei
倍 bei
偹 bei
備 bei
僃 bei
哱 bo
备 bei
奰 bi
孛 bei bo
悖 bei
惫 bei
愂 bei
憊 bei
昁 bei
杮 bei fei
梖 bei
焙 bei
牬 bei
犕 bei
狈 bei
狽 bei
珼 bei
琲 bei
碚 bei
糒 bei
紴 bi bo
背 bei
蓓 bei
被 bei
褙 bei
誖 bei
貝 bei
贝 bei
軰 bei
輩 bei
辈 bei
邶 bei
郥 bei
鄁 bei
鋇 bei
鐴 bei bi
鐾 bei
钡 bei
鞴 bei
韛 bai
倴 ben
奔 ben
栟 ben bing
泍 ben
渀 ben
犇 ben
賁 ban ben bi fei fen lu pan
贲 ben bi
逩 ben
錛 ben
锛 ben
㡷 ben
㮺 ben
夲 ben tao
奙 ben
本 ben
楍 ben
畚 ben
苯 ben
㤓 ben
㨧 ben
㱵 fen
䬱 ben
坌 ben
捹 ben
撪 ben
桳 ben
燌 ben fen
獖 ben fen
笨 ben
輽 ben
伻 beng
嘣 beng
塴 beng
奟 beng keng
崩 beng
嵭 beng
弸 peng
祊 beng
絣 beng bing peng
綳 beng
繃 beng
绷 beng
閍 beng
甭 beng
㑟 beng
䋽 beng
䙀 beng
䩬 beng
䭰 beng
䳞 beng
埲 bang beng
玤 bang
琫 beng
菶 beng
誁 bing
鞛 beng
㱶 beng peng
㷯 beng
䨻 beng
堋 peng
槰 peng
泵 beng
洴 ping
熢 beng feng peng
甏 beng
跰 pian
蹦 beng
迸 beng
逬 beng peng
鏰 beng
镚 beng
偪 bi
屄 bi
悂 pi
毴 bi
皀 bi ji xiang
稫 bi pi
螕 bi pi
豍 bi bian
逼 bi
鲾 bi
㮰 pi
䨆 bi
䵄 bi
荸 bi
鼻 bi
㚰 bi pei
㠲 bi
㪏 bi
㻶 bi
䃾 bi
䇷 bie
䏢 bi
䘡 bi
䠋 bai bi
䣥 bi
佊 bi
匕 bi
吡 bi pi
啚 bi tu
夶 bi
妣 bi
彼 bi
朼 bi
柀 bi
比 bi
沘 bi
疕 bi
秕 bi
笔 bi
筆 bi
粃 bi
纰 bi:-3 pi
舭 bi
貏 bi
鄙 bi
魮 bi pi
㓖 bi
㗉 e lve
㘠 bi
㘩 bi
㙄 bi
㡀 bi
㡙 bi
㢰 bi
㢶 bi
㢸 bi
㧙 bi bie
㪤 bi
㮿 bi
㯇 bi
㱸 bi
㳼 bi yu
㵥 bi
㵨 bo pi
㹃 fei
㻫 bi
㿫 bi
䀣 bi ma
䁹 bi
䄶 bi bo
䊧 bi
䋔 bi
䌟 bi bo
䎵 bi
䏶 bi
䕗 bi
䖩 bi
䟆 bi
䟤 bi bie
䦘 xian
䧗 bi
䩛 bi pei
䪐 bi
䫁 bi
䫾 bi
䬛 bi
䭮 fu
䮡 bi bo
䯗 bi
佖 bi
哔 bi
嗶 bi
坒 bi
堛 bi
壁 bi
妼 bi
婢 bi
嫳 pie
嬖 bi
币 bi
幣 bi
幤 bi
庇 bi
庳 bi
廦 bi
弊 bi
弻 bi
弼 bi
彃 bi
必 bi
怭 bi
愊 bi
愎 bi
払 fan
敝 bi
斃 bi
朇 pi
枈 bi pi
柫 fu
柲 bi bie
梐 bi
楅 bi
檘 bo ping
毕 bi
毖 bi
毙 bi
泌 bi:-3 mi
湢 bi
滗 bi
滭 bi
潷 bi
濞 bi
煏 bi
熚 bi
狴 bi
獘 bi
獙 bi
珌 bi
璧 bi
畀 bi
畁 qi
畐 bi fu
畢 bi
疪 bi
痹 bi
痺 bi
皕 bi
碧 bi
筚 bi
箄 bei bi pai
箅 bi
箆 bi
篦 bi
篳 bi
粊 bi
縪 bi
罼 bi
聛 bi
腷 bi
臂 bei bi
芘 bi pi
苾 bi
荜 bi
蓖 bi
蓽 bi
蔽 bi
薜 bi
蜌 bi
袐 bi
襒 bie
襞 bi
襣 bi
觱 bi
詖 bi
诐 bi
貱 bi
贔 bi
赑 bi
跸 bi
蹕 bi
躃 bi
躄 bi
辟 bi pi
避 bi
邲 bi
鄨 bi
鄪 bi
鉍 bi se
鎞 bi pi
鏎 bi
铋 bi
閇 bi
閉 bi
閟 bi
闢 pi
闭 bi
陛 bi
鞸 bi bing
韠 bi
飶 bi
饆 bi
馝 bi
駜 bi
驆 bi
骳 bei
髀 bi
魓 bi
鮅 bi
鰏 bi
鵖 bi
鷝 bi
鷩 bi
鼊 bi
柉 fan
楄 pian
煸 bian
牑 bian mian
猵 bian pian
獱 pin
甂 bian
砭 bian
稨 bian
笾 bian
箯 bian
籩 bian
糄 bian
編 bian
编 bian
蝙 bian
边 bian
辺 bian
邉 bian
邊 bian
鍽 bian
鞭 bian
鯾 bian
鯿 bian
鳊 bian
㦚 bian
䁵 bian huan
匾 bian
惼 bian
扁 bian
碥 bian
窆 bian
萹 bian
藊 bian
褊 bian
貶 bian fa
贬 bian
㝸 bian
㣐 bian
㭓 bian
㲢 bian
㳎 bian
㳒 bian
㴜 bian
㵷 bian
㺹 bian
㻞 ban bin
䉸 bian
䒪 bian
䛒 bian
䡢 bian
䪻 bian fan
便 bian pian:-3
卞 bian
变 bian
変 bian
弁 bian
徧 bian
忭 bian
抃 bian
揙 bian
昪 bian
汳 bian
汴 bian
炞 bian
玣 bian
緶 bian pian
缏 bian pian
艑 bian
苄 bian
覍 bian
變 bian
辡 bian
辧 bian
辨 bian
辩 bian
辫 bian
辮 bian
辯 bian
遍 bian
釆 bian
閞 bian guan
鴘 bian
僄 piao
儦 biao
墂 biao
幖 biao
彪 biao
徱 piao
摽 biao
杓 biao shao
标 biao
標 biao
滮 biao
瀌 biao
灬 biao huo
熛 biao
爂 biao
猋 biao
瘭 biao
磦 biao
穮 biao
羆 pi
脿 biao
膘 biao
臕 biao
蔈 biao piao
藨 biao
謤 biao piao
贆 biao
鏢 biao
鑣 biao
镖 biao
镳 biao
颩 biao diu
颮 biao pao
颷 biao
飆 biao
飇 biao
飈 biao
飍 xiu
飑 biao
飙 biao
飚 biao
驃 biao piao
驫 biao piao
骉 biao
骠 biao piao:-3
髟 biao piao shan
麃 biao pao piao
㟽 biao
㠒 biao
㯱 pao
㯹 biao
䔸 biao
婊 biao
檦 biao
表 biao
裱 biao
褾 biao
諘 biao
錶 biao
㧼 biao
䞄 biao
俵 biao
鰾 biao
鳔 biao
憋 bie
瘪 bie
癟 bie
虌 bie
鱉 bie
鳖 bie
鼈 bie
龞 bie
䠥 bie
䭱 bie
別 bie
别 bie
咇 bi bie
徶 bie
莂 bie
蟞 bie
蹩 bie
㿜 bie
蛂 bie
㢼 bie
䉲 mi
䋢 bie
䏟 bi bie
彆 bie
傧 bin
儐 bin
宾 bin
彬 bin
斌 bin
梹 bin bing
椕 bin
槟 bin bing:-3
檳 bin bing
汃 bin pa
滨 bin
濒 bin
濱 bin
濵 bin
濹 me
瀕 bin
玢 bin fen
瑸 bin
璸 bin pian
矉 pin
穦 pin
繽 bin
缤 bin
蠙 pin
豩 bin huan
豳 bin
賓 bin
賔 bin
邠 bin
鑌 bin
镔 bin
霦 bin
顮 bin
馪 pin
驞 pin
䐔 bian bin
摈 bin
擯 bin
殡 bin
殯 bin
膑 bin
臏 bin
髌 bin
髕 bin
髩 bin
鬂 bin
鬓 bin
鬢 bin
鶣 bian pian
仌 bing
傡 bing
兵 bing
冫 bing
冰 bing
掤 bing
氷 bing
竝 bing
㨀 bing
䋑 lie
䓑 ping
䴵 bing
丙 bing
庰 bing
廪 lin
怲 bing
抦 bing
昞 bing
昺 bing
柄 bing
棅 bing
炳 bing
琕 bing pin
癝 lin
眪 bing fang
禀 bing
秉 bing
稟 bing
窉 bing
苪 bing
蛃 bing
邴 bing
鈵 bing
鉼 bing ping
陃 bing
鞞 bing
餅 bing
餠 bing
饼 bing
䈂 ping
䗒 bing
並 bing
併 bing
倂 bing
偋 bing
寎 bing
并 bing
幷 bing
摒 bing
栤 bing
病 bing
靐 bing
鮩 bi bing
鵧 pi
剝 bo
啵 bo
岥 po
嶓 bo
彂 fa
拨 bo
撥 bo
播 bo
柭 ba bie bo fu pei
波 bo
玻 bo
癶 bo
盋 bo
砵 bo
碆 bo
缽 bo
菠 bo
袚 bo fu
襏 bo
蹳 bo
鉢 bo
钵 bo
餑 bo
饽 bo
驋 bo
髉 bo jue
鱍 bo
㗘 bo
㝿 bo
㟑 bo
㧳 bai zhuo
㩧 bo
㩭 bo
㪍 bo
㬍 bo
㬧 bo
㱟 pi
㴾 bo
㶿 bo
㹀 bo
䂍 bo
䊿 bo
䍨 fei po
䍸 bo
䑈 bo
䒄 fu
䗚 bo
䙏 bo
䞳 bo
䟛 bei bo fei
䢌 bo
䢪 bo
䥬 bo
䪇 bo
䪬 bo
䫊 pei
䬪 bo
䭦 bo
䭯 bo
䮀 bo
䮂 ba
䯋 bo fei
䰊 bo
䶈 bo
亳 bo
伯 ba:-2 bai bo
侼 bo
僰 bo
勃 bo
博 bo
嶏 pei pi
帛 bo
愽 bo
懪 bo
挬 bo
搏 bo
敀 po
柏 bai
桲 po
檗 bo
欂 bo
泊 bo po:-3
泺 luo po
浡 bo
渤 bo
煿 bo
牔 bo
犻 bo fei pei
猼 bo po
礡 bo
礴 bo
箔 bo
簙 bo
糪 bo
胉 bo
脖 bo
膊 bo
舶 bo
艊 bo
苩 bo pa
葧 bo
袯 bo
襮 bo
謈 pao po
踄 bu
踣 bo
郣 bo
鉑 bo
鋍 bo
鎛 bo
鑮 bo
铂 bo
镈 bo
餺 bo
馎 bo
馞 bo po
駁 bo
駮 bo
驳 bo
髆 bo
鵓 bo
鸔 bao
鹁 bo
箥 bo
簸 bo
蚾 bo pi
跛 bo
駊 po
㖕 nie xin
孹 bo
挀 bai
擗 bo:-3 pi
擘 bai bo
疈 pi
繴 bi
蘗 bi bo
譒 bo
卜 bo:-3 bu
噃 bo fan
蔔 bo
峬 bu
庯 bu
晡 bu
逋 bu
鈽 bu
钸 bu
餔 bu
鵏 bu
不 bu fou:-1
醭 bu
㙛 zhuan
㨐 bu
䀯 bu
䋠 bu
䒈 fei
䪁 bu
䪔 bu fu
卟 bu
哺 bu
捕 bu
獛 pu
补 bu
補 bu
鳪 bu
㘵 bu
㚴 bu
㳍 bu
㻉 bu
㾟 bu
䊇 bu
䍌 bu
䏽 bu pei
䑰 bu
䝵 bu
䬏 bu fou
䳝 bu pou
䴝 chuai
䴺 bu
佈 bu
勏 bu
咘 bu
埔 bu pu
埗 bu
埠 bu
布 bu
怖 bu
悑 bu
捗 bu pu zhi
步 bu
歨 bu
歩 bu
瓿 bu
篰 bu
簿 bu
荹 bu pu
蔀 bu
部 bu
郶 bu
鈈 bu pi
钚 bu
餢 bu
傪 ca can san sen
嚓 ca cha
擦 ca
礤 ca
䟃 ca can
䵽 ca
囃 ca za zha
偲 cai si
猜 cai
睵 zai
㒲 cai
䴭 cai
才 cai
材 cai
溨 cai
纔 cai
裁 cai
財 cai
财 cai
㥒 cai
䌽 cai
䐆 cai
䣋 cai
倸 cai
婇 cai
寀 cai
彩 cai
採 cai
棌 cai
睬 cai
綵 cai
跴 cai
踩 cai
采 cai
䌨 ca cai
䰂 cai
埰 cai
縩 cai
菜 cai
蔡 cai
参 can cen:-3 san shen
參 can shen
叄 can
叅 can
喰 can qi sun
歺 e
湌 can
蓡 shen
謲 can chen san zao
飡 can
餐 can
驂 can
骖 can
鯵 shen
鰺 shen
㥇 can
㨻 can chan shan zan
㱚 can
㺑 sao shan
䍼 can zan
䏼 can zhan
䑶 qian
䗝 can
䗞 can
䘉 can
䙁 can
䝳 can hai
䣟 can ti
䫮 chan
䳻 can zhan
嬠 can
嬱 can
惭 can
慙 can
慚 can
残 can
殘 can
蚕 can
蝅 can
蠶 can
蠺 can
㘔 sai
㜗 can sen
㦧 can
㿊 can
䅟 can
䬫 ti
噆 zan
惨 can
慘 can
憯 can
朁 can jian qian
黪 can
黲 can
㛑 can
㣓 can
㻮 can
㽩 can
䛹 can xuan
孱 can chan
摻 can chan shan
澯 can
灿 can
燦 can
璨 can
粲 can
薒 can
仓 cang
仺 cang
伧 cang chen:-3
倉 cang
傖 cang chen
凔 chuang
嵢 cang
沧 cang
滄 cang
舱 cang
艙 cang
苍 cang
蒼 cang
螥 cang
鶬 cang
鸧 cang
㵴 cang
㶓 cang
匨 cang zang
蔵 cang zang
藏 cang
鑶 cang
䅮 cang
䢢 cang
賶 cang
喿 qiao zao
撡 cao
操 cao
糙 cao
鄵 cao sao
㜖 cao
㯥 cao zao
䄚 cao
䏆 cao
䐬 cao
嘈 cao
嶆 cao
曹 cao
曺 cao
槽 cao
漕 cao
艚 cao
蓸 cao
螬 cao
褿 cao
鏪 cao
䒑 cao
愺 cao
懆 cao
艸 cao
艹 cao
草 cao
騲 cao
䒃 cao
肏 cao
襙 cao
㥽 ce ze
㨲 ce
㩍 ce
䈟 ce zha
䊂 ce se
䔴 ce chua cui
䜺 chai
侧 ce ze:-3 zhai:-1
側 ce
冊 ce
册 ce
厕 ce
厠 ce
墄 ce
嫧 ce ze
廁 ce
恻 ce
惻 ce
憡 ce
拺 ce chuo se
敇 ce
测 ce
測 ce
畟 ce ji
矠 ze zhuo
笧 ce shan
策 ce
筞 ce
筴 ce jia
箣 ce
粣 ce se
茦 ci
荝 ze
萗 ce
蓛 ce
遪 ca
嵾 can cen
梫 qin
㞥 cen
㻸 zen
䃡 jin qin
䅾 cen qian
䤁 cen
䨙 cen
䯔 ze
䲋 cen
埁 qin
岑 cen
梣 cen
橬 qian qin
涔 cen
硶 chen
笒 cen han jin
噌 ceng cheng
㬝 ceng song
䁬 ceng
䉕 ceng
层 ceng
層 ceng
嶒 ceng
曽 ceng
曾 ceng
碀 cheng
竲 ceng
缯 zeng
鄫 ceng zeng
㣒 ceng
蹭 ceng
偛 cha
叉 cha
喳 cha zha
嗏 cha
嫅 jie suo
扠 cha
挿 cha
插 cha
揷 cha
杈 cha
疀 cha
肞 cha
艖 cha
銟 cha
鍤 cha
鎈 cha suo
锸 cha
餷 cha
馇 cha
㢉 cha
㢒 cha
㪯 cha
㫅 cha
䁟 cha
䆛 zha
䑘 cuo
䕓 cha chui
䤩 cha
䲦 dai
䶪 cha
垞 cha
察 cha
嵖 cha
搽 cha
查 cha zha:-3
査 zha
楂 cha:-3 zha
槎 cha
檫 cha
猹 cha
碴 cha
秅 cha na
臿 cha
茬 cha
茶 cha
詧 cha
靫 cha
䰈 cuo
衩 cha
蹅 cha
鑔 cha
镲 cha
㛳 yi
㢎 zhe
㣾 cha
㤞 cha duo ze
䊬 chua
䒲 cha
䓭 cha
䟕 cha
䡨 cha
仛 tuo
侘 cha
刹 cha sha
剎 cha sha
奼 cha
姹 cha
岔 cha
差 cha chai
汊 cha
紁 cha
訍 cha chai
詫 cha
诧 cha
偨 ci
拆 ca:-2 chai
芆 cha chai
釵 cha chai
钗 chai
㑪 chai
㾹 chai
䓱 chai zui
侪 chai
儕 chai
喍 chai
柴 chai
犲 cai
祡 chai
豺 chai
茝 chai
㳗 cha chai
䘍 chai
囆 chai
瘥 chai cuo
虿 chai
蠆 chai
袃 chai
嬓 jiao
惉 zhan
掺 can:4 chan shan:-3 xian
搀 chan
攙 chan
梴 chan
欃 chan zhan
脠 chan shan
袩 chan zhe
襜 chan
覘 chan dan ji
觇 chan
辿 chan
鋓 chan
㔆 zan
㙻 chan
㢆 chan
㶣 chan yin
㸥 chan
㺥 chan
䂁 chan
䜛 chan
䡪 shan
䡲 chan dan
䣑 chan
䤫 chan
䧯 chan zhan
僝 chan
劖 chan
単 dan
單 dan
嚵 chan
壥 chan
婵 chan
嬋 chan
巉 chan
廛 chan
棎 chan
毚 chan
湹 chan
潹 chan
潺 chan
澶 chan
瀍 chan
瀺 chan
煘 chan
獑 chan
磛 chan
禅 chan shan:-3
禪 chan shan
緾 chan
繵 chan dan tan
纏 chan
纒 chan
缠 chan
艬 chan
蝉 chan
蟬 chan
蟾 chan
誗 chan
讒 chan
谗 chan
躔 chan
鄽 chan
酁 chan
鋋 chan
鐔 xin
鑱 chan
镡 chan tan xin
镵 chan
饞 chan
馋 chan
㢟 chan
㦃 chan
㯆 chan shan
㹌 chan sheng
㹽 chan
䊲 chan
䐮 chan
䑎 chan
䤘 chan qian
䥀 chan
䩶 chan
䴼 chan
䵐 chan
丳 chan chuan
产 chan
冁 chan
刬 chan
剗 chan
剷 chan
啴 chan tan
嘽 chan tan
囅 chan
嵼 chan
幝 chan
摌 chan sun
旵 chan
浐 chan
滻 chan
灛 chan
燀 chan dan
產 chan
産 chan
簅 chan
繟 chan
蒇 chan
蕆 chan
諂 chan
譂 chan dan
讇 chan
谄 chan
醦 chan chen
鏟 chan
铲 chan
閳 chan
闡 chan
阐 chan
骣 chan
㙴 chan
㬄 chan
㵌 xun
䀡 chan dian tan
䠨 chan
䪜 chan yan
䱿 chan
儳 chan
忏 chan
懴 chan
懺 chan
硟 chan
羼 chan
韂 chan
顫 chan
伥 chang
倀 chang
娼 chang
昌 chang
晿 chang
淐 chang
猖 chang
琩 chang
菖 chang
裮 chang
錩 chang
锠 chang
閶 chang tang
阊 chang
鯧 chang
鲳 chang
鼚 chang
㙊 chang zhang
㦂 chang
䗅 chang
䠆 chang
䯴 chang
仧 chang
偿 chang
償 chang
兏 chang
嘗 chang
嚐 chang
場 chang
塲 chang
嫦 chang
尝 chang
常 chang
徜 chang
瑺 chang
瓺 chang
甞 chang
粻 zhang
肠 chang
腸 chang
膓 chang
苌 chang
萇 chang
裳 chang:-3 shang
鋿 chang
鏛 chang
長 chang zhang
镸 chang
长 chang zhang
鱨 chang
鲿 chang
㫤 chang
䕋 tang
䠀 tang
僘 chang
厂 an:-1 chang han
厰 chang
场 chang
廠 chang
惝 chang tang
敞 chang
昶 chang
氅 chang
鋹 chang
䩨 chang zhang
倡 chang
唱 chang
怅 chang
悵 chang
暢 chang
焻 chang gua
玚 chang yang
畅 chang
畼 chang
誯 chang
韔 chang
鬯 chang
剿 chao:-3 jiao
勦 chao jiao
弨 chao
怊 chao
抄 chao
摷 chao jiao
欩 chao
绰 chao chuo
罺 chao
訬 chao miao
超 chao
鈔 chao
钞 chao
䄻 tao
䬤 zan zhan
䰫 chao zhao
嘲 chao zhao:-3
巢 chao
巣 chao
晁 chao
樔 chao jiao
潮 chao
濤 tao
謿 chao
轈 chao
鄛 chao
鼂 chao
鼌 chao
㶤 chao
㷅 chao
䎐 chao
䏚 chao miao
吵 chao
巐 chao
炒 chao
煼 chao
眧 chao
禉 you
麨 chao
仦 chao
仯 chao miao
耖 chao
觘 chao
伡 che
俥 che ju
唓 che
砗 che
硨 che
莗 che
蛼 che
車 che
车 che
㨋 che
㵔 che
䋲 che
䞣 che qie
䰩 che du
偖 che
奲 duo
扯 che
撦 che
㔭 che
㥉 che
㬚 che
㯙 zhe
㱌 che ye
㵃 she
㾝 che
㿭 che le
䁤 che hui zhe
䑲 zhao
䒆 che
䚢 che
䛸 che
䜠 che
䧪 che
䨁 wu
勶 che
坼 che
屮 cao che
彻 che
徹 che
掣 che
撤 che
澈 che
烲 che xie
爡 che
瞮 che
硩 che
聅 che
轍 zhe
迠 che
頙 che
嗔 chen
堔 shen
抻 chen
搷 shen tian
棽 shen
琛 chen
瞋 chen
胂 shen
諃 chen
謓 chen zhen
賝 chen
郴 chen
㕴 chen
㫳 chen
㲀 chen zhen
㴴 chen
㽸 chen
䆣 chen
䒞 chen yin
䚘 cheng
䜟 chen
䟢 chen
䢅 chen
䢈 chen hui
䢻 chen
䣅 chen
䤟 chen
伔 dan
塵 chen
娠 shen
宸 chen
尘 chen
屒 zhen
忱 chen
愖 chen dan xin
敐 chen
敶 zhen
晨 chen
曟 chen
樄 chen
沉 chen
煁 chen
臣 chen
茞 chen
莀 chen nong
莐 chen
蔯 chen
薼 chen
螴 chen
訦 chen
諶 chen
谌 chen
軙 chen qi
辰 chen
迧 chen
鈂 chen qin zhen
陈 chen
陳 chen
霃 chen
鷐 chen
麎 chen
䫖 chen shen
墋 chen
捵 chen
碜 chen
磣 chen
裖 zhen
贂 chen
趻 chen
踸 chen
鍖 chen zhen
㧱 chen
䞋 chen
儭 chen
嚫 chen
夦 chen
榇 chen
櫬 chen
疢 chen
称 chen:-3 cheng
稱 chen cheng
穪 bie cheng
藽 qin
衬 chen
襯 chen
讖 chan chen
谶 chen
趁 chen
趂 chen
齓 chen
齔 chen
龀 chen
偁 cheng
埥 qing zheng
崝 zheng
憆 cheng
摚 cheng
撐 cheng
撑 cheng
柽 cheng
棦 cheng
橕 cheng
檉 cheng
泟 cheng
浾 cheng
湞 cheng zhen
爯 cheng
牚 cheng
牜 niu
琤 cheng
瞠 cheng
竀 cheng
緽 cheng
蛏 cheng
蟶 cheng
赪 cheng
赬 cheng
鏿 cheng
鐺 dang
铛 cheng:-2 dang
阷 cheng
靗 cheng
頳 cheng
饓 cheng
㞼 cheng
㨃 cheng dui
㲂 cheng
㼩 cheng sheng
䁎 cheng ting
䄇 cheng
䆑 cheng
䆵 cheng
䆸 zheng
䇸 cheng ting
䔲 cheng deng
䗊 tan
䧕 cheng
䫆 cheng
䮪 cheng
丞 cheng
乗 cheng
乘 cheng sheng:-3
呈 cheng
城 cheng
埕 cheng
堘 cheng
塍 cheng
塖 cheng
娍 cheng sheng
宬 cheng
峸 cheng
惩 cheng
憕 cheng deng zheng
懲 cheng
成 cheng
承 cheng
挰 cheng
掁 cheng
揨 chen
晟 cheng:-3 sheng
晠 sheng
枨 cheng
棖 cheng
椉 cheng sheng
橙 chen cheng
洆 cheng
浈 zhen
澂 cheng
澄 cheng deng:-2
瀓 cheng
珵 cheng ting
珹 cheng
畻 cheng
盛 cheng:-3 sheng
程 cheng
窚 cheng
筬 cheng
絾 cheng
脀 cheng zheng
脭 cheng
荿 cheng
裎 cheng
誠 cheng
诚 cheng
郕 cheng
酲 cheng
鋮 cheng
铖 cheng
騬 cheng
侱 cheng ting
塣 zheng
庱 cheng
徎 cheng zheng
悜 cheng
睈 cheng
逞 cheng
騁 cheng
骋 cheng
㐼 cheng
䀕 zhen
秤 cheng
吃 chi
哧 chi
喫 chi
嗤 chi
噄 chi
妛 chi
媸 chi
彨 chi
彲 chi
摛 chi
瓻 chi
痴 chi
癡 chi
眵 chi
瞝 chi
笞 chi
絺 chi
蚩 chi
螭 chi
訵 chi
誺 chi lai
貾 chi
郗 xi
魑 chi
鴟 chi
鵄 zhi
鸱 chi
麶 chi
黐 chi li
齝 chi
齹 ci cuo
㓾 chi xi
㙜 chi
㞴 chi min
㢮 chi
㮛 chi yi
䈕 ji shi ti yi
䐤 chai cuo
䔟 yi
䙙 chi
䛂 yao
䜄 chi
䞾 chi di
䪧 chi
䮈 chi
䶔 chi
䶵 chi
俿 chi hu
匙 chi:-2 shi
坻 chi:-2 di
墀 chi
岻 chi
弛 chi
徥 shi ti
徲 chi ti
忯 qi shi
持 chi
栘 yi
歭 chi zhi
池 chi
汦 zhi
沱 tuo
沲 tuo
痄 zha
竾 chi
筂 chi
箈 chi tai
箎 chi
篪 chi
耛 chi yi
茌 chi
荎 chi
蚔 qi zhi
蚳 chi di
謘 chi
赿 chi di
趍 chi qu
踟 chi
迟 chi
遅 chi
遟 chi xi zhi
遲 chi
馳 chi
驰 chi
㘜 chi
㟂 mu
㢁 chi shi
㢋 chi
㱀 chi
㳏 shi
㶴 chi
䊼 chi
䑛 chi
䜵 chi
䜻 chi
伬 ze
侈 chi
傂 si zhi
叺 chi
呎 chi ying
垑 chi
姼 ji shi ti
尺 che:-2 chi
恀 shi
恥 chi
扡 chi tuo yi
拸 chi hai yi
搋 chuai
欼 chi chuai
歯 chi
粎 chi
耻 chi
蚇 chi
袳 chi duo nuo qi
裭 chi
褫 chi
誃 chi duo yi
豉 chi shi
鉹 chi
鶒 chi
齒 chi
齿 chi
㒆 chi
㓼 chi
㔑 chi
㞿 chi
㡿 chi
㽚 chi
䇼 yi
䗖 di
䟷 chi qi
䠠 chi dai
䤲 chi
䮻 chi
䰡 chi
䳵 chi
侙 chi
傺 chi
勅 chi
勑 chi
叱 chi
啻 chi
彳 chi
恜 chi
慗 chi
憏 chi
懘 chi
戠 zhi
抶 chi
摰 che nie
敕 chi
斥 chi
杘 chi
栻 shi
淔 zhi
灻 chi
炽 chi
烾 chi
熾 chi
痓 chi
痸 chi
瘛 chi
眙 yi
翄 chi
翅 chi
翤 chi
腟 chi
赤 chi
趩 chi
跮 chi die
遫 chi
鉓 chi
銐 chi li
飭 chi shi
饬 chi
鵣 chi lai
鷘 chi
傭 yong
充 chong
冲 chong
嘃 chong
徸 chong zhong
忡 chong
憧 chong
摏 chong
沖 chong
浺 chong
湧 yong
珫 chong
祌 chong zhong
翀 chong
舂 chong
艟 chong
茺 chong
衝 chong
蹖 chong
㓽 chong
㹐 chong
䌬 chong
䖝 chong
䳯 chong
崇 chong
崈 chong
漴 chong chuang zhuang
痋 chong teng
虫 chong
蝩 chong zhong
蟲 chong
褈 chong zhong
隀 chong
埫 chong shang
宠 chong
寵 chong
㧤 chong
揰 chong dong
銃 chong
铳 chong
婤 chou zhou
抽 chou
搊 chou
犨 chou
犫 chou
瘳 chou
篘 chou
醔 chou qiu
㐜 chou
㛶 tan
㤽 chou
㦞 chou
㨶 dao
㵞 chou
㿧 chou
䇺 dou
䊭 chou dao
䌧 chou
䓓 chou
䛬 tao
䥒 jiang
䲖 chou
仇 chou
俦 chou
儔 chou
嚋 chou zhou
嬦 chou
帱 chou dao:-2
幬 chou dao
惆 chou
愁 chou
懤 chou
栦 chou
椆 chou diao zhou
燽 chou
畴 chou
疇 chou
皗 chou
稠 chou
筹 chou
籌 chou
紬 chou zhou
絒 chou
綢 chou
绸 chou
菗 chou
薵 chou dao zhou
裯 chou
詶 chou zhou
讎 chou
讐 chou
踌 chou
躊 chou
酧 chou
酬 chou
醻 chou
雔 chou
雠 chou
鯈 tiao
䪮 chou
丑 chou
丒 chou
侴 chou
吜 chou
杻 chou niu
杽 chou
瞅 chou
矁 chou
莥 niu rou
醜 chou
魗 chou
䔏 chou
憱 cu
殠 chou
溴 xiu
臭 chou
臰 chou
出 chu
初 chu
岀 chu
樗 chu
貙 chu
齣 chu
㕏 chu
㕑 chu
㡡 chu
㶆 chu zhu
㼥 kao tou
䅳 chu zou
䎝 chu
䎤 ju
䟞 chu
䠂 chu
䠧 chu
儲 chu
刍 chu
厨 chu
墸 zhu
幮 chu
廚 chu
恹 yan
懨 yan
橱 chu
櫉 chu
櫥 chu
滁 chu
犓 chu
篨 chu
耝 chu qu
耡 chu
芻 chu
蒢 chu
蒭 chu
蕏 chu
藸 chu zha zhu
蜍 chu
蠩 chu zhu
趎 chu
跦 chu zhu
蹰 chu
躇 chu
躕 chu
鉏 chu ju
鋤 chu
锄 chu
除 chu
雏 chu
雛 chu
鯺 zhu
鶵 chu
㹼 ju
䊰 chu
䖏 chu
䙘 chu zu
储 chu
処 chu
憷 chu
杵 chu
椘 chu
楚 chu
楮 chu
檚 chu
濋 chu
础 chu
礎 chu
處 chu
褚 chu zhu
齭 chu
齼 chu
㔘 chu
㗰 cong
㙇 chu
㤕 chu po
㤘 zhou
䙕 zong
䜴 chu shi
䟣 chu
䦌 chu
䧁 xu
䮞 chun
亍 chu
俶 chu ti
傗 chu
儊 chu
嘼 chu shou xu
处 chu
怵 chu
拀 chu
搐 chu
敊 chu shou
斶 chu
欪 chu qu xi
歜 chu
泏 ku zhu
滀 chu xu
琡 chu
畜 chu xu
矗 chu
竌 chu
竐 chu
絀 chu
绌 chu
臅 chu
荲 li
触 chu
觸 chu
詘 chu qu
豖 chu
踀 chu cu
遚 chou
鄐 chu
閦 chu
黜 chu
欻 chua xu
䫄 chua
揣 chuai
㪓 chuai
膗 chuai
㪜 chuai duo
䦟 chuai wen
䦤 chuai
䦷 chuai
嘬 chuai zuo
踹 chuai
巛 chuan shun
川 chuan
氚 chuan
瑏 chuan
穿 chuan
鐉 quan
㯌 chuan
㼷 chuan zhuan
䁣 chuan
传 chuan zhuan
傳 chuan zhuan
暷 chuan
椽 chuan
歂 chuan
篅 chuan
舡 chuan
舩 chuan
船 chuan
諯 zhuan
輲 chuan
遄 chuan
㱛 bu chuan
僢 chuan
喘 chuan
堾 chun
舛 chuan
荈 chuan
蝽 chun
踳 chuan
串 chuan
汌 chuan
玔 chuan
賗 chuan
釧 chuan
钏 chuan
刅 chuang
刱 chuang
剏 chuang
創 chuang
囪 cong
憃 chong
戧 qiang
摐 chuang
牎 chuang
牕 chuang
疮 chuang
瘡 chuang
窓 chuang
窗 chuang
窻 chuang
㡖 chuang
䃥 chuang
䚒 chuang zhuang
䡴 chong
䭚 chuang
噇 chuang
幢 chuang:-2 zhuang
床 chuang
橦 tong
牀 chuang
疒 ne
㵂 shu
䇬 chuang shu zhu
搶 qiang
摤 chuang
漺 chuang shuang
闖 chuang
闯 chuang
䎫 chuang
创 chuang
剙 chuang
怆 chuang
愴 chuang
獊 cang
吹 chui
炊 chui
龡 chui
㓃 du
㝽 chui
㥨 shui wei
㩾 qi zhui
䄲 rui
䍋 chui
䳠 shui zhu
倕 chui zhui
圌 chuan chui
垂 chui
埀 chui
娷 shui zhui
捶 chui
搥 chui
桘 zhui
棰 chui
椎 chui:-3 zhui
槌 chui
湷 hun zhuang
甀 zhui
箠 chui
腄 chuai chui hou
菙 chui
錘 chui
鎚 chui
锤 chui
陲 chui
顀 chui
䞼 chui
諈 zhui
媋 chun
旾 chun
春 chun
暙 chun
杶 chun
椿 chun
櫄 chun
焞 jun tui tun
瑃 chun
箺 chun
膥 chun
萅 chun
輴 chun
鰆 chun
鶞 chun
㝄 chun
㝇 chun
㵮 chun
㸪 chun
䏝 zhuan
䐇 chun wen
䓐 chun
䔚 chun
䣨 chun
䣩 chun
䥎 chun
䫃 chun zhen
唇 chun
憌 qiong
浱 chun
淳 chun
湻 chun
滣 chun
漘 chun
純 chun
纯 chun
脣 chun
莼 chun
蒓 chun
蓴 chun
醇 chun
醕 chun
錞 chun dui
陙 chun
鯙 chun
鶉 chun
鹑 chun
㖺 chun
㿤 chun
䄝 chuang
䏛 chun
䐏 chun shun
䞐 chun
䦮 chun
偆 chun
惷 chun
睶 chun
萶 chun
蠢 chun
戳 chuo
踔 chuo
㚟 chuo
㲋 chuo
䂐 zhuo
䃗 bo zhuo
䄪 diao
䆯 zhuo
䇍 chu qi
䋘 chuo
䍳 chuo jue que
䓎 chuo
䮕 zhuo
吷 chuo jue xue
啜 chuai:-3 chuo
嚽 chuo
娖 chuo
婥 chuo nao
婼 chuo ruo
惙 chuo
擉 chuo
歠 chuo
涰 chuo
珿 chu
畷 zhui
磭 chuo
綽 chao chuo
繛 chuo
腏 chuo zhui
諁 zhuo
趠 chao chuo tiao zhuo
輟 chuo
辍 chuo
辵 chuo
辶 chuo
逴 chuo
酫 chuo
醊 zhui
鑡 chuo
齪 chuo
齱 chuo zou
龊 chuo
呲 ci zi
庛 ci
疵 ci
赼 ci
趀 ci
骴 ci zhai
㓨 ci
㘂 ci
㘹 ci
㤵 ci
䂣 ci
䆅 zi
䈘 ci
䖪 ci zi
䛐 ci
䧳 ci zhui
䨏 ci
䭣 ci
䲿 ci
䳄 ci
兹 ci zi
垐 ci
嬨 ci
慈 ci
枱 tai
柌 ci
濨 ci
珁 ci
瓷 ci
甆 ci
磁 ci
礠 ci
祠 ci
粢 zi
糍 ci
茈 ci zi
茨 ci
薋 ci
詞 ci
词 ci
辝 ci
辞 ci
辤 ci
辭 ci
雌 ci
飺 ci
餈 ci
鷀 ci
鹚 ci
㠿 ci zi
佌 ci
此 ci
泚 ci
玼 ci cuo
皉 ci
跐 ci
㞖 ci
㡹 ju
㢀 ci
㩞 ci
㹂 qian
䓧 ci
䗹 ci
䦻 zi
䯸 ci
䰍 ci
䳐 ci
伺 ci
佽 ci
刺 ci
刾 ci
朿 ci
栨 ci
次 ci
絘 ci
莿 ci
蚝 hao
蛓 ci
螅 xi
螆 ci
賜 ci
赐 ci
匆 cong
囱 cong
從 cong
忩 cong
怱 cong
悤 cong
暰 cong
枞 cong zong
棇 cong song
樅 cong zong
樬 cong
漗 cong
焧 cong
熜 cong
燪 cong
瑽 cong
璁 cong
瞛 cong
篵 cong
総 cong zong
緫 cong
繱 cong
聡 cong
聦 cong
聪 cong
聰 cong
苁 cong
葱 cong
蓯 cong
蔥 cong
蟌 cong
鍃 huo
鍯 cong
鏓 cong zong
鏦 cong
騘 cong
驄 cong
骢 cong
㼻 cong
䉘 cong
䕺 cong
䳷 cong
丛 cong
从 cong
叢 cong
婃 cong
孮 cong
従 cong
徖 cong
悰 cong
慒 cao cong
樷 cong
淙 cong
漎 cong song
潀 cong
灇 cong
爜 cong
琮 cong
誴 cong
賨 cong
賩 cong
錝 zong
欉 cong
藂 cong
謥 cong
㫶 zhou
凑 cou
楱 cou zou
湊 cou
腠 cou
輳 cou
辏 cou
粗 cu
觕 cu
麁 cu
麄 cu
麤 cu
䓚 cu qu
䢐 cu
徂 cu
殂 cu
豠 chu
㗤 cu
㰗 qi
䃚 cu zu
䎌 chu
䙯 cu
䛤 cu
䟟 cu
䠓 cu qiu
䠞 cu
䥄 cu
䥘 cu
䬨 jiu
促 cu
卒 cu:-3 zu
噈 cu he za
梀 su yin
殧 jiu
猝 cu
瘄 cu
瘯 cu
簇 cu
縬 cu
脨 cu ji
蔟 cu
趗 cu
趨 qu
踧 cu
蹙 cu
蹴 cu jiu
酢 cu zuo
醋 cu
鏃 chuo zu
鼀 cu
撺 cuan
攛 cuan
汆 cuan
蹿 cuan
躥 cuan
鋑 cuan jian juan
鑹 cuan
镩 cuan
㠝 cuan
㭫 cuan cuo
䆘 ya za
䰖 zuan
劗 jian
巑 cuan
攅 zan
攒 zan
攢 zan
櫕 cuan
濽 zan
灒 zan
㵀 zu
㸑 cuan
殩 cuan
熶 cuan
爨 cuan
窜 cuan
竄 cuan
篡 cuan
篹 zhuan zuan
簒 cuan
催 cui
嗺 sui zui
墔 cui
崔 cui
摧 cui
榱 cui
槯 cui zui
獕 cui
磪 cui
缞 cui
鏙 cui
隹 zhui
凗 cui
慛 cui
㵏 cui
㷃 chui
䊫 cui
䧽 cui
漼 cui
璀 cui
皠 cui
趡 cui ju wei
㝮 cui
㥞 sui
㧘 zi
㯔 cui
㯜 cui
㱖 cui
㳃 cui
㷪 cui
䂱 rui
䃀 cui
䄟 cui
䆊 cui mei
伜 cui
倅 cui
啐 cui
啛 cui
忰 cui
悴 cui
橇 qiao
毳 cui
淬 cui
濢 cui zui
焠 cui
琗 cui se
疩 cui
瘁 cui
竁 cui
粋 cui
粹 cui
紣 cui
綷 cui
翆 cui
翠 cui
脃 cui
脆 cui
脺 cui
膬 cui
膵 cui
臎 cui
萃 cui
襊 cui cuo
顇 cui
村 cun
澊 cun
皴 cun
竴 cun
邨 cun
存 cun
袸 jian zun
刌 cun
忖 cun
䍎 cun xian
吋 cun ying
寸 cun
籿 cun
搓 cuo
撮 cuo zuo:-3
磋 cuo
蒫 cuo
蹉 cuo
遳 cuo
髊 ci cuo
㟇 cuo
㽨 cuo
䠡 cha cuo
䣜 cuo
䴾 cuo
嵯 cuo
嵳 cuo
痤 cuo
睉 cuo zhuai
矬 cuo
蔖 cu cuo zha
虘 cuo
酂 cuo zan
酇 cuo zan
醝 cuo
鹺 cuo
鹾 cuo
䂳 cha cuo
瑳 cuo
硰 sha
縒 ci cuo suo
脞 cuo
䐣 sun
䟶 cuo zuo
䱜 cuo
侳 zuo
剉 cuo
剒 cuo
厝 cuo
挫 cuo
措 cuo
歵 cuo
莝 cuo
莡 cuo
蓌 cuo
逪 cuo
銼 cuo
錯 cuo
锉 cuo
错 cuo
齰 ze
咑 da
哒 da
嗒 da ta
噠 da
墶 da
搭 da
撘 da
答 da
耷 da
褡 da
㜓 da
㯚 ta
㾑 da he
㿯 da
䃮 da
䐊 hun kun
䑽 ta
䩢 da zhi
䳴 da ta
䵣 da
剳 da zha
匒 da
呾 da dan ta ya
妲 da
怛 da
沓 da ta
溚 ta
炟 da
畗 da fu
畣 da
瘩 da
笪 da
箚 zha
繨 da
荅 da
荙 da
薘 da
蟽 da
褟 ta
詚 da
达 da
逹 da
達 da
鎝 da
鐽 da
闒 ta
阘 da ta
靼 da
鞑 da
韃 da
打 da
大 da dai:-2 tai:-4
眔 da
㟷 da
垯 da
墖 ta
疸 da dan
跶 ta
呆 dai
呔 dai tai
嘚 de dei
懛 dai
獃 dai
䚞 dai
䚟 dai
傣 dai
歹 dai
逮 dai
㐲 dai
㞭 dai
㫹 shu
㯂 dai
㶡 dai huo
㻖 dai
㿃 dai zhi
䈆 dai
䒫 dai
代 dai
叇 dai
埭 dai
岱 dai
帒 dai
带 dai
帯 dai
帶 dai
廗 dai
待 dai
忕 shi tai
怠 dai
戴 dai
曃 dai
柋 dai
殆 dai
汏 da
瀻 dai
玳 dai
瑇 dai
甙 dai
簤 dai
紿 dai
緿 dai
绐 dai
艜 dai
袋 dai
襶 dai
貸 dai te
贷 dai
跢 duo
蹛 dai dan die zhi
軑 dai
軚 dai
軩 dai
轪 dai
迨 dai
酨 zai zui
霴 dai
靆 dai
骀 dai tai
黛 dai
黱 dai
丹 dan
儋 dan
勯 dan
匰 dan
单 chan:-2 dan shan:6
噡 dan zhan
嚪 dan
妉 dan
媅 dan
擔 dan
殚 dan
殫 dan
甔 dan
瘅 dan
癉 dan
眈 dan
砃 dan
箪 dan
簞 dan
耼 dan
耽 dan
聃 dan
聸 dan
襌 dan
躭 dan
郸 dan
鄲 dan
酖 zhen
頕 dan dian
㔊 dan zhan
㕪 dan
㽎 tan xin
䃫 dan
䉞 dan
䮰 zhe
䱋 gong
丼 dan jing
亶 dan
刐 dan
掸 dan shan:-3
撢 dan
撣 dan shan
澸 dan
玬 dan
瓭 dan
紞 dan
胆 dan
膽 dan
衴 dan
黵 zhan
㗖 dan
㡺 dan
㫜 tan
㱽 qin zhen
㲷 dan
㵅 tan
㺗 chan
䄷 shi
䉷 yan
䨢 dan
䨵 dan
䩥 chan dan
䭛 dan
䳉 dan
但 dan
僤 chan da dan shan
啖 dan
啗 dan
啿 dan
嘾 dan tan
噉 dan
帎 dan
幨 chan
弾 dan
彈 dan tan
惮 dan
憚 dan
憺 dan
担 dan
旦 dan
暺 dan
柦 dan
氮 dan
沊 dan
泹 dan
淡 dan
潬 shan tan
澹 dan tan:-2
灗 shan
狚 dan
疍 dan
癚 dan
禫 dan
窞 dan
腅 dan
膻 shan
舕 tan
萏 dan
蛋 dan
蜑 dan
觛 dan
誕 dan
诞 dan
赡 shan
钽 tan
霮 dan
饏 dan
馾 dan
駳 dan
髧 dan
鴠 dan
儅 dang
噹 dang
嵣 dang tang
当 dang
澢 dang
珰 dang
璫 dang
當 dang
筜 dang
簹 dang
艡 dang
蟷 dang
裆 dang
襠 dang
䣊 dang
䣣 dang
党 dang
挡 dang
擋 dang
攩 dang
檔 dang
欓 dang tang
灙 dang
譡 dang
讜 dang
谠 dang
黨 dang
䑗 dang
䦒 dang qiao
凼 dang
圵 dang
垱 dang
壋 dang
宕 dang
愓 dang shang tang yang
档 dang
氹 dang
璗 dang
瓽 dang
盪 dang
瞊 dang
砀 dang
碭 dang
礑 dang
簜 dang tang
荡 dang
菪 dang
蕩 dang
蘯 dang
趤 dang
逿 dang tang
闣 dang tang
雼 dang
刀 dao
刂 dao
叨 dao tao:-3
啁 zhao zhou
幍 tao
忉 dao
朷 dao mu tiao
氘 dao
舠 dao
釖 dao
魛 dao
鱽 dao
捯 dao
㠀 dao
㿒 chou dao zhou
䆃 dao
䌦 dao
䲽 diao shi
倒 dao
壔 dao
导 dao
導 dao
岛 dao
島 dao
嶋 dao
嶌 dao
嶹 dao
捣 dao
搗 dao
擣 dao
梼 tao
祷 dao
禂 dao
禱 dao
蹈 dao
隝 dao
隯 dao
䧂 dao
到 dao
噵 dao
悼 dao
檤 dao
焘 dao tao
燾 dao tao
瓙 dao
盗 dao
盜 dao
稲 dao
稻 dao
纛 dao
翿 dao
菿 dao
衜 dao
衟 dao
軇 dao
道 dao
㝵 ai de
㤫 de
㥀 de zhi
㥁 de
㯖 de
䙷 de
䙸 de
得 de dei
徳 de
德 de
恴 de
悳 duo
惪 de
棏 de zhe
淂 de
鍀 de
锝 de
的 de di:-3
哋 di die
噔 deng
嬁 deng
灯 deng
燈 deng
璒 deng
登 deng
竳 deng
簦 deng
覴 deng
豋 deng
蹬 deng
鐙 deng
镫 deng
䒭 deng
戥 deng
等 deng
䠬 deng
䮴 deng teng
僜 cheng deng teng
凳 deng
墱 deng
嶝 deng
櫈 deng
瞪 deng
磴 deng
邆 teng
邓 deng
鄧 deng
隥 deng
霯 teng
仾 di
低 di
嘀 di
埞 di
堤 di
墑 di
奃 di ti
彽 di
氐 di
滴 di
眡 shi
磾 di
羝 di
袛 di
趆 di
鍉 chi di shi
鏑 di
镝 di
隄 di
鞮 di
㣙 di zhou
㰅 di zhe
㹍 di
䊮 di
䨀 di
䨤 di
䮤 he
䯼 di
䴞 di
䵠 di zhuo
仢 bo
唙 di
嚁 di
嫡 di
廸 di
敌 di
敵 di
梑 di
涤 di
滌 di
潪 zhe zhi
犒 kao
狄 di
笛 di
篴 di zhu
籴 di
糴 di
翟 di zhai
苖 di
荻 di
莜 you
蔋 di
蔐 di
藋 di diao zhuo
藡 di
覿 di
觌 di
豴 di
蹢 di zhi
迪 di
靮 di
頔 di
鸐 di
㡳 zhi
㪆 di
㭽 di
䂡 di
䍕 di
䢑 di
䣌 di
䱃 zhi
呧 di
坘 di
底 de:-1 di
弤 di
抵 di
拞 di
掋 di
柢 di
牴 di
砥 di
聜 di
茋 di
菧 di
觝 di
詆 di ti
诋 di
軧 chi di
邸 di
阺 di
骶 di
㢩 di
㦅 chai di die
㼵 di
䀸 chi
䀿 di
䏑 di
䑭 di
䑯 di
䞶 tang
䟡 zhi
䧝 chi zhi
䩘 di
䩚 di
䱱 di ti
䶍 di
偙 di
僀 di
啇 di shi zhai
啲 di
地 de:-3 di
坔 di lan
埊 di
墆 di zhi
娣 di
嵽 die
嶳 di
帝 di
弟 di
怟 di
慸 chi di
摕 di tu zhi
旳 di
杕 di duo
梊 di
棣 dai:-3 di ti
楴 di shi ti
樀 di
渧 di ti
焍 di
玓 di
珶 di ti
甋 di
睇 di
碲 di
祶 di
禘 di
第 di
締 di
缔 di
肑 bo di
腣 di
菂 di
蒂 di
蔕 di
虳 jue
螮 di
諦 di ti
谛 di
踶 di
递 di
逓 di
遞 di
釱 di
鉪 di
馰 di
嗲 dia
傎 dian
厧 dian
嵮 dian
巅 dian
巓 dian
巔 dian
掂 dian
攧 dian
敁 dian
槇 dian zhen
槙 dian
滇 dian
瘨 chen dian
癫 dian
癲 dian
蹎 dian
顚 dian tian
顛 dian
颠 dian
齻 dian
䟍 bian dian
㚲 chan dian
㸃 dian
䍄 dian
䓦 dian
典 dian
嚸 dian
奌 dian
婰 dian
敟 dian
点 dian
琠 tian
碘 dian
蕇 dian
踮 dian
錪 tian tun
點 dian
㓠 dian
㝪 dian
㞟 dian ding
㥆 tui
㵤 sha
㶘 dian
㼭 dian
䧃 tian
佃 dian tian:-3
坫 dian
垫 dian
墊 dian
壂 dian
奠 dian
婝 dian
店 dian
惦 dian
扂 dian
橂 dian
殿 dian
淀 dian
澱 dian
玷 dian
琔 dian
电 dian
甸 dian
痁 shan
癜 dian
磹 tan
簟 dian
蜔 dian
鈿 dian tian
钿 dian tian
阽 dian yan
電 dian
靛 dian
凋 diao
刁 diao
叼 diao
奝 diao
弴 diao
彫 diao
扚 di diao li yue
殦 diao
汈 diao
琱 diao
瞗 diao dou
矵 diao qi
碉 diao
虭 dao diao
蛁 diao
貂 diao
雕 diao
鮉 diao
鯛 diao
鲷 diao
鳭 diao zhao
鵰 diao
鼦 diao
㹿 zhao zhuo
䉆 diao
屌 diao
㒛 diao
㪕 chuo diao
䂪 diao qiao
䂽 diao
䔙 diao
䠼 shu
䵲 qiao
伄 diao
吊 diao
弔 diao
掉 diao
瘹 diao
窎 diao
窵 diao
竨 diao
蓧 diao
訋 diao
誂 diao tiao
調 diao tiao
调 diao tiao
釣 diao
鈟 shi
銚 diao qiao tiao yao
銱 diao
鋽 diao
鑃 diao
钓 diao
铞 diao
铫 diao yao
魡 di diao
爹 die
褺 die
跌 die
㑙 die
㥈 die
㦶 die yong
㩸 die
㩹 die
㫼 die
㬪 die
㭯 die zhe
㲲 die
㲳 die zhi
㷸 die
㻡 die xue
䏲 die ti
䘭 zhi
䞇 die
䞕 ru yu
䠟 die
䪥 xie
䮢 zha
䲀 zhi
䳀 die yi
䴑 die
叠 die
咥 die xi zhi
喋 die zha:-3
垤 die
堞 die
峌 die
嶀 tu
恎 die
惵 die tie
戜 die
挕 die she
揲 die she
昳 die yi
曡 die
楪 die ye
氎 die
牃 die
牒 die
瓞 die
畳 die
疂 die
疉 die
疊 die
眣 chou die
眰 die zhi
碟 die
絰 die
绖 die
耊 die
耋 die
聑 tie zhe
胅 die
臷 die zhi
艓 die
苵 die
蜨 die
蝶 die
褋 die
詄 die
諜 die xie
谍 die
趃 die tu
跕 dian die
蹀 die
迭 die
镻 die
鰈 die qie zha
鲽 die
鳎 ta
丁 ding zheng:-1
仃 ding
叮 ding
奵 ding tian
帄 ding
玎 ding
町 ding ting
甼 ting
疔 ding
盯 ding
耵 ding
虰 cheng ding
酊 ding
釘 ding
钉 ding
靪 ding
㫀 ding
㴿 ding
㼗 ting
嵿 ding
檙 cheng
濎 ding ting
薡 ding
鐤 ding
頂 ding
顶 ding
鼎 ding
鼑 ding
㝎 ding
啶 ding
娗 tian ting
定 ding
忊 ding ting
掟 ding zheng
椗 ding
矴 ding
碇 ding
碠 ding
磸 ding
腚 ding
萣 ding
訂 ding
订 ding
鋌 ding ting
錠 ding
铤 ding:-2 ting
锭 ding
顁 ding
飣 ding
饤 ding
丟 diu
丢 diu
乣 jiu
銩 diu
铥 diu
东 dong
倲 dong
冬 dong
咚 dong
埬 dong
娻 dong
岽 dong
崠 dong
崬 dong
昸 dong
東 dong
氡 dong
氭 dong
涷 dong
炵 tong
笗 dong
苳 dong
菄 dong
蝀 dong
鯟 dong
鶇 dong
鸫 dong
鼕 dong
㖦 dong
㨂 dong
䂢 dong
䵔 dong
墥 dong tuan
嬞 dong
懂 dong
箽 dong
董 dong
諌 dong
㑈 dong
㓊 dong
㗢 dong hong
㜱 zhi
㢥 dong
㼯 dong
䅍 ting
䍶 dong
䞒 dong
侗 dong tong:-3
働 dong
冻 dong
凍 dong
动 dong
動 dong
垌 dong tong
峒 dong tong
峝 tong
恫 dong tong
戙 dong
挏 dong
栋 dong
棟 dong
洞 dong tong
硐 dong liu
胨 dong
胴 dong
腖 dong
霘 dong
駧 dong
兜 dou
兠 dou
吺 dou ru
橷 dou
篼 dou
蔸 dou
郖 dou
都 dou du
㞳 dou
㪷 dou
䕱 tou
唗 dou
唞 dou
抖 dou
敨 tou
斗 dou
枓 dou
枡 dou
蚪 dou
闘 dou
阧 dou
陡 dou
鬥 dou
鬦 dou
鬪 dou
鬭 dou
㛒 dou
㢄 dou
㷆 fu
䄈 dou xiang
䕆 dou
䛠 dou
䬦 dou she
斣 dou
梪 dou
毭 dou nuo
浢 dou
痘 dou
窦 dou
竇 dou
脰 dou
荳 dou
読 du
讀 du
豆 dou
逗 dou
鋀 dou tou tu
閗 dou
餖 dou
饾 dou
鬬 dou
厾 du
嘟 du
督 du
醏 du
闍 du she
阇 du she
㱩 du
㸿 du
㾄 chou du
䓯 du
䙱 du
䢱 du
䪅 du
䫳 du
䮷 du
儥 di du yu
凟 du
匵 du
嬻 du
椟 du
櫝 du
殰 du
毒 dai:-2 du
涜 du
渎 dou:-2 du
瀆 du
牍 du
牘 du
犊 du
犢 du
独 du
獨 du
瓄 du
皾 du
蝳 dai du
讟 du
读 dou:-3 du
豄 du
贕 du
鑟 du
韇 du
韥 du
頓 dun
騳 du
髑 du
黩 du
黷 du
䀾 du
䈞 du
䐗 du zhu
堵 du
帾 du
暏 du shu
琽 du
睹 du
笃 du
篤 du
裻 du
覩 du
賭 du
赌 du
錖 du
䄍 zha
䅊 cha
䟻 du zha
䲧 du
喥 duo zha
妒 du
妬 du
度 du duo:-2
斁 du tu yi
杜 du
槖 tuo
橐 tuo
殬 du
渡 du
秺 du
簵 du
肚 du
芏 du
荰 du
螙 du
蠧 du
蠹 du
鍍 du
镀 du
靯 du
偳 duan
剬 duan tuan zhi
媏 duan
端 duan
耑 duan zhuan
褍 duan tuan
鍴 duan
短 duan
㫁 duan
㱭 duan
䠪 duan
塅 duan
断 duan
斷 duan
椴 duan
段 duan
毈 duan
煅 duan
瑖 duan
碫 duan
簖 duan
籪 duan
緞 duan
缎 duan
腶 duan
葮 duan
躖 duan
鍛 duan
锻 duan
垖 dui
堆 dui
塠 dui
嵟 dui
痽 dui
磓 dui zhui
頧 dui
㙂 dui weng
㟋 dui
㠚 dui
㬣 dui
㳔 dui
㵽 lei
䇏 dui
䇤 rui
䔪 shuang
䨴 dui
䨺 dui
䬈 dui
䬽 dui shui
䯟 dui xia
兊 dui
兌 dui
兑 dui
对 dui
対 dui
對 dui
怼 dui
憝 dui
憞 dui dun tun
懟 dui
濧 dui
濻 wei
瀩 dui
碓 dui
綐 dui
薱 dui
譈 dui
轛 zhui
鐓 dui dun
鐜 dui dun
镦 dui dun
队 dui
陮 dui
隊 dui
吨 dun
噸 dun
墩 dun
墪 dun
惇 dun
撉 dun
撴 dun
敦 dui:-2 dun
犜 dun
礅 dun
蜳 dun tun
蹲 dun
蹾 dun
驐 dun
盹 dun
趸 dun
躉 dun
㬿 tun
䤜 dun
伅 dun
囤 dun:-2 tun
坉 dun tun
崸 yang
庉 dun tun
扽 den
楯 dun shun
沌 dun zhuan
潡 dun
炖 dun
燉 dun
盾 dun
砘 dun
腞 dun tu zhuan
踲 dun
逇 dun
遁 dun
遯 dun
鈍 dun
钝 dun
顿 dun
鶨 chuan zhi
剟 duo
咄 duo
哆 duo
嚉 duo
多 duo
夛 duo
崜 duo
掇 duo
茤 duo ji
裰 duo
㣞 duo
䐾 duo
凙 duo
剫 du duo
夺 duo
奪 duo
敓 duo
敚 duo
敠 duo
敪 duo
椯 chuan duo
毲 duo
痥 duo
莌 tuo
襗 duo yi ze
踱 duo
鈬 duo
鐸 duo
铎 duo
鮵 duo
㔍 chua zha
㖼 duo
㙐 duo
㛆 duo
㛊 duo
㥩 duo
㻔 duo
䒳 duo
䙤 duo
䠤 duo
䤪 duo
䩣 tu
䫂 duo
䯬 duo
亸 duo
哚 duo
嚲 duo
垛 duo
垜 duo
埵 duo
挅 duo
挆 duo
朵 duo
朶 duo
桗 duo
痑 shi tan
綞 duo
缍 duo
趓 duo
躱 duo
躲 duo
軃 duo
锗 zhe
鬌 tuo
㧷 tun
㻧 duo
䅜 chui duo tuo
䍴 wei
䑨 duo
䙃 duo
䙟 wei
䤻 duo
䩔 duo pan shan
刴 duo
剁 duo
堕 duo hui
墮 duo
墯 duo
尮 duo
嶞 duo
惰 duo
憜 duo
柁 duo tuo
柮 duo
炧 xie
炨 duo
舵 duo
袉 tuo
貀 duo na
跥 duo
跺 duo
陊 duo
陏 duo sui
飿 duo
饳 duo
馱 tuo
駄 tuo
驮 tuo
鵽 duo
妸 e
妿 e
娿 e
婀 e
屙 e
峉 e
痾 e
钶 e
㼂 e
㼰 pi
䄉 e
䕏 e
䖸 e
䩹 e kuo
䱮 e
䳗 e
䳘 e
俄 e
吪 e
囮 e
娥 e
峨 e
峩 e
涐 e
珴 e
皒 e
睋 e
硪 wo
磀 e
莪 e
蛾 e
訛 e
誐 e
譌 e
讹 e
迗 e
鈋 e
鋨 e tie
锇 e
頟 e
額 e
额 e
騀 e
魤 e hua
鵝 e
鵞 e
鹅 e
㼢 yi
悪 e
惡 e wu
桠 ya
椏 ya
㓵 e
㔩 e
㕎 ke
㖾 e
㗁 e
㟧 e
㠋 e
㡋 an ye
㦍 e
㧖 e
㩵 e
㮙 e
㱦 qi
㷈 e
䆓 e ruan
䑥 e sa
䑪 e
䓊 wu yu
䔾 e qi
䙳 biao e
䛖 e
䝈 e
䞩 e xia
䣞 e
䫷 e
䳬 e
偔 e
僫 e
卾 e
厄 e
呃 e
咢 e
咹 an e n
唖 ya
啞 ya
噩 e
圔 ya
垩 e
垭 ya
埡 ya
堊 e
堮 e
屵 e yan
岋 e ji
崿 e
嶭 nie
愕 e
戹 e
扼 e
搤 e
搹 e
枙 e
櫮 e
湂 e
琧 e
砐 e
砨 e
硆 e
腭 e
苊 e
萼 e
蕚 e
蘁 e wu
蚅 e
蝁 e
覨 e
詻 e luo lve
諤 e
讍 e
谔 e
豟 e
貖 e
軛 e
軶 e
轭 e
遌 e
遏 e
鄂 e
鍔 e
鑩 e
锷 e
閼 e yan yu
阏 e yan
阨 e
阸 ai e
頞 e
顎 e
颚 e
餓 e
餩 e
饿 e
魥 e ji qie
鰐 e
鱷 e
鳄 e
鶚 e
鹗 e
齶 e
誒 ei
奀 en
恩 en
煾 en yun
蒽 en
䅰 en
䊐 hun
䬶 en
䭓 en
䭡 en
摁 en
糦 xi
饎 chi
鞥 eng
㖇 er
㜨 nai
㧫 er ruan rui
㮕 ruan
䋩 er
䎟 er
䎠 er nuo
䮘 er
侕 er
儿 er r
児 er
兒 er r
唲 er wa
栭 er
檽 nou ru ruan
洏 er
而 er
耏 er nai
聏 er nv
胹 er
臑 nao
荋 er
袻 er
輀 er
轜 er
陑 er
隭 er
髵 er
鮞 er
鲕 er
鴯 er
鸸 er
㚷 er
㢽 er
䋙 er
䌺 er
尒 er
尓 er
尔 er
峏 er
栮 er
洱 er
爾 er
珥 er
耳 er
薾 er
迩 er
邇 er
鉺 er keng
铒 er
餌 er
饵 er
駬 er
㒃 er
㛅 er
䎶 er
䏪 er
䣵 er
二 er
佴 er nai:-2
刵 er
咡 er
弍 er
弐 er
樲 er zhi
毦 er
眲 ne
衈 er
誀 chi er
貮 er
貳 er
贰 er
发 fa
橃 fa fei
発 fa
發 fa
瞂 fa
酦 fa po
醗 po
醱 fa po
㕹 fa
㘺 fa
䇅 fa
䣹 fa
乏 fa
伐 fa
傠 fa
垡 fa
姂 fa
栰 fa
疺 bian fa
筏 fa
罚 fa
罰 fa
罸 fa
藅 fa
閥 fa
阀 fa
䂲 fa
佱 fa
法 fa
灋 fa
砝 fa
㛲 fa
䒥 man
珐 fa
琺 fa
蕟 fa fei
髪 fa
髮 fa
僠 bo
嬏 fan
帆 fan
幡 fan
旙 fan
旛 fan
畨 fan pan
番 fan
籓 ban fan pan
繙 fan
翻 fan
蕃 fan
藩 fan
轓 fan
飜 fan
鱕 fan
㠶 fan
㸋 fan
㺕 bian fan
䀀 fan
䀟 fan
䉒 fan
䊩 fan
䋣 fan po
䋦 fan
䌓 fan
䡊 fan
䪛 fan
䪤 fan
䫶 fan
䭵 fan
䮳 fan
凡 fan
凢 fan
凣 fan
勫 fan
匥 bian
墦 fan
忛 fan
憣 fan
杋 fan
棥 fan
樊 fan
橎 fan
瀪 fan
瀿 fan
烦 fan
煩 fan
燔 fan
璠 fan
矾 fan
礬 fan
笲 fan
籵 fan
緐 fan
繁 fan po:-3
羳 fan
膰 fan
舤 fan
舧 fan
薠 fan
蘩 fan
蠜 fan
襎 bo fan
蹯 fan
釩 fan
鐇 fan
钒 fan
颿 fan
鷭 fan
䒠 feng xia
䛀 ban fan
反 fan
返 fan
魬 ban
㕨 fan
㝃 mian
㤆 fan
㴀 fan
㶗 fan
㼝 fan
㽹 fan
䉊 fan
䐪 fan
䒦 fan
䣲 fan
奿 fan
嬎 fan
嬔 fu
梵 fan
氾 fan
汎 fan
泛 fan
滼 fan
犯 fan
畈 fan
盕 fan
笵 fan
範 fan
范 fan
訉 fan
販 fan
贩 fan
軓 fan
軬 ben fan
鄤 man wan
飯 fan
飰 fan
饭 fan
匚 fang
坊 fang
方 fang
枋 bing:-3 fang
汸 fang pang
淓 fang
牥 fang
芳 fang
蚄 bang fang
邡 fang
鈁 fang
钫 fang
鴋 fang
㤃 fang
埅 di fang
妨 fang
房 fang
肪 fang
防 fang
魴 fang
鰟 fang pang
鲂 fang
鳑 pang
㑂 fang
㕫 fang feng
㧍 beng fang
㯐 fang
䢍 fang
䦈 jie zuo
䲱 fang
仿 fang
倣 fang
彷 fang pang
旊 fang
昉 fang
昘 fang
瓬 fang
眆 fang
紡 fang
纺 fang
舫 fang
訪 fang
访 fang
髣 fang
鶭 fang
放 fang
趽 fang pang
啡 fei
妃 fei
婓 fei
扉 fei
渄 fei
猆 fei
緋 fei
绯 fei
菲 fei
蜚 fei
裶 fei
霏 fei
非 fei
靟 fei
飛 fei
飝 fei
飞 fei
馡 fei
騑 fei
騛 fei
鯡 fei
鲱 fei
䈈 ba fei
淝 fei
肥 fei
腓 fei
萉 fei fu
蜰 fei
㥱 fei
䕁 fei
䨽 fei
䨾 fei
匪 fei
奜 fei
悱 fei
斐 fei
朏 fei
棐 fei
榧 fei
篚 fei
翡 fei
蕜 fei
誹 fei
诽 fei
餥 fei
㔗 bei fei fu
㩌 fei
㭭 ba bei bie
㵒 bi fei pai
䆏 fei fen
䉬 fei
䑔 fei
䕠 fei
䚨 fei
䛍 fei
䠊 fei
䤵 fei pi
䰁 fei
俷 fei
剕 fei
厞 fei
吠 fei
屝 fei
废 fei
廃 fei
廢 fei
怫 fu
昲 fei
曊 fei
櫠 fei
沸 fei
濷 fei
狒 fei
疿 fei
痱 fei
癈 fei
砩 fu
肺 fei
胇 bi fei
芾 fei fu
蟦 ben fei
費 fei
费 fei
鐨 fei
镄 fei
靅 fei
鼣 fei
兝 fen
分 fen
吩 fen
岎 cha fen
帉 fen
昐 fen
朆 fen
梤 fen
棻 fen
氛 fen
砏 bin fen pin
紛 fen
纷 fen
翂 fen
芬 fen
衯 fen pen
訜 bin fen
酚 fen
鈖 fen
隫 fen
雰 fen
餴 fen
饙 fen
鳻 ban fen
㷊 fen
㸮 fen
䩿 fen
䯨 he qiao
䴅 fen
坆 fen mei
坟 fen
墳 fen
妢 fen
幩 fen
弅 fen
枌 fen
棼 fen
汾 fen
濆 fen pen
炃 ben fen
焚 fen
燓 fen
羒 fen
蒶 fen
蕡 fei fen
蚠 fen
蚡 fen
豮 fen
豶 fen
轒 fen
鐼 ben fen
馚 fen
馩 fen
黂 fen
鼖 fen
鼢 fen
㥹 fen
粉 fen
黺 fen
㖹 fen pen
㮥 ben fan
㿎 fen
份 fen
偾 fen
僨 fen
坋 ben fen
奋 fen
奮 fen
忿 fen
愤 fen
憤 fen
橨 fei fen
瀵 fen
秎 fen
粪 fen
糞 fen
羵 fen
膹 fen
魵 fen
鱝 fen
鲼 fen
丰 feng
仹 feng
偑 feng
僼 feng
凨 feng
凬 feng
凮 feng
妦 feng
寷 feng
封 feng
峯 feng
峰 feng
崶 feng
捀 feng
枫 feng
桻 feng
楓 fan feng
檒 feng
沣 feng
沨 feng
灃 feng
烽 feng
犎 feng
猦 feng
疯 feng
瘋 feng
盽 feng
砜 feng
碸 feng
篈 feng
莑 feng peng
葑 feng
蘴 feng song
蜂 feng
蠭 feng
諷 feng
豊 feng li
豐 feng
鄷 feng
酆 feng
鋒 feng
鏠 feng
锋 feng
靊 feng
風 feng
飌 feng
风 feng
麷 feng
㦀 feng
㵯 feng
䏎 feng
䙜 feng
䩼 feng
冯 feng ping:-2
堸 feng
夆 feng pang
摓 feng peng
浲 feng hong
渢 fan feng
漨 beng feng peng
綘 feng
縫 feng
缝 feng
艂 feng
逢 feng
馮 feng ping
䟪 fan feng
唪 feng
覂 feng
讽 feng
㡝 feng
俸 feng
凤 feng
奉 feng
湗 feng
焨 feng
煈 feng
甮 feng
賵 feng
赗 feng
鳯 feng
鳳 feng
鴌 feng
覅 fiao
仏 fo
佛 bi:-1 bo:-1 fo fu:-3
坲 fo
髴 fu
䳕 fu
剻 peng
哹 fu
紑 fou
罘 fu
芣 fu
裦 fou
否 fou pi:-1
殕 bo fou ye
缶 fou
缹 fou
缻 fou
雬 fou
鴀 fou
伕 fu
呋 fu
夫 fu
妋 fu you
姇 fu
娐 fu
孵 fu
尃 bu fu po
怤 fu
懯 fu
敷 fu
旉 fu
柎 fu
泭 fu
玞 fu
璷 fu lu
砆 fu
稃 fu
筟 fu
箙 fu
粰 fu
糐 fu
紨 fu
綒 fu
罦 fu
肤 fu
膚 fu
荴 fu
衭 fu
豧 fu pu
趺 fu
跗 fu
邞 fu
鄜 fu
鈇 fu
鳺 fu gui
麩 fu
麬 fu
麱 fu
麸 fu
㚕 fu
㜑 fu
㟊 fu
㠅 fu
㤔 fu
㪄 fu
㫙 fu
䃽 fu gui zhi
䋹 fu
䌿 fu
䍖 fu
䑧 fu
䒀 bu
䔰 fu
䕎 fu
䘠 fu
䞞 fu
䟮 bo fu
䡍 fu
䨗 fu
䪙 fu po
䵗 bi bo
䵾 fu
乀 fu
伏 fu
俘 fu
凫 fu
刜 fu
匐 fu
咈 fu
垘 fu
孚 fu
岪 fu
巿 fu po
帗 bo fu
幅 fu
幞 fu
弗 fu
彿 fu
扶 fu
拂 bi:-2 fu
服 fu
枎 fu
栿 fu
桴 fu
棴 fu su
氟 fu
沷 fa
洑 fu
浮 fu
涪 fu
澓 fu
炥 fu
烰 fu
玸 fu
琈 fu
甶 fu
畉 fu
癁 fu
祓 fu
福 fu
符 fu
笰 fei fu
紱 fu
紼 fei fu
絥 fu
綍 fu
縛 fu
绂 fu
绋 fu
翇 fu
艀 fu
艴 fu
芙 fu
苻 fu
茀 fu
茯 fu
莩 fu piao
菔 fu
葍 fu
虙 fu
蚨 fu
蜉 fu
蝠 fu
袱 fu
諨 fu
踾 bi fu
輻 fu
辐 fu
郛 fu
鉘 fu
鉜 fu
錇 fu pei pou
韍 fu
韨 fu
颫 fu
鮄 fu
鳧 fu
鳬 fu
鴔 fu
鵩 fu
鶝 bi fu
黻 fu
㓡 fu gua
㕮 fu
䋨 fu
䌗 fu
䓛 qu
䗄 fu
䩉 fu
䫍 fu
䫝 fu
䯽 bao pou
乶 fu
俌 fu
俯 fu
冹 fu
呒 m
嘸 m
府 fu
弣 fu
抚 fu
拊 fu
捬 bu fu
撫 fu
斧 fu
暊 xu
滏 fu
焤 fu
甫 fu
盙 fu
秿 bu fu pu
簠 fu
脯 fu pu
腐 fu
腑 fu
莆 pu
蚥 fu
蜅 fu pu
軵 fu rong
輔 fu
辅 fu
郙 fu
釜 fu
釡 fu
頫 fu
鬴 fu
鯆 bu pu
黼 fu
㙏 fu
㚆 fu
㤱 dou fu
㬼 fu
㳇 fu
㵗 ping
㽬 fu pi
㾈 fu
䂤 fu
䎅 po
䒇 fu
䘀 fu
䘄 zhu
䝾 fu
䞜 fu
䞯 fu
䞸 fu
䟔 bo fu
䠵 fu
䦣 fu
䧞 fu ma
䨱 fu
䭸 bao
䮛 fu
䯱 fu pei pi
付 fu
偩 fu
傅 fu
冨 fu
副 fu
咐 fu
坿 fu
复 fu
妇 fu
婏 fan fu
婦 fu
媍 fu
富 fu
峊 fu nie
復 fu
椱 fu
榑 fu
父 fu
祔 fu
稪 fu
竎 fu
緮 fu
缚 fu
胕 fu zhou
腹 fu
萯 bei fu
蕧 fu
蚹 fu
蛗 fu
蝜 fu
蝮 fu
袝 fu
複 fu
褔 fu
覆 fu
訃 fu
詂 fu
讣 fu
負 fu
賦 fu
賻 fu
负 fu
赋 fu
赙 fu
赴 fu
輹 bu fu
鍑 fu
鍢 fu
阜 fu
阝 fu
附 fu
陚 fu wu
馥 fu
駙 fu
驸 fu
鮒 fu
鰒 fu
鲋 fu
鳆 fu
伽 ga jia qie:-1
呷 ga xia
嘎 ga
嘠 ga
旮 ga
噶 ga
尜 ga
軋 ya
轧 ya
釓 ga qiu
錷 ga
钆 ga
尕 ga
玍 ga
尬 ga
侅 gai hai
垓 gai
姟 gai
峐 gai
晐 gai
畡 gai
祴 gai
絯 gai hai
胲 hai
荄 gai
該 gai
该 gai
豥 gai
賅 gai
賌 gai
赅 gai
郂 gai hai
陔 gai
隑 gai
䪱 gai hai
忋 gai
改 gai
絠 ai gai
㕢 gai hai
㧉 gai hai ye
㮣 gai
䏗 gai
丐 gai
乢 gai
匃 gai
匄 gai
屲 wa
戤 gai
摡 gai xi
概 gai
槩 gai
槪 gai
溉 gai
漑 gai
瓂 gai
盖 gai ge:-2 he
芥 gai:-3 jie
葢 gai
蓋 gai
鈣 gai
钙 gai
乹 gan
亁 gan
凲 gan
咁 gan han xian
坩 gan
尲 gan
尴 gan
尶 gan
尷 gan
嵅 han
干 gan
幹 gan
忓 gan
攼 gan han
杆 gan
柑 gan
泔 gan
浛 han
玕 gan
甘 gan
疳 gan
矸 gan
竿 gan
筸 gan
粓 gan
肝 gan
芉 gan
苷 gan
虷 gan han
蜬 han
迀 gan
酐 gan
飦 zhan
鳱 gan han yan
㺂 gan yan
䃭 gan
䇞 gan
䔈 gong
䤗 gan
䵟 gan
仠 gan han
感 gan
擀 gan
敢 gan
桿 gan
橄 gan
澉 gan
皯 gan
盰 gan
秆 gan
稈 gan
衦 gan
贑 gan
赶 gan
趕 gan
鱤 gan
鳡 gan
䯎 gan
䲺 gan
倝 gan
凎 gan
旰 gan
榦 gan
檊 gan
汵 cen gan han
涻 she
淦 gan
灨 gan
簳 gan
紺 gan
绀 gan
詌 gan
贛 gan gong zhuang
赣 gan
骭 gan
冈 gang
冮 gang
刚 gang
剛 gang
堈 gang
堽 gang
岗 gang
岡 gang
崗 gang
扛 kang
掆 gang
杠 gang
棡 gang
牨 gang
犅 gang
疘 gang gong
碙 gang nao
笐 hang
綱 gang
纲 gang
缸 gang
罁 gang
罓 gang
罡 gang
肛 gang
釭 gang
鋼 gang
鎠 gang
钢 gang
颃 hang
㟠 gang
㟵 gang
㽘 gang
䴚 gang
塂 jiang xiang
港 gang
戅 gang
戆 gang zhuang:-2
戇 gang zhuang
槓 gang
焵 gang
筻 gang
槔 gao
槹 gao
橰 gao
櫜 gao
滜 gao
皋 gao
皐 gao
睪 du gao yi ze
睾 gao
篙 gao
糕 gao
羔 gao
羙 gao mei
膏 gao
臯 gao
韟 gao
餻 gao
高 gao
髙 gao
鷱 gao
鼛 gao
㚏 gao
㚖 gao ze
㾸 gao
䗣 han
夰 gao
搞 gao
攪 jiao
暠 gao hao
杲 gao
槁 gao
檺 gao
稁 kao
稾 gao
稿 gao
筶 gao
縞 gao
缟 gao
菒 gao
藁 gao
藳 gao
鎬 gao hao
镐 gao hao
吿 gao
告 gao
煰 gao
祮 gao
祰 gao
禞 gao
誥 gao
诰 gao
郜 gao
鋯 gao
锆 gao
仡 ge yi:-3
割 ge
咯 ge ka:-2 lo luo:-2
哥 ge
圪 ge
戈 ge
戓 ge
戨 ge
搁 ge
擱 ge
歌 ge
渮 he
滒 ge
牫 ge qiu zang
疙 ge
紇 ge he jie
纥 ge he
肐 ge
胳 ge
菏 he
袼 ge
謌 ge
鎶 ge
鴚 ge
鴿 ge
鸽 ge
麧 he
㗆 ge
㝓 ke
㠷 ge
㦴 ge
㨰 gun
㪾 ge luo
㵧 ge yi
㷴 ge
䆟 ao ke
䈓 ge qia
䐙 ge
䕻 li
䗘 ge
䘁 ge
䛋 ji
䛿 ge
䢔 he
䨣 ge
䩐 ge hu ji
䪂 ge
䪺 ge
䫦 ge kai
仮 jia
佮 e ge
匌 ge
呄 ge
嗝 ge
嘅 kai
塥 ge
愅 ge
挌 ge he
搿 ge
敆 he
敋 ge
晄 huang
格 ge
槅 ge
獦 ge lie xie
膈 ge
臵 ge
茖 ge
葛 ge
蛒 ge luo
蛤 ha
裓 ge jie
觡 ge
諽 ge
輵 e ge qie ya
轕 ge
郃 he
鎘 ge li
铬 ge
镉 ge
閣 ge
閤 ge he
阁 ge
隔 ge
革 ge
鞷 ge
韐 ge
韚 ge
颌 ge:-3 he
骼 ge
髂 qia
鬲 ge li:-3
鮯 ge
鰪 e ge
齃 e he
哿 ge
擖 ka
笴 gan
舸 ge
騔 ge
魺 ge he
鲄 he
䧄 ge
个 ge
亇 ma
個 ge
各 ge
嗰 ge
箇 ge
虼 ge
鉻 ge luo
給 gei ji
给 gei ji:-3
刯 geng
根 gen
跟 gen
哏 gen
䫀 gen
艮 gen
㫔 gen
㮓 gen
亘 gen
亙 gen
茛 gen
庚 geng
揯 gen
搄 geng
浭 geng
畊 geng
絙 geng huan
絚 geng
緪 geng
縆 geng
羮 geng
羹 geng
耕 geng
菮 geng
賡 geng
赓 geng
鶊 geng
鹒 geng
㾘 geng
䋁 geng
䌄 geng
哽 geng
埂 geng
峺 geng
挭 geng
梗 geng
綆 bing geng
绠 geng
耿 geng
莄 geng
郠 geng
頚 jing
頸 jing
颈 geng:-3 jing
骾 geng
鯁 geng
鲠 geng
䱍 geng
䱎 geng
䱭 geng
䱴 geng
堩 geng
恆 heng
暅 geng
更 geng
供 gong
公 gong
功 gong
匑 gong
厷 gong hong
塨 gong
宫 gong
宮 gong
工 gong
幊 gong
弓 gong
恭 gong
愩 gong hong
攻 gong
杛 gong
碽 gong
篢 long
糼 gong
肱 gong
蚣 gong
觥 gong
觵 gong
躬 gong
躳 gong
髸 gong
龏 gong wo
龔 gong
龚 gong
㤨 gong
㧬 gong
㫒 gong
㭟 gong
㺬 gong
㼦 gong
䂬 gong
䡗 gong
巩 gong
廾 gong
拱 gong
拲 gong
栱 gong
汞 gong
珙 gong
礦 kuang
穬 kuang
蛬 qiong
銾 gong hong
鋛 gong
鞏 gong
鞐 qia
㓋 gong
㔶 gan gong
㯯 dan gong ju
䇨 gong xiang
䢚 geng hang
共 gong
唝 gong hong
摃 kang
羾 gong
貢 gong
贡 gong
佝 gou
勾 gou
枸 gou ju:-3
沟 gou
泃 ju
溝 gou
篝 gou
緱 gou
缑 gou
芶 gou
褠 gou
鈎 gou
鉤 gou
钩 gou
鞲 gou
㺃 gou
岣 gou
狗 gou
玽 gou
笱 gou
耇 gou
耈 gou
耉 gou
苟 gou
茍 ji
茩 gou
蚼 gou qu xu
豿 gou
㗕 gou
㜌 gou kou nou
㝅 gou
㝤 gou
㨌 gou
㳶 nou ru
䃓 gou
䝭 gou
䞀 hou
傋 gou jiang
冓 gou
唦 sha
坸 gou
垢 gou
够 gou
夠 gou
姤 gou
媾 gou
彀 gou
搆 gou
撀 gou
构 gou
構 gou
煹 gou
瞉 ji kou
簼 long
覯 gou
觏 gou
訽 gou
詬 gou hou
诟 gou
購 gou
购 gou
遘 gou
雊 gou
韝 gou
估 gu
呱 gu:-3 gua
咕 gu
哌 pai
嗗 gu wa
夃 gu ying
姑 gu
嫴 gu
孤 gu
柧 gu
橭 gu
沽 gu
泒 gu
痼 gu
笟 gu
箍 gu
箛 gu
罛 gu
苽 gu
菇 gu
菰 gu
蓇 gu
蛄 gu
觚 gu
軱 gu
軲 gu
轂 gu
轱 gu
辜 gu
酤 gu
鈲 gu pi
鈷 gu
钴 gu
鮕 gu
鴣 gu
鸪 gu
䜼 gu mou
䮩 gu
鶻 gu hu
㒴 gu
㚉 gu
㯏 gu
㼋 gu ru
㾶 gu
䀇 gu
䀜 gu
䀦 gu
䀰 gu
䅽 gu xin
䊺 hu
䍍 kou
䐨 gu que
䡩 keng zhen
䵻 gu
古 gu
唂 gu
唃 gu
嘏 gu jia
尳 gu
愲 gu
扢 ge gu jie qi
杚 gai ge
榖 gu
毂 gu
汩 gu
淈 gu hu
濲 gu
瀔 gu
焸 gu xiong ying
牯 gu
狜 ku
皷 gu
皼 gu
盬 gu
瞽 gu
穀 gu
糓 gu
縎 gu hu
罟 gu
羖 gu
股 gu
脵 gu
臌 gu
薣 gu
蛊 gu
蛌 gu
蠱 gu
詁 gu
诂 gu
谷 gu
賈 gu jia
餶 gu
馉 gu
骨 gu
鵠 gu he hu
鹄 gu hu
鹘 gu hu
鼓 gu
鼔 gu
㧽 gu
㽽 gu
䍛 gu
䓢 gu
䶜 gu
僱 gu
凅 gu
固 gu
堌 gu
崓 gu
崮 gu
故 gu
梏 gu
棝 gu
榾 gu
牿 gu
祻 gu
稒 gu
錮 gu
锢 gu
雇 gu
頋 e
顧 gu
顾 gu
鯝 gu
鲴 gu
刮 gua
劀 gua
懖 kuo
栝 gua kuo
歄 gua
煱 gua
瓜 gua
瘑 guo
筈 kuo
緺 gua
胍 gua
脶 luo
腡 luo
膼 zhua
葀 kuo
蝸 wo
趏 gua huo
踻 gua tuo
銽 gua
頢 kuo
颳 gua
騧 gua
鴰 gua
鸹 gua
㒷 gua
䈑 gua
冎 gua
剐 gua
剮 gua
叧 gua
寡 gua
卦 gua
啩 gua
坬 gua
挂 gua
掛 gua
絓 gua
罣 gua
罫 gua guai hua
褂 gua
詿 gua
诖 gua
髺 kuo yue
乖 guai
拐 guai
枴 guai
柺 guai
箉 dai guai
㧔 guai
㷇 guai hui
㽇 hu
䂯 guai
䊽 guai jue
叏 guai
夬 guai
廥 kuai
怪 guai
恠 guai
旝 kuai
癐 gui wei
倌 guan
关 guan
官 guan
棺 guan
瘝 guan
癏 guan
矜 guan:-2 jin qin:-2
窤 guan
綸 lun
纶 guan lun:-3
莞 guan wan
蒄 guan
覌 guan
観 guan
觀 guan
观 guan
関 guan
闗 guan
關 guan
鰥 guan gun kun
鱞 guan
鳏 guan
䏓 guan
䗆 guan
䘾 guan
䦎 guan kang
䩪 guan
䪀 guan
䲘 guan
琯 guan
痯 guan
筦 guan
管 guan
舘 guan
輨 guan
錧 guan
館 guan
馆 guan
鳤 guan
㮡 guan
㴦 guan
䌯 guan quan
䎚 guan
䗰 guan
䙛 guan
䙮 guan
䝺 guan
丱 guan
冠 guan
悹 guan
悺 guan
惯 guan
慣 guan
掼 guan
摜 guan
樌 guan
毌 guan
泴 guan
涫 guan
潅 guan
灌 guan
爟 guan
瓘 guan
盥 guan
矔 guan quan
礶 guan
祼 guan
罆 guan
罐 guan
貫 guan
贯 guan
遦 guan
鏆 guan
鑵 guan
雚 guan huan
鱹 guan
鸛 guan huan quan
鹳 guan
侊 guang
僙 guang
光 guang
咣 guang
垙 guang
姯 guang
桄 guang
洸 guang
灮 guang
炗 guang
炚 guang
炛 guang
烡 guang
珖 guang
胱 guang
茪 guang
輄 guang
銧 guang
黆 guang
广 an:-1 guang
廣 guang
犷 guang
獷 guang
㫛 guang
櫎 gu guang guo huang
矌 guo kuang
臦 guang jiong
臩 guang jiong
逛 guang
亀 gui
傀 gui:-2 kui
圭 gui
妫 gui
媯 gui
嫢 gui zui
嬀 gui
帰 gui
归 gui
摫 gui
敮 xia
椝 gui
槣 gui ji
槻 gui
槼 gui
歸 gui
溈 wei
潙 wei
珪 gui
瑰 gui
璝 gui
瓌 gui
皈 gui
硅 gui
窐 gui wa
胿 gui kui
膭 dui gui kui
袿 gua gui
規 gui
规 gui
邽 gui
郌 gui
閨 gui
闺 gui
鬶 gui
鬹 gui xie
鮭 gui hua kui wa xie
鲑 gui xie
鴂 jue
龜 gui
龟 gui jun:-3 qiu:-3
㔳 gui
㧪 gui wei
㨳 gui ji
㩻 gui qi
㲹 gui
㸵 gui
䁛 gui
䍯 gui
䞈 gui
䞨 gui
䣀 gui qi wei
䤥 gui wei
佹 gui
匦 gui
匭 gui
厬 gui
垝 gui
姽 gui
宄 gui
庋 gui
庪 gui
恑 gui wei
攱 gui
晷 gui
氿 gui jiu
癸 gui
祪 gui
簋 gui
蛫 gui
蟡 gui
觤 gui
詭 gui
诡 gui
軌 gui
轨 gui
陒 gui
鬼 gui
㙺 gui kui
㪈 gui
䇈 hua
䌆 gui
䍷 wei
䐴 gui
䖯 kui wa
䙆 kui
䝿 gui
䠩 gui
䯣 gui kui
䰎 kui
䳏 gui jue
刽 gui
刿 gui
劊 gui
劌 gui
匮 gui:-3 kui
嶡 gui jue
巜 huan kuai
攰 gui
昋 gui jiong
暩 ji
柜 gui ju:-3
桂 gui
桧 gui:-3 hui
楿 xiang
檜 gui hui
櫃 gui
溎 gui yan
炅 gui jiong
炔 gui que
猤 gui
瞆 kui
筀 gui
蓕 gui
襘 gui hui
貴 gui
贵 gui
跪 gui
鞼 gui hui
鱖 gui jue
鱥 gui
鳜 gui
裩 kun
㙥 gun
㫎 gun hui
㯻 gun
䃂 gun
䎾 gun
䜇 gun
丨 gun
掍 hun
滚 gun
滾 gun
磙 gun
緄 gun hun
绲 gun
蓘 gun
蔉 gun
衮 gun
袞 gun
輥 gun
辊 gun
鮌 gun
鯀 gun
鲧 gun
䵪 gun hun
棍 gun
璭 gun
睴 gun
謴 gun
呙 guo
咼 guo
啯 guo
嘓 guo
埚 guo
埻 zhun
堝 guo
墎 guo
崞 guo
彍 guo
涡 guo:-2 wo
渦 wo
濄 guo wo
聒 gua
蝈 guo
蟈 guo
過 guo
郭 guo
鈛 guo
鍋 guo
锅 guo
㕵 guo
㖪 guo huo xu
㚍 kui
㶁 guo
䂸 guo
䆐 guo
䐸 guo huo
䤋 guo yu
䬎 guo xu
囯 guo
囶 guo
囻 guo
国 guo
圀 guo
國 guo
帼 guo
幗 guo
慖 guo
掴 guai guo
摑 guai guo
漍 guo
簂 gui guo
聝 guo
腘 guo
膕 guo
虢 guo
馘 guo
㞅 luo
䙨 guo
䴹 guo hun luo
惈 guo
果 guo
椁 guo
槨 guo
淉 guan guo
猓 guo luo
粿 guo hua
綶 guo
菓 guo
蜾 guo
裹 guo
輠 guo hua hui
錁 guo ke kua
鐹 guo
餜 guo
馃 guo
㳀 guo
腂 guo hua lei
过 guo
哈 ha
鉿 ge ha jia ke
铪 ha
蝦 xia
咍 hai
咳 hai:-2 ke
嗨 hai
㜾 hai
㨟 hai
䠽 hai kai
䯐 hai
䱺 hai
孩 hai
还 hai huan
還 hai huan
頦 hai ke
颏 ke
骸 hai
海 hai
烸 hai
酼 hai
醢 hai
㤥 hai
㦟 mai
㧡 hai wei
㺔 hai hui
䇋 hai
亥 hai
嗐 hai
害 hai
氦 hai
餀 hai
饚 hai
駭 hai
骇 hai
唅 han
嫨 han nan
憨 han
炶 han
甝 han
蚶 han
谽 han
酣 han
頇 an han
顸 han
馠 han
魽 han
鼾 han
㖤 han
㙈 xia
㙔 han wei
㟏 han
㟔 han
㮀 han
㶰 han
㼨 han
䈄 han
䗙 han
䤴 han
䥁 han
䨡 han
䮧 han
䶃 han
佄 gan han
函 han
凾 han
含 han
圅 han
娢 han
寒 han
崡 han
晗 han
梒 han
涵 han
焓 han
琀 han
筨 han
邗 han
邯 han
鋡 han
韓 han
韩 han
㘎 han
㘕 han lan
㘚 han
㙳 han kan
㵎 jian
㸁 han
㺖 han
㽉 xian
䍐 han
䍑 han
䓍 han
䓿 han
䛞 han
喊 han
嚂 han lan
浫 han
罕 han
蔊 han
豃 gan han
闞 han kan xian
㑵 han
㒈 han
㜦 xin
㢨 han
㨔 han
㪋 han he
㲦 han
㵄 han yu
㽳 xu
䁔 han xuan
䌍 jin
䎯 han
䏷 han
䐄 han xian
䕿 han
䖔 han kan
䘶 han
䧲 han
䫲 han kan
傼 han
哻 han
垾 an han
屽 an han
悍 han
憾 han
扞 gan han
捍 han
撖 han
撼 han
攌 huan
旱 han
晘 han
晥 han
暵 han
汉 han
汗 han
涆 han
淊 yan
漢 han
澏 han
瀚 han
焊 han
熯 han
猂 han
皔 han
睅 han
翰 han
莟 han
菡 han
蛿 han
蜭 han
螒 han
譀 han xian
釬 han
銲 han
鋎 han
閈 bi han
闬 han
雗 han
頜 ge han he qin
頷 han
顄 han
颔 han
馯 han qian
駻 han
鶾 han
夯 ben:-2 hang
忼 kang
㤚 hang
䀪 hang
䘕 hang
䲳 hang
吭 hang:-2 keng
斻 hang
杭 hang
桁 heng
筕 hang
絎 hang
绗 hang
航 hang
苀 hang
蚢 hang
行 hang heng xing
貥 hang
迒 hang
雽 hu
頏 gang hang
魧 hang
鸻 heng
䟘 hang
䣈 hang
䦳 xiang
䴂 xiang
巷 xiang
沆 hang
侾 xiao
嚆 hao
蒿 hao
薅 hao
㕺 xiao
㠙 hao
㩝 hao
㬔 hao
䝥 hao
䧫 hao
儫 hao
勂 gao
嗥 hao
嘷 hao
噑 hao
嚎 hao
壕 hao
椃 hao
毫 hao
濠 hao
狢 he mo
獆 hao
獋 gao hao
獔 hao
籇 hao
號 hao
虠 hao jiao
蠔 hao
諕 hao huo xia
譹 hao
豪 hao
貉 hao he
鶴 he
好 hao
恏 hao
郝 hao
㘪 hao
㙱 hao
㚪 hao
㝀 hao
㞻 hao
㬶 hao
㵆 gao
䒵 hao
䚽 hao
䝞 hao
䧚 hao
䪽 hao
䬉 huo
䯫 hao
傐 hao
号 hao
哠 hao
峼 hao
悎 hao jiao
昊 hao
昦 hao
晧 hao
暤 hao
暭 hao
曍 hao
浩 hao
淏 hao
滈 hao
澔 hao
瀥 xue
灏 hao
灝 hao
皓 hao
皜 hao
皞 hao
皡 hao
皥 hao
秏 hao mao
耗 hao
聕 hao
薃 hao
鄗 hao
顥 hao
颢 hao
鰝 hao
呵 a:-1 he ke:-3
喝 he
嗬 he
峆 he
抲 he qia
訶 he
诃 he
㓭 she
㔠 he xia
㕡 he
㥺 he
㪉 he
㭘 ge he
㭱 he
㮝 he
㮫 he qia xia
㹇 he jian
㿣 he
䃒 he
䅂 he
䒩 he
䕣 he
䞦 he
䢗 qu
䫘 he jie ke
䳚 he kan
䶅 he
何 he
劾 he
合 ge:-2 he
咊 he
和 he hu:-1 huo:-3
哬 he
啝 he
姀 he
廅 e
惒 he
曷 he
柇 he
核 he hu:-2
楁 he
毼 da he ke
河 he
涸 he
滆 ge
澕 he
熆 he
盇 he
盉 he
盍 he
盒 he
礉 ao he qiao
禾 he
秴 ge he
篕 he
翮 he
荷 he
萂 he
蒚 li
蚵 he ke
螛 he xia
覈 he
訸 he
詥 ge he
貈 he mo
趷 ke
釛 ba
鉌 he
閡 ai he
闔 he
阂 he
阖 he
鞨 he
餲 ai he
饸 he
鶡 he
鹖 he
齕 he
龁 he
龢 he
㕰 ma xue
㦦 xi
㬞 he
㵑 he
㷎 he
㷤 hu xue
䎋 kao
䓼 he mang
䚂 he
䪚 da ta
䳽 he
䴳 hua
䵱 xi
佫 he
嗃 he hu xiao
嚇 xia
壑 he
寉 que
暍 ye
焃 he huo
煂 he
熇 he kao xiao
爀 he
猲 ge he xie
癋 he
皬 he
碋 he
翯 he
蠚 he
袔 he ke kua
褐 he
賀 he
贺 he
赫 he
隺 he hu que
靎 he
靏 he
鶮 he hu
鸖 he
鹤 he
嘿 hei mo:-2
潶 hei
黑 hei
黒 hei
㯊 hen
拫 hen
痕 hen
鞎 hen
䓳 hen xie
很 hen
狠 hen
詪 hen
恨 hen
亨 heng
哼 heng
悙 heng
脝 heng
諻 huang
㔰 heng
㶇 heng
䄓 huang
䒛 huan
䬖 heng
䬝 heng
䯒 heng
佷 hen heng
姮 heng
恒 heng
揘 huang yong
楻 huang
横 heng
橫 heng
珩 hang heng
蘅 heng
衡 heng
誙 keng
鑅 heng
鴴 heng
黉 hong
啈 heng
堼 heng
撔 hong
澋 hong
叿 hong
吽 hong
呍 hong
哄 hong
哅 xiong
揈 hong
渹 hong qing
烘 hong
焢 hong
硡 hong
薨 hong
訇 hong
谾 hong long
軣 hong
輷 hong
轟 hong
轰 hong
鍧 hong
閧 hong xiang
顭 meng
魟 hong
㖓 hong
㢬 hong
䂫 hang
䃔 hong qiong
䆖 hong
䉺 hong
䍔 gong
䜫 hong jiang
䞑 hong
䡌 hong
䡏 hong
䧆 hong
䨎 hong
䩑 hong
䪦 hong
䫹 hong
䫺 hong
䲨 hong
仜 hong
垬 hong
妅 hong
娂 hong
宏 hong
宖 hong
峵 hong
弘 hong
彋 hong
汯 hong
泓 hong
洪 hong
浤 hong
渱 gong hong
潂 hong
灴 hong
玒 hong
玜 gong
瓨 hong xiang
硔 hong
竑 hong
竤 hong
篊 huang
粠 hong
紅 hong
紘 hong
紭 hong
綋 hong
红 gong:-3 hong
纮 hong
翃 hong
翝 hong
耾 hong
舼 hong qiong
苰 hong
荭 hong
葒 hong
葓 hong
蕻 hong
虹 hong jiang
訌 hong
讧 hong
谹 hong
谼 hong
鈜 hong
鉷 hong
鋐 hong
閎 hong
闳 hong
霟 hong
鞃 hong
鴻 hong
鸿 hong
黌 hong
㬴 hong
䀧 hong
嗊 gong hong
晎 hong
㶹 hong
澒 hong
鍙 hu
鬨 hong
齁 hou
㗋 hou
㤧 hou
㬋 hou
㮢 hou
㺅 hou
䂉 hou
䗔 hou
䙈 hou
䫛 hou
䳧 hou
侯 hou
喉 hou
帿 hou
猴 hou
瘊 hou
睺 hou
矦 hou
篌 hou
糇 hou
翭 hou
葔 hou
銗 xiang
鍭 hou
餱 hou
骺 hou
鯸 hou
㖃 hou
㸸 hou kou ou
吼 hou
犼 hou
㕈 yi
㫗 hou
䞧 hou
䪷 gou hou
候 hou
厚 hou
后 hou
垕 hou
堠 hou
後 hou
洉 hou
缿 xiang
豞 hou
逅 hou
郈 hou
鄇 hou
鮜 hou
鱟 hou
鲎 hou
鲘 hou
乎 hu
匢 hu
匫 hu
吰 hong
呼 hu
唿 hu
啒 gu
嘑 hu
垀 hu
寣 hu
峘 huan
幠 hu
忽 hu
恗 hu kua
惖 ti
惚 hu
戯 hu xi
戲 xi
昒 hu
曶 hu
歑 hu
歘 chua xu
泘 hu
淲 biao hu
淴 hu
滹 hu
烀 hu
烼 xu
猢 hu
膴 hu mei wu
苸 hu
虍 hu
虖 hu
謼 hu xiao
軤 hu
轷 hu
雐 hu
餬 hu
㗅 hu
㪶 hu
㯛 hu
㹱 que
㾰 hu
㿥 he
䁫 hu meng
䈸 hu
䉉 gu hu
䉿 hu
䊀 hu
䎁 hu
䔯 ku
䚛 hu
䞱 hu
䠒 hu
䧼 hu
䩴 hu
䭅 hu
䭌 hu
䭍 hu
䮸 wo
喖 hu
嘝 hu
囫 hu
壶 hu
壷 hu
壺 hu
媩 hu
弧 hu
抇 hu
搰 hu
斛 hu
楜 hu
槲 hu
湖 hu
瀫 hu
焀 hu
煳 hu
狐 hu
瑚 hu
瓳 hu
箶 hu
糊 hu
絗 hu
縠 hu
胡 hu
葫 hu
蔛 hu
蝴 hu
螜 hu
衚 hu
觳 hu
醐 hu
鍸 hu
頶 hu
鬍 hu
魱 hu
鰗 hu
鶘 hu
鶦 hu
鹕 hu
䗂 hu
乕 hu
唬 hu xia:-3
汻 hu huang
浒 hu xu:-3
滸 hu xu
琥 hu
萀 hu
虎 hu
虝 hu
許 xu
㕆 hu
㦿 hu qian
㨭 hu
㸦 hu jia
㺉 hu
䇘 hu
䍓 hu
䕶 hu
䛎 xue
䨥 huo shuang
䨼 hu
䪝 hu
䲵 que
互 hu
冱 hu
冴 hu
嚛 hu yo
婟 hu
嫭 hu
嫮 hu
岵 hu
帍 hu
弖 hu
怘 gu hu
怙 hu tie
戶 hu
户 hu
戸 hu
戽 hu
扈 hu
护 hu
摢 chu hu
昈 hu
枑 hu
楛 hu ku
槴 hu
沍 hu
沪 hu
滬 hu
熩 hu
瓠 hu
祜 hu
笏 hu
簄 hu
綔 hu
臛 huo
蔰 hu
謢 zhi
護 hu
豰 bo gou hu huo
鄠 hu
頀 hu
鳠 hu
鳸 hu
鸌 hu
鹱 hu
哗 hua
嘩 hua
砉 huo xu
花 hua
芲 hua
蕐 hua
錵 hua
鷨 hua
㕲 hua ying
㟆 hua
㠏 hua
㦊 hua
㭉 hua
㮯 hua hun
䅿 huang
䏦 gua tian
䔢 hua
䱻 hua
䶤 hua
劃 hua huai
华 hua
崋 hua
樺 hua
浍 hui kuai
滑 hua
澮 hui kuai
狯 kuai
猾 hua
磆 gu hua ke
華 hua
螖 hua
譁 hua
豁 hua:-3 huo
釫 hua wu
鏵 hua
铧 hua
驊 hua
骅 hua
㓰 hua
㕦 hua
㕷 hua pa
㚌 hua
㠢 huai
㦎 huo
㩇 hua huo zuo
䛡 hua
䠉 huan
划 hua
化 hua
婳 hua
嫿 hua
嬅 hua
摦 hua
杹 hua
桦 hua
槬 hua
澅 hua
画 hua
畫 hua
畵 hua
繣 hua
舙 hua qi
觟 hua xie
話 hua
諣 gua hua
譮 hua hui xie
话 hua
竵 hua wai
㜳 huai
䃶 guai gui huai
䈭 huai sou
䴜 wai
佪 huai hui
徊 huai
怀 huai
懐 huai
懷 huai
槐 huai
櫰 gui huai
淮 huai
瀤 huai wai
耲 huai
褢 huai
褱 huai
踝 huai
咶 gua guo hua huai shi
坏 huai
壊 huai
壞 huai
孬 nao
蘹 huai
蘾 huai
諙 huai
懽 huan
欢 huan
歓 huan
歡 huan
犿 fan huan
獾 huan
讙 huan
貛 huan
酄 huan quan
驩 huan
鴅 huan
鵍 guan huan juan
㡲 huan
㦥 xian xuan
㵹 huan mo
㶎 huan
㿪 huan
䍺 huan
䝠 huan
䥧 huan
䦡 huan
䭴 huan
䮝 hun
䴟 huan
圜 huan yuan:-3
垸 yuan
嬛 huan
寏 huan
寰 huan
懁 xuan
捖 gua wan
桓 huan
梡 hun kuan
洹 huan
澴 huan
狟 heng huan xuan
环 huan
環 huan
瓛 huan
糫 huan
繯 huan
缳 huan
羦 huan
肒 huan
苋 xian
荁 huan
萈 huan
萑 huan
豲 huan
貆 huan
郇 huan:-3 xun
鍰 huan
鐶 huan xuan
锾 huan
镮 huan
闤 huan
阛 huan
雈 huan
鬟 huan
鹮 huan
㣪 huan
㬊 huan
䈠 huan yuan
澣 huan
睆 huan
緩 huan
缓 huan
藧 huan
輐 wan yuan
㓉 huo
㕕 huan
㪱 huan
㬇 huan
㹖 huan
㼫 hua huan
䀓 huan
䀨 gua hua
䆠 huan
䯘 huan
唤 huan
喚 huan
喛 he huan xuan yuan
嚾 huan
奂 huan
奐 huan
宦 huan
嵈 huan
幻 huan
患 huan
愌 huan
换 huan
換 huan
擐 huan
梙 huan
槵 huan
浣 huan
涣 huan
渙 huan
漶 huan
烉 huan
焕 huan
煥 huan
瑍 huan
痪 huan
瘓 huan
瞣 huan
脘 wan
觨 hun
豢 huan
轘 huan
逭 huan
鯇 huan
鰀 huan
鲩 huan
嚝 hong
塃 huang
巟 huang
慌 huang
朚 huang mang meng wang
肓 huang
荒 huang
衁 huang
㞷 huang
㾠 kuang
㾮 huang
䅣 huang
䊗 huang
䊣 huang
䍿 huang
䐵 gong huang
䑟 huang
䞹 huang
䪄 huang
䮲 huang
䳨 huang
偟 huang
凰 huang
喤 huang
堭 huang
墴 huang
媓 huang
崲 huang
徨 huang
惶 huang
撗 guang
湟 huang
潢 guang:-2 huang
煌 huang
熿 huang
獚 huang
瑝 huang
璜 huang
癀 huang
皇 huang
磺 huang
穔 huang
篁 huang
簧 huang
艎 huang
葟 huang
蝗 huang
蟥 huang
趪 guang huang
遑 huang
鍠 huang
鐄 huang
锽 huang
隍 huang
韹 huang ying
餭 huang
騜 huang
鰉 huang
鱑 huang
鳇 huang
鷬 huang
黃 huang
黄 huang
㤺 huang
㬻 hang huang
䁜 huang
䌙 huang
䐠 huang
兤 huang
奛 huang
宺 huang
幌 huang
怳 huang
恍 huang
晃 huang
榥 huang
滉 huang
熀 huang ye
縨 huang
詤 huang
謊 huang
谎 huang
鎤 huang
㨪 huang
愰 huang
曂 huang
皝 huang
皩 huang
軦 kuang
咴 hui
噅 hui
噕 hui
婎 hui
媈 hui
幑 hui
徽 hui
恢 hui
拻 hui
挥 hui
揮 hui
撝 hui
晖 hui
暉 hui
洃 hui
瀈 hui
灰 hui
灳 hui
烣 hui
煇 hui
珲 hui hun
琿 hui hun
睳 hui
禈 hui
翚 hui
翬 hui
虺 hui
袆 hui
褌 kun
褘 hui
詼 hui
诙 hui
豗 hui
輝 hui
辉 hui
隓 duo hui
隳 hui
顪 hui
鰴 hui
麾 hui
鼿 hui wu
囘 hui
回 hui
囬 hui
廻 hui
廽 hui
恛 hui
洄 hui
痐 hui
茴 hui
藱 hui
蚘 hui
蛔 hui
蛕 hui
蜖 hui
迴 hui
逥 hui
鮰 hui
㩓 hui
㷐 hui
䃣 hui
䏨 dui hui
䛼 hui
悔 hui
檓 hui
毀 hui
毁 hui
毇 hui
烠 ai hui
燬 hui
誨 hui
譭 hui
賄 hui
㑰 hui
㑹 hui
㒑 hui kui
㜇 hui ye
㞧 hui
㤬 hui
㥣 hui
㨤 hui
㨹 hui xue
㩨 hui
㬩 hui
㰥 hui xi
㱱 hui
㷄 hui
㻅 hui
䂕 hui
䅏 hui
䇻 wei
䌇 hui
䕇 hui
䙌 kui
䙡 hui kui
䛛 hui
䜋 hui
䤧 hui
䧥 hui
䩈 hui
䫭 hui
会 hui kuai:-3
僡 hui
儶 hui xie
匯 hui
卉 hui
叀 hui zhuan
哕 hui yue
喙 hui
嘒 hui
噦 hui yue
噧 xie
嚖 hui
圚 hui
嬇 kui
寭 hui
廆 gui wei
彗 hui
彙 hui
彚 hui
恚 hui
恵 hui
惠 hui
慧 hui
憓 hui
晦 hui
暳 hui
會 hui kuai
槥 hui
橞 hui
櫘 hui
殨 hui
汇 hui
泋 hui
湏 hui min
滙 hui
潓 hui
潰 kui
濊 hui huo wei
烩 hui
燴 hui
獩 hui
璯 hui kuai
瞺 hui
禬 gui
秽 hui
穢 hui
篲 hui
絵 hui
繐 sui
繢 hui
繪 hui
绘 hui
缋 hui
翙 hui
翽 hui
芔 hu hui
荟 hui
蔧 hui
蕙 hui
薈 hui
蟪 hui
詯 hui
詴 wei
諱 hui
譓 hui
譿 hui
讳 hui
诲 hui
贿 hui
鏸 hui rui sui
鐬 hui
钺 yue
闠 hui
阓 hui
靧 hui
韢 hui sui
頮 hui
颒 hui
餯 hui
饖 wei
婚 hun
惛 hun
惽 min
敯 min
昏 hun
昬 hun
棔 hun
殙 hun men
涽 hun
睧 hun
睯 hun
荤 hun xun
葷 hun xun
閽 hun
阍 hun
㑮 hun
㨡 hun
䛰 hun
䫟 hun
䰟 hun
䴷 huan hun
堚 hun
忶 hun
棞 jun
楎 hui
浑 hun
混 hun
渾 hun
祵 kun
繉 hun
轋 hun
顐 hun wen
餛 hun kun
餫 hun yun
馄 hun
魂 hun
鼲 hun
睔 gun huan lun
鯶 hun
㥵 hun
䅙 hun
䅱 hun
䚠 hun
䧰 hun
俒 hun
倱 hun
圂 hun
慁 hun
溷 hun
焝 hun
諢 hun
诨 hun
劐 huo
嚄 huo o
耠 huo
锪 huo
䄆 huan huo
䄑 huo
䣶 huo tian
䯏 gua hua
佸 huo
活 huo
秳 huo kuo
萿 huo kuo
鈥 huo
钬 huo
伙 huo
夥 huo
漷 huo
火 huo
邩 huo
㗲 huo
㘞 huo
㦜 huo xue
㦯 huo
㨯 huo
㯉 huo
㸌 huo
䁨 huo
䂄 huo
䄀 huo
䉟 huo
䋭 yu
䦚 kua
䰥 huo yu
俰 huo
剨 huo
咟 huo
嗀 hu
嚯 huo
嚿 huo
奯 huo
彟 yue
彠 yue
惑 huo
或 huo
捇 chi huo
掝 huo xu
擭 hu huo wo
攉 huo
旤 huo
曤 huo
楇 guo huo kua
檴 hua huo
沎 huo
湱 huo
濩 hu huo
瀖 huo
獲 huo
瓁 wo
癨 huo
眓 huo
矆 huo wo xue yue
矐 huo
矱 yue
礊 huo ke
祸 huo
禍 huo
穫 huo
耯 huo
臒 wo yue
艧 huo wo
获 huo
蒦 huo wo
藿 huo
蠖 huo
謋 huo
讗 xie
貨 huo
货 huo
鑊 huo
镬 huo
閄 huo shan
雘 wo
霍 huo
靃 huo sui suo
韄 hu
騞 huo
鱯 hu
䤠 zhi
丌 ji qi
乩 ji
僟 ji
击 ji
刏 ji
剞 ji
勣 ji
叽 ji
咭 ji
唧 ji
喞 ji
嗘 ji
嘰 ji
圾 ji
基 ji
墼 ji
姬 ji
尐 ji jie
屐 ji
峜 ji
嵆 ji
嵇 ji
幾 ji
擊 ji
朞 ji
机 ji
枅 ji
樍 ze
機 ji
櫅 ji
欚 li
毄 ji
激 ji
犄 ji
玑 ji
璣 ji
畸 ji
畿 ji
癘 li
癪 ji
矶 ji
磯 ji
禨 ji
积 ji
稘 ji qi
稽 ji qi:-3
積 ji
竒 qi
笄 ji
筓 ji
箕 ji
簊 ji
緝 ji qi
績 ji
绩 ji
缉 ji qi:-3
羁 ji
羇 ji
羈 ji
耭 ji
聻 jian ni
肌 ji
脔 luan
芨 ji
萁 qi
虀 ji
虮 ji
蛣 qi
襀 ji
覉 ji
覊 ji
觭 ji
諅 ji
譏 ji
譤 ji
讥 ji
賫 ji
賷 ji
赍 ji
跡 ji
跻 ji
踦 yi
蹟 ji
躋 ji
躸 ji
迹 ji
銈 ji
鐖 ji qi
鑇 ji
鑙 ji
隮 ji
雞 ji
霙 ying
鞿 ji
韲 ji
飢 ji
饑 ji
饥 ji
鰿 ji
鳮 ji
鶏 ji
鷄 ji
鸄 ji
鸡 ji
齍 ji zi
齎 ji
齏 ji
齑 ji
㔕 ji
㖢 qi
㗊 ji lei
㗱 ji
㘍 ji
㙫 ji
㞃 ji
㠍 ji
㠎 ji jie
㡇 jie zhe
㡮 ji
㤂 ji
㥛 ji ke
㧀 ji
㭲 ji
㮟 ka nian
㮨 ji
㱞 la yi
㲺 ji
㴕 ji
㻷 ji
㽺 ji
㾊 ci ji se
䁒 ji zi
䐕 ji
䐚 ji
䚐 ji
䞘 ji
䟌 ji
䣢 ji
䩯 ji qi
䯂 ji shen
䲯 ji
䳭 ji
亟 ji qi:-2
亼 ji
伋 ji
佶 ji
偮 ji
卙 chi ji
即 ji
卽 ji
及 ji
叝 gao
吉 ji
堲 ci ji
塉 ji
姞 ji
嫉 ji
岌 ji
嵴 ji
嶯 ji
庴 ji
彶 ji
忣 ji
急 ji
愱 ji
戢 ji
揤 ji
撃 ji
擮 ji
极 ji
棘 ji
楖 ji zhi
楫 ji
極 ji
槉 ji
橶 ji
檝 ji
殛 ji
汲 ji
湒 ji
漃 ji
潗 ji
濈 ji sha
焏 ji qi
狤 ji jie kuai
疾 ji
瘠 ji
皍 ji
礏 ye
秸 jie
笈 ji
箿 ji
籍 ji
級 ji
级 ji
耤 ji jie
脊 ji
膌 ji
莋 ji zuo
蒺 ji
蓻 ju zi
蕀 ji
蕺 ji
藉 ji jie:-3
蝍 ji jie
螏 ji
衱 jie
襋 ji
觙 ji
踖 ji
蹐 ji
輯 ji
轚 ji
辑 ji
郆 ji
鈒 sa xi
銡 ji
鍓 ji
鏶 ji
钑 ji
集 ji
雦 ji
雧 ji
霵 ji
鞊 ji jie
鴶 jia
鶺 ji
鹡 ji
㚡 ji
㞆 ji
㞛 ji
㞦 ji
㦸 ji
㨈 ji
㴉 ji
䍤 ji
䢳 ji
䤒 ji
丮 ji
几 ji
妀 ji
己 ji
戟 ji
挤 ji
掎 ji
撠 ji
擠 ji
泲 ji
濟 ji
犱 ji
穖 ji
蟣 ji
魕 ji
魢 ji
鱾 ji
麂 ji
㑧 ji
㒫 ji
㙨 ji
㠖 yi
㠱 ji qi
㡭 ji
㡶 zhi
㥍 ji
㭰 zui
㰟 ji qi
㲅 ji
㳵 ji
㸄 ji
㹄 ji
㻑 ji
㾒 ru
㾵 ji
䋟 ji
䐀 ji
䒁 xi
䓫 qi
䓽 ji
䗁 ji qi
䜞 ji
䝸 ji
䠏 ji kui
䢋 ji
䦇 ji
䨖 ji
䮺 ji
䰏 ji
䶓 ji
䶩 ji
伎 ji
偈 ji:-3 jie
兾 ji
冀 ji
刉 ji
剂 ji
剤 ji
劑 ji
哜 ji
嚌 ji
坖 ji
垍 ji
塈 ji
墍 xi
妓 ji
季 ji
寂 ji
寄 ji
彐 ji
彑 ji
忌 ji
悸 ji
惎 ji
懻 ji
技 ji
斉 qi
斊 qi
旡 ji
既 ji
旣 ji
暨 ji
曁 ji
梞 ji
檕 ji
檵 ji
櫭 ji jie
洎 ji
济 ji
済 ji
漈 ji
瀱 ji
璾 ji zi
痵 ji
瘈 chi zhi
癠 ji
瞡 gui
祭 ji zhai:-2
禝 ji
稩 ji
稷 ji
穄 ji
穊 ji
穧 ji zi
紀 ji
継 ji
繋 ji
繫 xi
繼 ji
纪 ji
继 ji
罽 ji
臮 ji
芰 ji
荠 ji qi
萕 qi
葪 ji
蓟 ji
蔇 ji xi
薊 ji
薺 ji qi
蘎 ji
蘮 ji
蘻 ji
裚 ji
褀 ji
覬 ji
觊 ji
計 ji
記 ji
誋 ji
计 ji
记 ji
跽 ji
际 ji
際 ji
霁 ji
霽 ji
騎 qi
驥 ji
骥 ji
髻 ji
鬾 ji qi
魝 ji jie
鮆 ci
鯚 ji
鯯 zhi
鯽 ji zei
鰶 ji
鱀 ji
鱭 ji
鲚 ji
鲫 ji
鵋 ji
齌 ji
乫 jia
佳 jia
傢 jia
加 jia
嘉 jia
夹 ga:-2 jia xia
夾 jia
宊 jia tu
家 jia
幏 jia
拁 jia ya
枷 jia
毠 jia
泇 jia
浃 jia
浹 jia
犌 jia
猳 jia
珈 jia
痂 jia
笳 jia
耞 jia
腵 jia
茄 jia
葭 jia
袈 jia
豭 jia
貑 jia
跏 jia
迌 tu
迦 jia
鉫 jia
鎵 jia
镓 jia
鴐 ge
麚 jia
㪴 jia
㮖 jia
㼪 jie
㿓 jia
䀫 jia tun
䀹 jia jie she ya zha
䕛 jia
䛟 jia
䩡 ge jia
唊 jia qian
圿 jia
埉 jia xia
恝 jia
戛 jia
戞 jia
扴 jia
挾 xie
揳 xie
梜 jia
硈 qia
舺 xia
荚 jia
莢 jia
蛱 jia
蛺 jia
袷 jia jie qia
裌 jia
跲 jia
郏 jia
郟 jia
鋏 jia
铗 jia
鞂 jia
鞈 ge sa ta
頬 jia
頰 jia
颊 jia
餄 he jia
鵊 jia
㕅 jia
䑝 jia
假 jia
叚 jia xia
婽 jia
岬 jia
徦 jia xia
捁 jiao ku
撟 jiao
撹 jiao
斚 jia
斝 jia
椵 jia
榎 jia
槚 jia
檟 jia
玾 jia
甲 jia
瘕 jia
矯 jiao
絞 jiao xiao
繳 jiao
胛 jia
贾 gu:-3 jia
踋 jiao
鉀 ge jia
鉸 jiao
钾 jia
餃 jiao
䁍 kan qia
价 jia jie:-3
価 si
價 jia
嫁 jia
架 jia
榢 jia
稼 jia
駕 jia
驾 jia
兼 jian
冿 jian
囏 jian
坚 jian
堅 jian
奸 jian
姦 jian
姧 jian
尖 jian
幵 jian qian
廌 zhi
惤 jian
戋 jian
戔 jian
揃 jian
搛 jian
椷 han jian
樫 jian
櫼 jian
歼 jian
殱 jian
殲 jian
淺 qian
湔 jian
溅 jian
漸 jian
濺 jian
瀐 jian
瀸 jian
煎 jian
熞 jian
熸 jian
牋 jian
犍 jian qian
猏 jian
玪 jian lin qian yin
监 jian
監 jian
睷 jian
碊 jian zhan
礛 jian
稴 jian lian xian
笺 jian
箋 jian
篯 jian
籛 jian
緘 jian
縑 jian
缄 jian
缣 jian
肩 jian
艰 jian
艱 jian
菅 jian
菺 jian
葌 jian
蒹 jian
蕑 jian
蕳 jian
虃 jian
譼 jian
豜 jian
豣 jian yan
鈃 xing
銒 jian xing
鑯 jian qian
钘 xing
間 jian
閚 zhan
间 jian
靬 qian
鞬 jian
鞯 jian
韀 jian
韉 jian
餰 jian zhan
馢 jian
騝 qian
鬋 jian
魐 gan
鰜 jian qian
鰹 jian
鲣 jian
鳒 jian
鳽 jian qian zhan
鵳 jian
鶼 jian qian
鹣 jian
麉 jian
㔓 jian
㨵 jian
㳨 jian
㶕 jian
䄯 jian
䅐 jian
䉍 jian
䛳 yan
䟰 jian
䩆 zhan
䭠 jian
䮿 jian
䯛 wan
䯡 jian
䵡 jian
䵤 jian xian
䶠 jian
俭 jian
倹 jian
偂 jian
儉 jian
减 jian
剪 jian
囝 jian nan
堿 jian
寋 jian
弿 jian
戩 jian
戬 jian
拣 jian
挸 jian
捡 jian
揀 jian
撿 jian
暕 jian
枧 jian
柬 jian
梘 jian xian
检 jian
検 jian
檢 jian
減 jian
湕 jian
瀽 jian
瑐 jian
睑 jian
瞼 jian
硷 jian
碱 jian
礆 jian
笕 jian
筧 jian xian
简 jian
簡 jian
絸 jian
繭 jian
翦 jian
茧 jian
藆 jian
蠒 jian
裥 jian
襇 jian
襺 jian
詃 jian
謇 jian
謭 jian
譾 jian
谫 jian
趼 jian
蹇 jian
醎 jian xian
鋄 wan
錽 jian wan
鎫 wan
鐗 jian
鐧 jian
锏 jian
鰔 gan jian xian
鹸 jian
鹻 jian
鹼 jian
㓺 jian qian
㔋 jian lan
㣤 jian
㦗 jin
㨴 jian
㯺 jian
㰄 jian
㺝 han
䇟 jian
䟅 jian zan
䤔 jian
䥜 jian
䧖 jian
䬻 jian
䭈 jian
䭕 jian zan
䵖 qian qin
䵛 qian
件 jian
侟 cun jian
俴 jian
健 jian
僭 jian
剑 jian
剣 jian
剱 jian
劍 jian
劎 jian
劒 jian
劔 jian
建 jian
徤 jian
擶 jian
旔 jian
栫 jian zun
楗 jian
榗 jian jin
槛 jian:-3 kan
檻 kan
毽 jian
洊 cun jian
涧 jian
渐 jian
澗 jian
瀳 jian zun
牮 jian
珔 jian
瞷 jian
磵 jian
礀 jian
箭 jian
糋 jian
糮 xian
繝 jian
腱 jian
臶 jian
舰 jian
艦 jian
荐 jian
蔪 jian shan
薦 jian
螹 chan jian
襉 jian
見 jian xian
覵 jian
覸 jian
见 jian xian:-3
諓 jian
諫 jian lan
譖 jian zen
谏 jian
谮 zen
賎 jian
賤 jian
贱 jian
趝 jian
践 jian
踐 jian
踺 jian
釰 jian ren ri
釼 jian
鉴 jian
鋻 jian
鍳 jian
鍵 jian
鏩 jian zan
鑑 jian
鑒 jian
鑬 jian
鑳 jian
键 jian
閒 jian xian
餞 jian
饯 jian
鰎 jian
僵 jiang
壃 jiang
姜 jiang
将 jiang
將 jiang
摪 jiang qiang
橿 jiang
殭 jiang
江 jiang
浆 jiang
漿 jiang
畕 jiang
畺 jiang
疅 jiang
疆 jiang
礓 jiang
繮 jiang
缰 jiang
翞 jiang
茳 jiang
葁 jiang
薑 jiang
螀 jiang
螿 jiang
豇 jiang
韁 jiang
鱂 jiang
鳉 jiang
㢡 jiang
㯍 jiang
䁰 jiang
䉃 jiang
䋌 jiang
䒂 jiang
䙹 xian
勥 jiang
奖 jiang
奨 jiang
奬 jiang
桨 jiang
槳 jiang
滰 jiang
獎 jiang
繦 qiang
耩 jiang
膙 jiang
蒋 jiang
蔣 jiang
講 jiang
讲 jiang
顜 jiang
䞪 jiang
匞 jiang
匠 jiang
夅 jiang
嵹 jiang
弜 jiang
弶 jiang
強 qiang
彊 jiang qiang
摾 jiang
洚 jiang
犟 jiang
糡 jiang
糨 jiang
絳 jiang
绛 jiang
蔃 jiang qiang
袶 jiang
謽 jiang
酱 jiang
醤 jiang
醬 jiang
降 jiang xiang
交 jiao
僬 jiao
喬 qiao
嘄 dao jiao
姣 jiao
娇 jiao
嬌 jiao
峧 jiao
嶕 jiao
憍 jiao
憿 ji jiao
教 jiao
椒 jiao
浇 jiao
湫 jiao qiu
澆 jiao
焦 jiao
燋 jiao jue qiao zhuo
矫 jiao
礁 jiao
穚 jiao
胶 jiao
膠 jiao
膲 jiao
艽 jiao
芁 jiao
茭 jiao
茮 jiao niao
荞 qiao
菽 shu
蕉 jiao
蛟 jiao
蟂 xiao
蟭 jiao
跤 jiao
郊 jiao
鐎 jiao
驕 jiao
骄 jiao
鮫 jiao
鱎 jiao
鲛 jiao
鴵 xiao
鵁 jiao xiao
鷍 jiao
鷦 jiao
鷮 jiao
鹪 jiao
嚼 jue
㩰 jiao
㭂 jiao
㳅 jiao
㽱 jiao jiu niu
㽲 jiao xiu
䀊 jiao
䁶 ji jiao
䘨 jiao
䚩 jiao qiao
䠛 yao
䥞 jiao
䴛 xiao
佼 jiao
侥 jiao:-3 yao
僥 jiao yao
儌 jiao
劋 chao jiao
勪 jue
孂 jiao
徺 jiao
徼 jiao
挢 jiao
搅 jiao
敫 jiao
敽 jiao
斆 xiao
晈 jiao
暞 jiao
曒 jiao
湬 jiao
漅 chao
灚 jiao
烄 jiao yao
煍 jiao
狡 jiao
璬 jiao
皎 jiao
皦 jiao
筊 xiao
绞 jiao
缴 jiao zhuo:-3
脚 jiao
腳 jiao
臫 jiao
蟜 jiao qiao
角 jiao jue
譑 jiao qiao
賋 jiao
蹻 jue qiao
較 jiao
铰 jiao
饺 jiao
㠐 jiao
㬭 jiao
㰾 jiao
䂃 jiao
䆗 yao
䣤 jue
䪒 zhu
叫 jiao
呌 jiao
嘂 jiao
嘦 jiao
噍 jiao
噭 jiao
峤 jiao qiao
嶠 jiao qiao
挍 jiao
敎 jiao
斠 jiao
滘 jiao
漖 jiao
潐 jiao qiao
珓 jiao
皭 jiao
窌 jiao liao liu pao
窖 jiao
藠 jiao
覐 jue
覚 jue
覺 jiao jue
訆 jiao
譥 jiao
轎 jiao
轿 jiao
较 jiao
酵 jiao
醮 jiao
釂 jiao
啑 die jie sha ti za
喈 jie
嗟 jie jue
堦 jie
媘 jie
幯 jie
接 jie
掲 jie
揭 jie
擑 jie
椄 jie qie
湝 jie
煯 jie
疖 jie
癤 jie
皆 jie
稭 jie
節 jie
結 jie
脻 jie
腉 nai
菨 jie sha
蝔 jie
街 jie
袺 jie
锴 kai
阶 jie
階 jie
鶛 jie
㓗 jie
㓤 qia
㔾 jie xian
㘶 jie
㛃 jie
㝌 jiu
㞯 jie
㦢 jie
㨗 jie
㨩 jie
㮞 jie
㮮 jie
㸅 ji jie
䀷 jie
䂒 qia
䂝 jie
䂶 jie
䅥 ge jie
䌖 jie
䕙 jie
䗻 jie
䣠 jie ti za
䥛 jie
䲙 jie
倢 jie
偼 jie
傑 jie
刦 jie
刧 jie
刼 jie
劫 jie
劼 jie
卩 jie
卪 jie
喼 jie
婕 jie
孑 jie
岊 jie
崨 jie
嵑 jie ke
嵥 jie
巀 jie
截 jie
拮 jia:-2 jie
捷 jie
搩 zha
擳 jie zhi
擷 xie
昅 jie
杰 jie
栉 zhi
桀 jie
桔 ju
楬 jie
楶 jie
榤 jie
洁 jie
洯 jie qie
滐 jie
潔 jie
瀄 zhi
犵 ge he
睫 jie
碣 jie
竭 jie
絜 jie xie
緁 qie
緳 xie
结 jie
羯 jie
节 jie
莭 jie
蓵 jie
蜐 jie
蠘 jie
蠞 jie
蠽 jie
訐 ji jie
詰 jie
誱 jie
讦 jie
诘 ji jie
趌 ji jie
踕 jie
迼 jie
鉣 jie
鍻 jie
鐑 qie
頡 jia jie xie
颉 jia:1 jie:3 xie:-3
鮚 jie qia
鲒 jie
姐 jie
媎 jie
檞 jie xie
解 jie
觧 jie
飷 jie
㑘 jie
㝏 jie
㠹 jie
㾏 jie ya
㿍 jie
䁓 jie zong
䇒 jie
䔿 zun
䛺 jie
䯰 jie
䰺 jie
䱄 jie
䲸 jie
丯 jie
介 jie
借 jie
吤 ge jie xie
唶 jie ze
堺 jie
屆 jie
届 jie
岕 jie
庎 jie
徣 jie
悈 jie ke
戒 jie
楐 jie
犗 jie
玠 jie
琾 jie
界 jie
畍 jie
疥 jie
痎 jie
砎 jie
紒 ji jie
繲 xie
艥 ji
蚧 jie
褯 jie
誡 jie
诫 jie
躤 jie
鎅 jie
骱 jie
魀 ga
魪 jie
今 jin
埐 jin qin
嶜 jin qin
巾 jin
惍 jin
斤 jin
津 jin
珒 jin
琎 jin
瑧 zhen
筋 jin
紟 jin
荕 jin
菳 jin qin
衿 jin
襟 jin
觔 jin
金 jin
钅 jin
鹶 jin
黅 jin
㝻 jin
㬐 jin zi
㯸 jin
㹏 jin
䐶 jin qian zan
䒺 jin
䤐 jin
䥆 jin
䭙 jian jin
仅 jin
侭 jin
僅 jin
儘 jin
卺 jin
厪 jin
堇 jin
墐 jin
巹 jin
廑 jin qin
慬 jin qin
槿 jin
漌 jin
瑾 jin
盡 jin
紧 jin
緊 jin
菫 jin
覲 jin
謹 jin
谨 jin
錦 jin
锦 jin
饉 jin
馑 jin
㨷 jin
㬜 jin
㯲 jin
㰹 han xian
㱈 jin
㴆 jin
㶦 jin
㶳 jin
䀆 jin
䆮 jin
䋮 jin
䌝 jin
䑤 jin
䖐 yin
䗯 jin
䝲 jin
䫴 jin
䶖 jin
伒 jin yin
僸 jin
凚 jin
劤 jin
勁 jin
唫 jin yin
噤 jin
嚍 jin
妗 jin
嫤 jin
嬧 jin
寖 jin
尽 jin
搢 jin
晉 jin
晋 jin
歏 jin qun
殣 jin
浕 jin
浸 jin
溍 jin
濅 jin
濜 jin
烬 jin
燼 jin
瑨 jin
璡 jin
璶 jin
瘽 qin
祲 jin
禁 jin
縉 jin
缙 jin
肵 qi
荩 jin
蓳 jin
藎 jin
觐 jin
賮 jin
贐 jin
赆 jin
近 jin
进 jin
進 jin
鋟 jin qian qin
靳 jin
齽 jin
京 jing
亰 jing
仱 jing qian
兢 jing
坕 jing
坙 jing
婛 jing
巠 jing
惊 jing
旌 jing
旍 jing
晶 jing
泾 jing
涇 jing
猄 jing
睛 jing
秔 jing
稉 jing
箐 qing
粳 jing
精 jing
経 jing
經 jing
经 jing
聙 jing
腈 jing
茎 jing
荆 jing
荊 jing
莖 jing
菁 jing
葏 jing
驚 jing
鯨 jing
鲸 jing
鵛 jing
鶁 jing
鶄 jing qing
麖 jing
麠 jing
鼱 jing
㘫 jing
䜘 jing
井 jing
儆 jing
刭 jing
剄 jing
宑 jing
憬 jing
憼 jing
景 jing
暻 jing
汬 jing
烃 ting
烴 ting
燛 jing
璟 jing
璥 jing
穽 jing
肼 jing
蟼 jing
警 jing
阱 jing
㕋 qin
㢣 jing
㣏 jing
㬌 jing
㵾 jing qing
㹵 ying
䔔 jing
䡖 qing
䵞 jing
俓 jing ying
倞 jing liang
傹 jing
净 cheng:-2 jing
凈 jing
凊 qing
劲 jin jing:-3
境 jing
妌 jing
婙 jing
婧 jing
弪 jing
弳 jing
径 jing
徑 jing
擏 jing qing
敬 jing
曔 jing
桱 jing
梷 jing
浄 jing
淨 jing
濪 jing
瀞 jing
獍 jing
痉 jing
痙 jing
竞 jing
竟 jing
竧 jing zhen
竫 jing
競 jing
竸 jing
胫 jing
脛 jing
葝 jing qing
誩 jing
踁 jing keng
迳 jing
逕 jing
鏡 jing
镜 jing
陉 xing
靓 jing liang
靖 jing
静 jing
靚 jing liang
靜 jing
冂 jiong
冋 jiong
坰 jiong
垧 shang
埛 jiong
扃 jiong
絅 jiong
蘏 jiong
蘔 jiong
駉 jiong
駫 jiong
㓏 jiong
㖥 jun
㢠 jiong
㤯 jiong
㷗 jiong
㷡 jiong
䌹 jiong
䐃 jun zhun
䢛 jiong
侰 jiong
僒 jiong
冏 jiong
囧 jiong
幜 jing
泂 jiong
澃 jiong
炯 jiong
烱 jiong
煚 jiong
煛 jiong
熲 jiong
皛 jiao po xiao
窘 jiong
綗 jiong
褧 jiong
迥 jiong
逈 jiong
顈 jiong xian xuan
颎 jiong
㑋 qiong
丩 jiu
勼 jiu
啾 jiu
揂 jiu you
揪 jiu
揫 jiu
朻 jiu
樛 jiu
牞 jiu le
究 jiu
糺 jiu
糾 jiu
纠 jiu
萛 jiu
觓 qiu
赳 jiu
轇 jiao
阄 jiu
鬏 jiu
鬮 jiu
鳩 jiu qiu zhi
鸠 jiu
㺵 jiu
㡱 jiu
久 jiu
乆 jiu
九 jiu
奺 jiu
灸 jiu
玖 jiu
紤 jiu
舏 jiu
酒 jiu
镹 jiu
韭 jiu
韮 jiu
㠇 jiu
㧕 liu
㩆 jiu zu
㲃 jiu
㶭 you
㺩 jiu qiu
䅢 jiu
䆒 jiu
䊆 jiu qiu
䊘 jiu
䓘 gao jiu
䛮 jiu
䡂 jiu
䳎 jiu
䳔 jiu ju
倃 jiu
僦 jiu
匓 jiu
匛 jiu
匶 jiu
厩 jiu
咎 jiu
媨 jiu
就 jiu
廄 jiu
廏 jiu
廐 jiu
慦 jiu
捄 jiu
救 jiu
旧 jiu
柩 jiu
柾 jiu
桕 jiu
疚 jiu
臼 jiu
舅 jiu
舊 jiu
鯦 ai jiu
鷲 jiu
鹫 jiu
麔 jiu
齨 jiu
俱 ju
倶 ju
凥 ju
刟 ju
娵 ju
婮 ju
居 ju
崌 ju
抅 ju
拘 ju
拠 ju
掬 ju
揟 ju xu
據 ju
斪 qu
椐 ju
涺 ju
狙 ju
琚 ju
疽 ju
痀 gou ju
眗 ju kou xu
罝 ju
腒 ju
艍 ju
苴 ju
葅 zu
蜛 ju
裾 ju
趄 ju qie
跔 ju
踙 ju
輋 she
鋦 ju
鋸 ju
锔 ju
雎 ju
鞠 ju
鞫 ju
駒 ju
驹 ju
鮈 ju
鴡 ju
鶋 ju
㘲 ju
㥌 ju
㩴 ju qu
㮂 ju
㽤 ju
䋰 ju
䏱 ju
䕮 ju qu
䗇 ju qu
䜯 ju
䡞 ju
䤎 ju jue
䪕 ju
䰬 ju
䱡 ju
䴗 ju
侷 ju
匊 ju
婅 ju
局 ju
巈 ju
挶 ju
梮 ju
椈 ju
橘 ju
檋 ju
毩 ju
毱 ju
泦 ju
淗 ju
湨 ju
焗 ju
犑 ju
狊 ju
箤 zu
粷 ju
菊 ju
蘜 ju
諊 ju
趜 ju qiu qu
跼 ju
踘 ju
蹫 ju
躹 ju
輂 ju
郹 ju
鄓 ye
陱 ju
駶 ju
驧 ju
鵙 ju
鵴 ju
鶪 ju
鼳 ju xi
䃊 ju
䄔 ju
䅓 ju
䈮 ju
䢹 ju qu
䶥 chu ju zha
举 ju
咀 ju zui:-3
弆 ju
挙 ju
擧 ju
椇 ju
楀 yu
榉 ju
榘 ju
櫸 ju
欅 ju
沮 ju
矩 ju
竘 kou qu
筥 ju
舉 ju
莒 ju
蒟 ju
蝺 qu yu
袓 jie ju
跙 ju qie qu zhu
踽 ju
齟 ju zha
龃 ju
㘌 ju
㜘 cha ju qu
㞫 ju
㠪 ju
㨿 ju
㩀 ju
㬬 ju
㳥 long
䆽 qu
䛯 ju
䣰 ju
䱟 ju
䵕 ju
䶙 ju
佢 qu
倨 ju
具 ju
冣 ju
剧 ju
劇 ju
勮 ju
句 gou:-2 ju
埧 ju
埾 ju
壉 ju
姖 ju
寠 ju lou lv
屦 ju
屨 ju
岠 ju
巨 ju
怇 ju
怚 cu ju qu zu
惧 ju
愳 ju
懼 ju
拒 ju
据 ju
昛 ju
歫 ju
洰 ju
澽 ju
炬 ju
焣 chao ju
犋 ju
瞿 ju qu
秬 ju
窭 ju
窶 ju
簴 ju
粔 ju
絇 qu
耟 ju
聚 ju
苣 ju qu:-3
菹 ju
虡 ju
蚷 ju
詎 ju
讵 ju
貗 ju yu
距 ju
踞 ju
躆 ju
遽 ju
邭 ju
醵 ju
鉅 ju
鐻 ju
钜 ju
锯 ju
颶 ju
飓 ju
駏 ju
鮍 ju pi
鮔 ju
鲏 pi
剶 chuan
勌 juan
勬 juan
圏 quan
姢 juan
娟 juan
捐 juan
朘 juan zui
涓 juan
睃 suo
脧 juan zui
蠲 juan
裐 juan
鎸 juan
鐫 juan
镌 juan
鵑 juan
鹃 juan
㷷 juan
卷 juan
埢 juan quan
巻 juan
捲 juan
臇 juan
菤 juan
錈 juan
锩 juan
㢧 juan
㢾 juan
㪻 juan
㯞 juan
䄅 juan
䌸 juan
䖭 juan
䚈 juan
䡓 juan xuan
䳪 juan
倦 juan
儁 jun
劵 juan
奆 juan
帣 juan
悁 juan yuan
慻 juan
桊 juan
淃 juan
狷 juan
獧 juan
瓹 juan
眷 juan
睊 juan
睠 juan
絹 juan
绢 juan
罥 juan
羂 juan
腃 juan kui quan
鄄 juan
隽 juan jun
雋 juan jun
韏 juan quan
飬 juan yong
餋 juan
鬳 yan
噘 jue
撅 jue
鞒 qiao
鞽 qiao
㓸 dou zhuo
㔃 jue xue
㔢 jue xue
㟲 jue
㤜 jue
㩱 jue
㭈 jue
㭾 jue
㰐 jue
㵐 jue
㷾 jue
㸕 jue
㹟 jue kuai
㻕 jue
䀗 jue xue
䁷 jue wu
䆕 yue
䆢 yue
䇶 jue wo
䋉 xue
䍊 jiao
䏐 jue
䏣 jue
䐘 jue
䖼 jue
䘿 jue
䙠 jue
䝌 jue
䞷 jue
䠇 jue
䡈 jiao jue
䦆 jue
䦼 jue pi
亅 jue
倔 jue
傕 jue
僪 ju yu
决 jue
刔 jue
劂 jue
厥 jue
啳 jue quan
噱 jue xue
堀 ku
孒 jue
孓 jue
屩 jue
屫 jue
崛 jue
崫 jue ku
嶥 jue
弡 jue zhang
彏 jue
憠 jue
憰 jue
戄 jue
抉 jue
挗 jue
捔 jue zhuo
掘 jue
撧 jue
攫 jue
斍 jue
桷 jue
橛 jue
橜 jue
欔 jue
欮 jue
殌 jue
氒 jue
決 jue
潏 yu
焆 juan ye yuan yue
焳 jue
熦 jue
爑 jue
爝 jue
爴 jue
爵 jue
獗 jue
玃 jue
玦 jue
玨 jue
珏 jue
瑴 jue
疦 jue xue
瘚 jue
矍 jue
矡 jue
砄 jue
穱 jue zhuo
絕 jue
絶 jue
绝 jue
臄 ju jue
芵 jue
蕝 jue zui
蕨 jue
蚗 jue que
蟨 jue
蟩 jue
蠼 qu
觉 jiao jue
觖 jue
觼 jue
訣 jue
譎 jue
诀 jue
谲 jue
谻 ji
貜 jue
赽 gui jue
趹 gui jue
蹶 jue
蹷 jue
躩 jue qi
逫 jue zhu
鈌 jue
鐍 jue
鐝 jue
钁 jue
镢 jue
鱊 yu
鴃 jue
鷢 jue
龣 jue
䞵 jue zhuo
䟾 jue zhuo
军 jun
君 jun
囷 qun
均 jun
姰 jun xin xuan xun
桾 jun
汮 jun
皲 jun
皸 jun
皹 jun
碅 jun
筠 jun yun:-3
箟 jun
莙 jun
菌 jun
蚐 jun
袀 jun
覠 jun
軍 jun
鈞 jun
銁 jun
銞 jun
钧 jun
頵 yun
鮶 jun
鲪 jun
麇 jun qun
麏 jun
麕 jun qun
蜠 jun
㑺 jun
㒞 jun
㓴 ruan
㕙 jun
㝦 jun
㴫 jun ya
㻒 jun
㽙 jun
䇹 jun
䕑 jun
䜭 jun rui
䝍 jun
俊 jun
呁 jun
埈 jun
寯 jun
峻 jun
懏 jun
捃 jun
攈 jun pei
攟 jun
晙 jun
浚 jun xun:-3
濬 jun xun
焌 jun qu
燇 jun
珺 jun
畯 jun
竣 jun
箘 jun qun
葰 jun sui suo
蔨 juan jun
蕈 xun
郡 jun
陖 jun
餕 jun
馂 jun
駿 jun
骏 jun
鵘 jun
咔 ka
咖 ga ka:-2
喀 ka
衉 ka
鉲 ka
佧 ka
卡 ka
胩 ka
奒 kai
开 kai
揩 kai
鐦 kai
锎 kai
開 kai
闿 kai
㡁 kua
䁗 kai
䐩 gai gui kai
䒓 kai
凯 kai
凱 kai
剀 kai
剴 kai
垲 kai
塏 kai
恺 kai
愷 kai
慨 kai
暟 kai
楷 jie:-3 kai
蒈 kai
豈 qi
輆 kai
鍇 jie kai
鎧 kai
铠 kai
闓 kai
颽 kai
㲉 que
䡷 kai ke
勓 kai
壒 ai
忾 kai
愒 kai
愾 kai
欬 kai
炌 kai
炏 kai yan
烗 kai
刊 kan
勘 kan
堪 kan
嵁 kan zhan
戡 kan
栞 kan
龕 kan
龛 kan
㸝 kan xian
䶫 yan
侃 kan
偘 kan
冚 kan
凵 kan qian
坎 kan
埳 kan
塪 kan
崁 kan
惂 kan
欿 kan
歁 kan ke qian
歞 e
砍 kan
莰 kan
輡 kan
轁 kan tao
轗 kan
顑 kan
䀍 kan
䘓 kan
墈 kan
嵌 kan:-2 qian
看 kan
瞰 kan
矙 kan
磡 kan
竷 kan
衎 kan
阚 han kan
鬫 han
嫝 kang
嵻 kang
康 kang
慷 kang
槺 kang
漮 kang
穅 kang
粇 jing kang
糠 kang
躿 kang
鏮 kang
閌 kang
闶 kang
鱇 kang
䡉 kang
㰠 hang
亢 kang
伉 kang
匟 kang
囥 kang
抗 kang
炕 kang
犺 gang kang
砊 kang
邟 hang kang
鈧 kang
钪 kang
尻 kao
髛 kao
䯪 kao
丂 kao qiao yu
拷 kao
攷 kao
栲 kao
槀 gao
洘 kao
烤 kao
燺 kao
考 kao
薧 hao kao
鮳 kao
鲓 kao
䐧 he kao
焅 kao ku
銬 kao
铐 kao
靠 kao
鯌 kao
嗑 ke
坷 jiong ke
峇 ba
嵙 ke
柯 ke
棵 ke
樖 ke
牁 ke
牱 ge
犐 ke
珂 ke
疴 ke
瞌 ke
砢 ke
磕 ke
礚 ke
科 ke
稞 ke
窠 ke
窼 ke zhao
簻 zhua
胢 ke
苛 he:-3 ke
萪 ke
薖 ke
蝌 ke
軻 ke
轲 ke
醘 ke
鈳 ke
顆 ke
颗 ke
髁 ke
壳 ke qiao
榼 ke
殻 qiao
殼 ke qiao
㞹 ke
㪃 he
㪙 ke
㪡 kai ke
㪼 ke
㰤 he qie
㵣 ke
可 ke
堁 ke
岢 ke
嶱 ke
敤 ke
渇 ke
渴 ke
炣 ke
礍 ke
閜 e xia
㕉 ke
㤩 ke
㾧 kuo luo
䙐 ke
䶗 ke qia
克 ke
兣 li
刻 ke
剋 ke kei
勀 ke
勊 ke
厒 he
垎 he
娔 ke
客 ke
尅 ke kei
恪 ke
愙 ke
揢 ke
搕 ke
氪 ke
溘 ke
碦 ke
緙 ke
缂 ke
課 ke
课 ke
锞 ke
騍 ke
骒 ke
啃 ken
垦 ken
墾 ken
恳 ken
懇 ken
肎 ken
肯 ken
肻 ken
豤 ken kun
錹 ken
颀 qi
齗 yan yin
齦 ken kun qian yin
龂 yin
龈 ken:-2 yin
㸧 ken
掯 ken
珢 ken yin
硍 ken keng xian yin
裉 ken
褃 ken
劥 keng
坈 keng rong
坑 keng
妔 hang keng
娙 xing
挳 keng
摼 keng qian
牼 keng
硁 keng
硜 keng
硻 keng
銵 keng
鍞 keng
鏗 keng
铿 keng
阬 keng
䡰 gu keng
倥 kong
埪 kong
崆 kong
悾 kong
涳 kong nang
硿 kong
箜 kong
錓 kong
鵼 kong
㤟 kong
孔 kong
恐 kong
㸜 kong
控 kong
空 kong
鞚 kong
剾 kou
彄 kou
抠 kou
摳 kou
眍 kou
瞘 kou
芤 kou
袧 gou
鏂 kou ou
㔚 jie
劶 kou
口 kou
㓂 kou
㰯 hou tou
㲄 jue
㽛 gou qu
䳟 ming
䳹 kou
冦 kou
叩 kou
宼 kou
寇 kou
怐 ju kou
扣 kou
敂 kou
滱 kou
窛 kou
筘 kou
簆 kou
蔲 kou
蔻 kou
釦 kou
鷇 kou
刳 ku
哭 ku
圐 ku
扝 ku wu
枯 ku
桍 ku
矻 ku
窟 ku
胐 ku
跍 ku
郀 ku
顝 kua kui
骷 ku
鮬 ku
䇢 gu ku
苦 ku
㒂 zhuo
㠸 ku
俈 ku
喾 ku
嚳 ku
库 ku
庫 ku
瘔 ku
秙 ku
絝 ku
绔 ku
绹 tao
袴 ku
裤 ku
褲 ku
趶 ku wu
酷 ku
夸 kua
姱 kua
晇 kua xu
荂 fu
誇 kua
侉 kua
咵 kua
垮 kua
銙 kua
䋀 hua
挎 kua
胯 kua
跨 kua
骻 kua
喎 wai
㧟 kuai
䓒 kuai
擓 kuai
蒯 kuai
㔞 kuai
㙕 kuai
㙗 wei
㟴 kuai
㬮 nan
㱮 kuai
䈛 kuai
䭝 kuai
䯤 kuai
䶐 hui wai
侩 kuai
儈 kuai
凷 kuai
哙 kuai
噲 kuai
块 kuai
塊 kuai
墤 kuai tui
快 kuai
欳 kui
獪 kuai
筷 kuai
糩 kuai
脍 kuai
膾 kuai
蒉 kui
郐 kuai
鄶 kuai
駃 jue
鬠 kuai kuo
鱠 kuai
鲙 kuai
宽 kuan
寛 kuan
寬 kuan
臗 kuan
髋 kuan
髖 kuan
㯘 kuan
䕀 kuan
䥗 kuan
䲌 kuan
欵 kuan
款 kuan
歀 kuan
窾 kuan
䤭 shi
劻 kuang
匡 kuang
匩 kuang
哐 kuang
恇 kuang
框 kuang
洭 kuang
硄 guang kuang
筐 kuang
筺 kuang
誆 kuang
诓 kuang
軭 kuang
邼 kuang
㤮 guang
忹 kuang wang
抂 kuang wang
狂 kuang
誑 kuang
诳 kuang
軖 kuang
鵟 kuang
俇 guang
儣 kuang
夼 kuang
䊯 kuang
䵃 huang kuang
况 kuang
卝 kuang
圹 kuang
壙 kuang
岲 kuang
彉 guo
懬 kuang
懭 kuang
旷 kuang
昿 kuang
曠 kuang
況 kuang
爌 huang kuang
眖 kuang
眶 kuang
矿 kuang
砿 kuang
絋 kuang
絖 kuang
纊 kuang
纩 kuang
貺 kuang
贶 kuang
躀 kuang
邝 kuang
鄺 kuang
鉱 kuang
鑛 kuang
黋 kuang
亏 kui
刲 kui
岿 kui
巋 kui
悝 kui:-1 li
盔 kui
窥 kui
窺 kui
茥 gui
藈 kui
蘬 gui hui kui
虧 kui
鍷 kui
闚 kui
鞹 kuo
㙓 kui
㚝 zhui
㨒 kui
䕫 kui
䟸 gui kui
䤆 gui kui
䧶 kui
䯓 kui
䳫 kui
喹 kui
夔 kui
奎 kui
巙 kui nao
戣 kui
揆 kui
晆 kui
暌 kui
楏 kui
楑 kui
櫆 kui
湀 gui
犪 kui rao
睽 kui
聧 kui
葵 kui
蘷 kui
虁 kui
蝰 kui
躨 kui
逵 kui
鄈 kui
鍨 kui
隗 kui wei
頯 kui
馗 kui
騤 jue kui
骙 kui
魁 kui
㛻 kua
䠑 kui wei
䦱 kua wei
䫥 kui
尯 kui
峞 wei
煃 kui
跬 kui
蹞 kui
頍 kui
㕟 kuai kui
䈐 gui
䍪 wa
䕚 kui
匱 gui kui
喟 kui
嘳 kui
媿 kui
愦 kui
愧 kui
憒 kui
撌 gui
椢 gui
槶 gui
樻 kui
溃 kui
瞶 gui kui wei
硊 gui wei
篑 kui
簀 ze
簣 kui
籄 kui
聩 kui
聭 kui
聵 kui
蔮 guo
蕢 kuai kui
謉 dui gui kui tui
鐀 kui
鑎 kui
餽 kui
饋 kui tui
馈 kui
騩 gui tui
坤 kun
堃 kun
婫 hun kun
崐 kun
崑 kun
惃 gun
昆 kun
晜 kun
焜 kun
猑 kun
琨 kun
瑻 kun
菎 kun
蜫 kun
裈 kun
貇 ken kun mao
醌 kun
錕 gun kun
锟 kun
騉 kun
髠 kun
髡 kun
髨 kun
鯤 kun
鲲 kun
鵾 kun
鹍 kun
㩲 kun
䠅 kun
壸 kun
壼 kun
悃 kun
捆 kun
梱 hun kun
硱 kun
稇 kun
稛 kun
綑 kun
裍 kun
閫 kun
閸 kun
阃 kun
齫 kun
㫻 kun
困 kun
涃 kun
睏 kun
擃 nang
㗥 guo kuo
䟯 kuo
䦢 kuo
䯺 kuo
姡 hua huo
廓 kuo
扩 kuo
拡 kuo
括 kuo
挄 guang kuo
擴 kuo
桰 kuo
濶 kuo
籗 zhuo
蛞 kuo
適 shi
闊 kuo
阔 kuo
霩 kuo
鞟 kuo
喇 la
嚹 la
垃 la
拉 la
柆 la
磖 la
翋 la
菈 la
邋 la
㕇 la
剌 la
揦 la
旯 la
砬 la
䟑 yue
藞 la
㸊 la lai
㻋 la
㻝 la
䂰 la
䃳 la lie
䏀 la
䓥 la
䗶 la
䝓 lie
䪉 lie
䱫 la
䶛 la
揧 la
攋 la lai
楋 la
溂 la
爉 la lie
瓎 la
瘌 la
腊 la xi
臈 la
臘 la
蜡 la
蝋 la
蝲 la
蠟 la
辢 la
辣 la
鑞 la
镴 la
鬎 la
鯻 la
啦 la
鞡 la
㚓 lai
㥎 lai
䅘 lai
䋱 lai
䚅 lai
䠭 lai
䧒 lai
來 lai
俫 lai
倈 lai
唻 lai
婡 lai
崃 lai
崍 lai
庲 lai
徕 lai
徠 lai
来 lai
梾 lai
棶 lai
涞 lai
淶 lai
猍 lai
琜 lai
筙 lai
箂 lai
莱 lai
萊 lai
逨 lai
郲 lai lei
錸 lai
铼 lai
騋 lai
鯠 lai
鶆 lai
麳 lai
䂾 lai
㠣 li
㾢 ai
䄤 lai lan
䓶 lai
䲚 lai
娕 chuo cu lai
櫴 lai
濑 lai
瀨 lai
瀬 lai
癞 lai
癩 la lai
睐 lai
睞 lai
籁 lai
籟 lai
藾 lai
襰 lai
賚 lai
賴 lai
赉 lai
赖 lai
頼 lai
顂 lai
㑣 lan
㘓 lan
㞩 lan
㦨 lan
㳕 lan
䆾 lan
䍀 lan
䑌 lan
䦨 lan
䪍 lan
䰐 lan
䳿 ran
儖 lan
兰 lan
厱 lan qian
囒 lan
婪 lan
岚 lan
嵐 lan
幱 lan
懢 lan xian
拦 lan
攔 lan
斓 lan
斕 lan
栏 lan
欄 lan
欗 lan
澜 lan
瀾 lan
灆 lan
灡 lan
燣 lan
燷 lan
璼 lan
礷 lan
篮 lan
籃 lan
籣 lan
糷 lan
繿 lan
葻 lan
蓝 lan
藍 lan
蘫 han lan
蘭 lan
褴 lan
襕 lan
襤 lan
襴 lan
襽 lan
譋 lan
讕 lan
谰 lan
躝 lan
鑭 lan
钄 lan
镧 lan
闌 lan
阑 lan
韊 lan
㛦 lan
㨫 lan
㩜 lan
㰖 lan
䊖 nan
䌫 lan
壈 lan
嬾 lan
孄 lan
孏 lan
懒 lan
懶 lan
揽 lan
擥 lan
攬 lan
榄 lan
欖 lan
浨 lan
漤 lan
灠 lan
爦 lan
纜 lan
缆 lan
罱 lan
覧 lan
覽 lan
览 lan
醂 lan
顲 lan lin
㜮 lan
㱫 lan
䃹 lan
壏 lan xian
滥 lan
濫 lan
烂 lan
燗 lan
爁 lan
爛 lan
爤 lan
爫 zhao
瓓 lan
啷 lang
㝗 lang
㟍 lang
㢃 lang
㱢 lang
㾿 lang
䆡 lang
䡙 lang
䯖 lang
䱶 lang
俍 liang
勆 lang
嫏 lang
廊 lang
桹 lang
榔 lang
欴 lang
狼 lang
琅 lang
瑯 lang
稂 lang
筤 lang
艆 lang
莨 lang:-3 liang
蓈 lang
蓢 lang
蜋 lang
螂 lang
躴 lang
郎 lang
郒 lang
郞 lang
鋃 lang
锒 lang
閬 lang liang
阆 lang
㓪 lang
㙟 lang
㫰 lang
㮾 lang
㾗 liang
䀶 lang liang
䁁 liang
塱 lang
峎 en
崀 lang
悢 liang
斏 lang
朖 lang
朗 lang
朤 lang
樃 lang
烺 lang
硠 lang
誏 lang
䍚 lang
䕞 lang
埌 lang
浪 lang
蒗 lang
捞 lao
撈 lao
㗦 lao
㞠 lao
㟉 lao
㟹 lao
㨓 lao
䃕 lao luo
䜎 lao
䝁 lao
䲏 lao
劳 lao
労 lao
勞 lao
哰 lao
唠 lao
嘮 lao
崂 lao
嶗 lao
憥 lao
栎 li yue
浶 lao
涝 lao
澇 lao
牢 lao
痨 lao
癆 lao
磱 lao
窂 lao
簩 lao
蟧 lao liao
醪 lao
鐒 lao
铹 lao
㟙 ze
㧯 lao
䇭 lao
䕩 lao
䝤 lao liao
䳓 lao
䵏 lao
佬 lao
咾 lao
姥 lao mu
恅 lao
栳 lao
橑 lao
潦 lao:-2 liao
狫 lao
老 lao
荖 cha lao
轑 lao liao
銠 lao
铑 lao
僗 lao
嫪 lao
憦 lao
橯 lao
烙 lao luo
絡 luo
耢 lao
耮 lao
軂 lao
酪 lao
髝 lao
嘞 lei
肋 le:-3 lei
㔹 le
㖀 le
㦡 le
乐 le yue:-1
仂 le
叻 le
哷 lie lv
忇 le
扐 cai le li
楽 le
樂 le yue
氻 le
泐 le
玏 le
砳 le
竻 jin le
簕 le
艻 le
阞 le
韷 le
頱 luo
鰳 le
鳓 le
了 le liao
餎 le
饹 le
勒 lei
囄 li
擂 lei
㒍 lei
㔣 lei
㵢 lei
㹎 lei
䉓 luo
䍣 lei
䐯 lei
䨓 lei
壨 lei
嫘 lei
檑 lei
櫑 lei
欙 lei
瓃 lei
畾 lei
礌 lei
縲 lei
纍 lei
纝 lei
缧 lei
罍 lei
羸 lei
蠝 lei
轠 lei
鐳 lei
鑘 lei
镭 lei
雷 lei
靁 lei
鼺 lei
㑍 lei
㒦 lei
㙼 lei
㡞 lou lv
㶟 lei
㼍 lei
㿔 lei
䉂 lei
䛶 lei
䣂 lei
䴎 lei
傫 lei
儡 lei
厽 lei
垒 lei
塁 lei
壘 lei
樏 lei
櫐 lei
洡 lei
漯 luo:-3 ta:-3
灅 lei
瘣 hui lei
癗 lei
磊 lei
磥 lei
礧 lei
礨 lei
絫 lei
耒 lei
蕌 lei
蕾 lei
藟 lei
蘲 lei
蘽 lei
虆 lei
誄 lei
讄 lei
诔 lei
鑸 lei
頛 lei
鸓 lei
㭩 lie
㲕 lei
㴃 lei
䉪 lei
䍥 li
䒹 lei
䢮 lei
䣦 lei
䮑 lei luo
儽 lei
攂 lei
泪 lei
涙 lei
淚 lei
禷 lei
类 lei
累 lei
纇 lei
蘱 lei
酹 lei
銇 lei
錑 lei li
頪 lei
類 lei
颣 lei
棱 leng ling:-3
䉄 leng
䬋 leng
倰 leng ling
塄 leng
崚 leng
楞 leng
稜 leng ling
蔆 ling
薐 leng
冷 leng
䚏 lin
䮚 leng ling
堎 leng
愣 leng
踜 cheng leng
㒿 li
㓯 li
㠟 li
㦒 li
㰀 li
㰚 li
㴝 li
㷰 chi li
㹈 li
㿛 li
䄜 chi li
䅻 li
䉫 li
䊍 li
䋥 li
䍠 li
䍦 li
䔆 li
䔣 li
䔧 li
䖥 li
䖽 li
䖿 li
䙰 li
䣓 li
䣫 li
䱘 li
䴻 li
䵓 li
䵩 li
刕 li
剓 li
剺 li
劙 li
厘 li
喱 li
嚟 li
嫠 li
孋 li
孷 li
廲 li
悡 li
攡 li
梨 li
梩 li
梸 li
棃 li
樆 chi li
氂 mao
漓 li
漦 chi
灕 li
犁 li
犂 li
犛 mao
狸 li
璃 li
瓈 li
盠 li
睝 li
离 li
穲 li
篱 li
籬 li
粍 zhe
粚 li
糎 li
縭 li
缡 li
罹 li
艃 li
菞 li
蓠 li
蔾 li
藜 li
蘺 li
蜊 li
蟍 li
蟸 li
蠡 li
褵 li
謧 li
貍 li mai yu
邌 chi li
酾 shai shi
醨 li
釃 shai shi
釐 li xi
鋫 li
錅 li
鏫 li
鑗 li
離 li
騹 li
驪 li
骊 li
鯬 li
鱺 li
鲡 li
鵹 li
鸝 li
鹂 li
麗 li
黎 li
黧 li
㸚 li
㾖 li
䗍 li luo
䤚 li
䧉 li
俚 li
哩 li
娌 li
峛 li
峢 li
峲 li
李 li
浬 hai li
澧 li
理 li
礼 li
禮 li
粴 li
裏 li
裡 li
逦 li
邐 li
醴 li
里 li
鋰 li
锂 li
鯉 li
鱧 li
鲤 li
鳢 li
㑦 li
㒧 li
㔏 li luo
㕸 li
㗚 li
㘑 li
㟳 li
㡂 li
㤡 li lie
㤦 li
㧰 li
㬏 li
㮚 li
㯤 li
㱹 li
㺡 li
㻎 li
㻺 li
㼖 li
㽁 li
㽝 li
㾐 li
㿨 li
䁻 li shuo
䃯 li
䅄 li
䇐 li
䊪 li
䍽 li
䓞 li
䔁 li
䔉 li suan
䘈 li
䚕 li
䟏 li
䟐 li
䡃 li
䤙 li
䥶 li
䬅 li lie xie
䬆 li
䮋 li
䮥 li
䰛 li
䰜 li
䲞 li
䴄 shun
䴡 li
䶘 li
丽 li
例 li
俐 li
俪 li
傈 li
儮 li
儷 li
凓 li
利 li
力 li
励 li
勵 li
历 li
厉 li
厤 li
厯 li
厲 li
叕 jue li yi zhuo
吏 li
呖 li
唎 li
唳 li
嚦 li
囇 li
坜 li
塛 li
壢 li
娳 li
婯 li
屴 li
岦 li
巁 li lie
悧 li
悷 san tan
慄 li
戾 li
搮 li
擽 li lve yue
攊 li
攦 li shai
攭 li luo
斄 li tai
暦 li
曆 li
曞 li
朸 li
枥 li
栗 li
栛 li
栵 lie
棙 li lie
檪 li
櫔 li
櫟 li yue
櫪 li
欐 li
歴 li
歷 li
沥 li
沴 li
沵 mi
浰 lian
涖 li
溧 li
濿 li
瀝 li
爄 li lie
爏 li
犡 li
猁 li
珕 li
琍 li
瑮 li
瓅 li
瓑 li
瓥 li
疠 li
疬 li
痢 li
癧 li
皪 bo li luo
盭 li
矋 li
砅 li
砺 li
砾 li
磿 li
礪 li
礫 li
礰 li
禲 li
秝 li
立 li
笠 li
筣 li
篥 li
粒 li
粝 li
糲 li
綟 li lie
纅 li yao
脷 li
苈 li
苙 ji li
茘 li
荔 li
莅 li
莉 li
蒞 li
藶 li
蘚 xian
蚸 li
蛎 li
蛠 li
蜧 li
蝷 li xi
蠇 li
蠣 li
蠫 li
觻 li lu
詈 li
讈 li
赲 li
跞 li luo
躒 li luo
轢 li
轣 li
轹 li
郦 li
酈 li
釙 po
鉝 li
隶 dai:-2 li
隷 li
隸 li
雳 li
雴 chi
靂 li
靋 li
鬁 li
鱱 li
鱳 li lu luo
鳨 li
鴗 li
鷅 li
鷑 ji
麜 li
倆 lia
㓎 qin
㜕 lian
㝺 lian
㟀 lian
㡘 lian lin
㢘 lian
㥕 lian
㦁 lian
㶌 lian
㺦 lian
㼓 lian
㾾 lian xian
䁠 lian
䃛 lian
䆂 lian
䏈 lian luan
䙺 lian
䥥 lian
䨬 lian
䭑 lian qian xian
亷 lian
劆 lian
匲 lian
匳 lian
嗹 lian
噒 lian
奁 lian
奩 lian
奱 luan
嫾 lian
嬚 lian
帘 lian
廉 lian
怜 lian
慩 lian
憐 lian
梿 lian
槤 lian
櫣 lian
涟 lian
溓 lian lin nian xian
漣 lan lian
濂 lian
濓 lian
熑 lian qian
燫 lian
璉 lian
磏 lian qian
簾 lian
籢 lian
籨 lian
縺 lian
翴 lian
联 lian
聨 lian
聫 lian
聮 lian
聯 lian
臁 lian
莲 lian
莶 xian
蓮 lian
蔹 lian
薕 lian
螊 lian
蠊 lian
裢 lian
褳 lian
覝 lian
謰 lian
譧 lian zhan
蹥 lian
连 lian
連 lian
鎌 lian
鐮 lian
镰 lian
鬑 lian
鰱 lian
鲢 lian
㦑 han xian
㪘 lian
㯬 lian
㰈 lian
㰸 lian
䇜 qian
䌞 lian
僆 lian
摙 lian
敛 lian
斂 lian
琏 lian
羷 lian
脸 lian
膦 lin
臉 lian
蘞 lian
裣 lian
襝 lian
鄻 lian
㜃 lian
㜻 lian
㪝 lian
㱨 lian
㶑 lian
㼑 lian
堜 lian
娈 luan
媡 lian
孌 luan
恋 lian
戀 lian
楝 lian
歛 han lian
殓 lian
殮 lian
湅 lan lian
潋 lian
澰 lian
瀲 lian
炼 lian
煉 lian
瑓 lian
練 lian
纞 lian
练 lian
萰 lian
薟 xian
蘝 lian
錬 lian
鍊 lian
鏈 lian
链 lian
鰊 lian
㹁 liang
䝶 liang
䣼 liang
䭪 liang
凉 liang
墚 liang
梁 liang
椋 liang
樑 liang
涼 liang
簗 liang
粮 liang
粱 liang
糧 liang
綡 liang
良 liang
輬 liang
辌 liang
量 liang
駺 lang liang
㒳 liang
㔝 liang
䓣 liang
䠃 liang
䩫 liang
両 liang
两 liang
俩 lia
兩 liang
唡 liang ying
啢 liang ying
掚 liang
緉 liang
脼 lang liang
蜽 liang
裲 liang
魉 liang
魎 liang
亮 liang
哴 lang liang
喨 liang
晾 liang
湸 liang
諒 liang
谅 liang
踉 liang
輌 liang
輛 liang
辆 liang
鍄 liang
撩 liao
蹽 liao
㙩 liao
㝋 liao
㵳 liao
䜍 liao
䜮 lao liao
䝀 liao liu
䨅 liao
僚 liao
嘹 liao
嫽 liao
寥 liao
寮 liao
尞 liao
屪 liao
嵺 jiao liao
嶚 liao
嶛 liao
廫 liao
憀 liao
摎 jiao jiu liao liu nao
敹 liao
漻 liao
熮 liu
燎 liao
獠 liao
璙 liao
疗 liao
療 liao
窷 liao
簝 liao
繚 liao rao
缭 liao
聊 liao
膋 liao
膫 liao
豂 liao
賿 liao
蹘 liao
辽 liao
遼 liao
鐐 liao
镽 liao
顟 lao
飂 liao liu
飉 liao
髎 liao
鷚 liu
鷯 liao
鹩 liao
㶫 liao
䄦 liao
䑠 liao
䩍 liao
憭 liao
暸 liao
瞭 liao
蓼 liao lu
蟟 liao
鄝 liao
釕 liao
钌 liao
㡻 liao
㺒 nao qiao xiao
䉼 liao
䍡 lu
䎆 liao
䢧 liao
尥 liao
尦 liao
廖 liao
撂 liao
料 liao
炓 liao
爒 liao
窲 chao
蟉 liao liu
镣 liao
咧 lie
䟩 lie que
㤠 lie
㧜 lie
㬯 lie
㭞 lie
㯿 la lie
㲱 lie
㸹 lie luo
㼲 lie
㽟 lie
䁽 lie
䅀 lie
䉭 lie
䓟 lie zhou
䜲 lie
䟹 lie
䴕 lie
儠 la lie
冽 lie
列 lie
劣 lie
劽 lie
埒 lie
埓 lie
姴 lie
巤 lie
挒 lie
捩 lie
擸 la lie
洌 lie
浖 lie
烈 lie
煭 lie
犣 lie
猎 lie
猟 lie
獵 lie
睙 lie
聗 lie
脟 lie luan pao
茢 lie
蛚 lie
蛶 jie
裂 lie
趔 lie
躐 lie
迾 lie
颲 lie
鬛 lie
鬣 lie
鮤 lie
鱲 lie
鴷 lie
㔂 lin
㝝 lin
㷠 lin
䚬 lin
䢯 lin
䫐 lin
䮼 lin
临 lin
僯 lin
厸 lin min
啉 lan:-2 lin
壣 lin
崊 lin
嶙 lin
惏 lan lin
斴 lin
晽 lin
暽 lin
林 lin
淋 lin
潾 lin
瀶 lin
燐 lin
獜 lin
琳 lin
璘 lin
甐 lin
疄 lin
痳 lin
瞵 lin
矝 lin
碄 lin
磷 lin
箖 lin
粦 lin
粼 lin
繗 lin
罧 shen
翷 lin
臨 lin
蹸 lin
轔 lin
辚 lin
遴 lin
邻 lin
鄰 lin
鏻 lin
隣 lin
霖 lin
驎 lin
鱗 lin
鳞 lin
麐 lin
麟 lin
㐭 lin
㨆 lin
䕲 lin
亃 lin
凛 lin
凜 lin
廩 lin
懍 lin
懔 lin
撛 lin
檁 lin
檩 lin
澟 lin
癛 bing lin
綝 chen lin
菻 lin
㖁 lin
䉮 lin
䗲 lin
䫰 lin
吝 lin
恡 lin
悋 lin
橉 lin
焛 lin
蔺 lin
藺 lin
賃 lin
赁 lin
躏 lin
躙 lin
躪 lin
轥 lin
閵 lin
拎 lin
〇 ling
㖫 ling
㡵 ling
㥄 ling
㦭 ling
㪮 ling
㬡 ling
㯪 ling
㱥 leng ling
㲆 ling
㸳 ling
㻏 ling
㾉 ling
䄥 ling
䈊 ling
䉁 ling
䉖 ling
䉹 ling
䌢 ling
䍅 ling
䔖 ling
䕘 ling
䖅 ling
䙥 ling
䚖 ling
䠲 ling
䡼 ling
䡿 ling
䧙 ling
䨩 ling
䯍 ling
䰱 ling long
䴇 ling
䴒 ling
䴫 ling
伶 ling
凌 ling
刢 ling
呤 ling
呬 chi xi
囹 ling
坽 ling
夌 ling
姈 ling
婈 ling
孁 ling
岭 ling
岺 ling
掕 ling
昤 ling
朎 ling
柃 ling
棂 ling
櫺 ling
欞 ling
泠 ling
淩 ling
澪 ling
灵 ling
燯 ling
爧 ling
狑 ling
玲 ling
琌 ling
瓴 ling
皊 ling
睖 leng
砱 ling
碐 leng
祾 ling
秢 ling
竛 ling
笭 ling
紷 ling
綾 ling
绫 ling
羚 ling
翎 ling
聆 ling
舲 ling
苓 ling
菱 ling
蕶 ling
蘦 ling
蛉 ling
衑 ling
裬 ling
詅 ling
跉 ling
軨 ling
輘 leng ling
酃 ling
醽 ling
鈴 ling
錂 ling
铃 ling
閝 ling
陵 ling
零 ling
霊 ling
霗 ling
霛 ling
霝 ling
靈 ling
駖 ling
魿 lin ling
鯪 ling
鲮 ling
鴒 ling
鸰 ling
鹷 ling
麢 ling
齡 ling
齢 ling
龄 ling
龗 ling
嶺 ling
彾 ling
袊 ling
阾 ling
領 ling
领 ling
令 ling
另 ling
炩 ling
㶈 ying
溜 liu
澑 liu
熘 liu
㐬 liu
㽞 liu
䉧 liu
䋷 mou
䗜 liu
䚧 liu
䬟 liu
䭷 mao
䰘 jiao liu
䱖 liu
䱞 liu
䶉 liu
刘 liu
劉 liu
嚠 liu
媹 liu
嬼 liu
嵧 liu
懰 liu
旈 liu
旒 liu
榴 liu
橊 liu
沠 liu
流 liu
浏 liu
瀏 liu
琉 liu
瑠 liu
瑬 liu
璢 liu
畄 liu
留 liu
畱 liu
疁 liu
瘤 liu
癅 liu
硫 liu
蒥 liu
蓅 liu
藰 liu
裗 liu
遛 liu
鎏 liu
鎦 liu
鏐 liao liu
鐂 liu
镏 liu
镠 liu
飀 liu
飅 liu
飗 liu
餾 liu
馏 liu
駠 liu
駵 liu
騮 liu
驑 liu
骝 liu
鰡 liu
鶹 liu
鷎 gao
鹠 liu
麍 liu
柳 liu
栁 liu
桺 liu
橮 liu
珋 liu
綹 liu
绺 liu
罶 liu
羀 liu
蒌 lou
鉚 liu mao
鋶 liu
铆 mao
锍 liu
飹 liu
㙀 jiu liu
㨨 chou liu
㶯 liu
㽌 liu
䄂 liu
六 liu lu:-2
坴 lu
塯 liu
廇 liu
畂 liu
碌 liu:-2 lu
磂 liu
翏 liu lu
蹓 liu
陸 lu
雡 liu
霤 liu
鬸 liu
鹨 liu
霳 long
㚅 long
㝫 long
㡣 long
㦕 long
㰍 long
䃧 long
䆍 long
䏊 long
䙪 long
䥢 long qi
䪊 long
儱 long
咙 long
嚨 long
屸 hong long
嶐 long
巃 long
巄 long
昽 long
曨 long
朧 long
栊 long
槞 long
櫳 long
泷 long shuang
湰 long
滝 long
漋 long
瀧 long shuang
爖 long
珑 long
瓏 long
癃 long
眬 long
矓 long
砻 long
礱 long
礲 long
窿 long
竜 long neng
笼 long
篭 long
籠 long
聋 long
聾 long
胧 long
茏 long
蘢 long
蠪 long
蠬 long
襱 long
豅 long
躘 long
鏧 long
鑨 long
隆 long
靇 ling long
驡 long zang
鸗 long
龍 long
龒 long
龓 long
龙 long
㙙 long
㴳 long
䡁 long
垄 long
垅 long
壟 long
壠 long
拢 long
攏 long
竉 long
陇 long
隴 long
㑝 long
㛞 long
㟖 long
㢅 long
哢 long
徿 long
挊 nong
挵 long
梇 long
硦 long luo
衖 xiang
贚 long
搂 lou
摟 lou
㟺 lou
㥪 lou
㲎 lou
㺏 lou
䄛 lou
䅹 lou
䝏 lou
䣚 lou
䫫 lou
䮫 lou lv
䱾 lou
偻 lou lv:-3
僂 lou lv
剅 lou
喽 lou
嘍 lou
娄 lou
婁 lou
廔 lou
楼 lou
樓 lou
溇 lou
漊 lou
熡 lou
瞜 lou
耧 lou
耬 lou
艛 lou
蔞 lou
蝼 lou
螻 lou
謱 lou lv
軁 lou lv
遱 lou
鞻 lou
髅 lou
髏 lou
鷜 lv
㪹 lou
塿 lou
嵝 lou
嶁 lou
甊 lou
篓 lou
簍 lou
㔷 lou
屚 lou
漏 lou
瘘 lou
瘺 lou
瘻 lou
鏤 lou
镂 lou
陋 lou
露 lu
噜 lu
嚕 lu
撸 lu
擼 lu
㠠 lu
㢳 lu
㪭 lu
㭔 lu
㱺 lu
㿖 lu
䡎 lu
䮉 lu
䰕 lu
卢 lu
嚧 lu
垆 lu
壚 lu
庐 lu
廬 lu
攎 lu luo
曥 lu
枦 lu
栌 lu
櫨 lu
泸 lu
瀘 lu
炉 lu
爐 lu
獹 lu
玈 lu
瓐 lu
盧 lu
矑 lu
籚 lu
纑 lu
罏 lu
胪 lu
臚 lu
舮 lu
舻 lu
艫 lu
芦 lu
蘆 lu
蠦 lu
轤 lu
轳 lu
鈩 lu
鑪 lu
顱 lu
颅 lu
髗 lu
魲 lu
鱸 lu
鲈 lu
鸕 lu
鸬 lu
黸 lu
㔪 lu
㢚 lu
㯭 lu
䕡 lv
䲐 lu
卤 lu
塷 lu
掳 lu
擄 lu
樐 lu
橹 lu
櫓 lu
氇 lu
氌 lu
滷 lu
澛 lu
瀂 lu
硵 lu
磠 lu
艣 lu
艪 lu
蓾 lu
虏 lu
虜 lu
鏀 lu
鐪 lu
鑥 lu
镥 lu
魯 lu lv
鲁 lu
鹵 lu
㓐 lu
㖨 lu
㛬 lu
㜙 lu
㟤 lu
㦇 lu
㪐 lu
㪖 lu
㫽 lu
㯝 lu
㯟 lu
㼾 lu
䃙 lu
䌒 lu
䎑 lu
䎼 lu
䐂 lu
䘵 lu
䚄 lu
䟿 lu
䡜 lu
䩮 lu
䱚 lu
䴪 lu
侓 lu
僇 lu
剹 jiu lu
勎 lu
勠 lu
圥 lu
垏 lv
塶 lu
娽 lu
峍 lu
廘 lu
彔 lu
录 lu
戮 lu
摝 lu
椂 lu
樚 du lu
淕 lu
淥 lu
渌 lu
漉 lu
潞 lu
熝 ao lu
琭 lu
璐 lu
甪 lu
盝 lu
睩 lu
硉 lu
磟 liu
祿 lu
禄 lu
稑 lu
穋 jiu lu
箓 lu
簏 lu
簬 lu
簶 lu
籙 lu
粶 lu
膔 biao lu
菉 lu lv
蔍 cu lu
蕗 lu
虂 lu
螰 lu
觮 lu
賂 lu
赂 lu
趢 lu
路 lu
踛 lu
蹗 lu
輅 he lu ya
轆 lu
辂 lu
辘 lu
逯 lu
醁 lu
錄 lu
録 lu lv
錴 lu
鏕 ao lu
鏴 lu
陆 lu
騄 lu
騼 lu
鯥 lu
鵦 lu
鵱 lu
鷺 lu
鹭 lu
鹿 lu
麓 lu
㝈 luan
㡩 luan
㱍 luan
䖂 luan
䜌 luan
圝 luan
圞 luan
孪 luan
孿 luan
峦 luan
巒 luan
挛 luan
攣 luan
曫 luan
栾 luan
欒 luan
滦 luan
灓 luan
灤 luan
癴 luan
癵 luan
羉 luan
臠 luan
虊 luan
銮 luan
鑾 luan
鵉 luan
鸞 luan
鸾 luan
卵 luan
乱 luan
乿 luan zhi
亂 luan
薍 luan wan
釠 luan
稤 lve
㑼 lve
㔀 lve
㨼 lve
䂮 lve
䌎 lve
䛚 lve
䤣 lve
圙 lve
寽 lv lve
掠 lve
略 lve
畧 lve
鋝 lve
鋢 lve
锊 lve
抡 lun
掄 lun
㖮 lun
㷍 lun
䈁 lun
䑳 lun
仑 lun
伦 lun
侖 lun
倫 lun
囵 lun
圇 lun
婨 lun
崘 lun
崙 lun
惀 lun
棆 lun
沦 lun
淪 lun
碖 lun
腀 lun
菕 lun
蜦 lun
論 lun
踚 lun
輪 lun
轮 lun
錀 fen lun
陯 lun
鯩 lun
埨 lun
稐 lun
耣 lun
溣 lun
论 lun
啰 luo
囉 luo
捋 luo:-1 lv:4
羅 luo
㑩 luo
㼈 luo
㽋 luo
䊨 luo
䯁 luo
儸 luo
剆 luo
攞 luo
椤 luo
欏 luo
猡 luo
玀 luo
箩 luo
籮 luo
罗 luo
萝 luo
蔂 lei
蘿 luo
螺 luo
覶 luan luo
覼 luo
逻 luo
邏 luo
鏍 luo
鑼 luo
锣 luo
镙 luo
饠 luo
騾 luo
驘 luo
骡 luo
鸁 luo
㒩 luo
㦬 luo
㩡 luo
㰁 luo
㱻 luo
倮 luo
曪 luo
瘰 luo
癳 luo
臝 luo
蓏 luo
蠃 luo
裸 luo
躶 luo
鎯 lang
㓢 luo
㴖 luo
㿚 luo
䀩 luo
䇔 luo nuo
䈷 luo
䌱 luo
䌴 luo
嗠 luo
峈 luo
摞 luo
洛 luo
洜 luo
濼 luo
犖 luo
珞 luo
硌 ge luo
笿 luo
纙 luo
络 lao:-3 luo
荦 luo
落 la luo
雒 luo
駱 luo
骆 luo
鮥 ge luo
鴼 luo
鵅 ge luo
慺 lou lv
榈 lv
櫖 chu lv
櫚 lu
氀 dou lv shu yu
膢 lv
藘 lv
閭 lv
闾 lv
馿 lv
驢 lv
驴 lv
㭚 lv
㻲 lv
㾔 lv
侣 lv
侶 lv
儢 lv
吕 lv
呂 lv
屡 lv
屢 lv
履 lv
挔 lv
捛 lv
旅 lv
梠 lv
祣 lv
稆 lv
穞 lv
穭 lv
絽 lv
縷 lv
缕 lv
膂 lv
膐 lv
褛 lv
褸 lv
郘 lv
鋁 lv
铝 lv
㔧 lv
㠥 lei lv
㲶 lv
䔞 lv
䢖 lv yu
䥨 lu lv
勴 lv
卛 shuai
嵂 lv
律 lv
慮 lv
氯 lv
滤 lv
濾 lv
爈 lv
率 lv shuai
箻 lv
綠 lv
緑 lu lv
绿 lu:-3 lv
膟 lv
葎 lv
虑 lv
鑢 lv
嗎 ma
妈 ma
媽 ma
嬤 ma
嬷 ma mo
擵 mo
蔴 ma
蚂 ma
螞 ma
㦄 ma
䗫 ma
䳸 ma
吗 ma
尛 mo
犘 ma
痲 ma
蟆 ma
蟇 ma
麻 ma
麼 me
㐷 ma
䣕 ma
䣖 ma
嘜 ma
杩 ma
溤 ma
犸 ma
獁 ma
玛 ma
瑪 ma
码 ma
碼 ma
鎷 ma
馬 ma
马 ma
鰢 ma
鷌 ma
㑻 ma
㜫 ma
㨸 ma
㾺 ma
䯦 ma
傌 ma
唛 ma
帓 mo wa
榪 ma
睰 ma
祃 ma
禡 ma
罵 ma
閁 ma
駡 ma
骂 ma
嘛 ma
㜥 mai
㼮 chai qi
䁲 mai
䚑 mai
䨪 mai
埋 mai man:-2
薶 mai wo
霾 mai
买 mai
嘪 mai
荬 mai
蕒 mai
買 mai
鷶 mai
䈿 mi
䘑 mai
䜕 hai mai
䨫 mai
䮮 mai
佅 mai
劢 mai
勱 mai
卖 mai
売 mai
眿 mo
脈 mai
脉 mai
蝐 mao
賣 mai
迈 mai
邁 mai
霡 mai
麥 mai
麦 mai
嫚 man
顢 man
颟 man
㒼 man
㗄 ku
㙢 man
䅼 man
䊡 man
䐽 man
䑱 wan
䛲 man
䟂 man
䯶 man mian
䰋 man
悗 man men
慲 man
摱 man
槾 man
璊 men
瞒 man
瞞 man
蛮 man
蠻 man
謾 man
谩 man
蹣 pan
鞔 man
饅 man
馒 man
鬗 man
鬘 man
鰻 man
鳗 man
㛧 man
䜱 man
屘 man
満 man
满 man
滿 man
矕 man
螨 man
蟎 man
襔 man
鏋 man
㗈 man
㡢 man
㬅 man
㵘 man
䕕 man
䝡 man
䝢 man
䡬 man
僈 man
墁 man
幔 man
慢 man
曼 man
漫 man
澫 wan
澷 man
熳 man
獌 man
縵 man
缦 man
蔄 man
蔓 man wan:-3
鏝 man
镘 man
牤 mang
㝑 mang
㟌 mang
㟿 mang
㡛 mang
㻊 mang
䀮 huang
䅒 mang
䈍 meng
䟥 meng
䵨 mang
吂 mang
哤 mang
娏 mang
尨 mang meng
忙 mang
恾 mang
杗 mang
杧 mang
氓 mang meng:-2
浝 mang
牻 mang
狵 mang zhuo
痝 mang
盲 mang
盳 mang wang
硭 mang
笀 mang
芒 mang
茫 mang
蘉 mang meng
蛖 bang mang
邙 mang
釯 mang
鋩 mang
铓 mang
駹 mang
鼆 meng
㙁 mei mu
㟐 mang
㬒 mang
䁳 mang
䒎 mang
䖟 mang
壾 mang
庬 mang meng
汒 mang
漭 mang
硥 bang mang
茻 mang mu
莽 mang
莾 mang
蟒 mang meng
蠎 mang
猫 mao
貓 mao
㝟 mao
㲠 mao
䅦 mao
兞 mao
堥 mao mou wu
媌 miao
嫹 mao
旄 mao
枆 mao
毛 mao
渵 mao
牦 mao
矛 mao
罞 mao
芼 mao
茅 mao
蝥 mao
蟊 mao
覒 mao
軞 mao
酕 mao
錨 mao
锚 mao
髦 mao
髳 mao
鶜 mao
㚹 liu mao
㧇 mao
冇 mao
卯 mao
夘 mao wan
峁 mao
戼 mao
昴 mao
泖 mao
笷 mao
茆 mao
㒵 mao
㒻 mao
㡌 mao
㧌 mao
㪞 mao
㫯 mao
㮘 mao
㴘 mao
㺺 mao
㿞 mao
䀤 mao
䋃 mao
䓮 mao
䡚 mao
䫉 mao
冃 mao
冐 mao
冒 mao mo:-2
媢 mao
帽 mao
懋 mao
暓 mao
柕 mao
楙 mao
毷 mao
瑁 mao
皃 mao
眊 mao
瞀 mao
瞐 mo
耄 mao
艒 mo mu
茂 mao
萺 mao mu
袤 mao
貌 mao
貿 mao
贸 mao
鄚 mao
鄮 mao
么 ma:-1 me mo yao
㶬 mo
㺳 mei
䊈 mei
䍙 mei mou
䒽 wang
䤂 mei
呅 mei wen
堳 mei
塺 mei
媒 mei
嵋 mei
徾 mei
攗 mei
枚 mei
栂 mei
梅 mei
楣 mei
楳 mei
槑 mei
沒 mei mo
没 mei mo:-3
湄 mei
湈 mei
溦 wei
煤 mei
猸 mei
玫 mei
珻 mei
瑂 mei
眉 mei
睂 mei
禖 mei
篃 mei
脄 mei
脢 mei
腜 mei
苺 mei
莓 mei
葿 mei
郿 mei
酶 mei
鋂 mei meng
鎇 mei
镅 mei
霉 mei
鶥 mei
鹛 mei
黴 mei
䆀 mei
䓺 mei
䜸 mei
凂 mei
媄 mei
媺 mei
嬍 mei
嵄 mei
挴 mei
毎 mei
每 mei
浼 mei
渼 mei
燘 mei
美 mei
鎂 mei
镁 mei
黣 mei
㭑 mei
䀛 ma mei wu
䉋 mei
䊊 wei
䰨 mei
䰪 mei
䵢 mei
妹 mei
媚 mei
寐 mei
昧 mei
沬 mei
煝 mei
痗 mei
眛 mei
睸 mei
祙 mei
蝞 mei
袂 mei
謎 mi
谜 mei mi
跊 mei
韎 mei
鬽 mei
魅 mei
悶 men
㡈 men mian wen
㨺 men mian
䊟 men
䝧 min
䫒 men
们 men
們 men
扪 men
捫 men
樠 lang man
穈 mei
菛 men
虋 men
鍆 men
钔 men
門 men
閅 men
门 men
暪 men
㥃 men
㦖 men
㱪 men
㵍 men
懑 men
懣 men
焖 men
燜 men
闷 men
㙹 meng
㠓 meng
㩚 meng
䀄 meng
䇇 meng
䉚 meng
䑃 meng
䑅 meng
䒐 meng
䓝 meng
䗈 meng
䙦 meng
䙩 meng
䤓 meng
䰒 meng
䲛 meng
䴌 meng
䴿 meng
䵆 meng
儚 meng
冡 meng
幪 meng
懜 meng
曚 meng
朦 meng
橗 meng
檬 meng
氋 meng
濛 meng
獴 meng
甍 meng
甿 meng
盟 meng
瞢 meng
矇 meng
矒 meng
礞 meng
艨 meng
苎 zhu
莔 meng qing xi
萌 meng
萠 meng
蕄 meng
虻 meng
蝱 meng
鄳 meng
鄸 meng
雺 meng wu
靀 meng
饛 meng
鯍 meng
鸏 mang meng
鹲 meng
黾 meng mian:-2 min:-2
㚞 shen
䏵 mang meng
勐 meng
懞 meng
懵 meng
猛 meng
瓾 meng
艋 meng
蒙 meng
蜢 meng
蠓 meng
錳 meng
锰 meng
鯭 meng
㜴 meng
㝱 meng
䠢 meng
䥂 meng
䥰 meng
夢 meng
夣 meng
孟 meng
梦 meng
溕 meng
霥 meng
霿 mao meng wu
咪 mi
眯 mi
瞇 mi
㜷 mi xian
㟜 mi
㠧 mi
㣆 mi
㩢 mi mie
㸏 mi
䊳 mi mo
䋛 mi
䌕 mi
䌘 bi bie
䍘 mi
䕳 mi
䕷 mi
䛧 mi
䤍 mi
䥸 mi
䪾 zhen
䴢 mi
冞 mi
弥 mi
彌 mi
戂 mi mo
擟 mi
攠 mi mo
檷 mi ni
瀰 mi
爢 mi
狝 xian
猕 mi
獼 mi
瓕 mi xi
祢 mi ni
禰 mi ni
籋 nie
糜 mei:-3 mi
縻 mi
罙 mi
蒾 mi
蘪 mei
蘼 mi
詸 mi
迷 mi
醚 mi
醾 mi
醿 mi
釄 mi
镾 mi
靡 mi
鸍 mi
麊 mi
麋 mi
麛 mi
㝥 mi
㥝 mi
㰽 yan
㳽 mi
䭧 mi
䱊 mi
侎 mi
孊 mi
弭 mi
敉 mi
洣 mi
渳 mi
濔 mi
灖 mi
眫 mi pan
米 mi
羋 mi mie
脒 mi
芈 mi
葞 mi
蔝 mi
銤 mi
㜆 mi
㨠 mi
㫘 mi
㳴 mi
㴵 mi
㵋 mi
㸓 mi
䁇 mi
䉾 bi
䌏 mi
䌐 mi
䌩 mie
䖑 mi
䛉 mian
䛑 mi
䣾 mi
䤉 mi
䭩 mo
䮭 mi
冖 mi
冪 mi
嘧 mi
塓 mi
宓 mi
宻 mi
密 mi
峚 mi
幂 mi
幎 mi
幦 mi
榓 mi
樒 mi
櫁 mi
汨 mi
淧 mi
淿 mi
滵 mi
漞 mi
濗 mi
祕 bi mi
秘 bi:-3 mi
簚 mi
糸 mi si
纟 si
羃 mi
蔤 mi
藌 mi
蜜 mi
蠠 mian min
覓 mi
覔 mi
觅 mi
謐 mi
谧 mi
鼏 mi
㒙 mian
㝰 mian
㬆 min
㮌 mian
㰃 mian
䃇 mian
䏃 mian ming
䫵 mian
䰓 mian
婂 mian
媔 mian
嬵 mian
宀 mian
棉 mian
檰 mian
櫋 mian
眠 mian
矈 mian
矊 mian
矏 mian
綿 mian
緜 mian
绵 mian
臱 bian mian
芇 mian
蝒 mian
㛯 fan mian zhuan
㤁 mian
㻰 mian
䀎 mian
䤄 mian
丏 mian
俛 fu mian
偭 mian
免 mian
冕 mian
勉 mian
勔 mian
喕 mian
娩 mian wan
愐 mian
汅 mian
沔 mian
渑 mian sheng
湎 mian
澠 mian sheng
眄 mian
絻 man mian wan wen
緬 mian
缅 mian
腼 mian
莬 mian wan wen
靦 mian tian
鮸 mian
麫 mian
黽 mian min
㴐 mian
粫 er
糆 mian
面 mian
靣 mian
麪 mian
麵 mian
麺 mian
喵 miao
㑤 miao
㠺 miao sha
䁧 miao
䖢 miao
描 miao
瞄 miao
緢 mao miao
苗 miao
鱙 miao
鶓 miao
鹋 miao
㦝 miao
䅺 biao miao
杪 miao
淼 miao
渺 miao
眇 miao
秒 miao
竗 miao
篎 miao
緲 miao
缈 miao
藐 miao
邈 miao
妙 miao
庙 miao
庿 miao
廟 miao
玅 miao
繆 jiu liao lu miao miu mou mu
缪 liao miao:-3 miu mou:-3 mu
乜 mie nie
吀 mie
咩 mie
哶 mie
孭 mie
㒝 mie wa
䁾 mie
䈼 mi mie
䘊 mie
䩏 mie
幭 mie
懱 mie
搣 mie
櫗 mei mie
滅 mie
瀎 mie mo
灭 mie
烕 mie
礣 ma
篾 mie
蔑 mie
薎 mie
蠛 mie
衊 mie
覕 mie pie
鑖 mi mie
鱴 mie
鴓 bi mie
㟩 min
㟭 min
㢯 diao min
䁕 min
䂥 min
䃉 min
䋋 min
䟨 min
䡑 min
䡻 min
䪸 men min
䲄 min
姄 min
岷 min
崏 min
忞 min
忟 wen
怋 men min
捪 min
旻 min
旼 min
暋 min
民 min
玟 min wen
珉 min
琘 min
瑉 min
痻 min
盿 min
砇 min
碈 min
緍 min
緡 hun mian min
缗 min
罠 min
苠 min
賯 xiong
鈱 min
錉 min
鍲 min
閺 wen
㞶 min
㥸 min
㨉 min wen
䡅 chun xun
僶 min
冺 min
刡 min
勄 min
悯 min
愍 min
慜 min
憫 min
抿 min
敃 min
敏 min
泯 min
湣 min
潣 min
皿 min
笢 min
閔 min
閖 shui
閩 min
闵 min
闽 min
鰵 min
鳘 min
㝠 ming
䄙 ming
䆨 ning
䆩 ming
䊅 ming
䫤 ming
佲 ming
冥 ming
名 ming
嫇 meng ming
明 ming
暝 ming
朙 ming
榠 ming
洺 ming
溟 ming
熐 mi
猽 ming
眀 ming
瞑 ming
茗 ming
蓂 ming
螟 ming
覭 ming
詺 ming
鄍 ming
銘 ming
铭 ming
鳴 ming
鸣 ming
㟰 ming
㫥 ming
凕 ming
姳 ming
慏 ming
眳 ming
酩 ming
䒌 ming
命 ming
唒 qiu
謬 miu
谬 miu
摸 mo
䃺 mo
䉑 wu
䯢 mo
劘 mo
嚤 mo
嚩 mo
嚰 mo
嫫 mo
摩 ma:-3 mo
摹 mo
模 mo mu:-3
橅 mo
無 wu
磨 mo
糢 mo
膜 mo
藦 mo
蘑 mo
謨 mo
谟 mo
饃 mo
饝 mo
馍 mo
髍 mo
魔 mo
麽 me mo
䩋 mo
懡 mo
抹 ma mo
抺 mei
㱄 hei mo
㱳 mo
㷬 mo
㷵 mo
㹮 mo
䁼 mo
䁿 mo
䏞 mo
䒬 mo
䘃 mo
䜆 mo nie zhe
䬴 mo
䮬 mo
䱅 mo
䳮 mo
䴲 mo
劰 mo
嗼 mo
嚜 me
圽 mo
塻 mo
墨 mo
妺 mo
嫼 mo
寞 mo
帞 mo
慔 mu
昩 mo
暯 mo
末 mo
枺 mo
歾 mo wen
歿 mo
殁 mo
沫 mo
湐 mo
漠 mo
爅 mo
獏 mo
瘼 mo
皌 mo
眜 mie mo
眽 mo
瞙 mo
砞 mo
礳 mo
秣 mo
粖 mo
絈 mo
縸 mo mu
纆 mo
耱 mo
茉 mo
莈 mo
莫 mo
萬 wan
蓦 mo
蛨 mo
蟔 mo
衇 mai
袹 bo mo
覛 mi
謩 mo
貃 mo
貊 mo
貘 mo
銆 mo
鏌 mo
镆 mo
陌 mo
霢 mai
靺 mo
鞆 bing
驀 ma mo
鬕 ma
魩 mo
默 mo
黙 mo
庅 mo
哞 mou
㭌 mou
䏬 mou
䗋 mou
䥐 mou
䱕 mei mou
侔 mou
劺 mou
呣 m
恈 mou
桙 mou yu
洠 mou
牟 mou mu:-3
眸 mou
蛑 mou
蟱 mou wu
謀 mou
谋 mou
鉾 mao mou
鍪 mou
鴾 mou
麰 mou
䍒 mou
某 mou
踇 mu
愗 mao
䱯 mu
墲 mu wu
毪 mu
氁 mu
䥈 mu
亩 mu
姆 mu
娒 mei
峔 mu
拇 mu
母 mu
牡 mu
牳 mu
畆 mu
畒 mu
畝 mu
畞 mu
畮 mu
砪 mu
胟 mu
鉧 mu
㒇 wu
㜈 mu
㣎 mu
㧅 dao mu
㾇 mu
䀲 mu
䊾 mu
䑵 mu
䧔 nian
仫 mu
募 mu
坶 mu
墓 mu
幕 mu
幙 mu
慕 mu
暮 mu
木 mu
楘 mu
樢 mu niao
毣 mao mu
沐 mu
炑 mu
牧 mu
狇 mu
目 mu
睦 mu
穆 mu
苜 mu
莯 mu
蚞 mu
鉬 mu
钼 mu
雮 mu
霂 mu
鞪 mou mu
鶩 mu wu
鹜 wu
䏧 chi na
䛔 na
䫱 na
嗱 na
拏 na
拿 na
挐 na
訤 na xiao
誽 na ni
鎿 na
镎 na
乸 na
哪 na ne:-2 nei:3
雫 na
㗙 chu na zhou
㨥 na
㴸 shan
䀑 wo
䅞 ne
䇣 nie
䇱 na
䈫 na
䎎 na
䖓 na
䖧 na
䟜 na
䪏 da na
䱹 zha
吶 na ne
呐 na ne:-3
妠 na nan
娜 na:-2 nuo
抐 na ne ni rui
捺 na
笝 na
納 na
纳 na
肭 na
蒳 na
衲 na
袦 jue na
訥 ne
豽 na
軜 na
那 na nei:-3
鈉 na rui
钠 na
靹 na
魶 na
㾍 nai
䍲 nai
䘅 nai
䯮 nai
孻 nai
摨 nai zhi
熋 nai
乃 nai
奶 nai
妳 nai ni
嬭 nai
廼 nai
氖 nai
氝 nei
疓 nai
艿 nai
迺 nai
釢 nai
㮈 nai
㮏 na nai ni
㲡 nai
倷 nai
奈 nai
柰 nai
渿 nai
耐 nai
萘 nai
螚 nai neng
褦 nai
錼 nai
鼐 nai
囡 nan
㓓 nan
㽖 nan
䔜 nan
䕼 ran
䛁 nan
䶲 nan
侽 nan
南 na:-3 nan
喃 nan
奻 nuan
娚 nan
暔 nan
枏 nan
枬 nan
柟 nan
楠 nan
男 nan
畘 nan
莮 nan
萳 nan
諵 nan
难 nan nuo:-1
難 nan
㫱 nan
䁪 zhan
䈒 lan nan
䔳 ran
戁 nan
揇 nan
湳 nan
腩 nan
蝻 nan
赧 nan
婻 nan
乪 nang
嚢 nang
囊 nang
囔 nang
䂇 niu
憹 nao
欜 nang
饢 nang
馕 nang
㶞 nang
攮 nang
曩 nang
灢 nang
㒄 ran
儾 nang
齉 nang
峱 nao
㞪 nao
㺀 hu
䃩 nao
䄩 yi
䑋 rang
䛝 nao
䫸 chao
䴃 nao
呶 nao nu
夒 nao
嶩 nao
巎 nao
怓 nao niu
挠 nao
撓 nao
桡 rao
橈 rao
猱 nao
獶 nao you
獿 nao
硇 nao
繷 nong
蛲 nao
蟯 nao
詉 na nao nu
譊 nao
鐃 nao
铙 nao
髐 xiao
㑎 nao
㛴 nao
㺁 nao
䜀 nao
䜧 nao
匘 nao
垴 nao
堖 nao
嫐 nao
恼 nao
悩 nao
惱 nao
瑙 nao
碯 nao
脑 nao
脳 nao
腦 nao
淖 chuo nao:-2 zhuo
閙 nao
闹 nao
鬧 nao
䎪 ne
䭆 ne
讷 ne
呢 ne ni:-2
㼏 nei
䲎 nei
脮 nei tui
腇 nei
餒 nei
馁 nei
鮾 nei
鯘 nei
㐻 nei
㕯 ne
㖏 nie
㘨 nie
㨅 nei rui
䡾 nie ye yi
䳖 nie
內 nei
内 na:-2 nei
黁 nun
㜛 nen
㯎 nen
㶧 nen
嫩 nen
嫰 nen
恁 nen nin:-1
㴰 neng
䏻 neng
儜 ning
能 nai:-3 neng
薴 ning
㲌 neng
濘 ning
㕶 n ng
嗯 en n ng
妮 ni
㞾 ni
㪒 ni
㹸 ni
䘦 ni
䘽 ni
䛏 ni
䝚 ni
倪 ni
坭 ni
埿 ban ni
婗 ni
尼 ni
屔 ni
怩 ni
泥 ni
淣 ni
狋 chi quan yi
狔 ni
猊 ni
秜 ni
籾 ni
臡 luan ni
蚭 ni
蜺 ni
觬 ni
貎 ni
跜 ni
輗 ni
郳 ni
鈮 ni
铌 ni
霓 ni
鯓 ni
鯢 ni
鲵 ni
鶂 yi
麑 ni
齯 ni
㣇 yi
㵫 ni
䕥 ni
䦵 ni
䧇 yi
䭲 yi
䰯 yi
伱 ni
伲 ni
你 ni
儗 ni
儞 ni
孴 ni yi
抳 ni
拟 ni
擬 ni
旎 ni
柅 chi ni
苨 ni
薿 ni
譺 ai ni yi
鉨 xi
隬 ni
馜 ni
㠜 ni
㥾 ni
㦐 ni
㲻 ni
䁥 ni
䘌 ni
䵑 ni
䵒 ni
匿 ni
堄 ni
嫟 ni
嬺 ni
孨 ni zhuan
屰 ji ni po
惄 ni
愵 ni
慝 te
昵 ni
暱 ni
氼 mei ni
溺 ni niao
痆 ni nian nie
睨 ni
縌 ni
胒 ni
腻 ni
膩 ni
迡 chi ni
逆 ni
鷊 yi
鹝 yi
鹢 yi
拈 nian
蔫 nian
䄭 nian
䄹 nian
䩞 die tie
䬯 nian tian
姩 nian
年 nian
秊 nian
秥 nian
粘 zhan
鮎 nian
鯰 nian
鲇 nian
鲶 nian
黏 nian
㘝 nie
㞋 ji nian
䚓 nian
捻 nian
撚 nian
撵 nian
攆 nian
涊 nian
碾 nian
簐 nian
跈 chen jian nian tian
蹨 nian ran
躎 nian
輦 lian nian
辇 nian
辗 nian zhan:-3
㲽 nian ren
卄 nian
唸 nian
埝 nian
廿 nian
念 nian
淰 na nian shen
艌 nian qian
鼰 nian
齞 yan
娘 niang
嬢 niang
孃 niang
酿 niang
䖆 niang
醸 niang
釀 niang
㒟 niao
㜵 niao
㠡 niao
㭤 niao
䃵 niao
䐁 du zhuo
䙚 niao
䦊 niao
䮍 niao
嫋 niao
嬝 niao
嬲 niao
茑 niao
蔦 niao
袅 niao
裊 niao
褭 niao
鳥 niao
鸟 niao
㞙 niao
㳮 niao
尿 niao sui:-2
氽 tun
脲 niao
惗 nie
捏 nie
揑 nie
踗 nie
鈢 xi
鑈 ni nie
㡪 nie
苶 nie
㖖 nie
㘿 nie
㙞 nie
㚔 nie xing
㜸 nie
㩶 nie
㮆 nie
㴪 nie
㸎 nie
䂼 nie
䄒 nie
䌜 nie
䜓 she
䯀 nie
䯅 nie
䯵 nie
啮 nie
嗫 nie
噛 nie
嚙 nie
囁 nie
囓 nie
圼 nie
孼 nie
孽 nie
嵲 nie
巕 nie
帇 nie
摂 she
擜 e
敜 nie
枿 nie
棿 ni nie
櫱 nie
涅 nie
湼 nie
疌 jie
篞 nie
糱 nie
糵 nie
聂 nie
聶 nie
臬 nie
臲 nie
菍 nie ren
蘖 bo nie
蠥 nie
踂 nie
蹑 nie
躡 nie
鉩 nie xi
錜 nie
鎳 nie
鑷 nie
钀 nie yi
镊 nie
镍 nie
闑 nie
陧 nie
隉 nie
顳 nie
颞 nie
齧 nie
㤛 nin
䋻 nin
䚾 nin
䛘 nin ren
囜 nin
您 nin
拰 nin
㝕 ning
㲰 ning
䗿 ning
䭢 ning
凝 ning
咛 ning
嚀 ning
嬣 ning
宁 ning
寍 ning
寕 ning
寗 ning
寜 ning
寧 ning
拧 ning
擰 ning
柠 ning
檸 ning
狞 ning
獰 ning
甯 ning
聍 ning
聹 ning
苧 ning
鑏 ning
鬡 ning
鸋 ning
橣 ning
矃 cheng ning
㣷 ning
㿦 ning
䔭 ning
佞 ning
侫 ning
泞 ning
妞 niu
䀔 ren
䒜 niu
汼 niu you
牛 niu
㺲 niu
䏔 niu nv rou zhou
忸 niu
扭 niu
炄 niu
狃 niu
紐 niu
纽 niu
鈕 chou niu
钮 niu
靵 niu
䋴 niu
拗 ao:-2 niu
蚴 you
㶶 nong
䁸 nang nong
䢉 nong
侬 nong
儂 nong
农 nong
哝 nong
噥 nong
檂 nong
欁 nong
浓 nong
濃 nong
癑 nong
禯 nong
秾 nong
穠 nong
脓 nong
膿 nong
蕽 nong
襛 nong
農 nong
辳 nong
醲 nong
鬞 nang
齈 nong
䵜 nong
弄 nong
㝹 nou
䨲 nou wan
獳 nou ru
羺 nou
䅶 nou
䘫 nou
䰭 nou
啂 nou
嗕 ru
槈 nou
耨 nou
譨 nang nou
譳 nou
鎒 nou
鐞 nou
㚢 nu
奴 nu
孥 nu
笯 nu
胬 nu
蒘 na ru
駑 nu
驽 nu
伮 nu
努 nu
弩 nu
砮 nu
䢞 shu
怒 nu
搙 nou nu nuo
㬉 nuan
䎡 ruan
䙇 nuan ruan
愞 nuo
暖 nuan
渜 nuan
煖 nuan xuan
煗 nuan
餪 nuan
䖈 nve
䖋 nve
䨋 nve
疟 nve yao:-3
瘧 nve yao
硸 nve
虐 nve
謔 xue
谑 xue
㑚 nuo
㔮 nuo
㰙 nuo
傩 nuo
儺 nuo
挪 nuo
捼 re ruo wei wo
梛 nuo
郍 fu na nuo
㛂 nuo
㡅 nuo
橠 nuo
砈 e
㐡 nuo
䚥 nuo ruo
喏 nuo re:-3
懦 nuo
懧 nuo
挼 rua ruo
掿 nuo
搦 nuo
搻 nuo
榒 nuo
稬 nuo
穤 nuo
糑 nuo
糥 nuo
糯 nuo
諾 nuo
诺 nuo
蹃 na nuo re
逽 nuo
鍩 nuo tian
锘 nuo
女 nv
籹 nv
釹 nv
钕 nv
㵖 nv
䖡 nv
䘐 nv
䚼 nv
䶊 nv
恧 nv
朒 nv
衂 niu
衄 nv
喔 o
噢 o
哦 e:-3 o
區 qu
呕 ou
嘔 ou
塸 ou
慪 ou
櫙 ou
欧 ou
歐 ou
殴 ou
毆 ou
沤 ou
漚 ou
熰 ou
瓯 ou
甌 ou
膒 ou
蓲 fu ou qiu xu
謳 ou
讴 ou
鴎 ou
鷗 ou
鸥 ou
㒖 ou
㼴 ou
䚆 ying
䯚 yao
偶 ou
吘 ou
湡 yu
耦 ou
腢 ou
蕅 ou
藕 ou
㛏 qiu
䌂 ou
䌔 ou
怄 ou
啪 pa
妑 pa
皅 ba pa
舥 pa
葩 pa
蚆 ba
趴 pa
䯲 ba pa
䶕 ba
掱 pa
潖 pa
爬 pa
琶 pa
筢 pa
跁 ba pa
帊 pa
帕 pa
怕 pa
袙 pa
拍 pai
㵺 pai
俳 pai
徘 pai
排 pai
棑 pai
牌 pai
猅 pai
篺 pi
簰 pai
簲 pai
輫 pai
俖 pei
㭛 ba pai
䖰 pai
汖 chi pin
派 pai
湃 pai
蒎 pai
鎃 pai
攀 pan
潘 pan
眅 pan
砙 pan
䃑 ban pan
䃲 pan
䈲 ban pan
䰉 ban pan
䰔 pan
丬 qiang
媻 pan
幋 pan
搫 ban pan po
槃 pan
瀊 pan
爿 pan
盘 pan
盤 pan
磐 pan
磻 pan
縏 pan
蒰 pan
蟠 pan
跘 ban pan
踫 peng
蹒 pan
鎜 pan
鞶 pan
坢 ban
奤 ha tai
㳪 pi
冸 pan
判 pan
叛 pan
拚 pan pin
沜 pan
泮 pan
溿 pan
炍 pan
牉 pan
畔 pan
盼 pan
袢 pan
襻 pan
詊 pan
鋬 pan
鑻 pan
頄 kui
頖 pan
乓 pang
沗 pang tian
滂 pang
胮 pang
膖 pang
㤶 mang
㥬 pang
㫄 pang
䅭 pang
䨦 pang
䮾 long
厐 pang
厖 pang
嫎 bang pang
庞 pang
徬 pang
旁 bang:-2 pang
篣 pang peng
舽 feng pang
螃 pang
逄 pang
雱 pang
霶 pang
騯 bang peng
龎 pang
龐 pang
䒍 pang
嗙 pang
耪 pang
覫 pang
㜊 zhan
炐 feng pang
肨 pang
胖 pan:-3 pang
抛 pao
拋 pao
脬 pao
㚿 pao
䛌 pao tao
䩝 pao
匏 pao
咆 pao
垉 pao
庖 pao
炰 fou pao
爮 pao
狍 pao
瓟 bo pao
袍 pao
軳 pao
鞄 pao
麅 pao
跑 pao
㘐 pao
㯡 pao
䶌 pao
奅 pao
泡 pao
炮 bao:-2 pao
疱 pao
皰 pao
砲 pao
礟 pao
礮 pao
靤 bao
髱 bao
麭 pao
呸 pei
垺 fou fu pei pou
妚 fou pei pi
娝 bi pou
岯 pi
柸 bei pei
肧 pei
胚 pei
衃 pei
醅 pei
㟝 pei
䣙 bei pei peng
䪹 bai pei pi
䫠 pi
䲹 pi
培 pei
毰 pei
裴 pei
裵 pei
賠 pei
赔 pei
锫 pei
阫 pei
陪 pei
陫 fei pei
昢 pei po
琣 beng pei
㤄 pei
㧩 pei
㫲 bei
㳈 pei
䊃 pei
伂 pei
佩 pei
姵 pei
帔 pei
斾 pei
旆 pei
沛 pei
浿 pei
珮 pei
苝 bei
轡 pei
辔 pei
配 pei
霈 pei
馷 pei
喯 ben pen
喷 pen
噴 pen
歕 pen
湓 pen
瓫 pen
盆 pen
葐 fen pen
呠 pen
翉 ben
翸 pen
亯 xiang
匉 peng
嘭 peng
怦 peng
恲 peng
抨 peng
梈 peng
漰 peng
澎 peng
烹 peng
砰 peng
硑 peng ping
磞 peng
軯 peng
閛 peng
駍 pei peng
㛔 feng peng
㥊 peng
䄘 peng
䡫 peng
䰃 fang peng
䴶 peng
倗 peng ping
傰 beng peng
埄 beng feng
塜 zhong
塳 peng
彭 bang:-2 peng
憉 peng
朋 peng
棚 peng
椖 peng
樥 peng
淜 peng ping
痭 beng bing peng
硼 peng
稝 peng
竼 peng
篷 peng
纄 peng
膨 peng
芃 peng
蓬 peng
蟚 peng
蟛 peng
輣 peng
錋 beng peng
鑝 peng
韸 peng
韼 peng
髼 peng
鬅 peng
鬔 peng
鵬 feng peng
鹏 peng
捧 peng
淎 peng
皏 peng
㼞 beng peng
掽 peng
椪 peng
碰 peng
丕 pi
伾 pi
劈 pi
匹 pi
噼 pi
坯 pi
怌 pei
怶 bi pi
憵 pi
批 pi
披 pi
抷 pei pi
旇 bi pi
炋 pi
狉 pi
狓 pi
砒 pi
磇 pi
礕 pi
秛 pi
秠 pi
紕 bi chi pi
翍 bi pi po
耚 pi
苤 pie
豾 pi
邳 pi
釽 pi
鈹 pi
鉟 pi
銔 pi
铍 pi
霹 pi
駓 pi
髬 pi
鴄 pi
㔥 bai pi
㯅 bi pi
啤 pi
壀 pi
枇 pi
毗 pi
毘 pi
毞 pi
焷 pi
犤 pai
玭 pin
琵 pi
疲 pi
皮 pi
笓 bi
罴 pi
肶 bi pi
脾 pi
腗 pi
膍 pi
蚍 pi
蚽 pi
蜱 pi
螷 pi
蠯 beng
豼 pi
貔 pi
郫 pi
鈚 pi
錍 pi
阰 pi
陴 pi
隦 jiao
魾 pi
鼙 pi
㨽 pi
䏘 pi
䚰 e pi
䚹 pi
䤏 pi
䫌 pi
䰦 pi
仳 pi
噽 pi
嚭 pi
圮 pi
崥 bi pi
庀 pi
疋 pi ya
痞 pi
癖 pi
脴 pi
苉 pi
諀 bei pi
㿙 pi
䑀 pi
䑄 pi yi
䠘 pi
䡟 pi
䤨 pi
䴙 pi
僻 pi
嚊 pi xi xiu
媲 pi
嫓 pi
屁 pi
揊 che pi
淠 pi
渒 pi
潎 pi piao pie
澼 pi
甓 pi
睤 bi
睥 bi pi
礔 pi
譬 pi
髲 bi
鷿 pi
鸊 bi pi
偏 pian
囨 pian
媥 pian
犏 pian
篇 pian
翩 pian
貵 pian
頨 bian yu
㛹 pian
㼐 pian
䮁 pian
楩 pian
胼 pian
腁 pian
諚 pian
諞 pian
谝 pian
賆 pian
蹁 pian
駢 pian
騈 pian
骈 pian
骿 pian
覑 pian
㓲 pian
㸤 pian
䏒 pan pian
片 pian
騗 pian
騙 pian
骗 pian
剽 piao
嘌 piao
慓 piao
旚 piao
漂 piao
縹 piao
缥 piao
翲 piao
薸 piao
螵 piao
飃 piao
飄 piao
飘 piao
魒 piao
㼼 piao
䕯 piao
䴩 piao
嫖 piao
朴 piao:6 po:-2 pu
瓢 piao
竂 piao
闝 piao
㩠 ao piao pou
㵱 piao
㹾 jiao piao
殍 piao
犥 pao piao
皫 piao
瞟 piao
醥 piao
㬓 piao
㺓 ze
䏇 piao
勡 piao
彯 miao piao
票 piao
篻 biao piao
顠 piao
撆 pie
撇 pie
暼 pie
氕 pie
瞥 pie
䥕 pie
丿 pie yi
鐅 pie
姘 pin
拼 pin
涄 ping
礗 pin
㰋 pin
嚬 pin
娦 pin
嫔 pin
嬪 pin
薲 pin
蘋 ping
貧 pin
贫 pin
頻 pin
顰 pin
频 bin:-3 pin
颦 pin
品 pin
榀 pin
䀻 ping
朩 deng
牝 pin
聘 pin
乒 ping
俜 ping
娉 ping
焩 ping
砯 ping
聠 ping
覮 ying
頩 ping
㺸 ping
㻂 ping
䍈 ping
䶄 ping
凭 ping
凴 ping
呯 ping
坪 ping
屏 bing:-2 ping
屛 ping
帡 ping
帲 ping
幈 ping
平 ping
慿 ping
憑 ping
枰 ping
泙 peng ping
炾 huang
玶 ping
瓶 ping
甁 ping
甹 ping
竮 ping
箳 ping
簈 ping
缾 ping
胓 peng ping
艵 ping
苹 ping
荓 peng ping
萍 ping
蓱 ping
蚲 ping
蛢 ping
評 ping
评 ping
軿 ping
輧 peng ping
郱 ping
鮃 ping
鲆 ping
坡 po
泼 po
溌 po
潑 po
癹 ba
鉕 po
鏺 po
钋 po
钷 po
颇 po
㨇 po
㰴 pou
嘙 po
婆 po
櫇 po
皤 po
蔢 bo po
鄱 po
叵 po
尀 po
笸 po
頗 po
㛘 po
䄸 po
䎊 luo po
䞟 po
䣪 po
䣮 po
䨰 po
䪖 po
䯙 po
岶 po
廹 pai po
洦 po
炇 po
烞 po
珀 po
破 po
砶 po
粕 po
蒪 po
迫 pai:-2 po
魄 po
剖 pou
吥 bu
㧵 pou
抔 pou
抙 pou
捊 fu pou
掊 pou
裒 pou
㕻 pou
咅 pou
哣 pou
婄 bu pei pou
廍 pou
犃 pou
仆 pu
僕 pu
噗 pu
扑 pu
抪 ba bu pu
撲 pu
擈 pu
攴 pu
攵 sui
柨 bu pu
潽 pu
痡 fu
瞨 pu
舗 pu
鋪 pu
铺 pu
陠 bu pu
㒒 pu
㯷 pu
㲫 pu
㺪 pu
䈬 pu
䈻 pu
䑑 pu
䔕 pu
䗱 pu
䧤 pu
䴆 pu
匍 pu
圤 pu
墣 pu
樸 pu
檏 pu
濮 pu
璞 pu
穙 pu
箁 bu fu pou pu
纀 fu pu
菐 pu
菩 pu
葡 pu
蒱 pu
蒲 pu
襆 fu
襥 pu
轐 bu
酺 pu
鏷 pu
镤 pu
㹒 pu
䲕 pu
圃 pu
圑 fu
普 pu
暜 jin
浦 pu
溥 pu
烳 pu
誧 bu
諩 pu
譜 pu
谱 pu
蹼 pu
鐠 pu
镨 pu
㬥 bo pu
曝 pu
瀑 bao:-2 pu
舖 pu
七 qi
倛 qi
僛 qi
凄 qi
咠 qi
唭 qi
嘁 qi
妻 qi
娸 qi
徛 ji
悊 zhe
悽 qi
慼 qi
慽 qi
戚 qi
捿 xi
攲 qi
期 ji:-2 qi
柒 qi
栖 qi:-3 xi
桤 qi
桼 qi
棲 qi
榿 qi
槭 qi
欹 yi
欺 qi
沏 qi
淒 qi
漆 qi
磎 xi
磩 qi zhu
紪 ci
緀 qi
萋 qi
諆 qi
谿 xi
蹊 qi xi
郪 qi
霋 qi
顣 cu
魌 qi
鶈 qi
鸂 qi xi
㜎 xi
㟓 qi
㟚 qi
㟢 qi
㩽 chi e qi
㯦 qi
䄢 qi
䅲 qi
䉻 qi
䐡 qi
䑴 qi
䓅 qi
䞚 kui qi
䟚 qi
䡋 qi
䧘 zhuan
䧵 qi
䩓 qi
䭶 qi
䭼 qi
䰇 qi
䱈 qi
䲬 qi
䳢 qi
䶒 qi
䶞 qi
亓 qi
亝 qi zhai
俟 qi:-1 si
其 ji:-1 qi
剘 qi
圻 qi:-2 yin
埼 qi
墘 qian
奇 qi
岐 qi
岓 qi
崎 qi
嵜 ti
帺 ji qi
愭 qi
懠 ji qi
扺 zhi
掑 qi
旂 qi
旗 qi
棊 qi
棋 qi
檱 qi
櫀 qi
歧 qi
淇 qi
濝 qi
猉 qi
玂 qi
琦 qi
琪 qi
璂 qi
畦 qi
疷 zhi
碁 qi
碕 qi
祁 qi
祇 qi zhi
祈 qi
祺 qi
禥 qi
竢 si
簱 qi
籏 qi
粸 qi
綥 qi
綦 qi
綨 qi
纃 qi
翗 ke
耆 qi shi
脐 qi
臍 qi
艩 qi
芪 qi
蕲 qi
藄 qi
蘄 qi
蚑 qi
蚚 qi
蛴 qi
蜝 qi
蜞 qi
蠐 qi
衹 zhi
跂 qi
踑 ji qi
軝 qi
迉 qi
鄿 ji qi
釮 qi
錡 qi yi
錤 ji
锜 qi
頎 ken qi
騏 qi
骐 qi
骑 qi
鬐 qi
鬿 qi
鮨 yi
鯕 qi
鰭 qi
鲯 qi
鳍 qi
鵸 qi
鶀 qi
麒 qi
麡 qi
齊 qi
齐 ji:-3 qi zhai zi
㒅 qi
㞓 ji qi
㥓 qi
㩩 qing
㫓 qi
㾨 ai qi yi
䄎 qi
䄫 qi
䉝 yi
䋯 qi
䎢 qi
䏿 qi
䒻 qi
䔇 ai qi
䛴 ji qi
䡔 qi
䭫 qi
䭬 qi
乞 qi
企 qi
启 qi
呇 qi
唘 qi
啓 qi
啔 qi
啟 qi
婍 qi
屺 qi
岂 qi
敧 ji qi
晵 du qi
杞 qi
棨 qi
玘 qi
盀 qi
綮 qi qing
綺 qi yi
绮 qi
芑 qi
芞 qi
裿 qi yi
諬 qi
起 qi
邔 qi
闙 qi
㓞 qia
㞚 qi zha
㣬 qi
㮑 cha qi
㼤 qie
䀈 ji
䀙 qi
䁈 qi
䁉 qi
䅤 qi
䌌 qi
䏅 qi
䏌 qi yi
䏠 la qi
䒗 qi
䙄 qi zha
䚉 qi
䚍 qi
䟄 qi ze zuo
䢀 qi
䫔 kui qi qie ya
䬣 ge qi xi
䰴 qi
呚 wen
呮 qi zhi
噐 qi
器 qi
夡 qi
契 qi qie xie:-2
弃 qi
忔 qi yi
憇 qi
憩 qi
摖 cha qi
暣 qi
栔 qi
棄 qi
欫 qi
气 qi
気 qi
氣 qi
汔 qi
汽 qi
泣 qi
洓 qi se zi
湆 qi
湇 qi
炁 qi
甈 qi
盵 qi
砌 qi qie:-2
碛 qi
碶 qi
磜 qi
磧 qi
礘 e qi
葺 qi
蟿 qi
訖 qi
諿 qi xu
讫 qi
趿 ta
迄 qi
鏚 qi
鼜 cao qi
掐 qia
葜 qia
䠍 qia qie xia
拤 qia
跒 qia
酠 qia
㓣 ge qia
㡊 qia
㤉 qia ya
䜑 wu
䨐 qia
䯊 ke qia
䶝 qia
圶 qia
帢 qia
恰 qia
愘 ke qia
殎 qia
洽 qia
仟 qian
佥 qian
僉 qian
兛 qian
千 qian
圱 qian su
圲 qian
奷 qian
婜 jin qian
孯 qian
岍 qian
悭 qian
愆 qian
慳 qian
扦 qian
拪 qian
掔 qian wan
搴 qian
撁 qian
攐 qian
攑 qian
攓 qian
杄 qian
檶 qian
櫏 qian
欦 han qian xian
汘 qian
汧 qian
牵 qian
牽 qian
瓩 qian
签 qian
箞 qian
簽 qian
籖 qian
籤 qian
粁 qian
縴 qian
羟 qiang
羥 qiang
臤 qian qin xian
芊 qian
蚈 qian
褰 qian
諐 qian
謙 qian
譣 xian
谦 qian
谸 qian
迁 qian
遷 qian
釺 qian
鉛 qian
鐱 jian qian
钎 qian
铅 qian yan:-2
锓 qin
阡 qian
韆 qian
顅 qian
顩 han qian qin yan
騫 jian qian
骞 qian
鬜 qian
鬝 qian
鵮 qian
鹐 qian
㦮 qian
㨜 qian
㩮 qian
㸫 qian
䁮 qian
䈤 qian
䍉 zhai
䕭 qian
䖍 qian
䨿 za
乾 gan:-3 qian
前 qian
姏 man
媊 qian
岒 qian
忴 qian qin
扲 qian qin
拑 qian
掮 qian
揵 jian qian
榩 qian
歬 qian
漧 gan
潛 qian
潜 qian
濳 qian
灊 qian
燂 tan
箝 qian
荨 qian
葥 jian qian
蕁 qian
虔 qian
蚙 qian qin
軡 qian
鈐 han qian
鉗 qian
銭 qian
錢 qian
钤 qian
钱 qian
钳 qian
騚 qian
鬵 qin xin
鰬 qian
鳹 qin
黔 qian
黚 jian qian
㧄 qian
䪈 qian
䭤 qian
嵰 qian
槏 lian qian xian
浅 jian:-3 qian
繾 qian
缱 qian
肷 qian
膁 qian
蜸 qian
譴 qian
谴 qian
遣 qian
㐸 ci qian
㜞 can qian
㟻 qian zhan
㪠 jian qian
㯠 qian
䈴 qian
䊴 qian
䥅 qian
䦲 chan qian yan
䫡 jian qian yan
倩 qian
傔 jian qian
儙 qian
刋 qian
嗛 qian
堑 jian:-2 qian zan:-2
塹 jian qian
壍 qian
悓 qian
慊 qian qie:-2
棈 qian
椠 qian
槧 qian
欠 qian
歉 qian
皘 qian
篏 qian
篟 qian
綪 qian
纤 xian
芡 qian
茜 qian xi
蒨 qian
蔳 qian
輤 qian
呛 qiang
嗆 qiang
嶈 qiang
戕 qiang
戗 qiang
斨 qiang
枪 qiang
椌 kong qiang
槍 qiang
溬 qiang
牄 qiang
猐 qiang
玱 qiang
瑲 qiang
矼 gang
篬 cang qiang
羌 qiang
羗 qiang you
羫 kang qiang
腔 qiang
蜣 qiang
謒 qiang
跄 qiang
蹌 qiang
蹡 qiang
錆 qiang
鎗 qiang
鏘 qiang
鏹 qiang
鑓 qian
锖 qiang
锵 qiang
镪 qiang
㩖 qiang
墙 qiang
墻 qiang
嫱 qiang
嬙 qiang
廧 qiang se
强 jiang:-3 qiang
樯 qiang
檣 qiang
漒 qiang
牆 qiang
艢 qiang
蔷 qiang
薔 qiang
蘠 qiang
㛨 qiang
䅚 quan
傸 chuang
墏 qiang
抢 cheng:-1 qiang
磢 chuang
繈 qiang
襁 qiang
䵁 qiang
唴 qiang
炝 qiang
熗 qiang
羻 qiang
劁 qiao
塙 que
墝 qiao
墽 ao qiao
嵪 kao qiao
幧 qiao
庨 xiao
悄 qiao
敲 qiao
硗 qiao
磽 qiao
繑 jue qiao
繰 qiao sao zao
缲 qiao sao
趬 qiao
跷 qiao
蹺 qiao
郻 qiao
鄡 qiao
鄥 qiao
鍫 qiao
鍬 qiao
鏒 can qiao san
鐰 cao qiao sao
锹 qiao
頝 qiao
骹 jiao qiao xiao
髜 qiao
㚁 qiao
㝯 qiao
䀉 qiao
䎗 qiao
䩌 qiao
䱁 qiao
乔 qiao
侨 qiao
僑 qiao
嘺 qiao
墧 qiao que
嫶 jiao qiao
嶣 jiao
憔 qiao
敿 jiao
桥 qiao
槗 qiao
樵 qiao
橋 qiao
燆 qiao xiao
癄 qiao
瞧 qiao
硚 qiao
礄 qiao
簥 jiao
翘 qiao
翹 qiao
蕎 qiao
藮 qiao
譙 qiao
谯 qiao
趫 chao jiao qiao
鐈 qiao
顦 qiao
㚽 qiao
㡑 qiao
㤍 qiao
䲾 qiao
巧 qiao
愀 qiao
釥 jiao qiao
鵲 que
㢗 qiao
㪣 qiao xiao
㴥 qiao
䃝 qiao
䆻 qiao
䇌 qiao
俏 qiao
僺 qiao
峭 qiao
帩 qiao
撬 qiao
撽 qiao
窍 qiao
竅 qiao
誚 qiao
诮 qiao
躈 qiao
陗 qiao
鞘 qiao shao:-3
韒 qiao shao
髚 qiao
切 qie
聺 qie
㚗 qie
䦧 qie
癿 qie
且 ju:-2 qie
㓶 qie
㗫 qie
㛍 qie xia xian
㛙 qie xin
㤲 qie
㥦 qie
㫸 jie
㰰 he qie xia
㰼 qie sha
㹤 qie
㾀 qie qu
㾜 qie
䟙 qie
䤿 qie
䬊 sha
匧 qie
唼 sha
妾 qie
怯 qie
悏 qie
惬 qie
愜 qie
挈 qie
朅 qie
淁 ji qie
穕 qie
窃 qie
竊 qie
笡 qie
箧 qie
篋 qie
籡 qie
藒 qie
蛪 ni qie
踥 qie
鍥 qie
锲 qie
鯜 qie
亲 qin qing:-1
侵 qin
媇 qin
寴 qin
嵚 qin
嶔 qin
欽 qin
綅 qin xian
衾 qin
親 qin
誛 qin
钦 qin
駸 qin
骎 qin
鮼 qin
㘦 qin
㢙 qin
㩒 qin
㪁 kan qian qin
㮗 qin
䔷 qin
䖌 yi
䦦 qin
勤 qin
嗪 qin
噙 qin
嫀 qin shen
庈 qin
懃 qin
懄 qin
捦 qin
擒 qin
斳 jin qin
檎 qin
澿 qin
珡 qin
琴 qin
琹 qin
禽 qin
秦 qin
耹 qin
肣 han qin
芩 qin
芹 qin
菦 qin
螓 qin
蠄 qin
覃 qin tan
赺 qin yin
鈙 qin
雂 qin
靲 qin
鵭 qin
㝲 qin
㾛 qin
䠴 zhen
坅 qin
寑 qin
寝 qin
寢 qin
昑 qin
曋 shen
螼 qin
赾 qin
顉 qin
㞬 qin
㤈 qin
䈜 qin
儬 chen
吢 qin
吣 qin
唚 qin
抋 qin
揿 qin
搇 qin
撳 qin
沁 qin
瀙 qin
菣 qin
倾 qing
傾 qing
卿 qing
啨 qing ying
圊 qing
寈 qing
氢 qing
氫 qing
淸 qing
清 qing
狅 qing
蜻 qing
軽 qing zhi
輕 qing
轻 qing
郬 qing
靑 qing
青 qing
頃 qing
鯖 qing zheng
鲭 qing zheng
㯳 qing
䝼 jing qing
䞍 qing
䲔 qing
剠 qing
勍 qing
夝 qing
情 qing
擎 qing
晴 qing
暒 qing
樈 qing
檠 qing
殑 jing qing
氰 qing
甠 qing
黥 qing
㷫 qing
䔛 qing
䯧 qing
庼 qing
廎 qing
檾 qing
苘 qing
請 qing
謦 qing
请 qing
顷 qing
䋜 qing
䌠 jian
庆 qing
慶 qing
掅 qing
殸 keng qing sheng
汫 jing
漀 qing
碃 qing
磘 qing
磬 qing
罄 qing
罊 qi
鑋 qing
靘 jing qing
匔 qiong
焪 qiong
熍 qiong
銎 qiong
㒌 qiong
㧭 qiong
㮪 qiong
㷀 qiong
㼇 qiong
䅃 jiong qiong
䆳 qiong
䊄 qiong
䓖 qiong
䛪 qiong
䠻 qiong
儝 qiong
卭 qiong
宆 qiong
惸 qiong
桏 qiong
棾 qing
橩 qiong
焭 qiong
煢 qiong
琼 qiong
璚 jue qiong
瓊 qiong
睘 qiong
瞏 huan qiong
穷 qiong
穹 qiong
窮 qiong
竆 qiong
笻 qiong
筇 qiong
茕 qiong
蒆 xue
藑 qiong
藭 qiong
蛩 qiong
赹 qiong
跫 qiong
輁 gong
邛 qiong
丘 qiu
丠 qiu
偢 chou qiao
坵 qiu
媝 qiu
恘 qiu
楸 qiu
秋 qiu
秌 qiu
穐 qiu
篍 qiu
緧 qiu
萩 qiu
蚯 qiu
蝵 qiu
蟗 qiu
蠤 qiu
趥 cu qiu
邱 qiu
鞦 qiu
鞧 qiu
鰌 qiu
鰍 qiu
鱃 qiu xiu
鳅 qiu
鶖 qiu
鹙 qiu
龝 qiu
㐤 dan qiu
㕤 qiu
㞗 qiu
㟈 qiu
㤹 jiu qiu
㥢 jiu qiu
㧨 qiu
㭝 ou qiu
㷕 qiu
㺫 qiu
䊵 qiu
䎿 qiu
䜪 qiu
䟵 qiu
䣇 qiu
䤛 qiu
俅 qiu
僋 lan tan
厹 qiu rou
叴 qiu
囚 qiu
崷 qiu
巯 qiu
巰 qiu
扏 qiu
朹 gui qiu
梂 qiu
殏 qiu
毬 qiu
求 qiu
汓 qiu you
泅 qiu
浗 qiu
渞 qiu wu
湭 qiu
煪 qiu
犰 qiu
玌 qiu
球 qiu
璆 qiu
皳 qiu
盚 qiu
紌 qiu
絿 qiu
肍 qiu
脙 xiu
苬 xiu
莍 qiu
虬 qiu
虯 qiu
蛷 qiu
蝤 qiu you
裘 qiu
觩 qiu
訄 qiu
訅 qiu
賕 qiu
赇 qiu
逎 qiu
逑 qiu
遒 qiu
酋 qiu
釚 qiu
銶 qiu
鮂 qiu
鯄 qiu
鰽 qiu
鼽 qiu
㼒 tang
䞭 cun qiu
搝 qiu
糗 qiu
䟬 qiu
䠗 qiu xiong
伹 qu zu
佉 qu
匤 qu
区 ou:-3 qu
呿 ka qu
坥 ju qu
屈 qu
岖 qu
岨 ju qu zu
岴 qu
嶇 qu
憈 qu
抾 qu
敺 qu
砠 ju zu
祛 qu
筁 qu
粬 qu
紶 qu
胠 qu
蛆 qu
蛐 qu
袪 qu
覰 qu
覷 qu
誳 jue qu
诎 qu
趋 qu
躯 qu
軀 qu
镼 qu
阹 qu
駆 qu
駈 qu
驅 qu
驱 qu
髷 qu
魼 qu xie
鰸 qu
鱋 qu
鶌 jue qu
麯 qu
麴 qu
麹 qu
黢 qu
㖆 qu
㜹 qu
㣄 qu
㯫 qu
㲘 qu
䀠 ju
䂂 qu
䋧 qu
䝣 qu
䞤 fu qu
䟊 qu
䵶 gou qu
劬 qu
匷 jue
忂 ju qu
懅 ju
戵 qu
朐 chun qu xu
欋 qu
氍 qu
淭 qu
渠 ju:-2 qu
灈 qu
爠 ju
璖 qu
璩 qu
癯 qu
磲 qu
籧 qu
翑 qu
翵 hou qu
胊 qu
臞 qu
菃 qu
葋 qu
蕖 qu
蘧 qu
螶 ju qu
蟝 qu
蠷 qu
衢 qu
豦 ju
躣 qu
軥 gou ju qu
鑺 qu
鴝 qu
鸜 qu
鸲 qu
鼩 qu
䶚 qu
取 qu
娶 qu
曲 qu
浀 qu
竬 qu
詓 qu
齲 qu
龋 qu
㧁 he qu
㫢 qu
㰦 qu
䁦 qu
䒧 qu
䠐 qu
刞 qu
厺 qu
去 qu
覻 qu
觑 qu
趣 qu
閴 qu
闃 qu
阒 qu
麮 qu
鼁 qu
戌 qu xu
圈 juan:-3 quan
弮 quan
悛 quan
惓 quan
棬 quan
絟 quan
㒰 quan
㟨 duan
㟫 quan
䀬 quan
䑏 huan quan
䟒 quan
䠰 quan
佺 quan
全 quan
姾 quan
婘 juan quan
孉 huan quan
峑 quan
巏 quan
恮 quan zhuan
拳 quan
搼 quan
权 quan
権 quan
權 quan
泉 quan
洤 quan
湶 quan
灥 quan xun
牷 quan
犈 quan
犬 quan
瑔 quan
痊 quan
硂 quan
筌 quan
縓 quan
荃 quan
葲 quan
蜷 quan
蠸 huan quan
觠 quan
詮 quan
诠 quan
跧 quan zun
踡 quan
輇 chun quan
辁 quan
醛 quan
銓 quan
铨 quan
顴 quan
颧 quan
駩 quan
騡 quan
鬈 quan
鰁 quan
鳈 quan
齤 quan
䊎 quan qun
呟 juan
汱 fu quan
犭 quan
琄 xuan
甽 zhen
畎 quan
綣 quan
绻 quan
虇 quan
䄐 quan
券 quan xuan
劝 quan
勧 quan
勸 quan
烇 quan
牶 quan
絭 juan
缺 que
缼 qi
蒛 que
闕 jue que
阙 que
瘸 que
㕁 que
㩁 que
㰌 que
㱋 que
㱿 hu qiang que
㴶 hu que
㾡 que
䇎 que
䦬 que
䧿 que xi
却 que
卻 que
埆 que
崅 que
悫 que
愨 que
慤 que
搉 que
榷 que
毃 qiao
灍 que
燩 que
琷 que
皵 que
硞 ke ku que
确 que
碏 que
確 que
碻 que
礐 hu que
礭 que
趞 ji qi que
闋 jue kui que
阕 que
雀 qiao:-3 que
鹊 que
夋 qun
峮 qun
踆 cun
逡 qun
㪊 qun
㿏 qun
䭽 qun
宭 qun
帬 qun
羣 qun
群 qun
裙 qun
裠 qun
㜣 ran
㲯 ran
㸐 ran
㾆 ran
䑙 ran tan tian
䖄 ran
䫇 ran
嘫 ran
然 ran
燃 ran
繎 ran
肰 ran
蚒 tong
蚦 ran
蚺 ran
蛅 zhan
衻 ran
袇 ran
袡 ran
髥 ran
髯 ran
㚩 ran
㯗 xian
㿵 ran
䎃 ran
䒣 ran
䣸 nan ran
䤡 ran
冄 ran
冉 ran
呥 ran
姌 ran
媣 ran
染 ran
橪 ran yan
珃 ran
苒 ran
嚷 rang
㚂 nang
䉴 rang
儴 rang
勷 rang
瀼 rang
獽 rang
瓤 rang
禳 rang
穣 rang
穰 rang
蘘 rang
蠰 nang rang shang
躟 rang
鬤 ning rang
壌 rang
壤 rang
攘 rang
爙 rang
懹 rang
譲 rang
讓 rang
让 rang
㹛 rao
䫞 fen qiao
娆 rao
嬈 rao
荛 rao
蕘 rao
襓 rao
饒 rao
饶 rao
㑱 rao
扰 rao
擾 rao
繞 rao
绕 rao
遶 rao
隢 rao
惹 re
渃 re ruo
热 re
熱 re
䌾 ren
䴦 yin
人 ren
亻 ren
仁 ren
壬 ren
忈 ren
忎 ren
朲 ren
秂 ren
纴 ren
芢 ren
鈓 ren
銋 ren
魜 ren
鴹 xiang yang
㣼 ren
䏕 ren
䏰 run
䭃 nie ren
忍 ren
栠 ren
栣 ren
棯 ren shen
秹 ren
稔 ren
腍 dian ren
荏 ren
荵 ren
㠴 ren
㶵 ren
㸾 ren
䀼 chen ren
䇮 ren
䋕 ren
仞 ren
仭 ren
任 ren
刃 ren
刄 ren
妊 ren
姙 ren
屻 ren
扨 ren
杒 er ren
梕 ren
牣 ren
紉 ren
紝 ren
絍 ren
纫 ren
肕 ren
葚 ren shen
衽 ren
袵 ren
訒 ren
認 ren
认 ren
讱 ren
軔 ren
軠 ren
轫 ren
靭 ren
靱 ren
韌 ren
韧 ren
飪 ren
餁 ren
饪 ren
鵀 ren
扔 reng
㭁 reng
㺱 reng
䄧 reng
䚮 reng
仍 reng
礽 reng
辸 reng
陾 er reng
芿 reng
䒤 ri
囸 ri
日 ri
氜 ri yang
衵 yi
鈤 ri
馹 ri
驲 ri
㘇 rong
㝐 rong
㣑 rong
㭜 rong
㲓 rong
㲨 rong
㺎 rong
㼸 rong
䇀 rong
䇯 rong
䈶 rong
䘬 rong
䠜 rong
䡆 rong
䡥 rong
䤊 rong
䩸 rong
媶 rong
容 rong
嵘 rong
嵤 rong ying
嶸 rong
戎 rong
曧 rong
栄 rong
榕 rong
榮 rong
榵 rong
毧 rong
溶 rong
瀜 rong
烿 rong
熔 rong
爃 rong
狨 rong
瑢 rong
穁 rong
絨 rong
縙 rong
绒 rong
羢 rong
肜 rong
茙 rong
茸 rong
荣 rong
蓉 rong
蝾 rong
融 rong
螎 rong
蠑 rong
褣 rong
鎔 rong
鎹 song
镕 rong
駥 rong
髶 er rong
鰫 yong
鷛 yong
㲝 rong
䢇 rong
傇 rong
冗 rong
宂 rong
搑 nang rong
氄 rong
鴧 rong
㖻 niu rou
㽥 rou
䐓 rou
䧷 rou
䰆 rou
媃 rou
揉 rou
柔 rou
楺 rou
沑 niu nv
渘 rou
瑈 rou
瓇 rou
禸 rou
糅 rou
腬 rou
葇 rou
蝚 nao rou
蹂 rou
輮 rou
鍒 rou
鞣 rou
韖 rou
騥 rou
鰇 rou
鶔 rou
煣 rou
粈 rou
鍕 jun
䄾 rong ru
宍 rou
肉 rou
㨎 ru
㹘 ru
䋈 na ru
䰰 ru
偄 ru ruan
儒 ru
嚅 ru
如 ru
孺 ru
帤 ru
曘 ru
桇 ru
渪 ru
濡 ru
燸 ru ruan
筎 ru
茹 ru
蕠 ru
薷 ru
蠕 ru
袽 ru
襦 ru
邚 fu ru
醹 ru
銣 ru
铷 ru
顬 ru
颥 ru
鱬 ru
鴑 ru
鴽 ru
㦺 ru
乳 ru
侞 ru
擩 ru
汝 ru
肗 ru
辱 ru
傉 nu
入 ru
媷 ru
洳 ru
溽 ru
縟 rong ru
缛 ru
蓐 ru
褥 ru
鄏 ru
䓴 ruan
堧 ruan
壖 ruan
撋 ruan rui run ruo sui
㼱 jun ruan
㽭 ruan
䞂 ruan
䪭 ruan
媆 nen nun ruan
朊 ruan
瑌 ruan
瓀 ruan
碝 ruan
礝 ruan
緛 ruan
耎 ruan
腝 er nao nen ni ruan
蝡 ru
軟 ruan
輭 ruan
软 ruan
阮 ruan
㮃 rui wei
䅑 rui
婑 nei rui wo
甤 rui
緌 rui
蕤 rui
惢 rui suo
桵 rui
橤 rui
繠 rui
蕊 rui
蕋 rui
蘂 rui
蘃 rui
㓹 cui ji rui
㛱 wei
㪫 rui
㲊 rui
䌼 rui
䓲 rui
叡 rui
壡 rui
枘 rui
棁 zhuo
汭 rui
瑞 rui
睿 rui
芮 rui
蚋 rui
蜹 rui
銳 rui
鋭 dui rui yue
锐 rui
犉 chun
瞤 run
㠈 run
䦞 run
橍 run
润 run
潤 run
膶 run
閏 run
閠 run
闰 run
䐞 ruo
偌 ruo
叒 ruo
弱 ruo
楉 ruo
焫 ruo
爇 ruo
箬 ruo
篛 ruo
若 re:-3 ruo
蒻 ruo
鄀 ruo
鰙 ruo
鰯 ruo
鶸 ruo
仨 sa
㒎 sa
䊛 sa
撒 sa
洒 sa
潵 sa
灑 sa
訯 sa
靸 sa ta
㪪 sa
㳐 zha
㽂 sa
䘮 sang
䙣 sa
䬃 sa
卅 sa
攃 ca sa
櫒 sa
脎 sa
萨 sa
蕯 long
薩 sa
隡 sa
颯 li sa
飒 sa
馺 sa
噻 sai
塞 sai se:-3
恖 si
愢 sai si
揌 sai
毢 sai
腮 sai
顋 sai
鰓 sai xi
鳃 sai
㗷 sai
䈢 sai xi
僿 sai
嗮 sai
簺 sai
賽 sai
赛 sai
三 san
叁 san
嘇 can shan shen
弎 san
攕 jian xian
毵 san
毿 san
犙 san
糁 san shen
鬖 san
㧲 san
䀐 shan
䉈 san
䊉 san
䫩 san
仐 san
伞 san
佡 xian
傘 san
糂 san
糝 san shen
糣 san
糤 san
繖 san
鏾 sa san xian
饊 san
馓 san
㤾 san
㪔 san
㪚 san
䫅 san
俕 san
散 san
閐 san
丧 sang
喪 sang
桑 sang
桒 sang
䡦 sang
䫙 sang
嗓 sang
搡 sang
磉 sang
褬 sang
鎟 sang
顙 sang
颡 sang
慅 cao sao
掻 sao
搔 sao
溞 sao
繅 sao zao
缫 sao
臊 sao
颾 sao sou
騒 sao
騷 sao xiao
骚 sao
鰠 sao
鱢 sao
鳋 sao
㛮 sao
䕅 sao
埽 sao
嫂 sao
扫 sao
掃 sao
㿋 sao
䐹 sao sou xiao
䖣 zao
氉 sao
瘙 sao
矂 sao
㒊 se
㥶 qian se
㮦 se suo
㱇 se xi
㴔 se xi yi
㻭 se
䉢 se
䔼 se ze
䨛 se xi
啬 se
嗇 se
懎 se
擌 se
歮 se
歰 se sha
涩 se
渋 se
澀 se
澁 se
濇 se
濏 se
瀒 se
犞 qiao
瑟 se
璱 se
穑 se
穡 se
繬 se
翜 sha
色 se
譅 se
趇 xi
轖 se
銫 se
铯 se
雭 se xi
飋 se
幓 qiao shan shen
曑 shen
森 sen
椮 sen
槮 sen shen
穼 shen
篸 can zan
蔘 san shen
襂 sen shan
僧 seng
鬙 seng
乷 sha
帴 jian san
摋 sa sha
杀 sha
杉 sha:-2 shan
桬 sha
榝 sha xie
樧 sha
殺 sha
沙 sha
煞 sha
猀 sha
痧 sha
砂 sha
粆 chao sha
紗 sha
纱 sha
莎 sha suo:-3
蔱 sha
裟 sha
赊 she
鎩 sha
铩 sha
髿 suo
魦 sha suo
鯊 sha
鯋 sha
鲨 sha
啥 sha
傻 sha
儍 sha
㚫 sa
㛼 cha sha
㰱 sha
䈉 qie sha
䝊 sha
䮜 ye zha
䵘 shai
䶎 he
倽 sha
厦 sha
喢 che sha
帹 qie sha
廈 sha
歃 sha
箑 sha
翣 sha
萐 sha
閯 sha
霎 sha
筛 shai
篩 shai
簛 shai si
籭 si
繺 shai
㬠 sha shai
晒 shai
曬 shai
閷 sha shai
删 shan
刪 shan
剼 shan
姍 shan
姗 shan
山 shan
彡 shan xian
扇 shan
挻 shan yan
搧 shan
杦 jiu
栅 ce:-3 sha shan:-3 shi zha
椙 chang
檆 shan
潸 shan
澘 shan
烻 shan yan
煽 shan
狦 shan
珊 shan
穇 can
笘 shan
縿 can sao shan xian xiao
羴 shan
羶 shan
舢 shan
芟 shan
苫 shan
衫 shan
跚 shan
軕 shan
邖 shan
釤 shan xian
钐 shan
鯅 shan shen
㚒 shan
㣣 shan
㨛 shan
㪎 na shan
㶒 shan shen tan
䠾 shan
晱 shan
熌 shan
睒 shan
覢 shan
閃 shan
闪 shan
陕 shan
陜 xia
陝 shan
陿 xia
㣌 shan
㪨 shan
䄠 shan
䆄 zhan
䚲 shan
䥇 shan
䦂 shan
䦅 shan
䱇 shan
䱉 shan
䴮 shan
傓 shan
僐 shan
儃 chan dan shan tan zhan
剡 shan yan
善 shan
墠 shan
墡 shan
嬗 shan
掞 shan
摲 can chan
擅 shan
敾 shan
椫 zhan
汕 shan
疝 shan
磰 shan
繕 shan
缮 shan
膳 shan
蟮 shan
蟺 chan dan shan tuo
訕 shan
謆 shan
譱 shan
讪 shan
贍 dan shan
赸 shan
鄯 shan
銏 shan shuo
鐥 shan
饍 shan
騸 shan
骟 shan
鱓 shan
鱔 shan
鳝 shan
鳣 zhan
伤 shang
傷 shang
商 shang
墒 shang
慯 shang
殇 shang
殤 shang
湯 tang
滳 shang
漡 shang tang
熵 shang
蔏 shang
螪 shang
觞 shang
觴 shang
謪 shang
鬺 shang
䬕 shang xiang
丄 shang
扄 jiong shang
晌 shang
賞 shang
赏 shang
鑜 shang
上 shang
仩 shang
姠 xiang
尙 shang
尚 shang
緔 shang
绱 shang
銄 jiong xiang
弰 shao
捎 shao
旓 shao
梢 sao:-3 shao
烧 shao
焼 shao
燒 shao
稍 shao
筲 shao
艄 shao
莦 shao xiao
蕱 shao
蛸 shao xiao
輎 shao
髾 shao
鮹 shao
㲈 shao tao
㸛 shao
勺 shao
圴 zhuo
牊 chao
玿 shao
竰 shao
芍 shao
苕 shao tiao
韶 shao
㪢 shao
䒚 shao
䔠 shao shuo
少 shao
㷹 shao zhao
䏴 shao
䙼 jiao shao
䬰 shao
佋 shao zhao
劭 shao
卲 shao
哨 shao
娋 shao
潲 shao
睄 qiao shao xiao
紹 shao
綤 shao
绍 shao
袑 shao
邵 shao
颵 shao xiao
奓 zha
奢 she
檨 she
猞 she
畲 she
譇 zha
賒 sha she
賖 she
㭙 zhe
㰒 xue
䁋 xie zhe
䂠 shi
䞌 she
佘 she
舌 she
虵 she
蛇 she yi:-3
蛥 she
鉈 she shi ta tuo yi
鍦 she shi
铊 ta tuo
䬷 she
捨 she
舎 she
㒤 che
㢵 she xie
㴇 mang she
䀅 she
䁯 xi xie
䄕 she
䌰 nie
䠶 she
䤮 she
䵥 yu
厍 she
厙 she
射 she
弽 she
慑 she
懾 she
捑 ze
摄 nie:-3 she
攝 she
欇 she
歙 she xi
涉 she
渉 she
滠 she
灄 she
社 she
舍 she
葉 ye
蔎 she
蠂 she
設 she
设 she
赦 she
韘 she
騇 she
麝 she
誰 shui
伸 shen
侁 shen
兓 jin zan
呻 shen
妽 shen
屾 shen
峷 shen
扟 shen
敒 shen
柛 shen
氠 shen
深 shen
燊 shen
珅 shen
甡 shen
甧 shen
申 shen
眒 shen
砷 shen
籶 shen
籸 shen
紳 shen
绅 shen
莘 shen xin
葠 shen
薓 shen
裑 shen
訷 shen
詵 shen
诜 shen
身 shen
鉮 huan shen
阠 xin
駪 shen
鲹 shen
鵢 shen
䰠 shen
神 shen
㔤 xin
㜤 nian tan tian
㰂 shen
㵊 na
㾕 shen
吲 shen:-3 yin
哂 shen
婶 shen
嬸 shen
审 shen
宷 shen
審 shen
弞 shen
沈 chen shen
渖 shen
瀋 shen
瞫 shen
矤 shen
矧 shen
覾 shen
訠 shen
諗 nie shen
讅 shen
谂 shen
谉 shen
邥 shen
頣 shen
魫 shen
㥲 chen shen
㰮 shen
㵕 shen
䆦 shen
侺 shen
愼 shen
慎 shen
昚 shen
椹 shen zhen
涁 shen
渗 shen
滲 shen
甚 shen
瘆 shen
瘎 chen
瘮 shen
眘 shen
肾 shen
脤 shen
腎 shen
蜃 shen
鋠 shen
升 sheng
呏 sheng
声 sheng
斘 sheng
昇 sheng
曻 sheng
殅 sheng
泩 sheng
湦 sheng
焺 sheng
牲 sheng
狌 sheng xing
珄 sheng
生 sheng
甥 sheng
竍 shi
竏 qian
竓 hao
竔 sheng
竕 fen
竡 bai
笙 sheng
聲 sheng
苼 rui sheng
鉎 sheng
阩 sheng
陞 sheng
陹 sheng
鵿 sheng
鼪 sheng
䱆 sheng
憴 sheng
溗 cheng
縄 ying
繩 sheng
绳 sheng
譝 sheng
鱦 meng sheng ying
㗂 sheng
㼳 sheng
㾪 sheng
䁞 sheng
䚇 sheng
䪿 sheng
偗 sheng
冼 xian
省 sheng
眚 sheng
箵 xing
䎴 geng sheng
䞉 sheng
剩 sheng
剰 sheng
勝 sheng
圣 sheng
墭 sheng
嵊 sheng
榺 sheng
琞 sheng wang
聖 sheng
胜 sheng
蕂 sheng
貹 sheng
賸 sheng
呞 shi
噓 xu
失 shi
尸 shi
屍 shi
师 shi
師 shi
施 shi
浉 shi
湤 shi
湿 shi
溮 shi
溼 shi
濕 shi
狮 shi
獅 shi
瑡 shi
箷 yi
絁 shi
葹 shi
蒒 shi
蓍 shi
虱 shi
蝨 shi
螄 si
褷 shi
襹 shi
詩 shi
诗 shi
邿 shi
釶 shi ye yi
鉇 shi yi
鯴 shi
鰤 shi
鲺 shi
鳲 shi
鳾 shi
鶳 shi
鸤 shi
㖷 shi ti
㫑 shi zhi
㵓 shi
䂖 shi
䖨 shi zhi
䦹 shi
䶡 shi ze
乭 shi
什 shen
十 shi
埘 shi
塒 shi
实 shi
実 shi
寔 shi
實 shi
峕 shi
拾 shi
时 shi
旹 shi
時 shi
榯 shi
湁 chi
湜 shi
溡 shi
炻 shi
石 shi
碩 shuo
祏 shi
莳 shi
蒔 shi
蚀 shi
蝕 shi
識 shi
识 shi zhi:-3
遈 shi
鉐 shi zu
食 shi si:-3 yi:-3
飠 shi
饣 shi
鰣 shi
鲥 shi
鼫 shi
鼭 shi
㕜 shi
㹬 shi
㹷 shi
䒨 shi si
䦠 du
乨 shi
使 shi
兘 shi
史 shi
始 shi
宩 shi
屎 shi
矢 shi
笶 shi
豕 shi
鉂 shi
駛 shi
驶 shi
㒾 shi
㔺 shi
㮶 shuo
㱁 kuan shi
㸷 shi
㹝 shi
䁺 shi yi
䊓 shi
䏡 shi
䛈 shi
䟗 shi
䤱 shi
䩃 shi
䭄 shi
䰄 sai shi
世 shi
丗 shi
亊 shi
事 shi
仕 shi
佀 si
侍 shi
冟 shi
势 shi
勢 shi
卋 shi
卶 chi
叓 li shi
呩 shi
唑 zuo
嗜 shi
噬 shi
士 shi
奭 shi
媞 dai shi ti zhi
嬕 shi
室 shi
峙 shi:-2 zhi
崼 die shi
市 shi
式 shi
弑 shi
弒 shi
恃 shi
戺 shi yi
拭 shi
揓 shi
是 shi
昰 shi
枾 shi
柹 shi
柿 shi
氏 shi zhi:-2
澨 shi
烒 shi
眂 shi
眎 shi
睗 shi
示 shi
礻 shi
筮 shi
簭 shi
翨 chi
舐 shi
舓 shi
螫 shi
衋 xi
褆 shi ti
襫 shi
視 shi
视 shi
詍 yi
試 shi
誓 shi
諟 di shi
諡 shi
謚 shi xi yi
试 shi
谥 shi
貰 shi
贳 shi
跩 zhuai
軾 shi
轼 shi
适 shi
逝 shi
遾 shi
釈 shi
释 shi
釋 shi
鈰 shi
鉃 shi zu
鉽 shi
銴 shi zhi
铈 shi
飾 shi
餙 shi xi
餝 shi
饰 shi
鳀 ti
齛 shi xie
収 shou
收 shou
荍 qiao
㝊 shou
䭭 shou
垨 shou
守 shou
手 shou
扌 shou
艏 shou
首 shou
㖟 shou
㥅 shou
䛵 shou
兽 shou
受 shou
售 shou
壽 shou
夀 shou
寿 shou
授 shou
涭 shou tao
狩 shou
獣 shou
獸 shou
痩 shou
瘦 shou
綬 shou
绶 shou
膄 sou
鏉 shou sou
书 shu
俆 shu xu
倏 shu
倐 shu
叔 shu
圕 tu
姝 shu
抒 shu
摅 shu
摴 chu
攄 shu
書 shu
杸 dui shu
枢 shu
梳 shu
樞 shu
橾 qiao sao shu
殊 shu
殳 shu
毹 shu
淑 shu
疎 shu
疏 shu
祋 dui
紓 shu
綀 shu
纾 shu
舒 shu
蔬 shu
藲 ou
踈 shu
軗 shu
輸 shu
输 shu
陎 shu
鵨 shu
䃞 shu
䝪 shu
䴰 shu yi
埱 chu tou
塾 shu
孰 shu
尗 shu
掓 shu
焂 shu
熟 shu
璹 shu
秫 shu
虪 shu
襡 du shu
贖 shu
赎 shu
跾 chou shu
鸀 chu zhu
㒔 du shu tu
㟬 sou
㯮 shu
㳆 tou
㻿 shu
䑕 shu
䞖 shu
䠱 zhu
䩳 sou
婌 shu
属 shu zhu:-2
屬 shu
數 shu
暑 shu
曙 shu
潻 shu
癙 shu
糬 shu
署 shu
薥 shu zhu
薯 shu
藷 shu
蜀 shu
襩 shu
钃 shu
韣 du
黍 shu
鼠 shu
鼡 shu
㛸 shu
㜐 shu
㣽 nu shu
㶖 shu
㷂 shu
㽰 shu
㾁 shu
䆝 xue zhu
䉀 shu
䎉 xu
䘤 shu
䜹 shu
䝂 shu
䢤 shu
䩱 shu yu
侸 dou shu
儵 shu
兪 shu yu zhu
凁 shu
墅 shu
尌 shu zhu
庶 shu
庻 shu
恕 shu
戍 shu
捒 shu song sou
数 shu shuo:-2
术 shu zhu:-2
束 shu
树 shu
樜 zhe
樹 shu
沭 shu
漱 shu
潄 shu
澍 shu
濖 shu
竖 shu
竪 shu
絉 shu
翛 xiao
腧 shu
荗 shu
蒁 shu
術 shu
裋 shu
豎 shu
述 shu
鉥 shu
錰 shu
鏣 shu
鶐 shu
刷 shua
唰 shua
鮛 shu
耍 shua
誜 shua
孈 hui xie
摔 shuai
縗 cui shuai sui
衰 shuai
甩 shuai
䢦 shuai
咰 shu xun
帅 shuai
帥 shuai
繂 lv
蟀 shuai
拴 shuan
栓 shuan
閂 shuan
闩 shuan
䧠 shuan
涮 shuan
腨 shuan
双 shuang
孀 shuang
孇 shuang
欆 shuang
礵 shuang
艭 shuang
雙 shuang
霜 shuang
驦 shuang
骦 shuang
鷞 shuang
鸘 shuang
鹴 shuang
㼽 chuang shuang
䗮 shuang
䫪 shuang
塽 shuang
慡 shuang
樉 shuang
爽 shuang
縔 shuang
騻 shuang
㦼 shuang
䡯 cong zong
灀 shuang
挩 tuo
捝 shui tuo yan
脽 shui
谁 shui
水 shui
氵 shui
氺 shui
㽷 shui
䭨 shui
帨 shui
涗 shui
涚 shui
睡 shui
瞓 shui
祱 lei shui
稅 shui
税 shui
蛻 tui
裞 shui
說 shuo
説 shui shuo tuo yue
吮 shun
揗 xun
賰 chun
㥧 shun
䀢 shun
䀵 shun
䑞 shun
橓 shun
瞚 shun
瞬 shun
舜 shun
蕣 shun
順 shun
顺 shun
鬊 shun
哾 shuo yue
说 shui:-3 shuo yue:-3
䀥 shuo
䈾 shao shuo
䌃 shuo xiao
嗍 suo
妁 shuo
揱 shuo xian xiao
搠 shuo
朔 shuo
槊 shuo
欶 shuo sou
烁 shuo
爍 shuo
獡 shuo
矟 shuo
硕 shuo
箾 qiao shuo xiao
蒴 shuo
鎙 shuo
鑠 shuo
铄 shuo
丝 si
俬 si
凘 si
厮 si
厶 mou si:-2
司 si
咝 si
嘶 si
噝 si
媤 si
廝 si
思 sai:-1 si
撕 si
斯 si
楒 si
榹 si
泀 si
澌 si
燍 si xi
磃 si ti
禗 si
禠 si
私 si
糹 si
絲 si
緦 si
缌 si
罳 si
蕬 si
虒 si
蛳 si
蜤 si xi
蟖 si
蟴 si
覗 si
謕 si ti
鉰 si
鋖 si tuo
鍶 si song
鐁 si
锶 si
颸 si
飔 si
騦 si
鷥 si
鸶 si
鼶 si
死 si
㐌 yi
㕽 si
㚶 si yi
㣈 si
㭒 si
㸻 si
㹑 si
㾅 zi
䇃 si
䎣 si
䏤 si
䦙 shi si
亖 si
似 shi:-2 si
儩 si
兕 si
嗣 si
四 si
姒 si
娰 si
孠 si
寺 si
巳 si
杫 si xi zhi
柶 si
汜 si
泗 si
泤 si
洍 si
涘 si
瀃 si
牭 si
祀 si
禩 si
笥 si
耜 si
肂 si
肆 si
蕼 si
貄 si
釲 si
鈻 si
飤 si
飼 si
饲 si
饴 yi
駟 si
驷 si
倯 song
凇 song
娀 song
崧 song
嵩 song
庺 song
忪 song zhong:-2
憽 song
松 song
枀 song
枩 song
柗 song
梥 song
檧 song
淞 song
濍 song
硹 song
菘 song
蜙 song
鬆 song
㧐 song
㨦 song
㩳 song
䉥 song
䜬 song
傱 shuang song
嵷 song
怂 song
悚 song
愯 song
慫 song
楤 cong song
竦 song
耸 song
聳 song
駷 song
㕬 gong song
㮸 song
䛦 song
䢠 song
宋 song
訟 song
誦 song
讼 song
诵 song
送 song
頌 song
颂 song
餸 song
叜 sou
嗖 sou
廀 sou
廋 sou
捜 sou
搜 sou
摉 sou
摗 song sou
溲 sou
獀 sou
艘 sou
蒐 sou
蓃 sou
螋 sou
鄋 sou
醙 sou
鎪 sou
锼 sou
颼 sou
飕 sou
餿 sou
馊 sou
騪 sou
㖩 ju sou
㛐 sou
䈹 sou
䉤 sou
䏂 sou
䮟 sou
傁 sou
叟 sou
嗾 sou
擞 sou
擻 sou
櫢 sou
瞍 sou
籔 shu sou
薮 sou
藪 sou
謏 xiao
㵻 xiu
嗽 sou
瘶 sou
囌 su
櫯 su
甦 su
稡 su zu zui
稣 su
穌 su
窣 su
苏 su
蘇 su
蘓 su
酥 su
鯂 su
俗 su
㑉 su
㑛 su
㓘 su
㔄 su
㕖 su
㜚 su
㝛 su
㨞 su
㩋 xiao
㪩 su
㬘 su
㯈 su
㴋 su
㴑 su
㴼 su
䃤 su
䅇 su
䌚 su
䎘 su
䏋 su
䑿 su
䔎 su
䘻 yu
䛾 su
䥔 su
傃 su
僳 su
嗉 su
塐 su
塑 su
夙 su
嫊 su
宿 su xiu
愫 su
愬 su
憟 su
栜 ci se
榡 su
樕 su
橚 qiu su xiao
殐 su
泝 su
洬 shuo su
涑 su
溯 su
溸 su
溹 se suo
潚 sou su xiao
潥 su
玊 su
珟 su
璛 su
碿 su xie
簌 su
粛 su
粟 su
素 su
縤 su
縮 suo
肃 su
肅 su
膆 su
蔌 su
藗 su
蜶 suo
觫 su
訴 su
誎 cu
謖 su
诉 su
谡 su
趚 su
蹜 su
速 su
遡 su
遬 su
鋉 su
餗 su
驌 su
骕 su
鱐 su
鷫 su
鹔 su
狻 suan
痠 suan
酸 suan
㔯 suan xuan
匴 suan
祘 suan
笇 suan
筭 suan
算 suan
蒜 suan
哸 sui
夊 sui
娞 nei sui
毸 sai
浽 nei sui
滖 sui
濉 sui
熣 cui sui
眭 sui
睢 sui
綏 rui shuai sui tuo
芕 sui
荽 sui
荾 sui
虽 sui
雖 sui
鞖 sui
㵦 sui
㻟 sui
䜔 sui
䢫 sui
绥 sui
遀 sui
遂 sui
隋 duo:-2 sui
随 sui
隨 sui
雟 xi
䭉 sui
䯝 sui
嶲 xi
巂 gui juan xi
瀡 sui
膸 sui wei
髄 sui
髓 sui
㒸 sui
㞸 sui
㴚 sui
㻪 sui
㻽 sui xuan
䅗 sui
䉌 sui
䍁 sui
䔹 sui
䠔 sui
䡵 sui
䥙 sui
亗 sui
埣 su sui
嬘 sui
岁 sui
嵗 sui
旞 sui
檅 sui
檖 sui
歲 sui
歳 sui
湪 nuan tuan
澻 sui
煫 sui
燧 sui
璲 sui
瓍 sui
睟 sui zui
砕 sui
碎 sui
祟 sui
禭 sui
穂 sui
穗 sui
穟 sui
繀 cui sui
繸 sui
襚 sui
誶 sui
譢 sui
谇 sui
賥 sui
邃 sui
鐆 sui
鐩 sui
隧 sui
孙 sun
孫 sun
搎 sun
槂 sun
狲 sun
猻 sun
荪 sun
蓀 sun
蕵 sun
薞 sun
飧 sun
飱 sun
㔼 sun
㡄 xun
㦏 sun xuan
䁚 qiong sun
损 sun
損 sun
榫 sun
笋 sun
筍 sun
箰 sun
簨 sun
鎨 sun
隼 sun
愻 xun
潠 xun
傞 suo
唆 suo
嗦 suo
娑 suo
挱 sa sha suo
挲 sa sha suo
摍 suo
桫 suo
梭 suo
樎 su
簑 suo
簔 suo
缩 su:-3 suo
羧 suo
莏 suo
蓑 suo
趖 suo
鮻 suo
㪽 suo
䂹 suo
䅴 suo
䈗 suo
䐝 suo
䖛 suo
䗢 zao
䞆 suo
䞽 suo
䣔 suo
䵀 suo
唢 suo
嗩 suo
所 suo
摵 mi she su
暛 suo
溑 suo
琐 suo
琑 suo
瑣 suo
璅 suo
瘷 se
索 suo
褨 cha suo
鎍 se suo
鎖 suo
鎻 suo
鏁 suo
鏼 se
锁 suo
逤 suo
他 ta
塌 ta
她 jie:-1 ta
它 ta
牠 ta
祂 ta
禢 ta
㗳 da ta
㺚 ta
塔 ta
榙 ta
獭 ta
獺 ta
鰨 die ta
㒓 ta
㛥 ta
㣛 hui ta
㣵 ta
㧺 ta
㭼 ta
㯓 da ta
㳠 ta
㳫 zan
㹺 ta
㿹 ta
䂿 ta
䈋 ta
䈳 ta
䌈 ta
䍇 ta
䍝 ta
䎓 ta
䑜 ta tie
䓠 ta
䜚 ta
䵬 ta
䶀 ta
䶁 ta
亣 ta
傝 ta tan
嚃 ta
嚺 ta
崉 ta
拓 ta tuo
挞 ta
搨 ta
撻 ta
榻 ta
橽 ta
毾 ta
涾 ta
溻 ta
澾 ta
濌 ta
狧 shi ta
羍 da
誻 ta
譶 ta
踏 ta
蹋 ta
蹹 ta
躂 da
躢 ta
迖 da
遝 ta
遢 ta
錔 ta
鎉 da ta
鑉 he
闥 ta
闼 ta
鞜 ta
鞳 ta
鮙 ta
龖 da
龘 da
囼 tai
坮 tai
孡 tai
胎 tai
臺 tai
苔 tai
㒗 tai
㘆 tai
㙵 tai
㣍 tai
㬃 tai
㷘 tai
㸀 tai
䈚 tai
䑓 tai
䢰 ti
儓 tai
台 tai
嬯 tai
抬 tai
擡 tai
旲 tai ying
檯 tai
炱 tai
炲 tai
秮 huo
籉 tai
菭 chi tai zhi
薹 tai
跆 tai
邰 tai
颱 tai
駘 dai tai zhai
鮐 tai
鲐 tai
㑷 tai
㥭 tai
䣭 tai
冭 tai
太 tai
夳 tai
忲 tai
态 tai
態 tai
汰 tai
泰 tai
溙 tai
燤 lie tai
粏 tai
肽 tai
舦 tai
酞 tai
鈦 tai
钛 tai
坍 tan
怹 tan
抩 tan
摊 tan
擹 tan
攤 tan
滩 tan
灘 tan
瘫 tan
癱 tan
緂 chan tan tian
舑 tan
貪 tan
贪 tan
㲜 tan
㷋 tan
㽑 tan
䃪 tan
䉡 tan
䊤 dan tan
䕊 tan
倓 tan
坛 tan
墰 tan
墵 tan
壇 tan
壜 tan
婒 tan
弹 dan tan
憛 tan
昙 tan
曇 tan
榃 tan
橝 dian tan xin
檀 tan
潭 tan
痰 tan
罈 tan
罎 tan
藫 tan
談 tan
譚 tan
谈 tan
谭 tan
貚 tan
郯 tan
醈 dan tan
醰 tan
錟 tan xian yan
锬 tan xian
餤 dan tan
騨 tuo
驔 dian
鷤 tan ti
黮 dan shen tan zhen
㲭 tan
䆱 tan
䏙 dan tan zhuan
䞡 tan
䦔 dan tan
嗿 tan
坦 tan
忐 tan
憳 tan
憻 tan
毯 tan
璮 tan
菼 tan
袒 tan
裧 chan tan
襢 chan tan zhan
贉 dan
醓 tan
鉭 tan
䐺 tan
䜖 tan
叹 tan
嘆 tan
埮 tan
探 tan
歎 tan
湠 tan
炭 tan
碳 tan
賧 tan
赕 dan
劏 tang
嘡 tang
坣 tang
汤 shang:-2 tang
羰 tang
蝪 tang
趟 tang
蹚 tang
鏜 tang
鐋 tang
铴 tang
镗 tang
鞺 tang
鼞 tang
㑽 tang
㙶 tang
㜍 tang
㭻 tang
㲥 tang
㼺 tang
䅯 tang
䉎 tang
䌅 tang
䣘 tang
䧜 tang
傏 tang
唐 tang
啺 tang
堂 tang
塘 tang
搪 tang
棠 tang
榶 tang
樘 tang
橖 cheng tang
溏 tang
漟 tang
煻 tang
瑭 tang
磄 tang
禟 tang
篖 tang
糃 tang
糖 tang
糛 tang
膅 tang
膛 tang
蓎 tang
薚 tang
螗 tang
螳 tang
赯 tang
踼 shang tang
鄌 tang
醣 tang
鎕 tang
闛 chang tang
隚 tang
餳 tang xing
餹 tang
饄 tang
饧 tang xing
鶶 tang
㒉 tang
㿩 tang
伖 tang
倘 chang:-3 tang
偒 dang tang
傥 tang
儻 tang
帑 nu tang:-3
戃 tang
曭 tang
淌 chang:-2 tang
爣 tang
矘 tang
耥 tang
躺 tang
鎲 tang
钂 tang
镋 tang
䟖 tang
摥 tang
烫 tang
燙 tang
嫍 tao
弢 tao
慆 tao
掏 tao
搯 tao
槄 tao
涛 tao
滔 tao
瑫 tao
絛 tao
縚 tao
縧 tao
绦 tao
翢 dao zhou
蜪 tao
詜 tao
謟 tao
鞱 tao
韜 tao
韬 tao
飸 tao
饕 tao
㹗 tao
䬞 tao
匋 tao
咷 tao
啕 tao
桃 tao
檮 tao
洮 tao
淘 tao
祹 tao
綯 tao
萄 tao
裪 tao
迯 tao
逃 tao
醄 tao
鋾 tao
錭 diao tao
陶 tao
鞀 tao
鞉 tao
饀 tao xian
駣 tao
騊 tao
鼗 tao
䚯 tao xuan
䚵 tou
䵚 tao
討 tao
讨 tao
㚐 tao
套 tao
㥂 te
㧹 te
忑 te
忒 te tei tui
特 te
脦 de te
蚮 te
螣 te teng
蟘 te
貣 te
鋱 te
铽 te
鴏 dai
膯 teng tun
鼟 teng
䒅 teng
䕨 teng
䠮 teng
䲍 teng
䲢 teng
儯 teng
幐 teng
滕 teng
漛 teng
疼 teng
籐 teng
籘 teng
縢 teng
腾 teng
藤 teng
誊 teng
謄 teng
駦 teng
騰 teng
驣 teng
鰧 teng
剔 ti
梯 ti
踢 ti
銻 ti
锑 ti
鷈 ti
鷉 ti
㖒 ti
㡗 ti
㣢 ti
䅠 ti
䔶 tai ti
䚣 ti
䛱 ti
䝰 zhi
䣡 yi
䨑 ti
䬾 ti
偍 ti
厗 ti
啼 ti
嗁 ti
媂 di ti
崹 ti
惿 shi ti
提 di:-3 ti
漽 ti
瑅 ti
睼 tian
碮 di ti
禔 zhi
禵 ti
稊 ti
穉 zhi
綈 ti
緹 ti
绨 ti
缇 ti
罤 kun ti
苐 di ti
荑 ti yi
蕛 ti
蝭 chi ti
趧 ti
蹄 ti
蹏 ti
遆 ti
醍 ti
鍗 ti
題 ti
题 ti
騠 ti
鮷 ti
鯷 ti
鴺 ti yi
鵜 ti
鶗 ti
鶙 ti
鹈 ti
䌡 ti
䣽 ti zhi
䪆 ti
䶏 ti
体 ben:-1 ti
挮 ti
躰 ti
軆 ti
骵 ti
體 ti
㗣 ti
㬱 ti
㯩 ti
䎮 ti
䙗 ti
䧅 yi
䯜 ti xi
䶑 ti
俤 di
倜 ti
剃 ti
嚏 ti
嚔 ti zhi
屉 ti
屜 ti
屟 xie
悌 ti
悐 ti
惕 ti
戻 ti
掦 ti
揥 di ti
替 ti
歒 ti xiao
殢 ti
涕 ti
籊 ti
薙 ti
裼 ti xi:-3
褅 ti
迏 ti
逖 ti
逷 ti
錫 xi
鐟 ti zan
钖 yang
髢 di
髰 ti
鬀 ti
鬄 di ti
倎 tian
兲 tian
天 tian
婖 tian
屇 tian
添 tian
酟 tian
靔 tian
靝 tian
黇 tian
㧂 tian
䑚 tian
䟧 tian
䡒 tian
䡘 tian
䥖 tian
塡 tian
填 tian
恬 tian
沺 tian
湉 tian
璳 tian
甛 tian
甜 tian
田 tian
畋 tian
畑 tian
盷 min tian xian
磌 tian
窴 tian
胋 tian
菾 tian
闐 tian
阗 tian
鷆 tian
㐁 tian
㖭 tian
㙉 tian
㥏 tian
䄼 tian
䄽 tian
䐌 tian
䠄 tian
䩄 mian tian
唺 tian
忝 tian
悿 tian
晪 tian
殄 tian
淟 tian
痶 dian tian
睓 tian
腆 tian
舔 tian
覥 tian
觍 tian
賟 tian
餂 tian
㮇 tian
㶺 tian
掭 tian
煔 qian shan
瑱 zhen
舚 tian
颋 ting
佻 tiao
庣 tiao
恌 tiao yao
旫 tiao
祧 tiao
聎 tiao
鮡 zhao
㑿 zhao
㟘 tiao
䎄 tiao xiao
䒒 tiao
䖺 tiao
䟭 tiao zuo
䩦 tiao
䯾 diao tiao
䱔 chou tiao
䳂 chao diao tiao xiao
岧 tiao
岹 tiao
条 tiao
條 tiao
樤 tiao
祒 tiao
笤 tiao
芀 tiao
萔 tiao
蜩 tiao
趒 tiao
迢 tiao
鋚 tiao
鎥 tiao
鞗 tiao
髫 tiao
鰷 tiao
鲦 tiao
齠 tiao
龆 tiao
㸠 tiao
䠷 tiao
嬥 diao tiao
宨 tiao
挑 tiao
斢 tiao
晀 tiao
朓 tiao you
窕 tiao
眺 tiao
窱 tiao
粜 tiao
糶 tiao
絩 dao diao tiao
脁 tiao
覜 tiao
跳 tiao
帖 tie
怗 tie zhan
萜 tie
貼 tie
贴 tie
䥫 tie
僣 jian tie
鉄 tie zhi
鐡 tie
鐵 tie
铁 tie
驖 tie
䴴 nian tie
䵿 tie
蛈 tie
飻 tie
餮 tie
厅 ting
厛 ting
听 ting
庁 ting
廰 ting
廳 ting
桯 ting
汀 ting
耓 ting
聴 ting
聼 ting
聽 ting
艼 ding ting
鞓 ting
㹶 ting
䗴 ting
䱓 ting
亭 ting
停 ting
婷 ting
嵉 ting
庭 ting
廷 ting
朾 cheng ting zheng
楟 ting
榳 ting
渟 ting
筳 ting
綎 ting
聤 ting
莛 ting
葶 ting
蜓 ting
蝏 ting
諪 ting
邒 ting
閮 ting
霆 ting
鼮 ting
䋼 ting ying
䦐 ting
䵺 ding tian ting
侹 ting
圢 ting
挺 ting
梃 ting
涏 ting
烶 ting
珽 ting
脡 ting
艇 ting
誔 ting
頲 ting
嗵 tong
囲 tong
樋 tong
熥 teng
狪 dong tong
痌 tong
蓪 tong
通 tong
㠉 tong
㠽 tong
㣚 dong tong
㣠 tao tong
㤏 tong
㮔 chong tong
㸗 tong
㼧 tong
㼿 tong zhong
䂈 tong
䆚 dong tong
䮵 tong
䳋 tong xiao
䴀 tong
䶱 tong
仝 tong
佟 tong
僮 tong zhuang
勭 dong tong
同 tong
哃 tong
峂 tong
庝 tong
彤 tong
晍 tong
曈 tong
朣 chuang tong
桐 tong
氃 tong
浵 tong
潼 tong
烔 tong
燑 tong
爞 chong tong
犝 tong
獞 tong zhuang
眮 tong
瞳 tong
砼 tong
秱 tong
穜 zhong
童 tong
粡 tong
絧 dong tong
罿 chong
膧 tong
茼 tong
蕫 dong
詷 dong tong
迵 dong
酮 tong
鉖 tong
鉵 tong zhuo
銅 tong
铜 tong
餇 tong
鮦 tong
鲖 tong
鼨 zhong
㛚 tong yong
㪌 tong
䆹 chong tong
姛 dong
捅 tong
桶 tong
筒 tong
筩 tong
統 tong
綂 tong
统 tong
恸 tong
慟 tong
憅 tong
痛 tong
蘳 hui
衕 tong
偷 tou
偸 tou
婾 tou
媮 tou yu
鍮 tou
㓱 shu tou
㡏 shu tou xu
㢏 tou yu
䵉 tou
亠 tou
坄 yi
头 tou
投 tou
牏 yu
酘 dou
頭 tou
骰 tou
㪗 tou
䱏 tou
妵 tou
紏 tou
蘣 tou
鈄 dou
钭 tou
黈 tou
㖣 tou
䞬 tou
䟝 tou
透 tou
凸 tu
堗 tu
捸 tu
涋 tu
痜 tu
禿 tu
秃 tu
突 tu
葖 tu
鋵 tu
鵚 tu
㭸 tu
㻌 tu
㻠 tu
㻬 tu
㻯 tu
䅷 chu tu
䖘 tu
䠈 tu
䣄 tu
䣝 tu
䤅 tu
䳜 tu
凃 tu
図 tu
图 tu
圖 tu
圗 tu
塗 tu
屠 tu
峹 tu
嵞 tu
庩 tu
廜 tu
徒 tu
怢 die tu tui
捈 cha shu tu
揬 tu
梌 cha tu
涂 tu
湥 tu
潳 tu zha
瑹 shu tu
瘏 tu
稌 shu tu
筡 tu
腯 tu
荼 tu
莵 tu
菟 tu
蒤 tu
跿 chuo duo tu
途 tu
酴 tu
鈯 tu
鍎 tu
馟 tu
駼 tu
鶟 tu
鷋 tu
鷵 tu
鼵 tu
吐 tu
唋 tu
土 tu
圡 tu
釷 tu
钍 tu
兎 tu
兔 tu
堍 tu
鵵 tu
湍 tuan
煓 tuan
猯 tuan
貒 tuan
㩛 tuan
䊜 tuan
剸 tuan zhuan
团 tuan
団 tuan
團 tuan
慱 tuan
抟 tuan
摶 tuan
槫 quan shuan tuan
檲 tuan
漙 tuan
糰 tuan
鏄 tuan
鷻 tuan
䜝 tuan
䵯 tuan
疃 tuan
黗 tun
彖 tuan
褖 tuan
推 tui
蓷 tui
藬 tui
㢈 dui tui
㢑 tui
㾯 hui tui
㾽 tui zhui
㿉 tui
㿗 tui
䀃 tui
䅪 tui
䍾 yan
䫋 tui wei
僓 tui
尵 tui
弚 tui
橔 dun tui
穨 tui
蘈 tui
蹪 tui
隤 tui
頹 tui
頺 tui
頽 tui
颓 tui
魋 chui tui
㞂 tui
㱣 tui
㾼 tui
俀 tui
腿 tui
蹆 tui
骽 tui
㦌 hu xu
㷟 tui
娧 tui
煺 tui
蜕 tui
螁 ban
褪 tui tun
退 tui
駾 tui
吞 tun
呑 tun
啍 dui tui tun xiang zhun
噋 kuo tun
旽 tun zhun
暾 tun
朜 tun
涒 tun yun
㞘 du
㩔 tun
㹠 tun
㼊 tun
屯 tun zhun:-2
忳 tun
拵 cun zun
臀 tun
臋 tun
芚 chun tun
豘 tun
豚 tun
軘 tun
霕 tun
飩 tun zhun
饨 tun
魨 tun
鲀 tun
㖔 tun
畽 tuan tun
乇 tuo
侂 tuo
侻 tui tuo
咃 tuo
堶 tuo
托 tuo
扥 den
拕 tuo
拖 tuo
杔 tuo zhe
汑 tuo
沰 duo tuo
涶 tuo
矺 da zhe
脫 tuo
脱 tuo
袥 tuo
託 tuo
詑 yi
讬 tuo
饦 tuo
馲 tuo zhe
驝 tuo
魠 tuo
㸰 tuo
㸱 tuo
㼠 tuo
㾃 tuo
䍫 tuo
䡐 tuo
䪑 tuo
䭾 tuo
䰿 tuo
䴱 tuo
佗 tuo
坨 tuo
岮 tuo
狏 tuo yi
砣 tuo
砤 tuo
碢 tuo
紽 tuo
跎 tuo
迱 tuo yi
酡 tuo
阤 tuo yi zhi
陀 tuo
陁 tuo
飥 tuo
駝 tuo
駞 tuo
驒 tuo
驼 tuo
鮀 tuo
鴕 tuo
鸵 tuo
鼉 tuo
鼍 tuo
鼧 tuo
㟎 tui tuo
䓕 tuo
䲊 duo tuo wei
妥 tuo
媠 duo nuo tuo
嫷 tuo
庹 tuo
彵 tuo yi
撱 tuo wei
椭 tuo
楕 tuo
橢 tuo
鰖 tuo wei
鵎 tuo
唾 tuo
柝 tuo
毤 tuo
毻 tuo
箨 tuo
籜 tuo
萚 tuo
蘀 tuo
跅 tuo
劸 wa
哇 wa
啘 wa ye
娲 wa
媧 wa
徍 wa wang
挖 wa
搲 wa
攨 wa
洼 wa
溛 wa
漥 wa
畖 wa
穵 wa
窊 wa
窪 wa
聉 tui wa zhuo
蛙 wa
鼃 wa
㰪 gui
娃 wa
㧚 wa
㼘 wa
佤 wa
咓 wa
瓦 wa
邷 wa
䎳 wa
䚴 wa
䠚 wa
嗢 wa
腽 wa
膃 wa
袜 wa
襪 wa
韈 wa
韤 wa
歪 wai
崴 wai wei:-2
䠿 kui wai
外 wai
剜 wan
塆 wan
帵 wan
弯 wan
彎 wan
湾 wan
潫 wan
灣 wan
蜿 wan
豌 wan
㝴 wan
䯈 wan
丸 wan
刓 wan
婠 guan wan
完 wan
岏 wan
抏 wan
汍 wan
烷 wan
玩 wan
琓 wan
紈 wan
纨 wan
芄 wan
頑 wan
顽 wan
㜶 wan
㽜 wan
㿸 man wan
䂺 ke wo
䅋 wan
䖤 wan
䗕 wan
䘼 wan
䛷 wan
䝹 wan
䩊 wan wo
䳃 wan
倇 wan
唍 wan
埦 wan
婉 wan
宛 wan
惋 wan
挽 wan
晚 wan
晩 wan
晼 wan
梚 wan
椀 wan
涴 wo yuan
琬 wan
畹 wan
皖 wan
盌 wan
睌 man
睕 wan
碗 wan
箢 yuan
綩 wan
綰 wan
绾 wan
脕 wan wen
菀 wan yu
萖 wan
葂 mian
輓 wan
鋔 wan
鍐 zong
鑁 zong
㸘 wan
䥑 wan
万 mo:-1 wan
仴 wo
卍 wan
卐 wan
忨 wan
捥 wan yu
綄 huan wan
翫 wan
腕 wan
蟃 wan
貦 wan
贃 wan
贎 wan
踠 wan wo
尢 you
尣 wang
尩 wang
尪 wang
尫 wang
汪 wang
亡 wang
亾 wang
仼 wang
兦 wang
彺 wang
王 wang
蚟 wang
㓁 wang
㲿 wang
㳹 wang
㴏 wang
䋄 wang
䋞 wang
䰣 wang
往 wang
徃 wang
惘 wang
暀 wang
枉 wang
棢 wang
瀇 wang
網 wang
网 wang
罒 wang
罔 wang
菵 wang
蛧 wang
蝄 wang
誷 wang
輞 wang
辋 wang
迬 wang zhu
魍 wang
䛃 wan
䤑 wang
妄 wang
忘 wang
旺 wang
望 wang
朢 wang
莣 wang
迋 guang kuang wang
偎 wei
危 wei
喴 wei
威 wei
婔 fei
媁 wei
媙 wei
巍 wei
微 wei
愄 wei
揋 wei
椳 wei
楲 wei
渨 wei
溾 ai
烓 wei
煨 wei
燰 wei
碨 wei
葨 wei
葳 wei
薇 wei
蝛 wei
覣 wei
逶 wei
隇 wei
隈 wei
鰃 wei
鰄 wei
鳂 wei
㕒 wei
㣲 wei
㧑 hui
䉠 wei
䑊 wei
䔺 wei
䜅 chui wei
䝐 duo wei
䥩 wei
䧦 wei
为 wei
唯 wei
囗 guo wei
围 wei
圍 wei
圩 wei:-1 xu
嵬 wei
帏 wei
帷 wei
幃 wei
惟 wei
桅 wei
欈 wei zui
沩 wei
洈 wei
涠 wei
湋 wei
潍 wei
潿 wei
濰 wei
瀢 dui wei
為 wei
爲 wei
琟 wei yu
癓 wei
矀 mei
硙 wei
維 wei
维 wei
覹 wei
违 wei
違 wei
鄬 wei
醀 wei zhui
鍏 wei
闈 wei
闱 wei
霺 wei
韋 wei
韦 wei
鮠 wei
㖐 wei
㞇 wei
㞑 wei
㟪 wei
㠕 wei
㢻 rui
㨊 duo tuo wei
㬙 wei
㭏 wei
㱬 wei
䃬 kui lei wei
䈧 wei
䞔 wei
䪘 di wei
䬐 rui
䬿 wei
䵋 wei
亹 men wei
伟 wei
伪 wei
偉 wei
儰 wei
厃 wei yan
喡 wei
壝 wei
委 wei
娓 wei
寪 wei
尾 wei yi:-2
峗 wei
崣 wei
嵔 wei
徫 wei
愇 wei
斖 wei
暐 wei
梶 wei
椲 hui wei
洧 wei
浘 wei
炜 wei
煒 wei
猥 wei
玮 wei
瑋 wei
痏 wei
痿 wei
磈 kui wei
緯 wei
纬 wei
腲 wei
艉 wei
芛 wei
苇 wei
荱 wei
萎 wei
葦 wei
蒍 wei
蓶 wei
蔿 wei
薳 wei yuan
蘤 wei
蜲 wei
諉 wei
诿 wei
踓 cu wei
鍡 wei
韑 wei
韙 wei
韡 wei
韪 wei
頠 wei
颹 wei
骩 wei
骪 wei
骫 wei
鮪 wei
鲔 wei
㥜 wei
㦣 wei
㷉 wei
䗽 wei
䘙 wei
䙿 wei
䜜 wei
䡺 wei
䪋 wei
䬑 wei yu
䭳 wei
䮹 gui wei
䲁 wei
䵳 wei
位 wei
偽 wei
僞 wei
卫 wei
叞 wei
味 wei
喂 wei
媦 wei
嬒 hui
尉 wei yu:-3
徻 hui
慰 wei
懀 wei
未 wei
渭 wei
熭 wei
犚 wei
犩 wei
猬 wei
璏 wei zhi
畏 wei
磑 wei
緭 wei
罻 wei
胃 wei
苿 wei
菋 wei
蔚 wei yu
薉 hui
藯 wei
蘶 wei
蜼 tong wei
蝟 wei
螱 wei
衛 wei
衞 wei
褽 wei
謂 wei
讆 wei
讏 wei
谓 wei
贀 yi
躗 wei
躛 wei
軎 wei
轊 wei
遺 yi
錗 nei wei zhui
鏏 wei
霨 wei
餧 wei
餵 wei
魏 wei
鮇 wei
鳚 wei
塭 wen
昷 wen
殟 wen
温 wen
溫 wen
瑥 wen
瘟 wen
瞃 wo
緼 wen yun
缊 yun
蕰 wen
豱 wen
輼 wen yun
轀 wen
辒 wen
馧 wo yun
鰛 wen
鰮 wen
鳁 wen
䎹 wen
䎽 wen
䘇 wen
䰚 wen
彣 wen
文 wen
炆 wen
珳 wen
琝 wen
璺 wen
瘒 wen
紋 wen
纹 wen
聞 wen
芠 wen
蚉 wen
蚊 wen
螡 wen
蟁 wen
閿 wen
闅 wen
闦 wen
闻 wen
阌 wen
雯 wen
馼 wen
駇 pu
魰 wen
鳼 wen
鴍 wen
鴖 min wen
鼤 wen
㒚 wen yin
㖧 hun wen
㗃 hun wen
㝧 wen
㳷 hu min tui wen
刎 wen
吻 wen
呡 min wen
桽 wen
煴 yun
稳 wen
穏 wen
穩 wen
紊 wen
肳 wen
脗 wen
問 wen
妏 wen
抆 wen
揾 wen
搵 wen
汶 men:-2 wen
渂 min wen
熓 wu
问 wen
嗡 weng
奣 weng
嵡 weng
滃 weng
翁 weng
螉 weng
鎓 weng
霐 hong
鶲 weng
鹟 weng
㘢 weng
㜲 weng
䐥 weng
䤰 ying
勜 weng yang
塕 weng
暡 weng
浻 jiong
瞈 weng
聬 weng
蓊 weng
瓮 weng
甕 weng
罋 weng
蕹 weng
齆 weng
倭 wei:-1 wo
唩 wei wo
挝 wo zhua:-2
撾 wo zhua
涹 wo
猧 wo
窝 wo
窩 wo
莴 wo
萵 wo
蜗 wo
踒 wo
㦱 wo
㧴 e wo
䰀 wo
婐 wo
我 wo
捰 luo wo
㠛 wo
㱧 wo yuan
䁊 wo
䠎 wo
偓 wo
卧 wo
嬳 yue
幄 wo
捾 wo xia
握 wo
斡 wo
楃 wo
沃 wo
渥 wo
濣 wo
焥 ai wo
肟 wo
臥 wo
齷 wo
龌 wo
乌 wu
剭 wu
呜 wu
嗚 wu
圬 wu
媉 wo
屋 wu
巫 wu
弙 wu
杇 wu
歍 wu yang
汙 wu
汚 wu
污 wu
洿 wu
烏 wu
窏 wu
箼 wu
腛 wo
螐 wu
誣 wu
诬 wu
邬 wu
鄔 wu
鎢 wu
钨 wu
陓 yu
鰞 wu
鴮 wu
㷻 wu
㹳 wu
㻍 wu
䍢 wu
䦜 wu
䫓 wu
䮏 wu
俉 wu
吳 wu
吴 wu
吾 wu
呉 wu
唔 n ng wu
娪 wu yu
峿 wu yu
庑 wu
无 mo wu
梧 wu
毋 wu
洖 wu
浯 wu
牾 wu
珸 wu
璑 wu
瞴 mi mou wu
祦 wu
禑 wu
芜 wu
茣 wu
莁 wu
蕪 wu
蜈 wu
誈 wu
譕 mo wu
郚 wu
鋘 hu hua wu
鋙 wu yu
铻 wu yu
鯃 wu
鵐 wu
鷡 wu
鹀 wu
麌 yu
鼯 wu
㐅 wu
㑄 wu
㬳 wu
㵲 wu
䒉 wu
䟼 wu
䡧 wu
䳇 wu
乄 wu
五 wu
仵 wu
伍 wu
侮 wu
倵 wu
儛 wu
午 wu
啎 wu
妩 wu
娬 wu
嫵 wu
嵨 wu
廡 wu
忤 wu
怃 wu
憮 wu
捂 wu
摀 wu
旿 wu
橆 wu
武 wu
潕 wu
玝 wu
珷 wu
瑦 wu
甒 wu
碔 wu
舞 wu
躌 wu
迕 wu
鵡 wu
鹉 wu
㐳 wu
㡔 wu
㽾 wu
䃖 wu
䎸 wu
䑁 wu
䛩 e qia wu
䦍 wu
䳱 wu
伆 wu
兀 wu
务 wu
務 wu
勿 wu
卼 wu
噁 e
坞 wu
塢 wu
奦 wu
婺 wu
寤 wu
屼 wu
岉 wu
嵍 mao wu
忢 wu
恶 e wu
悞 wu
悟 wu
悮 wu
戊 wu
扤 wu
敄 mou wu
晤 wu
杌 wu
沕 fu mi wu
溩 wu
焐 wu
煟 wei
熃 wu
物 wu
痦 wu
矹 wu
窹 wu
粅 wu
芴 wu
蓩 mao
誤 wu
误 wu
軏 yue
逜 wu
遻 wu
鋈 wu
阢 wu
隖 wu
雾 wu
霚 wu
霧 wu
靰 wu
騖 wu
骛 wu
齀 wu
俙 xi
傒 xi
僁 su xie
僖 xi
兮 xi
凞 xi
卥 xi
厀 xi
吸 xi
唏 xi
嘻 xi
噏 xi
夕 xi
奚 xi
媐 xi yi
嬆 xi
嬉 xi
屖 xi
嵠 xi
巇 xi
希 xi
徆 xi
徯 xi
忚 lie xi
怷 shu
怸 xi
恓 xi
息 xi
悉 xi
悕 xi
惁 xi
惜 xi
扱 cha qi xi
扸 xi zhe
昔 xi
晞 xi
晰 xi
晳 xi
曦 xi
析 xi
桸 xi
榽 xi
樨 xi
橀 xi
欷 xi
歖 xi yi
氥 xi
汐 xi
浠 xi
淅 xi
渓 xi
溪 xi
潝 xi ya
烯 xi
焁 xi
焈 xi
煕 xi
熄 xi
熈 xi
熙 xi
熹 xi
熺 xi
熻 xi
燨 xi
爔 xi
牺 xi
犀 xi
犠 xi
犧 xi
琋 xi
瓗 qiong wei
疧 qi
皙 xi
盻 xi
睎 xi
瞦 xi
矽 xi
硒 xi
礂 xi
稀 xi
穸 xi
窸 xi
粞 xi
縘 xi
繥 xi
羲 xi
翕 xi
膝 xi
舾 xi
莃 xi
菥 si xi
蒵 xi
蜥 xi
螇 qi xi
螝 gui hui
蟋 xi
蠵 xi
西 xi
覀 xi
觹 xi
觽 xi
觿 xi
譆 xi
豀 xi
豨 xi
豯 xi
貕 xi
赥 xi
郋 xi
酅 xi
醯 xi
鏭 xi
鑴 hui xi
锡 xi
闟 se ta xi
隵 xi
饻 xi
騱 xi
驨 xi
鵗 xi
黊 hua
鼷 xi
㔒 xi
㠄 xi
㤴 che die she
㦻 xi
㩗 xi
㳧 che re
㵿 xiao
㽯 xi
㿇 xi
䀘 ji xie
䏮 xi
䫣 xi
习 xi
媳 xi
嶍 xi
席 xi
棤 cuo
椺 xi
槢 die xi
檄 xi
欯 kai xi
漝 xi
焟 xi
焬 xi yi
獥 jiao
瘜 xi
習 xi
蒠 xi
蓆 xi
薂 xi xiao
袭 xi
襲 xi
覡 xi
觋 xi
謵 che xi
趘 xi
鎴 xi
隰 xi
霫 xi
飁 xi
騽 xi
鰼 xi
鳛 xi
䢄 xi
喜 xi
囍 xi
壐 xi
屣 xi
徙 xi
憘 xi
憙 xi
敼 yi
暿 xi
枲 xi
洗 xi
漇 xi
狶 shi xi
玺 xi
璽 xi
矖 li xi
禧 xi
簁 shai
縰 xi
纚 li xi
葈 xi
葸 xi
蓰 xi
蟢 xi
諰 ai shai xi
蹝 xi
躧 xi
銑 xi xian
铣 xi xian:-2
霼 xi
鱚 xi
㑶 xi
㙾 xi
㚛 xi
㞒 xi xie
㣟 xi
㤸 xi
㥡 chi
㭡 xi xin
㸍 xi
㹫 yi
䈪 xi
䊠 xi
䐼 xi
䓇 he ke xi
䙽 xie
䚷 xi yi
䛥 xi xin
䜁 xi
䧍 xi
䨳 xi
䩤 xie
䮎 xi
䲪 xi
係 xi
匸 xi
卌 xi
唽 xi
喺 xi
嚱 xi
屃 xi
屓 xie
屭 xi
忥 xi
怬 xi
恄 xi
戏 hu:-2 xi
戱 xi
椞 xi
滊 qi xi xie
潟 xi
澙 xi
熂 xi
犔 xi
磶 xi
禊 xi
稧 qie xi
系 ji xi
細 xi
綌 xi
细 xi
绤 xi
翖 xi
肸 xi
肹 xi
舃 xi
舄 xi
蕮 xi
虩 xi
褉 xie
覤 xi
謑 xi xia
赩 xi
郄 qie
郤 xi
鄎 xi
釳 xi
釸 xi
鎎 kai
阋 xi
隙 xi
隟 xi
餼 xi
饩 xi
鬩 xi
黖 xi
齂 xie
傄 xia
岈 ya
煵 xia
疨 xia ya
瞎 xia
虾 xia
谺 xia
鍜 xia
閕 xia
颬 xia
鰕 xia
㗇 xia ya
㘡 xia
㰺 xia
㽠 xia
䖎 xia
䖖 xia
䘥 jia xia
䛅 xia
䦖 xia xie
䪗 xia
䫗 xia
侠 xia
俠 xia
冾 qia
匣 xia
峡 xia
峽 xia
搳 hua
暇 xia
柙 xia
炠 xia
烚 xia
狎 xia
狭 xia
狹 xia
珨 xia
瑕 xia
硖 xia
硤 xia
碬 xia
磍 qia xia ya
祫 xia
笚 da na xia
筪 xia
縀 xia
縖 xia
翈 xia
舝 xia
蕸 xia
赮 xia
轄 he xia
辖 xia
遐 xia
鎋 xia
霞 xia
騢 xia
魻 xia
黠 xia
㗿 he xia
㙤 xia
丅 xia
下 xia
吓 he:-3 xia
夏 xia
夓 xia
懗 xia
欱 he
疜 xia
睱 xia
罅 xia
芐 hu xia
鏬 xia
鶷 xia
仙 xian
仚 xian
僊 xian
僲 xian
先 xian
嘕 xian
奾 xian
嬐 jin xian yan
孅 qian xian
屳 xian
廯 xian
忺 xian
憸 xian
掀 xian
暹 xian
杴 xian
枮 xian zhen
氙 xian
澖 xian
灦 xian
珗 xian
祆 xian
秈 xian
籼 xian
繊 xian
纎 xian
纖 xian
苮 xian
蓒 xuan
褼 xian
襳 shan xian
訮 xian
跹 xian
蹮 xian
躚 xian
酰 xian
銛 gua tian xian
鍁 xian
铦 xian
锨 xian
韯 xian
韱 xian
馦 xian
鮮 xian
鱻 xian
鲜 xian
㘅 xian
㘋 xian
㛾 xian
㡉 xian
㢺 xian
㭹 xian
㮭 xian
㳄 xian
㳭 xian
㵪 xian yan
䒸 xue
䕔 xian
䝨 xian
䦥 xian
䲗 xian
䶢 jian xian
咞 xian
咸 xian
唌 dan xian yan
啣 xian
娴 xian
娹 xian
婱 xian
嫌 xian
嫺 xian
嫻 xian
弦 xian
憪 xian
挦 xian
撏 xian
涎 xian
燅 xian
甉 xian
痃 xuan
痫 xian
癇 xian
癎 xian
瞯 jian xian
礥 xian xin
絃 xian
羬 qian xian yan
胘 xian
舷 xian
葴 qian zhen
藖 qian xian
蚿 xian
蛝 xian
衔 xian
衘 xian yu
諴 gan xian
賢 xian
贒 xian
贤 xian
輱 kan xian
銜 xian
閑 xian
闲 xian
鷳 xian
鷴 xian
鷼 xian
鹇 xian
鹹 xian
㜪 shen
㧋 xuan
㧥 xian
㫫 xian
㬎 xian
㭠 xian
㯀 xuan
㶍 xian
㿅 xian
䉳 xian
䗾 xian
䘆 xian
䚚 xian
䜢 xian
䢾 xian
䥪 xian
䧋 xian
䧮 xian
姺 shen xian
尟 xian
尠 xian
崄 xian
嶮 xian
幰 xian
搟 xian
攇 xian
显 xian
櫶 xian
毨 xian
烍 xian
燹 xian
猃 xian
獫 xian
獮 xian
玁 xian
癣 xuan
癬 xuan
禒 xian
筅 xian
箲 xian
藓 xian
蚬 xian
蜆 xian
赻 xian
跣 xian
鍌 xian
险 xian
険 xian
險 xian
韅 xian
顕 xian
顯 xian
鼸 xian
齴 yan
㔵 xuan
㡾 xian
㦓 ran xian
㩈 yun
㪇 xian
㬗 xian
㺌 xian
䀏 xuan xun
䁂 xian
䃱 xian
䃸 jin xian
䉯 xian
䏹 chen xian
䞁 yan
䤼 xian
䧟 xian
䨘 xian
䨷 xian
䱤 xian
䵇 xian
䶟 xian
伣 xian
俔 qian xian
僩 xian
僴 xian
县 xian
哯 xian
垷 xian
姭 xian
娊 dan xian
娨 xian
宪 xian
岘 xian
峴 xian
憲 xian
撊 xian
晛 xian
橌 xian
涀 jian xian
瀗 xian
献 xian
獻 xian
现 xian
現 xian
県 xian
睍 xian
粯 xian
絤 xian
綫 xian
線 xian
縣 xian
线 xian
缐 xian
羡 xian
羨 xian
腺 xian
臔 xian
臽 xian
莧 wan xian
誢 xian
豏 xian
軐 xian xin
轞 jian
鋧 xian
錎 gan qian xian
限 xian
陥 xian
陷 xian
霰 san xian
餡 xian
馅 xian
麲 xian yan
乡 xiang
厢 xiang
啌 qiang xiang
廂 xiang
忀 rang xiang
欀 rang xiang
湘 xiang
瓖 xiang
相 xiang
箱 xiang
緗 xiang
纕 rang sang xiang
缃 xiang
芗 xiang
葙 xiang
薌 xiang
襄 xiang
郷 xiang
鄉 xiang
鄊 xiang
鄕 xiang
鑲 xiang
镶 xiang
香 xiang
驤 xiang
骧 xiang
鱜 xiang
麘 xiang
㟄 xiang
䔗 xiang
䜶 xiang
佭 xiang
庠 xiang
栙 xiang
祥 xiang
絴 xiang
羏 xiang yang
翔 xiang
詳 xiang
详 xiang
跭 xiang
㗽 xiang
䊑 xiang
䖮 xiang
享 xiang
响 xiang
嶑 xiang
想 xiang
晑 xiang
蚃 xiang
響 xiang
飨 xiang
餉 xiang
饗 xiang
饟 xiang
饷 xiang
鮝 xiang zhen
鯗 xiang
鱶 xiang
鲞 xiang
㟟 xiang
䐟 gou xiang
䢽 xiang
像 xiang
勨 xiang
向 xiang
嚮 xiang
恦 shang
曏 xiang
橡 xiang
潒 dang xiang yang
珦 xiang
萫 xiang
蟓 xiang
蠁 xiang
襐 xiang
象 xiang
鐌 xiang
闀 xiang
闂 hong juan xiang
項 xiang
项 xiang
鱌 xiang
削 xiao xue
呺 hao xiao
哓 xiao
哮 xiao
啋 cai xiao
嘋 xiao
嘐 bao jiao lao miu xiao
嘵 xiao
嚣 ao xiao
嚻 xiao
婋 xiao
宯 xiao
宵 xiao
彇 xiao
憢 jiao xiao
撨 fu
枭 xiao
枵 xiao
梟 xiao
櫹 qiu xiao xiu
歊 xiao
毊 xiao
洨 xiao
消 xiao
涍 xiao
潇 xiao
瀟 xiao
灱 xiao
灲 xiao
烋 xiao xiu
焇 xiao
獢 xiao
痚 xiao
痟 xiao
硝 xiao
硣 xiao
穘 rao xiao
窙 xiao
箫 xiao
簘 xiao
簫 xiao
綃 shao xiao
绡 xiao
膮 xiao
萧 xiao
萷 shao shuo xiao
蕭 xiao
藃 hao he xiao
虈 xiao
虓 xiao
蟏 xiao
蟰 xiao
蠨 xiao
踃 qiao xiao
逍 xiao
銷 xiao
销 xiao
霄 xiao
顤 qiao yao
驍 xiao
骁 xiao
髇 xiao
魈 xiao
鴞 xiao
鸮 xiao
㑾 yao
㚣 xiao
㬵 xiao
䒝 xiao
淆 xiao
笅 xiao
誵 xiao
郩 ao xiao
䒕 xiao
䥵 xiao
小 xiao
晓 xiao
暁 xiao
曉 xiao
皢 xiao
筱 xiao
筿 xiao
篠 xiao
㔅 xiao
㗛 xiao
㤊 xiao
㹲 xiao
䊥 xiao
䕧 jiao xiao
俲 xiao
傚 xiao
効 xiao
咲 xiao
啸 xiao
嘨 xiao
嘯 xiao
孝 xiao
恔 jiao xiao
效 xiao
敩 xiao xue
斅 xiao xue
校 xiao
歗 xiao
滧 xiao
熽 xiao
笑 xiao
肖 xiao
詨 xiao
誟 xiao
踍 qiao
鞩 xiao
些 suo:-1 xie
嗋 xie
楔 xie
歇 xie
蝎 xie
蠍 xie
㖿 xie ye
㙝 xie
㥟 xie
㨙 xi xie
㩉 da la xi xie
㩦 xi xie
㩪 xie
㭨 xie
䔑 tu xie ye
䕵 xie
䙎 xi xie
䡡 xie
䭎 ye
偕 xie
劦 lie xie
勰 xie
协 xie
協 xie
垥 xie
奊 lie pi xi xie
恊 xie
愶 xie
慀 xi xie
拹 xie
挟 jia xie:-2
搚 la xian xie
携 xie
撷 xie
擕 xie
攜 xie
斜 xie
旪 xie
熁 xie
燲 xie
瑎 xie
籺 he
綊 xie
纈 xie
缬 xie
翓 xie
胁 xie
脅 xie
脇 xie
脋 xie
脥 jie qian qu
膎 xie
蝢 xie
衺 xie
襭 xie
諧 xie
谐 xie
邪 xie xu ya ye:-3 yu
鞋 xie
鞵 xie
龤 xie
㕐 xie
㝍 xie
䥱 xie
䥾 xie
写 xie
冩 xie
寫 xie
藛 xie
蠏 xie
㒠 xie
㓔 xie
㔎 xie
㖑 xie
㙰 xie
㞕 xie
㣯 xie
㣰 xie
㦪 xie
㨝 xie
㰔 xie
㰡 xie
㳦 xie
㳿 xie
㴬 xie
㴮 xie
㴽 xie
㸉 xie
㽊 xie
䉏 xie
䉣 xie
䊝 xie
䕈 xie
䙊 xie
䙝 xie
䚳 zhi
䚸 xie
䢡 xie ye zhui
䦏 xie
䦑 xue
䩧 xie
䲒 xie
䵦 wu xie
亵 xie
伳 xie
偰 xie
卨 xie
卸 xie
塮 xie
妎 hai jie
娎 xie
媟 xie
屑 xie
屧 xie
嶰 xie
廨 xie
徢 xie
懈 xie
斺 chan jie
暬 xie
械 xie
榍 xie
榭 xie
泄 xie
泻 xie
洩 xie
渫 xie
澥 xie
瀉 xie
瀣 xie
灺 xie
焎 xie
燮 xie
爕 xie
獬 xie
疶 xue
祄 xie
禼 xie
糏 xie
紲 xie yi
絏 xie
絬 xie
緤 xie
绁 xie
缷 xie
薢 xie
薤 xie
蟹 xie
衸 jie
褻 xie
謝 xie
谢 xie
躞 xie
躠 sa xie
邂 xie
鞢 die xie zha
韰 xie
駴 xie
齘 xie
齥 xie
俽 xin
兟 shen
噷 hm
妡 xin
嬜 xin
廞 qian xin
心 xin
忄 xin
忻 xin
惞 xin
新 xin
昕 xin
欣 xin
歆 xin
炘 xin
盺 xin
芯 xin
薪 xin
訢 xin
辛 xin
邤 xin
鈊 qin xin
鋅 xin
鑫 xin
锌 xin
馨 xin
㚯 xin
䰼 qin shen yin
尋 xin xun
攳 xun
杺 xin
桪 xun
樳 xun
襑 xin
鄩 xun
伈 xin
㐰 xin
㛛 xin
㭄 xin
䒖 xin
䚱 xin
䛨 xin
䜗 han xin
伩 xin
信 shen:-2 xin
卂 xun
囟 xin
孞 xin
焮 xin
煡 xin
脪 chi xin
膷 xiang
舋 xin
衅 xin
訫 xin
釁 xin
顖 xin
馸 jin xin
兴 xing
垶 xing
惺 xing
星 xing
曐 xing
煋 xing
猩 xing
瑆 xing
皨 xing
篂 xing
腥 xing
興 xing
蛵 xing
觪 xing
觲 xing
鍟 xing
馫 xin
騂 xing
骍 xing
鮏 xing zheng
鯹 xing
㐩 xing
㓝 xing
㣜 xing
㼛 xing
䣆 xing
䤯 xing
侀 xing
刑 xing
坓 jing xing
型 xing
形 xing
洐 xing
滎 xing ying
濚 ying
濴 ying
烆 heng
硎 xing
硏 yan
胻 heng
荥 xing ying
邢 xing
郉 xing
鉶 xing
鋞 jing xing
铏 xing
陘 xing
㝭 xing
㨘 xing
㮐 sheng si
䳙 xing
擤 xing
渻 sheng
睲 xing
醒 xing
㓑 xing
㼬 xing
䁄 xing
䂔 xing
䓷 xing
䛭 xing
䰢 xing
倖 xing
姓 xing
婞 xing
嬹 xing
幸 xing
性 xing
悻 xing
杏 xing
涬 xing
緈 xing
臖 xing
荇 xing
莕 xing
兄 xiong
兇 xiong
凶 xiong
匈 xiong
忷 xiong
恟 xiong
汹 xiong
洶 xiong
胷 xiong
胸 xiong
芎 qiong
訩 xiong
詾 xiong
讻 xiong
䧺 xiong
熊 xiong
赨 tong xiong
雄 xiong
夐 xiong
敻 xiong
詗 xiong
诇 xiong
休 xiu
俢 xiu
修 xiu
咻 xiu
庥 xiu
樇 xiu
潃 xun
烌 xiu
羞 xiu
脩 xiu
臹 xiu
茠 hao kou xiu
蓚 tiao
蓨 tiao
貅 xiu
銝 xiu
鎀 xiu
鏅 xiu
饈 xiu
馐 xiu
髤 xiu
髹 xiu
鵂 xiu
鸺 xiu
㱙 gua xiu
朽 xiu
滫 xiu
糔 xiu
綇 xiu
㗜 xiu
㾋 xiu
嗅 xiu
岫 xiu
峀 xiu
珛 xiu
琇 xiu
璓 xiu
秀 xiu
綉 tou xiu
繍 xiu
繡 xiu
绣 xiu
螑 xiu
袖 xiu
褎 xiu
褏 xiu
銹 xiu you
鏥 xiu
鏽 xiu
锈 xiu
齅 xiu
倠 sui
偦 xu
吁 xu:-3 yu
呴 gou gu hou xu
嘘 shi:-3 xu
墟 xu
媭 xu
嬃 xu
嬬 nou ru
幁 xu
旴 xu
楈 xu
欨 xu
欰 xu
歔 xu
殈 xu
疞 xu
盱 xu
稰 xu
籲 yu
縃 xu
繻 ru xu
胥 xu
蕦 xu
虗 xu
虚 xu
虛 xu
蝑 xie xu
訏 xu
譃 xu
鑐 rou ru xu
需 xu
須 xu
頊 xu
须 xu
顼 xu
驉 xu
鬚 xu
魆 xu
魖 xu
䍱 xu
徐 xu
蒣 shu xu
㑔 xu
㑯 xu
㞰 xu
㥠 xu
䅡 xu
䔓 xu
冔 xu
喣 xu
姁 xu
栩 xu
湑 xu
珝 xu
盨 xu
糈 xu
詡 xu
諝 xu
许 hu:-3 xu
诩 xu
谞 xu
鄦 xu
醑 xu
㐨 xu
㕛 xu
㖅 xu
㗵 xu
㘧 xu
㚜 xu yu
㜅 xu
㜿 xu
㞊 xu
㤢 yu
㦽 yu
㰲 xu yu
㵰 xu
㷦 xu
㺷 xu
㾥 chu
䂆 xu
䋶 xie xu
䘏 xu
䙒 xu
䛙 xu
䜡 yu
䢕 xu
䣱 xu
䣴 xu
䦗 xu
䦽 xu
䬔 yu
䳳 xu
伃 yu
伵 xu
侐 xu
勖 xu
勗 xu
卹 xu
叙 xu
垿 xu
壻 xu
婿 xu
序 xu
怴 xu xue
恤 xu
慉 chu xu
敍 xu
敘 xu
旭 xu
昫 xu
朂 xu
槒 xu
汿 xu
沀 xu
洫 xu
溆 xu
漵 xu
潊 xu
烅 xu
煦 xu
珬 xu
盢 xu
瞁 xu
瞲 xu xue
稸 xu
窢 xu
絮 xu
続 xu
緒 xu
緖 xu
續 xu
绪 xu
续 xu
聟 xu
芧 xu zhu
蓄 xu
藇 xu yu
藚 xu
訹 xu
賉 xu
酗 xu
銊 hui xu
魣 xu yu
鱮 xu
蓿 xu
儇 xuan
吅 song xuan
喧 xuan
埙 xun
塇 xuan
塤 xun
媗 xuan
宣 xuan
弲 xuan yuan
愃 xuan
愋 xuan
揎 xuan
昍 xuan
晅 xuan
暄 xuan
梋 juan xie xuan
煊 xuan
瑄 xuan
睻 xuan
矎 xuan
禤 xuan
箮 xuan
翧 xuan
翾 xuan
萱 xuan
萲 xuan
蕿 xuan
藼 xuan
蘐 xuan
蝖 xuan
蠉 xuan
諠 xuan
諼 xuan
譞 xuan
谖 xuan
軒 han jian xian xuan
轩 xuan
鋗 juan xuan
鍹 xuan
鶱 xian
㘣 xuan yuan
㳬 xuan
㹡 xuan
䁢 xuan
䗠 xuan
䮄 xuan
䲂 xuan
䲻 xuan yuan
䴉 huan xuan
䴋 huan xuan
伭 xian
妶 xian xu xuan
嫙 xuan
悬 xuan
懸 xuan
旋 xuan
暶 xuan
檈 xuan
漩 xuan
玄 xuan
玹 xian xuan
琁 qiong xuan
璇 xuan
璿 xuan
蜁 xuan
誸 xian
㾌 xuan
䍻 xuan
䠣 xuan
咺 xuan
烜 xuan
选 xuan
選 xuan
馔 zhuan
㧦 hong xuan
㳙 xuan
䍗 xuan
䘩 xuan xun
䝮 xuan
䧎 xuan
䩙 xian xuan
䩰 xuan
埍 juan
怰 xuan
昡 xuan
楥 xuan
楦 xuan
泫 xuan
渲 xuan
炫 xuan
眩 xuan
眴 shun xuan xun
碹 xuan
絢 xuan
縼 xuan
繏 xuan
绚 xuan
蔙 xuan
衒 xuan
袨 xuan
讂 xuan
贙 xuan
鉉 xuan
鏇 xuan
铉 xuan
镟 xuan
鞙 juan xuan
颴 xuan
駽 xuan
吙 huo
嶨 xue
薛 xue
辥 xue yi
靴 xue
鞾 xue
㖸 xue
㧒 yu
㶅 xue
㿱 xue
䫻 yu
䱑 xue
乴 xue
壆 bo jue xue
学 xue
學 xue
峃 xue
斈 xue
泶 xue
澩 xiao xue
燢 xue
穴 xue
茓 xue
觷 hu xue
踅 xue
雤 xue
鷽 xue
鸴 xue
㡜 xie xue
䨮 xue
膤 xue
雪 xue
鱈 xue
鳕 xue
㞽 xue
䎀 xue
䤕 hu xue
䫼 xue
䬂 xue
䭥 xue
坹 xue
岤 xue
桖 xue
泬 jue xue
血 xie xue
袕 xue
謞 he xiao
趐 chi xue
勋 xun
勛 xun
勲 xun
勳 xun
坃 xun
壎 xun
壦 xun
峋 xun
曛 xun
焄 hun xun
熏 xun
燻 xun
獯 xun
矄 xun
窨 xun yin
纁 xun
臐 xun
蔒 xun
薫 xun
薰 xun
蘍 xun
醺 xun
㜄 xun
㝁 qiong xuan
㨚 sun xun
㰊 xian
㰬 xun
㽦 xun
䋸 xun
䖲 xun zong
䙉 xun
偱 xun
噚 xun
寻 xin xun
巡 xun
廵 xun
循 xun
恂 xun
旬 xun
杊 xun
枔 xin
栒 xun
槆 xun
橁 chun
毥 xun
洵 xun
浔 xun
潯 xun
燖 qian xun
珣 xun
璕 xun
畃 xun
紃 xun
荀 xun
蟳 xun
詢 xun
询 xun
馴 xun
駨 xuan xun
驯 xun
鱏 xun
鱘 xun
鲟 xun
㢲 xun
䛜 xun
䞊 xun
䭀 xun
伨 xun
侚 xun
噀 xun
奞 xun
巺 xun
巽 xun
徇 xun
殉 xun
殾 xun
汛 xun
爋 xun
狥 xun
訊 xun
訓 xun
訙 xun
训 xun
讯 xun
賐 xun
迅 xun
迿 xun
逊 xun
遜 xun
鑂 xun
韗 yun
顨 xun
鵔 jun
鵕 xun
丫 ya
压 ya
哑 ya
圧 ya
壓 ya
孲 ya
庘 ya
押 ya
煆 xia
鐚 ya
鴉 ya
鴨 ya
鵶 ya
鸦 ya
鸭 ya
㧎 qia ya
䄰 ya
䊦 ye
伢 ya
堐 ya
崕 ya
崖 ya
枒 ya
涯 ya
漄 ya
牙 ya
犽 ya
猚 wei ya
琊 ya
睚 ya
笌 ya
芽 ya
蚜 ya
衙 ya
齖 ya
㿿 ya
䪵 ya
亞 ya
厊 ya
庌 ya
掗 ya
痖 ya
瘂 ya
蕥 ya
雃 jie qian
雅 ya
㝞 ya
㰳 ya
䅉 ya
䝟 ya
䢝 ya
䦪 ya
䯉 wa
䰲 ya
䵝 ya yi
亚 ya
亜 ya
俹 ya
劜 ya
圠 ya
娅 ya
婭 ya
挜 ya
揠 ya
氩 ya
氬 ya
猰 ya
玡 ya
砑 ya
稏 ya
窫 ya ye
聐 ya
襾 ya
訝 ya
讶 ya
迓 ya
錏 ya
铔 ya
鼼 yao
齾 e ya
呀 ya
偣 yan
剦 yan
厭 yan
咽 yan ye:-3
啱 yan
嫣 yan
嬮 yan
崦 yan
懕 yan
殷 yan:-2 yin
淹 yan
湮 yan yin
漹 yan
烟 yan
焉 yan
煙 yan
猒 yan
珚 yan
篶 yan
胭 yan
臙 yan
菸 yan
鄢 yan
酀 yan
醃 yan
閹 yan
阉 yan
㗴 yan
㘖 yan
㘙 yan
㫟 yan
㳂 yan
㶄 yan
㿕 yan
㿼 yan
䀋 yan
䀽 yan
䂴 yan
䇾 yan
䊙 yan
䌪 yan
䓂 yan
䕾 yan yin
䖗 yan
䗡 yan
䢥 yan
䤷 yan
䱲 yuan
䶮 yan
严 yan
厳 yan
喦 nie yi
嚴 yan
埏 shan
塩 yan
壛 yan
壧 yan
妍 yan
姸 yan
娫 yan
娮 yan
孍 yan
岩 yan
嵒 yan
嵓 yan
巌 yan
巖 yan
巗 yan
延 yan
揅 yan
昖 yan
楌 yan
檐 yan
櫩 yan
沿 yan
湺 yan
炎 yan
狿 yan
琂 yan
盐 yan
研 yan
碞 yan
礹 yan
筵 yan
簷 yan
綖 xian yan
芫 yan:-3 yuan
莚 yan
葕 yan
蔅 yan
虤 yan
蜒 yan
言 yan
訁 yan
詽 yan
讠 yan
郔 yan
鈆 qian zhong
閆 yan
閰 ju
閻 yan
闫 yan
阎 yan
顃 shan tan
顏 yan
顔 ya yan
颜 yan
鹽 yan
麙 xian yan
麣 yan
㓧 gan
㕣 yan
㚧 yan
㢂 dui tui yan
㫃 yan
㭺 an yan
䁙 yan
䄋 yan
䊻 gan
䎦 yan
䗺 dan yan
䣍 yan
䲓 yan
乵 yan
俨 yan
偃 yan
儼 yan
兖 yan
兗 yan
匽 yan
厣 yan
厴 yan
夵 tao yan
奄 yan
姶 e ya
嬿 yan
嵃 yan
嶖 yan
巘 yan
巚 yan
弇 yan
惔 dan tan
愝 yan
戭 yan you
扊 yan
抁 yan
掩 yan
揜 yan
曮 yan
棪 yan
椼 yan
檿 yan
沇 wei yan
渰 yan
渷 yan
演 yan
琰 yan
甗 yan
眼 yan
硽 yan
罨 yan
萒 juan yan
蝘 yan
衍 yan
裺 an yan
褗 yan
躽 yan
遃 an yan
郾 yan
酓 yan yin
隒 yan
馣 an
魇 yan
魘 yan
鰋 yan
鶠 yan
黡 yan
黤 yan
黭 yan
黶 yan
鼴 yan
鼹 yan
龑 yan
㛪 yan
㢛 qian yan
㦔 yan
㬫 yan
㷔 yan
㷳 yan
㷼 yan
䂩 qing yan
䅧 yan yin
䑍 yan ying
䜩 yan
䢭 xian yan
䨄 yan
䭘 ying
䳛 yan
䳺 yan
䴏 yan
偐 yan
傿 yan yin
厌 yan
唁 yan
喭 yan
噞 yan
嚥 yan
堰 yan
墕 yan
妟 yan
姲 yan
嬊 yan
宴 yan
彥 yan
彦 yan
敥 jiao yan
晏 yan
暥 yan
曕 yan
曣 yan
椻 ya yan
滟 yan
灎 yan
灔 yan
灧 yan
灩 yan
焔 yan
焰 yan
焱 yan
燄 yan
燕 yan
爓 yan
牪 yan
砚 yan
硯 yan
艳 yan
艶 yan
艷 yan
覎 yan
觃 yan
觾 yan
諺 yan
讌 yan
讞 yan
谚 yan
谳 yan
豓 yan
豔 yan
贋 yan
贗 yan
赝 yan
酽 yan
醶 jian lian xian yan
醼 yan
釅 yan
隁 yan
雁 yan
餍 yan
饜 yan
騐 yan
験 yan
騴 yan
驗 yan
驠 yan
验 yan
鳫 yan
鴈 yan
鴳 yan
鷃 yan
鷰 yan
佒 yang
咉 yang
坱 yang
央 yang
姎 yang
柍 yang ying
殃 yang
泱 yang
眏 yang ying
秧 yang
紻 yang
胦 yang
鉠 yang
雵 yang
鞅 yang
鴦 yang
鸯 yang
㟅 yang
㬕 yang
䁑 yang
䖹 mi yang
䬗 yang
佯 yang
劷 yang
垟 yang
婸 dang yang
崵 dang yang
徉 yang
扬 yang
揚 yang
敭 yang
旸 yang
昜 yang
暘 yang
杨 yang
楊 yang
洋 yang
炀 yang
烊 yang
煬 yang
珜 yang
瑒 chang yang
疡 yang
瘍 yang
眻 yang
禓 shang yang
羊 yang
蛘 yang
諹 yang
輰 yang
鍚 yang
鐊 yang
阦 yang
阳 yang
陽 yang
霷 yang
颺 yang
飏 yang
鰑 yang
鸉 yang
㔦 yang
䇦 ang ying
䑆 yang
䒋 yang
䬬 ying
仰 ang:-3 yang
傟 yang
养 yang
岟 yang
慃 yang
懩 yang
抰 yang
攁 yang
氧 yang
氱 yang
炴 yang
痒 yang
癢 yang
羪 yang
蝆 yang
養 yang
駚 yang
㨾 yang
㺊 yang
㿮 yang
䬺 yang
䭐 yang
䵮 yang
怏 yang
恙 yang
样 yang
様 yang
樣 yang
漾 yang
瀁 yang
羕 yang
詇 yang
吆 yao
喓 yao
夭 yao
妖 yao
幺 yao
枖 yao
楆 yao
祅 yao
約 yue
腰 yao
葽 yao
訞 yao
邀 yao
㨱 yao
㮁 xiao
䂚 yao
䆙 yao
䉰 jiao xiao
䋂 yao
䌊 yao
䌛 yao
䍃 you
䔄 yao
䖴 yao
䚺 yao
䚻 yao you
䢣 yao
䬙 yao
倄 yao
傜 yao
嗂 yao
垚 yao
堯 yao
姚 yao
媱 yao
尧 yao
尭 yao
峣 yao
崤 xiao
嶢 yao
嶤 yao
徭 yao
愮 yao
揺 yao
搖 yao
摇 yao
暚 yao
柼 yao
榣 yao
殽 xiao
烑 yao
爻 yao
猇 xiao
猺 yao
珧 yao
瑤 yao
瑶 yao
窑 yao
窯 yao
窰 yao
繇 yao you:-3 zhou:-3
肴 yao
蘨 yao
謠 yao
謡 yao
谣 yao
軺 diao yao
轺 yao
遙 yao
遥 yao
颻 yao
飖 yao
餆 yao
餚 yao
鰩 yao
鳐 yao
㟱 yao
㢓 yao
㫏 yao
㫐 yao
㴭 yao
䁏 yao
䁘 yao
䆞 yao
䴠 yao
䶧 yao
仸 fo yao
偠 yao
咬 yao
婹 yao
宎 yao
岆 yao
崾 yao
抭 tao yao
杳 yao
榚 yao
殀 yao
溔 yao
狕 yao
眑 ao yao
窅 yao
窈 yao
窔 yao
舀 yao
苭 yao
蓔 yao zhuo
闄 yao
騕 yao
鷕 xiao yao
齩 yao
㔽 yao
㝔 yao
㞁 yao
㵸 yao
㿑 yao
㿢 yao
䋤 yue
䑬 tao tiao yao
䙅 yao
曜 yao
熎 yao
燿 yao
獟 xiao yao
矅 yao
穾 yao
筄 yao
耀 yao
艞 tiao yao
药 yao
葯 yao
薬 yao
藥 yao
袎 yao
要 yao
覞 yao
讑 yao
趭 jiao
鑰 yao
钥 yao yue:-2
靿 yao
鷂 yao
鹞 yao
倻 ye
噎 ye
掖 ye
椰 ye
潱 ye
耶 ye
蠮 ye
䓉 ye
䥺 ye
峫 xie ye
捓 ye yu
揶 ye
擨 ye
爷 ye
爺 ye
瑘 ya
釾 ya ye
鋣 ye
鎁 ye
铘 ye
㙒 ye
也 ye
冶 ye
吔 ye
嘢 ye
埜 ye
壄 ye
漜 ye
野 ye
㐖 xie
㖡 ye
㖶 yan ye yin
㗼 ye
㙪 yi
㝣 yi
㥷 ye
㩎 ye
㪑 ye
㱉 ye
㸣 ye
䈎 ye
䤳 ye
䤶 an ye
䥟 ye
䥡 ye
䧨 ye
䭟 ye
䲜 ye
业 ye
亱 ye
偞 xie ye zha
僷 ye
叶 xie:-2 ye
嚈 ye
墷 ye
夜 ye
嶪 ye
嶫 ye
忦 jia
擛 ye
擪 ye
擫 ye
晔 ye
曄 ye
曅 ye
曗 ye
曳 ye
曵 ye
枼 ye
枽 ye
業 ye
殗 yan ye
殜 die
液 ye
澲 ye
烨 ye
煠 zha
燁 ye
爗 ye
皣 ye
瞱 ye
瞸 ye
腋 ye
謁 ai ye
谒 ye
邺 ye
鄴 ye
鍱 xie ye
鎑 ge ta ye
鐷 ye
靥 ye
靨 ye
頁 ye
页 ye
餣 ye
饁 ye
馌 ye
驜 ye
鵺 ye
鸈 ye
㘈 ni yi
一 yi
伊 yi
依 yi
医 yi
吚 yi
咿 yi
噫 yi
壱 yi
壹 yi
夁 yi
嫛 yi
嬄 yi
嶬 yi
弌 yi
悘 yi
揖 yi
曀 yi
檹 yi
毉 yi
洢 yi
溰 ai
漪 yi
燚 yi
猗 yi
瑿 yi
祎 yi
禕 yi
稦 yi
繄 yi
蛜 yi
衣 yi
衤 yi
譩 yi
郼 yi
醫 yi
銥 yi
铱 yi
陭 yi
餏 xi
鷖 yi
鹥 yi
黟 yi
黳 wa yi
㚦 yi
㝖 yi
㞔 yi
㥴 ti yi
㦾 yi
㰘 yi
㺿 yi
䄬 yi
䇵 yi
䐅 xi
䐖 xi
䖊 yi
䞅 yi
䩟 ti yi
䬁 yi
䬮 yi
䮊 yi
䱌 yi
䲑 yi
䴊 yi
乁 ji yi
仪 yi
侇 yi
儀 yi
冝 yi
匜 yi
咦 yi
圯 yi
夷 yi
姨 yi
宐 yi
宜 yi
宧 yi
寲 yi
峓 yi
嶷 yi
巸 yi
弬 yi
彛 yi
彜 yi
彝 yi
彞 yi
怡 yi
恞 yi
扅 yi
暆 yi
杝 li
柂 duo li yi
桋 ti yi
椸 yi
歋 ye
沂 yi
沶 chi shi yi
洟 ti
熪 yi
珆 tai yi
瓵 yi
疑 yi
痍 yi
眤 ni
眱 di
移 yi
笫 zi
簃 yi
羠 yi
胰 yi
萓 yi
蛦 yi
螔 si yi
衪 yi
袘 tuo yi
袲 chi nuo
觺 yi
訑 yi
詒 dai tai yi
誼 yi
謻 chi yi
讉 tui yi
诒 yi
貤 yi
貽 yi
贻 yi
跠 yi
迆 yi
迤 yi
迻 yi
遗 yi
酏 yi
鈶 ci si tai
銕 tie
頉 yi
頤 yi
頥 shen
顊 yi
颐 yi
飴 si yi
鮧 ti yi
鸃 yi
㕥 shen
㠯 yi
㩘 ni
㫊 e yi
㰝 yi
㰻 hou xi yi
䝝 yi
䧧 yi
䰙 yi
乙 yi
以 yi
倚 yi
偯 yi
崺 yi
已 yi
庡 yi
扆 yi
掜 nai ni nie yi
攺 yi
旑 yi
旖 yi
晲 ni
椅 yi
檥 yi
矣 yi
礒 yi
笖 yi
肔 yi
胣 chi
舣 yi
艤 yi
苡 yi
苢 yi
蚁 yi
螘 yi
蟻 yi
輢 yi
轙 yi
逘 si yi
釔 yi
鈘 ji
鉯 yi
钇 yi
顗 yi
鳦 yi
齮 yi
㐹 yi
㑊 yi
㑜 chi yi
㑥 yi
㓷 yi
㔴 yi
㖂 yi
㘁 yi
㘊 xi yi
㙠 yi
㙯 yi
㚤 yi
㛕 e yi
㜋 yi
㜒 yi
㡫 yi
㡼 yi
㢞 yi
㣂 e
㣻 yi
㦉 yi
㦤 yi
㱅 yi
㱲 yi
㲼 cha yi
㳑 yi
㴁 yi
㴒 yi
㵝 yi
㵩 yi
㶠 yi
㹓 yao
㹭 yi
㽈 yi
䁆 ye
䄁 yi
䄿 yi
䆿 yi
䇩 ye yi
䉨 yi
䋚 yi
䋵 ye yi
䌻 yi
䎈 yi
䓃 yi
䓈 yi
䓹 yi
䔬 yi
䕍 yi
䖁 yi
䗑 yi
䗟 yi
䗷 yi
䘝 yi
䘸 yi
䝘 yi
䝯 yi
䢃 yi
䣧 yi
䦴 yi
䬥 yi
䭂 yi
䭇 ye yi
䭞 yi
䭿 yi
䯆 yi
䱒 ye
䴬 yi
乂 yi
义 yi
亄 yi
亦 yi
亿 yi
伇 yi
伿 yi
佚 die:-1 yi
佾 yi
俋 yi
億 yi
兿 yi
刈 yi
劓 yi
劮 yi
勚 yi
勩 yi
呓 yi
呭 yi
呹 chi yi
唈 yi
囈 yi
圛 yi
垼 yi
埶 shi yi
埸 yi
墿 tu yi
奕 yi
妷 yi zhi
嫕 yi
嬑 yi
嬟 yi
寱 yi
屹 yi
峄 yi
嶧 yi
帟 yi
帠 yi
幆 kai yi
廙 yi
异 yi
弈 yi
弋 yi
役 yi
忆 yi
怈 yi
怿 yi
悒 yi
悥 yi
意 yi
憶 yi
懌 yi
懿 yi
抑 yi
抴 ye
挹 yi
捙 yi
撎 yi
敡 yi
易 yi
晹 yi
曎 yi
杙 yi
枍 yi
枻 yi
栧 yi
棭 yi
榏 yi
槷 nie
槸 yi
檍 yi
欭 yi yin
歝 yi
殔 yi
殪 yi
殹 yi
毅 yi
泆 yi
洂 yi
浂 yi
浥 yi
浳 yi
湙 yi
溢 yi
潩 yi
澺 yi
瀷 yi
炈 yi
焲 yi
熠 yi
熤 yi
熼 yi
燡 yi
燱 yi
獈 yi
玴 yi
異 yi
疫 yi
痬 yi
瘗 yi
瘞 yi
瘱 yi
癔 yi
益 yi
瞖 yi
秇 yi zhi
穓 yi
竩 yi
緆 xi
縊 yi
繶 yi
繹 yi
绎 yi
缢 yi
羛 xi yi
義 yi
羿 yi
翊 yi
翌 yi
翳 yi
翼 yi
肄 yi
肊 yi
膉 yi
臆 yi
艗 yi
艺 yi
芅 yi
苅 yi
蓺 yi
薏 yi
藙 yi
藝 yi
蘙 yi
虉 yi
蛡 xu yi
蜴 yi
螠 yi
袣 yi
裔 yi
裛 yi
褹 nie yi
襼 yi
訲 yi
訳 yi
詣 yi
譯 yi
議 yi
讛 yi
议 yi
译 yi
诣 yi
谊 yi
豙 yi
豛 yi
豷 yi
跇 yi
軼 die yi zhe
轶 yi
逸 yi
邑 yi
醳 shi yi
醷 ai yi
釴 yi
鈠 yi
鎰 yi
鐿 yi
镒 yi
镱 yi
阣 gai yi
隿 yi
霬 yi
靾 yi
顡 wai zhuai
饐 yi
駅 yi
驛 yi
驿 yi
骮 yi
鯣 yi
鶃 yi
鷁 yi
鷧 yi
鷾 yi
黓 yi
齸 yi
侌 yin
凐 yin
喑 yin
噾 yin
囙 yin
因 yin
垔 yin
堙 yin
姻 yin
婣 yin
峾 yin
愔 yin
慇 yin
摿 yin
栶 yin
歅 yin
氤 yin
洇 yin
洕 yin
溵 yin
瘖 yin
禋 yin
秵 yin
筃 yin
絪 yin
緸 yin
绬 ying
茵 yin
荫 yin
蒑 yin
蔭 yin
裀 yin
諲 yin
銦 yin
铟 yin
闉 yin
阴 yin
陰 yin
陻 yin
隂 yin
霠 yin
鞇 yin
音 yin
韾 yin
駰 yin
骃 yin
黫 yan
㕂 qin yin
㖗 yin
㙬 yin
㝙 yin
㞤 cen yin
㸒 jing yin
㹜 yin
㹞 ya yin
䓄 yin
䖜 yin
䪩 yin
冘 yin you
吟 yin
噖 yin
嚚 yin
圁 yin
垠 yin
夤 yin
婬 yin
寅 yin
崟 yin
崯 yin
斦 yin zhi
檭 yin
殥 yin
泿 yin
淫 yin
滛 yin
烎 yin
犾 yin
狺 yin
璌 yin
碒 yin
苂 yin
荶 yin
蔩 yin
蟫 yin
訔 yin
訚 yin
訡 yin
誾 yin
鄞 yin
釿 jin yin
鈝 yin
銀 yin
鏔 yi
银 yin
霪 yin
鷣 yin
㐆 yin
㡥 yin
㥯 yin
㥼 yan yin
㦩 yin
㧈 yin
㱃 yin
㾙 xi xin
䇙 yin
䌥 yin
䒡 yin
䤺 jin yin
䨸 yin
乚 yin
尹 yin
嶾 yin
廴 yin
引 yin
檃 yin
櫽 yin
淾 yin
濦 yin
瘾 yin
癮 yin
磤 yin
粌 yin
紖 zhen
縯 yan
纼 zhen
蘟 yin
蚓 yin
螾 yin
讔 yin
趛 yin
鈏 yin
隐 yin
隠 yin
隱 yin
靷 yin
飮 yin
飲 yin
饮 yin
馻 yun
㣧 yin
㪦 yin
㴈 yin
㼉 zhen
䕃 yin
䚿 xi yin
䡛 yin
䤃 an yin
䲟 yin
印 yin
垽 yin
廕 yin
慭 yin
憖 yin
憗 yin
懚 yin
朄 yin
檼 yin
湚 yin
濥 yin
猌 yin
癊 yin
胤 yin
茚 yin
酳 yin
鮣 yin
偀 ying
嘤 ying
嚶 ying
婴 ying
媖 ying
嫈 xing ying
嬰 ying
孆 ying
孾 ying
应 ying
応 ying
應 ying
撄 ying
攖 ying
朠 ying
桜 ying
楧 yang
樱 ying
櫻 ying
渶 ying
煐 ying
珱 ying
瑛 ying
璎 ying
瓔 ying
甇 ying
甖 ying
碤 ying
礯 ying
緓 ying
纓 ying
缨 ying
罂 ying
罃 ying
罌 ying
膺 ying
英 ying
莺 ying
蘡 ying
蝧 ying
蠳 ying
褮 ying
譻 ying
鍈 ying
鑍 ying
锳 ying
霒 yin
韺 ying
鴬 ying
鶧 ying
鶯 ying
鷪 ying
鷹 ying
鸎 ying
鸚 ying
鹦 ying
鹰 ying
㢍 ying
㨕 ying
㴄 yong
㵬 ying
㹙 weng
㹚 ying
㿘 ying
䁝 ying
䃷 ying
䑉 ying
䕦 ying
䪯 ying
僌 ying
営 ying
塋 ying
嬴 ying
巆 hong rong ying
廮 ying
攍 ying
楹 ying
櫿 ying
溁 ying
滢 ying
潆 ying
濙 ying
瀅 ying
瀛 ying
瀠 ying
瀯 ying
熒 ying
營 ying
瑩 ying
盁 ying
盈 ying
籝 ying
籯 ying
縈 ying
茔 ying
荧 ying
莹 ying
萤 ying
营 ying
萦 ying
萾 ying
蓥 ying
藀 ying
蛍 ying
蝇 ying
蝿 ying
螢 ying
蠅 ying
謍 hong ying
贏 ying
赢 ying
迎 ying
鎣 ying
㯋 jiong ying
㲟 ying
䀴 keng ya ying
䨍 ying
䭊 ying
䭗 ying
巊 ying
影 ying
梬 ying
浧 cheng ying zheng
潁 ying
瀴 ying
璄 ying
瘿 ying
癭 ying
矨 ying
穎 ying
郢 ying
頴 jing ying
颍 ying
颕 ying
颖 ying
㑞 ying
䁐 ying
䙬 ying
䤝 ying
噟 ying
媵 ying
摬 ying
映 ying
暎 ying
硬 ying
膡 ying
譍 ying
賏 ying
鐛 ying
鞕 bian ying
哟 yo
唷 yo
喲 yo
佣 yong
嗈 yong
噰 yong
墉 yong
壅 yong
庸 yong
廱 yong
慵 yong
拥 yong
擁 yong
滽 yong
澭 yong
灉 yong
牅 yong
痈 yong
癕 yong
癰 yong
臃 yong
邕 yong
郺 yong
鄘 yong
銿 yong zhong
鏞 yong
镛 yong
雍 yong
雝 yong
饔 yong
鱅 yong
鳙 yong
㝘 yong
䗤 yong
傛 rong yong
喁 yong
嫆 rong
嫞 yong
嬫 rong
嵱 yong
槦 yong
顒 yong yu
颙 yong
㙲 yong
㦷 yong
㷏 yong
㽫 yong
䞻 yong
俑 yong
勇 yong
勈 yong
咏 yong
埇 yong
塎 yong
彮 yong
恿 yong
悀 yong
惥 yong
愑 yong
愹 yong
慂 yong
搈 rong
柡 yong
栐 yong
永 yong
泳 yong
涌 chong:-2 yong
甬 yong
硧 tong yong
禜 ying yong
蛹 yong
詠 yong
踊 yong
踴 yong
銢 pi
鯒 yong
鲬 yong
㞲 yong
㶲 yong
用 yong
苚 yong
醟 yong
优 you
優 you
呦 you
嚘 you
幽 you
忧 you
怮 yao you
悠 you
憂 you
懮 you
攸 you
櫌 you
瀀 you
纋 you
耰 you
鄾 you
麀 you
㒡 you
㕱 you
㘥 you
㚭 you
㛜 you
㫍 yao you
㳺 you
㻀 yu
㽕 you
䑻 you
䖻 you
䚃 you
䢊 you
䢟 you
偤 you
尤 you
峳 you
怣 you
斿 you
柚 you
楢 you
櫾 you
沋 you
油 you
浟 di you
游 you
滺 you
犹 you
猶 you
猷 you
由 you
疣 you
秞 you
肬 you
莤 su you
莸 you
蕕 you
蚰 you
蝣 you
訧 you
輏 you
輶 you
逌 you
逰 you
遊 you
邎 yao
邮 you
郵 you
鈾 you
铀 you
駀 you
魷 you
鮋 chou you
鱿 you
鲉 you
㮋 you
㰶 ou you
㾞 you
䅎 you
䒴 you
䬀 you
䱂 you
䳑 you
丣 you
卣 you
友 you
岰 ao
庮 you
有 you
梄 you
槱 chao you
泑 ao you
湵 you
牖 you
牗 you
羐 you
羑 you
聈 you
脜 you
苃 you
莠 you
蜏 you
酉 you
銪 you
铕 you
黝 you
㓜 you
㕗 you
㤑 you
㹨 you
㺠 you
䀁 you
䆜 you
䛻 you
䞥 you
亴 you
佑 you
侑 you
又 you
右 you
哊 you
唀 you
囿 you
姷 you
宥 you
峟 you
幼 you
牰 chou you
狖 you
狛 bo
祐 you
糿 you
誘 you
诱 you
貁 you
迶 you
酭 you
釉 you
鴢 ao yao
鼬 you
扜 wu yu
於 wu:-2 yu
毺 yu
淤 yu
瘀 yu
盓 wu yu
穻 yu
箊 yu
紆 ou yu
纡 yu
虶 yu
迂 yu
迃 yu
㒜 yu
㚥 yu
㤤 yu
㥔 yu
㥚 yu
㥥 yu
㦛 yu
㪀 yu
㬂 yu
㬰 yu
㳛 you yu
㶛 yu
㷒 yu
㺞 yu
㺮 yu
㼶 yu
䁩 yu
䂛 yu
䃋 yu
䄏 yu
䄨 yu
䍂 yu
䏸 yu
䐳 yu
䔡 yu
䗨 yu
䜽 yu
䢓 yu
䩒 yu
䰻 yu
䱷 yu
䲣 yu
于 yu
亐 yu
余 yu
俞 shu:-1 yu
唹 yu
堣 yu
堬 yu
妤 yu
娛 yu
娯 yu
娱 yu
媀 yu
嬩 yu
崳 yu
嵎 yu
嵛 yu
愉 tou:-2 yu
愚 yu
扵 yu
揄 yu
旟 yu
杅 wu yu
楡 yu
楰 yu
榆 yu
欤 yu
歈 yu
歟 yu
歶 yu
渔 yu
渝 yu
漁 yu
澞 yu
狳 yu
玗 yu
玙 yu
瑜 yu
璵 yu
畬 she yu
畭 yu
盂 yu
睮 yu
硢 yu
禺 yu
窬 yu
竽 yu
籅 yu
緰 tou xu yu
羭 yu
腴 yu
臾 yu
舁 yu
舆 yu
艅 yu
茰 yu
萸 yu
蕍 yu
蘛 yu
虞 yu
蝓 yu
螸 yu
衧 yu
褕 yu
覦 yu
觎 yu
諛 yu
謣 xu yu
谀 yu
踰 yu
輿 yu
轝 yu
逾 yu
邘 yu
鄃 shu
釪 hua yu
鍝 yu
隃 shu yao yu
隅 yu
雓 yu
雩 yu
餘 yu
馀 yu
騟 yu
骬 yu
髃 yu
魚 yu
鮽 yu
鰅 yu
鱼 yu
鵌 tu
鷠 yu
鸆 yu
鸒 yu
齵 ou yu
㑨 yu
㒁 yu
㔱 yu
㙑 yu
㝢 yu
㠘 yu
㡰 yu
㣃 yu
㲾 yu
㺄 yu
㼌 yu
䣁 yu
䥏 yu
䨞 yu
与 yu
予 yu
伛 yu
俁 yu
俣 yu
偊 yu
傴 yu
匬 yu
噳 yu
圄 yu
圉 yu
宇 yu
寙 yu
屿 yu
嶼 yu
庾 yu
懙 yu
敔 yu
斔 yu
斞 yu
瑀 yu
瘐 yu
祤 yu
禹 yu
窳 yu
篽 yu
羽 yu
聥 ju
與 yu
萭 ju yu
蘌 yu
螤 zhong
語 yu
语 yu
貐 yu
鄅 yu
酑 yu
雨 yu
齬 wu yu
龉 yu
㠨 yu
㳚 xu
㽣 yu
䁌 yu
䂊 yu
䆷 xue
䈅 yu
䉛 ao yu
䋖 yu
䍞 yu
䖇 yu
䘘 su yu
䘱 yu
䛕 yu
䢩 yu
䨒 yu
䬄 xu
䮇 yu
䮙 yu
䴁 yu
䵫 xun yu
俼 yu
喅 yu
喐 yu
喩 yu
喻 yu
噊 yu
圫 yu zhun
域 yu
堉 yu
妪 yu
嫗 yu
寓 yu
峪 yu
嶎 yu
庽 yu
彧 yu
御 yu
忬 shu yu
悆 shu yu
悇 tu yu
惐 xu yu
愈 yu
慾 yu
戫 yu
昱 yu
栯 you yu
棛 yu
棜 yu
棫 yu
櫲 yu
欎 yu
欝 yu
欥 huan yi yu
欲 yu
毓 yu
浴 yu
淢 xu yu
淯 yu
滪 yu
澦 yu
灪 yu
焴 yu
煜 yu
熨 yu:-2 yun
燏 yu
燠 yu
爩 yu
狱 yu
獄 yu
獝 xu yu
玉 yu
琙 yu
瘉 yu
癒 yu
矞 yu
砡 yu
硲 yu
礇 yu
礖 yu
礜 yu
禦 yu
秗 yu
稢 yu
稶 yu
穥 yu
籞 yu
緎 yu
繘 jue yu
罭 yu
聿 yu
肀 yu
育 yu
芋 yu
芌 yu
茟 wei yu
萮 yu
蒮 yu
蓣 yu
蓹 yu
蕷 yu
薁 yu
蜟 yu
蜮 yu
袬 gun
裕 yu
誉 yu
諭 tou yu
譽 yu
谕 yu
豫 yu
軉 yu
輍 yu
逳 yu
遇 yu
遹 yu
郁 yu
醧 ou yu
鈺 yu
銉 si yu
鋊 yu
錥 yu
鐭 yu
钰 yu
閾 yu
阈 yu
隩 ao yu
霱 yu
預 yu
预 yu
飫 yu
饇 yu
饫 yu
馭 yu
驈 yu
驭 yu
鬰 yu
鬱 yu
鬻 yu
魊 yu
鳿 yu
鴥 yu
鴪 yu
鵒 yu
鷸 shu yu
鹆 yu
鹬 yu
黦 yue
龥 yu
冤 yuan
剈 yuan
囦 yuan
嬽 yuan
寃 yuan
惌 wan yu yuan
棩 yuan
淵 yuan
渁 yuan
渆 yuan
渊 yuan
渕 yuan
灁 yuan
眢 yuan
肙 yuan
葾 yuan
蒬 yuan
蜎 yuan
蜵 yuan yun
裫 yuan
裷 gun yuan
鋺 wan yuan
駌 yuan
鳶 yuan
鴛 yuan
鵷 yuan
鸢 yuan
鸳 yuan
鹓 yuan
鼘 yuan
鼝 yuan
㟶 yuan
㥳 yuan
㹉 wan yuan
䖠 yuan
䬧 yuan
䲮 yuan
䳒 yuan
䳣 yuan
元 yuan
円 yuan
原 yuan
厡 yuan
厵 yuan
员 yuan yun:-2
員 yuan
园 yuan
圆 yuan
圎 yuan
園 yuan
圓 yuan
垣 yuan
塬 yuan
妧 wan yuan
媛 yuan
媴 yuan
嫄 yuan
援 yuan
杬 yuan
榞 yuan
榬 yuan
橼 yuan
櫞 yuan
沅 yuan
湲 yuan
源 yuan
溒 yuan
爰 yuan
猨 yuan
猭 chuan shan
猿 yuan
獂 yuan
笎 yuan
緣 yuan
縁 yuan
缘 yuan
羱 yuan
蒝 huan yuan
薗 yuan
蚖 wan yuan
蝝 yuan
蝯 yuan
螈 yuan
袁 yuan
貟 yuan
贠 yuan
轅 yuan
辕 yuan
邍 yuan
邧 yuan
鎱 yuan
騵 yuan
魭 wan yuan
鶢 yuan
鶰 yuan
黿 yuan
鼋 yuan
䛄 yuan
䛇 yuan
䩩 yuan
妴 yuan
盶 yuan
远 yuan
逺 yuan
遠 yuan
㤪 yuan
㥐 yuan
㭇 yuan
䅈 yuan
䏍 yuan
䬇 yuan
䬼 yuan
傆 yuan
噮 yuan
夗 wan yuan
怨 yuan
愿 yuan
掾 yuan
瑗 yuan
禐 yuan
苑 yuan
衏 yuan
褑 yuan
褤 yuan
謜 quan yuan
院 yuan
願 yuan
曰 yue
曱 yue
箹 chuo yao yue
约 yao:-3 yue
㜧 yue
㜰 yue
㬦 yue
㰛 yue
㹊 yue
䋐 yue
䖃 la yue
䟠 yue
䠯 yue
䡇 yue
䢁 yue
䢲 yue
䤦 yue
䥃 yue
䶳 yue
刖 yue
妜 jue yue
岄 yue
岳 yue
嶽 yue
恱 yue
悅 yue
悦 yue
戉 yue
抈 yue
捳 yue
月 yue
枂 wo yue
樾 yue
泧 sa xue
瀹 yue
爚 yue
狘 xue
玥 yue
礿 yue
禴 yue
篗 yue
籆 yue
籥 yue
籰 yue
粤 yue
粵 yue
蘥 yue
蚎 yue
蚏 yue
越 yue
趯 ti
跀 yue
跃 yue
躍 yue
鈅 yue
鉞 yue
閱 yue
閲 yue
阅 yue
鸑 yue
鸙 yue
龠 yue
奫 yun
晕 yun
暈 yun
氲 yun
氳 yun
縕 yun
蒀 yun
蒕 yun
蝹 ao yun
贇 bin yun
赟 yun
㚃 yun
㜏 yun
䉙 yun
䢵 yun
云 yun
伝 chuan
勻 yun
匀 yun
妘 yun
愪 yun
昀 yun
枃 jin
榅 wen
榲 yun
橒 yun
沄 yun
涢 yun
溳 yun
澐 yun
熅 yun
熉 yun
畇 yun
眃 hun yun
秐 yun
筼 yun
篔 xun yun
紜 yun
縜 yun
纭 yun
耘 yun
耺 ying yun
芸 yun
荺 yun
蒷 yun
蕓 yun
郧 yun
鄖 yun
鋆 yun
雲 yun
饂 yun
䆬 yun
䇖 yun
䞫 yun
䡝 yuan yun
䤞 yun
䦾 yuan
䨶 yun
䪳 yun
傊 yun
允 yun
喗 yun
抎 yun
殒 yun
殞 yun
狁 yun
玧 men yun
磒 yun
褞 wen yun
賱 yun
輑 qun yin
鈗 dui yun
阭 yan yun
陨 yun
隕 yuan yun
霣 yun
齳 yun
㚺 yun
㞌 yun
㟦 yun
䚋 yun
䩵 yun
䲰 yun
䵴 ying yun zeng
囩 yun
夽 yun
孕 yun
恽 yun
惲 yun
愠 yun
慍 yun
枟 yun
緷 gun yun
腪 yun
蕴 yun
薀 yun
藴 wen yun
蘊 yun
运 yun
運 yun
郓 yun
鄆 yun
酝 yun
醖 yun
醞 yun
韞 yun
韫 yun
韵 yun
韻 yun
鶤 kun
匝 za
咂 za
帀 za
抸 jia
拶 za zan
沞 za
紮 za zha
臜 za
臢 za zan
迊 za
鉔 za
䕹 za
䞙 za
䪞 za
偺 za zan
囐 e nie yan za
嶻 za
杂 za
砸 za
磼 she za
襍 za
雑 za
雜 za
雥 za
韴 za
魳 shi za
咋 za ze:-3 zha
鮺 zha
哉 zai
栽 zai
渽 zai
災 zai
灾 zai
烖 zai
甾 zai
菑 zai zi
賳 zai
㞨 zi
㱰 zai
㴓 shai
䏁 zai
䣬 ge zai
䮨 zai
仔 zai zi:-3
儎 zai
宰 zai
崽 zai
縡 zai zeng
載 zai
载 zai
䵧 zai
侢 zai
傤 zai
再 zai
在 zai
扗 zai
兂 zan
簪 zan
簮 zan
糌 zan
鐕 zan
咱 za:-2 zan
㤰 zuo
儧 zan
儹 zan
喒 za zan
寁 zan
揝 zan zuan
撍 qian zan zen
昝 zan
桚 zan
沯 zan
礸 zan
禶 zan
趱 zan
趲 zan zu
㜺 zan
㟛 zan
㣅 zan
囋 can za zan
暂 zan
暫 zan
欑 cuan
瓉 zan
瓒 zan
瓚 zan
穳 cuan zan
襸 cuan zan
讃 zan
讚 zan
賛 zan
贊 zan
赞 zan
鄼 zan
錾 zan
鏨 zan
饡 zan
牂 zang
羘 zang
脏 zang
臧 cang:-3 zang
賍 zang
賘 zang
贓 zang
贜 zang
赃 zang
鍺 du duo zhe
髒 zang
駔 zang zu
驵 zang
㘸 zang zuo
塟 zang
奘 zang zhuang
弉 zang
臓 zang
臟 zang
葬 zang
銺 zang
傮 cao zao
糟 zao
蹧 zao
遭 zao
䥣 zao
凿 zao
醩 zao
鑿 zao
䲃 chao suo zao
早 zao
枣 zao
棗 zao
澡 zao
璪 zao
薻 zao
藻 zao
蚤 zao
㲧 sao
㿷 cao cuo
䜊 zao
唕 zao
唣 zao
噪 zao
慥 zao
梍 zao
灶 zao
燥 zao
皁 zao
皂 zao
竃 zao
竈 zao
簉 zao
艁 zao
譟 zao
趮 zao
躁 zao
造 zao
髞 sao
㖽 ze
㣱 ze
㳻 ze
䃎 zha
䇥 ze
䕉 ze
䕪 ze
䰹 ze
䶦 ze
则 ze
則 ze
啧 ze
嘖 ze
崱 ze
帻 ze
幘 ce ze
択 ze
择 ze
擇 ze
沢 ze
泽 ze
溭 ze
澤 ze
皟 ze
瞔 ze
笮 ze zuo
箦 ze
耫 ze zha
舴 ze
萴 ce
蔶 ze
蠈 zei
蠌 ze
諎 cuo jie ze zha zuo
謮 ze
責 ze
賾 ze
责 ze
赜 ze
迮 ze
鰂 ze zei
鲗 zei
齚 ze
㳁 ze
仄 ze
夨 ze
庂 ze
昃 ze
昗 ze
汄 ze
稄 xun ze
戝 zei
賊 zei
贼 zei
鱡 zei
怎 zen
䫈 chen
譛 zen
増 zeng
增 zeng
憎 zeng
橧 ceng zeng
熷 zeng
璔 zeng
矰 zeng
磳 zeng
繒 ceng zeng
罾 zeng
譄 zeng
驓 ceng
㽪 zeng
䙢 zeng
䰝 zeng
甑 zeng
綜 zong
贈 zeng
赠 zeng
鋥 zeng
锃 zeng
偧 zha
吒 zha
哳 zha
扎 zha
抯 zha
挓 zha
揸 zha
摣 zha
柤 zha zu
樝 zha
渣 zha
皶 zha
皻 zha
謯 jie zha zu
齄 zha
齇 zha
㱜 zha
㴙 zha
䥷 zha
䵵 chua zhuo
劄 zha
拃 zha
札 zha
炸 zha
牐 zha
甴 you zha
紥 za zha
蚻 zha
蠿 zhuo
譗 zha
鍘 zha
铡 zha
閘 zha
闸 zha
霅 zha
㒀 zha zhai
㡸 cha zha
㷢 zha
䋾 na zha
䕢 zha
䛽 cha sa zha
䵙 zha
厏 zha zhai
眨 zha
砟 zha
苲 zha
踷 zha
鮓 zha
鲊 zha
鲝 zha
䖳 zha
䞢 zuo
乍 zha
咜 ta
咤 zha
宱 zha
搾 zha
柞 zha zuo
柵 shan zha
榨 zha
溠 zha
灹 yu zha
簎 ce ji
膪 chuai
蚱 zha
詐 zha
诈 zha
醡 zha
捚 zhai
摘 zhai
斋 zhai
斎 zhai
榸 zhai
齋 zhai
㡯 du duo zhai
宅 zhai
礋 ze
岝 zuo
窄 zhai
鉙 zhai
飵 ze zuo
㩟 zhai
债 zhai
債 zhai
寨 zhai
瘵 zhai
砦 zhai
呫 che tie
嶦 shan zhan
旃 zhan
旜 zhan
栴 zhan
毡 zhan
氈 zhan
氊 zhan
沾 zhan
瞻 zhan
薝 zhan
詀 che dian tie zhan
詹 zhan
譠 tan
譫 zhan
讝 zhan
谵 zhan
趈 zhan
邅 zhan
鉆 chan qian tie
霑 zhan
饘 zhan
驙 zhan
鱣 shan zhan
鸇 zhan
鹯 zhan
㞡 zhan
㠭 zhan
䁴 shan zhan
䎒 zhan
䟋 zhan
䡀 zhan
䩅 nan zhan
䱼 zhan
嫸 zhan
展 zhan
崭 chan:-2 zhan
嶃 zhan
嶄 zhan
搌 zhan
斩 zhan
斬 zhan
榐 chan nian zhan zhen
樿 shan
橏 jian zhan
琖 zhan
皽 dan zhan zhao
盏 zhan
盞 zhan
蹍 nian
輾 nian zhan
醆 zhan
颭 zhan
飐 zhan
魙 zhan
㟞 zhan
㺘 zhan
㻵 zhan
䋎 zhan
䗃 zhan
䘺 zhan
䪌 shan zhan
䱠 zhan
佔 zhan
偡 zhan
占 zhan
嶘 zhan
战 zhan
戦 zhan
戰 zhan
栈 zhan
桟 zhan
棧 zhan
椾 jian
湛 zhan
站 zhan
綻 zhan
绽 zhan
菚 zhan
蘸 zhan
虥 zhan
虦 zhan
覱 zhan
蹔 zan
輚 zhan
轏 zhan
颤 chan zhan:-3
驏 zhan
傽 zhang
墇 zhang
嫜 zhang
张 zhang
張 zhang
彰 zhang
慞 zhang
暲 zhang
樟 zhang
漳 zhang
獐 zhang
璋 zhang
章 zhang
蔁 zhang
蟑 zhang
遧 zhang
鄣 zhang
餦 zhang
騿 zhang
鱆 zhang
麞 zhang
仉 zhang
掌 zhang
涨 zhang
漲 zhang
礃 zhang
鞝 shang
㕩 pang
㙣 zhang
㽴 zhang
丈 zhang
仗 zhang
嶂 zhang
帐 zhang
帳 zhang
幛 zhang
扙 zhang
杖 zhang
涱 zhang
痮 zhang
瘬 zhang
瘴 zhang
瞕 zhang
粀 zhang
胀 zhang
脹 zhang
賬 zhang
账 zhang
障 zhang
妱 zhao
巶 zhao
招 zhao
昭 zhao
朝 chao zhao
柖 shao
盄 zhao
釗 zhao
鉊 zhao
鍣 zhao
钊 zhao
駋 zhao
鸼 zhou
㕚 zhao
㺐 lao sao
䈃 zhao
䝖 zhao
找 zhao
沼 zhao
爪 zhao zhua
瑵 zhao
菬 qiao zhao
㡽 zhao
㨄 zhou
㷖 zhao
䃍 zhao
䈇 zhao
䍜 zhao
䍮 zhao
䮓 chao zhuo
兆 zhao
召 shao:-3 zhao
垗 zhao
旐 zhao
曌 zhao
枛 zhao
棹 zhao
櫂 zhao
炤 zhao
照 zhao
燳 zhao
狣 zhao
瞾 zhao
笊 zhao
箌 dao zhao
罩 zhao
羄 zhao
肁 zhao
肇 zhao
肈 zhao
詔 zhao
诏 zhao
赵 zhao
趙 zhao
雿 diao
鵫 zhuo
嗻 zhe
嫬 zhe
晢 zhe
晣 zhe
蜇 zhe
遮 zhe
㞏 jie zhe
㪿 zhe
㯰 zhe
䊞 che zhe
䎲 zhe
䐑 zhe
䐲 zhe
䓆 zhe
䝃 zhe
䝕 zhe
厇 zhai zhe
哲 zhe
啠 zhe
喆 zhe
嚞 zhe
埑 zhe
慴 she
折 she zhe
摺 zhe
歽 zhe
瓋 ti
砓 zhe
磔 zhe
籷 zhe
耴 yi
虴 zhe
蛰 zhe
蟄 zhe
襵 zhe
詟 zhe
謫 ze zhe
謺 zhe
讁 zhe
讋 zhe
讘 nie
谪 zhe
輒 zhe
輙 zhe
辄 zhe
辙 zhe
銸 nie zhe
鮿 zhe
鸅 ze
啫 zhe
禇 zhe
者 zhe
褶 zhe
赭 zhe
䂞 zhe
䏳 zhe
䗪 zhe
䠦 zhe
䩾 zhe
䵭 zhe
柘 zhe
檡 shi tu zhai
浙 zhe
烢 che
蔗 zhe
蟅 zhe
这 zhe zhei:-2
這 zhe
鷓 zhe
鹧 zhe
着 zhao zhe zhuo
侦 zhen
偵 zhen
堻 jin
媜 zheng
嫃 zhen
寊 zhen
帪 zhen
揁 keng zheng
搸 zhen
斟 zhen
栕 zhen
桢 zhen
楨 zhen
榛 zhen
樼 zhen
殝 zhen
溱 qin zhen
潧 zhen
澵 zhen
獉 zhen
珍 zhen
珎 zhen
瑊 jian
甄 zhen
眞 zhen
真 zhen
砧 zhen
碪 zhen
祯 zhen
禎 zhen zheng
禛 zhen
箴 zhen
籈 jian zhen
缜 zhen
胗 zhen
臻 zhen
蒖 zhen
蒧 dian
蓁 zhen
薽 zhen
診 zhen
貞 zhen zheng
贞 zhen
轃 zhen
遉 zhen
酙 zhen
針 zhen
鉁 zhen
錱 zhen
鍼 zhen
针 zhen
靕 zhen
駗 zhen
鱵 zhen
鷏 tian
㐱 zhen
㪛 zhen
䂦 zhen
䂧 zhen
䑐 zhen
䪴 dan zhen
䫬 qin zhen
姫 zhen
弫 zhen
抌 dan shen
抮 zhen
昣 zhen
晸 zheng
枕 zhen
畛 zhen
疹 zhen
眕 zhen
祳 shen
稹 zhen
笉 qin
紾 zhen
絼 zhen
縝 chen zhen
縥 zhen
聄 zhen
袗 zhen
覙 luo
诊 zhen
軫 zhen
轸 zhen
辴 chan
鬒 zhen
黕 dan
黰 zhen
㓄 zhen
㣀 zhen
㮳 zhen
㯢 zhen
㴨 zhen
䊶 zhen
䏖 yin zhen
䝩 zhen
䟴 zhen
䨯 zhen
䲴 zhen
䳲 zhen
侲 chen zhen
圳 zhen
塦 zhen
挋 zhen
振 zhen
揕 zhen
朕 zhen
栚 zhen
桭 chen zhen
眹 zhen
蜄 shen zhen
誫 zhen
賑 zhen
赈 zhen
鎭 zhen
鎮 zhen
镇 zhen
阵 zhen
陣 zhen
震 zhen
鴆 zhen
鸩 zhen
争 zheng
佂 zheng
埩 cheng zheng
姃 zheng
峥 zheng
崢 zheng
征 zheng
徰 zheng
徴 zheng
徵 zheng zhi
怔 zheng
挣 zheng
掙 zheng
炡 zheng
烝 zheng
爭 zheng
狰 zheng
猙 zheng
症 zheng
癥 zheng
眐 zheng
睁 zheng
睜 zheng
筝 zheng
箏 zheng
篜 zheng
聇 zheng
蒸 zheng
諍 zheng
诤 zheng
踭 zheng
鉦 zheng
錚 zheng
鏳 cheng
钲 zheng
铮 zheng
鬇 zheng
䡕 zheng
愸 zheng
抍 zheng
拯 zheng
撜 cheng zheng
整 zheng
氶 cheng zheng
糽 zheng
㡠 zheng
㡧 zheng
㱏 zheng
㽀 zheng
䂻 zheng
䈣 zheng
䛫 zhang zheng
䥌 zheng
䥭 zheng
䦛 zheng
䦶 zheng
帧 zhen zheng
幀 zheng
政 zheng
正 zheng
証 zheng
證 zheng
证 zheng
郑 zheng
鄭 zheng
鴊 zheng
之 zhi
倁 zhi
卮 zhi
吱 zhi zi
巵 zhi
掷 zhi
搘 zhi
支 zhi
枝 qi:-3 zhi
枳 zhi
栀 zhi
梔 zhi
椥 zhi
榰 zhi
汁 zhi
汥 ji zhi
泜 zhi
知 zhi
祗 zhi
祬 zhi
秓 zhi
秖 zhi
秪 zhi
綕 zhi
織 zhi
织 zhi
肢 zhi
胑 zhi
胝 zhi
脂 zhi
芝 zhi
蜘 zhi
衼 zhi
觯 zhi
隻 zhi
馶 shi zhi
鳷 chi zhi
鴲 zhi
鼅 zhi
㙷 zhe zhi
㜼 zhi
㨁 zhi
䐈 zhi
䟈 zhi
䱥 ji zhi
䵂 zhi
侄 zhi
値 zhi
值 zhi
儨 zhi
坧 zhi
埴 zhi
執 zhi
墌 zhi zhuo
姪 zhi
嬂 zhi
慹 zhe zhi
懫 zhi
执 zhi
摭 zhi
擿 ti zhi
柣 die zhi
桎 zhi
植 zhi
樴 yi zhi
殖 shi:-2 zhi
漐 zhi
犆 te zhi
瓆 zhi
瓡 hu zhi
直 zhi
禃 zhi
秷 zhi
稙 zhi
絷 zhi
縶 zhi
聀 zhi
职 zhi
職 zhi
膱 zhi
蘵 zhi
蟙 zhi
褁 zhi
跖 zhi
踯 zhi
蹠 zhi
躑 zhi
軄 zhi
釞 zhi
馽 zhi
㧻 du zhuo zu
㮹 zhi
㲛 zhi
䅩 qi zhi
䇛 zhi
䌤 shi zhi
䎺 zhi
䛗 zhi
䳅 zhi
劧 zhi
厎 di zhi
只 zhi
咫 zhi
址 zhi
坁 zhi
夂 zhi zhong
帋 zhi
恉 zhi
抧 zhai zhi
指 zhi
旨 zhi
晊 zhi
栺 yi zhi
止 zhi
沚 zhi
洔 zhi
淽 zhi
疻 zhi
砋 zhi
祉 zhi
紙 zhi
纸 zhi
芷 zhi
藢 zhi
襧 zhi
訨 zhi
趾 zhi
軹 zhi
轵 zhi
酯 zhi
阯 zhi
黹 zhi
㕄 zhi
㗌 zhi
㗧 die zhi
㘉 zhi
㛿 zhi
㝂 zhe zhi
㣥 zhi
㨖 zhi
㴛 zhi
䄺 ti zhi
䆈 zhi
䇽 zhe
䉅 zhi
䉜 zhi
䏄 di zhi
䏯 zhi
䐭 di zhi
䑇 zhi
䓌 zhi
䕌 zhi
䚦 zhi
䝷 zhi
䞃 zhi
䡹 zhi
䥍 zhi
䦯 zhi
䫕 die
䬹 zhi
䭁 zhi
䱨 la
偫 zhi
制 zhi
劕 zhi
厔 zhi
垁 zhi
娡 zhi
寘 zhi
崻 zhi
帙 zhi
帜 zhi
幟 zhi
庢 zhi
庤 zhi
彘 zhi
徏 zhi
徝 zhi
志 zhi
忮 zhi
憄 zhi
懥 zhi
挃 die zhi
挚 zhi
搱 nai zhi
摯 zhi
擲 zhi
旘 zhi
智 zhi
梽 zhi
櫍 zhi
櫛 zhi
治 zhi
洷 zhi
淛 zhe
滍 zhi
滞 zhi
滯 zhi
潌 zhi
炙 zhi
熫 zhi
狾 zhi
猘 zhi
畤 zhi
疐 zhi
痔 zhi
痣 zhi
礩 zhi
祑 zhi
秩 zhi
秲 shi zhi
稚 zhi
稺 zhi
窒 zhi
筫 zhi
紩 zhi
緻 zhi
置 zhi
翐 zhi
胵 chi
膣 zhi
至 zhi
致 zhi
臸 jin zhi
芖 zhi
蛭 zhi
螲 die zhi
袟 zhi
袠 zhi
製 zhi
覟 zhi
觗 zhi
觢 shi
觶 zhi
誌 zhi
豑 zhi
豒 zhi
豸 zhi
貭 zhi
質 zhi
贄 zhi
质 zhi
贽 zhi
跱 zhi
踬 zhi
躓 zhi
輊 zhi
轾 zhi
迣 chi zhi
遰 dai di shi
郅 zhi
銍 zhi
鋕 zhi
鑕 zhi
铚 zhi
锧 zhi
陟 zhi
陦 dao
隲 e
雉 zhi
駤 zhi
騭 zhi
騺 chi zhi
驇 zhi
骘 zhi
鴙 zhi
鴩 hu tie
鷙 zhi
鸷 zhi
中 zhong
伀 zhong
刣 zhong
妐 zhong
幒 zhong
彸 zhong
忠 zhong
柊 zhong
汷 zhong
泈 zhong
潨 cong zong
炂 zhong
煄 zhong
盅 zhong
籦 zhong
終 zhong
终 zhong
舯 zhong
蔠 zhong
螽 zhong
衳 zhong
衷 zhong
蹱 chong zhong
鈡 zhong
鍾 zhong
鐘 zhong
钟 zhong
锺 zhong
鴤 dan dong
㣫 dong zhong
冢 zhong
喠 chong zhong
塚 zhong
尰 zhong
歱 zhong
瘇 zhong
种 chong:-3 zhong
種 zhong
肿 zhong
腫 zhong
踵 zhong
㐺 yin zhong
㲴 zhong
䱰 zhong
乑 pan yin zhong
仲 zhong
众 zhong
偅 chong tong zhong
堹 zhong
妕 zhong
媑 zhong
湩 dong tong
狆 zhong
眾 zhong
筗 zhong
緟 chong zhong
茽 zhong
蚛 zhong
衆 zhong
衶 zhong
諥 zhong
重 chong zhong
侜 zhou
周 zhou
喌 zhou
州 zhou
徟 zhou
洀 pan zhou
洲 zhou
淍 diao zhou
烐 zhou
珘 zhou
盩 zhou
矪 zhou
粥 yu:-3 zhou
舟 zhou
謅 zhou
譸 zhou
诌 zhou
诪 zhou
賙 zhou
赒 zhou
輈 zhou
輖 zhou
辀 zhou
週 zhou
郮 zhou
銂 zhou
霌 zhou
騆 dong zhou
鵃 diao zhou
㛩 zhou
妯 zhou
碡 du
軸 zhou
轴 zhou
䎻 zhou
䖞 zhou
帚 zhou
晭 zhou
疛 zhou
睭 zhou
箒 zhou
肘 zhou
菷 zhou
鯞 zhou
㑇 zhou
㑳 zhou
㔌 cou zou
㥮 zhou
㼙 zhou
㾭 zhou
䇠 zhu
䈙 zhou
䋓 zhou
䐍 chu
䛆 zhou
䩜 zhou
䶇 zhou
伷 zhou
僽 zhou
冑 zhou
呪 zhou
咒 zhou
咮 zhou
噣 du zhou zhu zhuo
宙 zhou
怞 chou you
昼 zhou
晝 zhou
甃 zhou
皱 zhou
皺 zhou
籀 zhou
籒 zhou
籕 zhou
粙 zhou
紂 zhou
縐 zhou
纣 zhou
绉 zhou
胄 zhou
荮 zhou
葤 zhou
詋 zhou
酎 zhou
駎 zhou
驟 zhou
驺 zou
骤 zhou
侏 zhu
劯 zhu
朱 shu:-2 zhu
株 zhu
槠 zhu
橥 zhu
櫧 zhu
櫫 zhu
洙 zhu
潴 zhu
瀦 zhu
猪 zhu
珠 zhu
硃 zhu
絑 zhu
茱 zhu
蛛 zhu
蝫 zhu
袾 zhu
觰 da zha
誅 zhu
諸 zhu
诛 zhu
诸 zhu
豬 zhu
邾 zhu
銖 zhu
铢 zhu
駯 zhu
鮢 zhu
鴸 zhu
鼄 zhu
㔉 zhu
䌵 zhu
䕽 zhu
䘚 zhu
䟉 shu zhu
䥮 zhu
䮱 zhu
劅 zhuo
劚 zhu
斸 zhu
曯 zhu
朮 shu
灟 zhu
炢 zhu
烛 zhu
燭 zhu
爥 zhu
瘃 zhu
窋 ku zhu
竹 zhu
竺 du:-3 zhu
笁 zhu
笜 zhu
築 zhu
篫 zhu
舳 zhu
茿 zhu
蓫 chu zhu
蠋 zhu
蠾 shu zhu
趉 ju jue
躅 zhu
逐 zhu
鱁 zhu
㵭 zhu
䘢 zhu
䰞 zhu
丶 zhu
主 zhu
嘱 zhu
囑 zhu
壴 zhu
孎 chuo shu zhu
宔 zhu
拄 zhu
欘 zhu
渚 zhu
濐 zhu
煑 zhu
煮 zhu
眝 zhu
瞩 zhu
矚 zhu
砫 zhu
罜 du zhu
詝 zhu
貯 zhu
陼 du zhu
麈 zhu
㑏 zhu
㝉 zhu
㤖 zhu
㧣 zhu
㫂 zhu
㹥 zhu
㺛 zhu
㾻 chu zhu
㿾 zhu
䇡 zhu
䇧 ji zhi
䍆 zhu
䎷 zhu
䐢 chu zhou zhu
䝒 zhu
䝬 zhu
䬡 zhu
䭖 zhu
伫 zhu
佇 zhu
住 zhu
助 chu:-2 zhu
坾 zhu
嵀 zhu
杼 zhu
柱 zhu
柷 chu
樦 zhu
櫡 zhu zhuo
殶 zhu
注 zhu
炷 zhu
疰 zhu
祝 zhu
祩 zhu
秼 zhu
竚 zhu
筑 zhu
筯 zhu
箸 zhu
紵 zhu
紸 zhu
纻 zhu
羜 zhu
翥 zhu
莇 zhu
著 zhao zhe zhu zhuo
蛀 zhu
註 zhu
諔 chu
贮 zhu
跓 zhu
軴 zhu
鉒 zhu
鋳 zhu
鑄 zhu
铸 zhu
霔 zhu
飳 tou zhu
馵 zhu
駐 zhu
驻 zhu
麆 cu zhu
抓 zhua
檛 zhua
髽 zhua
拽 ye zhuai
転 zhuan
专 zhuan
塼 tuan zhuan
嫥 tuan zhuan
専 zhuan
專 zhuan
瑼 zhuan
甎 zhuan
砖 zhuan
磚 zhuan
篿 tuan zhuan
膞 zhuan
蟤 zhuan
鄟 zhuan
顓 zhuan
颛 zhuan
鱄 lian tuan zhuan
鷒 tuan
䡱 zhuan
囀 zhuan
竱 zhuan
轉 zhuan
转 zhuai:-3 zhuan
䉵 zhuan zuan
僎 zhuan zun
啭 zhuan
堟 zhuan
撰 zhuan
灷 zhuan
瑑 zhuan
篆 zhuan
籑 zhuan zuan
縳 juan zhuan
蒃 zhuan
襈 juan zhuan
譔 zhuan
賺 zhuan
赚 zhuan
饌 xuan zhuan
妆 zhuang
妝 zhuang
娤 zhuang
庄 zhuang
桩 zhuang
梉 zhuang
樁 zhuang
粧 zhuang
糚 zhuang
荘 zhuang
莊 zhuang
装 zhuang
裝 zhuang
壮 zhuang
壯 zhuang
壵 zhuang
撞 zhuang
焋 zhuang
状 zhuang
狀 zhuang
娺 zhuo
追 dui:-2 zhui
錐 zhui
锥 zhui
騅 zhui
骓 zhui
鴭 dui
鵻 zhui
沝 zhui zi
䄌 chuo zhui
坠 zhui
墜 zhui
惴 zhui
硾 duo zhui
礈 zhui
窡 zhuo
笍 rui zhui
綴 zhui
縋 zhui
缀 zhui
缒 zhui
膇 zhui
譵 zhui
贅 zhui
赘 zhui
錺 fang
鑆 zhui
餟 zhui
宒 zhun
窀 zhun
肫 zhun
衠 zhun
訰 zhun
諄 zhun
谆 zhun
迍 zhun
准 zhun
凖 zhun
準 zhun
綧 zhun
鶽 sun xun
稕 zhun
倬 zhuo
拙 zhuo
捉 zhuo
桌 zhuo
涿 zhuo
穛 bo zhuo
鐯 zhuo
㣿 diao zhuo
㪬 chuo zhuo
㭬 zhuo
㺟 zhuo
䅵 zhuo
䕴 zhuo
䶂 jue zhuo
丵 zhuo
剢 du zhuo
卓 zhuo
啄 zhuo
啅 zhao zhuo
妰 zhuo
彴 bo zhuo
撯 zhuo
擆 zhuo
擢 zhuo
斀 zhu zhuo
斫 zhuo
斮 cuo zhuo
斱 zhuo
斲 zhuo
斵 zhuo
晫 zhuo
梲 zhuo
棳 zhuo
椓 zhuo
槕 zhuo
汋 que shuo yue zhuo
泎 ze
浊 zhuo
浞 zhuo
濁 zhuo
濯 zhuo
灂 jiao ze zhuo
灼 zhuo
炪 chu zhuo
烵 zhuo
焯 chao zhuo
犳 zhuo
琢 zuo
琸 zhuo
硺 zhuo
禚 zhuo
篧 huo zhuo
籱 zhuo
罬 zhuo
茁 zhuo
蝃 di
蠗 zhuo
諑 zhuo
謶 shu zhe zhuo
诼 zhuo
酌 zhuo
鋜 zhuo
錣 zhui
鐲 shu zhuo
镯 zhuo
鷟 zhuo
咨 zi
嗞 zi
姕 ci zi
姿 zi
孖 ma
孜 zi
孳 zi
孶 zi
崰 zi
嵫 zi
栥 zi
椔 zi
淄 zi
湽 zi
滋 zi
澬 ci zi
玆 xuan zi
禌 zi
秶 zi
稵 jiu zi
紎 zi
緇 zi
缁 zi
茊 zi
茲 zi
葘 zi
蠀 ci ji
觜 zi zui
訾 zi
諮 zi
谘 zi
貲 zi
資 zi
赀 zi
资 zi
趑 zi
趦 zi
輜 zi
輺 zi
辎 zi
鄑 zi
鈭 zi
錙 zi
鍿 zi
鎡 zi
锱 zi
镃 zi
頾 zi
頿 zi
髭 zi
鯔 zi
鰦 zi
鲻 zi
鴜 ci
鶅 zi
鶿 ci
鼒 zi
齜 chai zi
龇 zi
㜽 zi
㧗 ji zhi zi
㺭 zi
䔂 zai zi
䘣 zhi zi
吇 ji zi
呰 zi
啙 zi
姉 zi
姊 zi
子 zi
杍 zi
梓 zi
榟 zi
滓 zi
矷 zi
秄 zi
秭 zi
籽 zi
紫 zi
耔 zi
胏 fei zi
芓 zi
虸 zi
訿 zi
釨 zi
㰣 zi
㰷 zi
㱴 zi
䅆 zi
䐉 nao zi
倳 zi
剚 zi
字 zi
恣 zi
扻 kan sun zhi
渍 zi
漬 qi se zi
牸 zi
眥 zi
眦 zi
胔 zi
胾 zi
自 zi
茡 zi
倧 zong
堫 zong
宗 zong
嵏 zong
嵕 zong
嵸 zong
惾 zong
棕 zong
椶 zong
熧 zong
猣 zong
磫 zong
稯 zong
緃 zong
緵 zong
縂 zong
縱 zong
综 zeng:-3 zong
翪 zong
腙 zong
艐 jie ke zong
葼 zong
蝬 zong
豵 zong
踨 zong
踪 zong
蹤 zong
騌 zong
騣 zong
骔 zong
鬃 zong
鬉 zong
鬷 zeng zong
鯮 zong
鯼 zong
㢔 zong
㷓 zong
㹅 zong
䰌 cong zong
偬 zong
傯 zong
总 zong
惣 zong
愡 zong
憁 cong song
捴 zong
揔 song zong
搃 zong
摠 zong
朡 zong
總 zong
蓗 zong
䍟 zong
䝋 zong
倊 zong
昮 zong
猔 zong
疭 zong
瘲 zong
碂 cong zong
粽 zong
糉 zong
糭 zong
縦 zong
纵 zong
媰 chu zou
掫 zhou
棷 sou zou
棸 zou
箃 zou
緅 zou
菆 chu cong cuan zou
諏 zhou zou
诹 zou
邹 zou
郰 zou
鄒 zou
鄹 zou
陬 zou
騶 zou
鯫 zou
鲰 zou
黀 zou
齺 zou
走 zou
赱 zou
㔿 zou
㵵 ju zou
䠫 zou
奏 zou
揍 zou
租 zu
蒩 ji ju zu
㞺 zu
㰵 zu
㲞 su zu
䅸 shen zu
䚝 zu
䯿 sui zu zui
䱣 zu
傶 qi zu
卆 zu
哫 zu
崒 zu
崪 zu
捽 zuo
族 zu
足 zu
踤 cu cui zu
踿 zu
蹵 cu
鎐 yao zu
镞 zu
䔃 zu
䖕 zu
俎 zu
唨 zuo
爼 zu
珇 ju zu
祖 zu
組 zu
组 zu
詛 zu
诅 zu
阻 zu
靻 zu
躜 zuan
躦 cuo zuan
鑚 zuan
鑽 zuan
钻 zuan
䂎 cuan zuan
䌣 zuan
籫 zuan
繤 zuan
纂 zuan
纉 zuan
纘 zuan
缵 zuan
䤸 zuan
攥 zuan
厜 zui
嶉 cui zui
樶 zui
纗 zui
蟕 zui
䮔 zui
嘴 zui
噿 zui
嶊 zui
洅 zai
璻 zui
㝡 zui
㠑 zui
㰎 zui
䘹 cui zui
墬 di
嶵 zui
晬 zui
最 zui
栬 zui
槜 zui
檇 zui
檌 zui
祽 zui
絊 zui
罪 zui
蕞 zui
辠 zui
酔 zui
酻 fu zui
醉 zui
鋷 nie zui
錊 zu zui
墫 cun zun
壿 zun
尊 zun
嶟 zun
樽 zun
繜 zun
罇 zun
遵 zun
鐏 zun
鱒 zun
鳟 zun
鷷 zun
僔 cuan zun
噂 zun
撙 zun
譐 zun
捘 zun
銌 zun
㸲 zuo
䎰 zuo
䝫 zuo
䞰 zuo
昨 zuo
椊 cui zuo
秨 zuo
稓 zuo
筰 zuo
葃 ze zuo
鈼 zuo
㝾 zuo
佐 zuo
咗 zuo
左 zuo
毑 jie
繓 zuo
㑅 zuo
㘀 zuo
㘴 zuo
㛗 qie suo zuo
㭮 zan zuo
䋏 zha zuo
䔘 zuo
作 zuo
做 zuo
坐 zuo
夎 cuo
岞 zuo
座 zuo
怍 zuo
祚 zuo
糳 zuo
胙 zuo
葄 zuo
袏 zuo
阼 zuo
