# Supplementary material for: A study on the classification of stylistic and formal features in English based on corpus data testing
Source: PeerJ Comput Sci. 2023 Apr 25;9:e1297. doi: 10.7717/peerj-cs.1297 (PMC10280581; doi:10.7717/peerj-cs.1297)
Supplement: Supplemental Information 1 — The relevant codes for this manuscript are available in this zip file. [file peerj-cs-09-1297-s001.zip › Code/lexicon/Makefile]

.PHONY: clean

DATA_DIR=../data

all: $(DATA_DIR)/dict.utf8

clean:
	$(RM) $(DATA_DIR)/dict.sort $(DATA_DIR)/dict.shrinked $(DATA_DIR)/dict.utf8


$(DATA_DIR)/dict.utf8: $(DATA_DIR)/dict.full dict_head.utf8
	python add_id.py -f $< -t $@

filter: $(DATA_DIR)/dict.new

$(DATA_DIR)/dict.new: $(DATA_DIR)/newords.utf8 $(DATA_DIR)/dict.full
	python merge.py -f $(DATA_DIR)/dict.full -n $(DATA_DIR)/newords.utf8 -t $(DATA_DIR)/dict.new

$(DATA_DIR)/dict.shrinked: $(DATA_DIR)/dict.new
	python shrink.py -f $^ -t $@

merge: $(DATA_DIR)/dict.full $(DATA_DIR)/dict.new
	cat $^ > dict.tmp
	mv dict.tmp $<
