# Supplementary material for: A study on the classification of stylistic and formal features in English based on corpus data testing
Source: PeerJ Comput Sci. 2023 Apr 25;9:e1297. doi: 10.7717/peerj-cs.1297 (PMC10280581; doi:10.7717/peerj-cs.1297)
Supplement: Supplemental Information 1 — The relevant codes for this manuscript are available in this zip file. [file peerj-cs-09-1297-s001.zip › Code/lexicon/pinyin.py]

#!/usr/bin/env python
# -*- coding: utf-8 -*-
"""

the PinYinDict is generated from xyb's pinyin_zopeext.py, using:

>>> f = open('tt', 'w')
>>> for (k, v) in pinyin_zopeext.pinyinDict.items():
...     f.write( u"'%s':%s, \n" %(k, str(tuple(v.split(' '))) ) )
...
>>> f.close()

Author: Junyong Pan from zopen.cn, panjy at zopen dot cn
"""

from __future__ import with_statement
import urllib, urllib2
import re
import sys, os
import codecs
import traceback
import time
import random
import socket


PinYinDict = {
'耀':('yao',), 
'涉':('she',), 
'谈':('tan',), 
'伊':('yi',), 
'亟':('ji', 'qi'), 
'洞':('dong',), 
'咣':('guang',), 
'猢':('hu',), 
'悫':('que',), 
'缪':('mou', 'miu', 'miao'), 
'河':('he',), 
'临':('lin',), 
'犷':('guang',), 
'吸':('xi',), 
'娼':('chang',), 
'线':('xian',), 
'反':('fan',), 
'牌':('pai',), 
'雏':('chu',), 
'姑':('gu',), 
'硐':('dong',), 
'鳓':('le',), 
'卢':('lu',), 
'知':('zhi',), 
'除':('chu',), 
'彪':('biao',), 
'闹':('nao',), 
'廿':('nian',), 
'覆':('fu',), 
'辊':('gun',), 
'应':('ying',), 
'蠛':('mie',), 
'踟':('chi',), 
'儡':('lei',), 
'皤':('po',), 
'崩':('beng',), 
'芬':('fen',), 
'冶':('ye',), 
'钸':('bu',), 
'骼':('ge',), 
'赉':('lai',), 
'湟':('huang',), 
'跞':('li',), 
'囤':('tun', 'dun'), 
'峨':('e',), 
'括':('kuo',), 
'棰':('chui',), 
'豳':('bin',), 
'滴':('di',), 
'须':('xu',), 
'孽':('nie',), 
'鹿':('lu',), 
'沉':('chen',), 
'上':('shang',), 
'犍':('qian', 'jian'), 
'后':('hou',), 
'碑':('bei',), 
'餐':('can',), 
'怖':('bu',), 
'蒙':('meng',), 
'邡':('fang',), 
'砦':('zhai',), 
'鲩':('huan',), 
'枯':('ku',), 
'伴':('ban',), 
'玷':('dian',), 
'逶':('wei',), 
'离':('li',), 
'羿':('yi',), 
'浈':('zhen',), 
'壑':('he',), 
'罔':('wang',), 
'盥':('guan',), 
'裱':('biao',), 
'号':('hao',), 
'灶':('zao',), 
'铹':('lao',), 
'姻':('yin',), 
'忿':('fen',), 
'节':('jie',), 
'厌':('yan',), 
'钎':('qian',), 
'骒':('ke',), 
'茗':('ming',), 
'褛':('lv',), 
'倡':('chang',), 
'熠':('yi',), 
'锣':('luo',), 
'稽':('ji', 'qi'), 
'拂':('fu',), 
'豉':('chi',), 
'克':('ke',), 
'坏':('huai',), 
'鹕':('hu',), 
'胖':('pan', 'pang'), 
'几':('ji',), 
'埤':('pi', 'bi', 'bei'), 
'巨':('ju',), 
'黪':('can',), 
'赳':('jiu',), 
'篼':('dou',), 
'齿':('chi',), 
'舀':('yao',), 
'萄':('tao',), 
'澉':('gan',), 
'挖':('wa',), 
'嚣':('xiao',), 
'符':('fu',), 
'披':('pi',), 
'蜮':('yu',), 
'炷':('zhu',), 
'锺':('zhong',), 
'鼾':('han',), 
'所':('suo',), 
'摄':('she',), 
'灌':('guan',), 
'柙':('xia',), 
'佞':('ning',), 
'兢':('jing',), 
'学':('xue',), 
'翩':('pian',), 
'鹨':('liu',), 
'臭':('xiu', 'chou'), 
'诱':('you',), 
'仳':('pi',), 
'践':('jian',), 
'罾':('zeng',), 
'昃':('ze',), 
'膂':('lv',), 
'标':('biao',), 
'予':('yu',), 
'越':('yue',), 
'琏':('lian',), 
'馒':('man',), 
'岔':('cha',), 
'耗':('hao',), 
'谟':('mo',), 
'匡':('kuang',), 
'弩':('nu',), 
'纨':('wan',), 
'洵':('xun',), 
'厶':('si',), 
'懂':('dong',), 
'配':('pei',), 
'魑':('chi',), 
'秒':('miao',), 
'菖':('chang',), 
'橛':('jue',), 
'江':('jiang',), 
'连':('lian',), 
'癣':('xuan',), 
'廨':('xie',), 
'惬':('qie',), 
'相':('xiang',), 
'驻':('zhu',), 
'好':('hao',), 
'鱿':('you',), 
'撅':('jue',), 
'溉':('gai',), 
'嘎':('ga',), 
'窑':('yao',), 
'粕':('po',), 
'或':('huo',), 
'垣':('yuan',), 
'钥':('yao', 'yue'), 
'簪':('zan',), 
'斯':('si',), 
'澳':('ao',), 
'蠲':('juan',), 
'夼':('kuang',), 
'鸾':('luan',), 
'觇':('chan',), 
'仉':('zhang',), 
'煌':('huang',), 
'筐':('kuang',), 
'曙':('shu',), 
'乞':('qi',), 
'狡':('jiao',), 
'镤':('pu',), 
'绩':('ji',), 
'胭':('yan',), 
'普':('pu',), 
'俳':('pai',), 
'雹':('bao',), 
'寻':('xun',), 
'侈':('chi',), 
'貊':('mo',), 
'册':('ce',), 
'甏':('beng',), 
'缓':('huan',), 
'枘':('rui',), 
'榜':('bang',), 
'负':('fu',), 
'疤':('ba',), 
'樱':('ying',), 
'记':('ji',), 
'氵':('shui',), 
'趴':('pa',), 
'庾':('yu',), 
'蹉':('cuo',), 
'泊':('bo', 'po'), 
'遍':('bian',), 
'盎':('ang',), 
'当':('dang',), 
'叠':('die',), 
'督':('du',), 
'郢':('ying',), 
'嗤':('chi',), 
'祧':('tiao',), 
'髦':('mao',), 
'荫':('yin',), 
'轳':('lu',), 
'酷':('ku',), 
'矸':('gan',), 
'舄':('xi',), 
'榉':('ju',), 
'瞍':('sou',), 
'阌':('wen',), 
'箕':('ji',), 
'挚':('zhi',), 
'傣':('dai',), 
'眢':('yuan',), 
'座':('zuo',), 
'笪':('da',), 
'梳':('shu',), 
'锶':('si',), 
'帼':('guo',), 
'窿':('long',), 
'胃':('wei',), 
'案':('an',), 
'铋':('bi',), 
'癌':('ai',), 
'飓':('ju',), 
'聘':('pin',), 
'珥':('er',), 
'秩':('zhi',), 
'孪':('luan',), 
'潲':('shao',), 
'诵':('song',), 
'峻':('jun',), 
'怃':('wu',), 
'螂':('lang',), 
'岐':('qi',), 
'谛':('di',), 
'溜':('liu',), 
'天':('tian',), 
'札':('zha',), 
'蚬':('xian',), 
'洱':('er',), 
'邸':('di',), 
'妾':('qie',), 
'乇':('tuo',), 
'淆':('xiao',), 
'呋':('fu',), 
'燎':('liao',), 
'晗':('han',), 
'汛':('xun',), 
'觞':('shang',), 
'勤':('qin',), 
'葫':('hu',), 
'良':('liang',), 
'泰':('tai',), 
'陷':('xian',), 
'兹':('ci', 'zi'), 
'综':('zong',), 
'驿':('yi',), 
'茄':('jia', 'qie'), 
'粑':('ba',), 
'窕':('tiao',), 
'戚':('qi',), 
'钡':('bei',), 
'瘢':('ban',), 
'簦':('deng',), 
'斫':('zhuo',), 
'弼':('bi',), 
'臃':('yong',), 
'过':('guo',), 
'答':('da',), 
'噢':('o',), 
'屦':('ju',), 
'饨':('zhun', 'tun'), 
'婪':('lan',), 
'蛭':('zhi',), 
'瑶':('yao',), 
'牺':('xi',), 
'寿':('shou',), 
'蚂':('ma',), 
'誊':('teng',), 
'垌':('tong',), 
'礓':('jiang',), 
'麒':('qi',), 
'蜗':('wo',), 
'丝':('si',), 
'澜':('lan',), 
'吡':('bi',), 
'疠':('li',), 
'鄣':('zhang',), 
'昭':('zhao',), 
'螬':('cao',), 
'亲':('qin', 'qing'), 
'樵':('qiao',), 
'讴':('ou',), 
'瀹':('yue',), 
'降':('xiang', 'jiang'), 
'协':('xie',), 
'绒':('rong',), 
'蓖':('bi',), 
'俜':('ping',), 
'古':('gu',), 
'姨':('yi',), 
'柬':('jian',), 
'药':('yao',), 
'幽':('you',), 
'翼':('yi',), 
'极':('ji',), 
'耄':('mao',), 
'殉':('xun',), 
'些':('xie',), 
'愚':('yu',), 
'劣':('lie',), 
'缦':('man',), 
'悯':('min',), 
'丰':('feng',), 
'贲':('fei', 'pan', 'bi', 'fen', 'ben', 'lu', 'ban'), 
'券':('quan', 'xuan'), 
'尼':('ni',), 
'嗍':('suo',), 
'郏':('jia',), 
'忑':('te',), 
'髓':('sui',), 
'艘':('sou',), 
'淝':('fei',), 
'燥':('zao',), 
'彦':('yan',), 
'据':('ju',), 
'煺':('tui',), 
'签':('qian',), 
'氇':('lu',), 
'辆':('liang',), 
'和':('he', 'huo'), 
'庐':('lu',), 
'折':('she', 'zhe'), 
'窨':('yin', 'xun'), 
'漱':('shu',), 
'猹':('cha',), 
'鲼':('fen',), 
'宾':('bin',), 
'槊':('shuo',), 
'镍':('nie',), 
'偏':('pian',), 
'齑':('ji',), 
'饕':('tao',), 
'湛':('zhan',), 
'诞':('dan',), 
'因':('yin',), 
'虫':('chong',), 
'狸':('li',), 
'顿':('dun',), 
'蜀':('shu',), 
'锌':('xin',), 
'刎':('wen',), 
'鼐':('nai',), 
'芙':('fu',), 
'供':('gong',), 
'厣':('yan',), 
'琢':('zhuo', 'zuo'), 
'枫':('feng',), 
'估':('gu',), 
'殳':('shu',), 
'谲':('jue',), 
'阶':('jie',), 
'杀':('sha',), 
'响':('xiang',), 
'界':('jie',), 
'量':('liang',), 
'廑':('qin', 'jin'), 
'罐':('guan',), 
'壕':('hao',), 
'拙':('zhuo',), 
'赜':('ze',), 
'靠':('kao',), 
'呢':('ne', 'ni'), 
'酤':('gu',), 
'扮':('ban',), 
'汲':('ji',), 
'嗷':('ao',), 
'忻':('xin',), 
'姿':('zi',), 
'蒂':('di',), 
'洇':('yin',), 
'看':('kan',), 
'銎':('qiong',), 
'徐':('xu',), 
'鲒':('jie',), 
'蔗':('zhe',), 
'掘':('jue',), 
'瞠':('cheng',), 
'倥':('kong',), 
'娩':('mian',), 
'箨':('tuo',), 
'搭':('da',), 
'辰':('chen',), 
'爹':('die',), 
'傺':('chi',), 
'媾':('gou',), 
'擂':('lei',), 
'狎':('xia',), 
'鹑':('chun',), 
'孓':('jue',), 
'胚':('pei',), 
'埠':('bu',), 
'铢':('zhu',), 
'凤':('feng',), 
'寨':('zhai',), 
'旬':('xun',), 
'乱':('luan',), 
'饿':('e',), 
'箍':('gu',), 
'崎':('qi',), 
'逐':('zhu',), 
'阔':('kuo',), 
'岣':('gou',), 
'焦':('jiao',), 
'溯':('su',), 
'贮':('zhu',), 
'尸':('shi',), 
'炻':('shi',), 
'皿':('min',), 
'锾':('huan',), 
'桀':('jie',), 
'俅':('qiu',), 
'湄':('mei',), 
'苇':('wei',), 
'摈':('bin',), 
'黏':('nian',), 
'凑':('cou',), 
'埕':('cheng',), 
'癔':('yi',), 
'淙':('cong',), 
'佚':('yi',), 
'孢':('bao',), 
'翥':('zhu',), 
'鹤':('he',), 
'坪':('ping',), 
'语':('yu',), 
'浮':('fu',), 
'僻':('pi',), 
'囿':('you',), 
'弥':('mi',), 
'纤':('qian', 'xian'), 
'璨':('can',), 
'朵':('duo',), 
'蚴':('you',), 
'鲸':('jing',), 
'喾':('ku',), 
'襁':('qiang',), 
'毂':('gu',), 
'蕉':('jiao',), 
'魍':('wang',), 
'呓':('yi',), 
'觖':('jue',), 
'晟':('sheng',), 
'牧':('mu',), 
'哨':('shao',), 
'衫':('shan',), 
'韪':('wei',), 
'蹯':('fan',), 
'惰':('duo',), 
'葳':('wei',), 
'更':('geng',), 
'驷':('si',), 
'糸':('mi',), 
'狼':('lang',), 
'梁':('liang',), 
'溅':('jian',), 
'窍':('qiao',), 
'划':('hua',), 
'栖':('qi',), 
'渚':('zhu',), 
'芝':('zhi',), 
'搞':('gao',), 
'颡':('sang',), 
'钩':('gou',), 
'榫':('sun',), 
'瘪':('bie',), 
'谮':('jian', 'zen'), 
'鸺':('xiu',), 
'瞿':('ju', 'qu'), 
'鐾':('bei',), 
'跃':('yue',), 
'仅':('jin',), 
'菇':('gu',), 
'效':('xiao',), 
'筌':('quan',), 
'赘':('zhui',), 
'荜':('bi',), 
'婢':('bi',), 
'绥':('sui',), 
'镨':('pu',), 
'噪':('zao',), 
'俯':('fu',), 
'胱':('guang',), 
'击':('ji',), 
'瑾':('jin',), 
'侄':('zhi',), 
'指':('zhi',), 
'肆':('si',), 
'蚊':('wen',), 
'完':('wan',), 
'缏':('bian', 'pian'), 
'鲎':('hou',), 
'甓':('pi',), 
'堡':('pu', 'bao', 'bu'), 
'群':('qun',), 
'吩':('fen',), 
'昵':('ni',), 
'爽':('shuang',), 
'惆':('chou',), 
'奋':('fen',), 
'遑':('huang',), 
'狒':('fei',), 
'陕':('shan',), 
'束':('shu',), 
'忤':('wu',), 
'郦':('li',), 
'嗨':('hai',), 
'雪':('xue',), 
'软':('ruan',), 
'柴':('chai',), 
'屹':('yi',), 
'剽':('piao',), 
'殁':('mo',), 
'言':('yan',), 
'涅':('nie',), 
'谄':('chan',), 
'枉':('wang',), 
'玑':('ji',), 
'儒':('ru',), 
'辙':('zhe',), 
'洚':('jiang',), 
'膝':('xi',), 
'傧':('bin',), 
'檫':('cha',), 
'脲':('niao',), 
'常':('chang',), 
'值':('zhi',), 
'霾':('mai',), 
'髋':('kuan',), 
'硌':('luo',), 
'鳏':('guan',), 
'发':('fa',), 
'篡':('cuan',), 
'奢':('she',), 
'卦':('gua',), 
'矩':('ju',), 
'陨':('yun',), 
'啪':('pa',), 
'潮':('chao',), 
'菱':('ling',), 
'哿':('ge',), 
'睾':('gao',), 
'莆':('pu',), 
'程':('cheng',), 
'簏':('lu',), 
'劐':('huo',), 
'醒':('xing',), 
'咔':('ka',), 
'伙':('huo',), 
'溘':('ke',), 
'舛':('chuan',), 
'窠':('ke',), 
'鸣':('ming',), 
'粤':('yue',), 
'圩':('xu', 'wei'), 
'椭':('tuo',), 
'侮':('wu',), 
'芰':('ji',), 
'攵':('po',), 
'蒴':('shuo',), 
'家':('jia',), 
'麸':('fu',), 
'乃':('nai',), 
'赅':('gai',), 
'揆':('kui',), 
'蝉':('chan',), 
'屏':('bing', 'ping'), 
'翎':('ling',), 
'诖':('gua',), 
'付':('fu',), 
'扛':('kang', 'gang'), 
'跚':('shan',), 
'嫠':('li',), 
'峤':('jiao', 'qiao'), 
'闪':('shan',), 
'顷':('qing',), 
'役':('yi',), 
'绸':('chou',), 
'兽':('shou',), 
'沅':('yuan',), 
'蜈':('wu',), 
'碍':('ai',), 
'倒':('dao',), 
'锔':('ju',), 
'氚':('chuan',), 
'肝':('gan',), 
'骡':('luo',), 
'鲥':('shi',), 
'琪':('qi',), 
'涯':('ya',), 
'踮':('dian',), 
'枳':('zhi',), 
'玻':('bo',), 
'杈':('cha',), 
'獐':('zhang',), 
'哕':('hui', 'yue'), 
'畔':('pan',), 
'惝':('chang',), 
'湮':('yan', 'yin'), 
'英':('ying',), 
'究':('jiu',), 
'黹':('zhi',), 
'叻':('le',), 
'都':('dou', 'du'), 
'百':('bai', 'bo'), 
'袂':('mei',), 
'笋':('sun',), 
'喔':('o', 'wo'), 
'丙':('bing',), 
'茛':('gen',), 
'蔟':('cu',), 
'尥':('liao',), 
'亮':('liang',), 
'莰':('kan',), 
'佃':('dian',), 
'棂':('ling',), 
'拆':('chai',), 
'绎':('yi',), 
'楗':('jian',), 
'俘':('fu',), 
'蛞':('kuo',), 
'照':('zhao',), 
'铪':('jia', 'ke', 'ha', 'ge'), 
'饷':('xiang',), 
'长':('zhang', 'chang'), 
'谀':('yu',), 
'疑':('yi',), 
'缢':('yi',), 
'沫':('mo',), 
'猪':('zhu',), 
'丬':('qiang', 'pan'), 
'纷':('fen',), 
'汀':('ting',), 
'橄':('gan',), 
'蛇':('she',), 
'鳋':('sao',), 
'忍':('ren',), 
'嗑':('ke',), 
'郓':('yun',), 
'柝':('tuo',), 
'形':('xing',), 
'篥':('li',), 
'啦':('la',), 
'遨':('ao',), 
'迭':('die',), 
'楮':('chu',), 
'杲':('gao',), 
'廷':('ting',), 
'勿':('wu',), 
'辂':('lu',), 
'簋':('gui',), 
'咐':('fu',), 
'鞒':('qiao',), 
'舟':('zhou',), 
'漭':('mang',), 
'躬':('gong',), 
'芴':('wu',), 
'隼':('sun',), 
'赁':('lin',), 
'濂':('lian',), 
'旆':('pei',), 
'屋':('wu',), 
'镑':('bang', 'pang'), 
'跖':('zhi',), 
'诚':('cheng',), 
'豫':('yu',), 
'拴':('shuan',), 
'她':('ta',), 
'盼':('pan',), 
'沁':('qin',), 
'悉':('xi',), 
'锐':('rui',), 
'侗':('dong',), 
'氖':('nai',), 
'蚝':('hao',), 
'鲡':('li',), 
'妣':('bi',), 
'骥':('ji',), 
'垧':('shang',), 
'琦':('qi',), 
'涫':('guan',), 
'爪':('zhao', 'zhua'), 
'夸':('kua',), 
'逾':('yu',), 
'慈':('ci',), 
'哑':('ya',), 
'曝':('pu',), 
'幢':('zhuang', 'chuang'), 
'童':('tong',), 
'呦':('you',), 
'烩':('hui',), 
'剪':('jian',), 
'空':('kong',), 
'灾':('zai',), 
'芊':('qian',), 
'後':('hou',), 
'笏':('hu',), 
'焓':('han',), 
'榘':('ju',), 
'果':('guo',), 
'娥':('e',), 
'倩':('qian',), 
'熨':('yun', 'yu'), 
'渭':('wei',), 
'薰':('xun',), 
'莴':('wo',), 
'砹':('ai',), 
'豁':('huo',), 
'滂':('pang',), 
'嵋':('mei',), 
'拊':('fu',), 
'盒':('he',), 
'敛':('lian',), 
'损':('sun',), 
'胞':('bao',), 
'黢':('qu',), 
'寤':('wu',), 
'赫':('he',), 
'旰':('gan',), 
'援':('yuan',), 
'秸':('jie',), 
'掉':('diao',), 
'瞑':('ming',), 
'阐':('chan',), 
'途':('tu',), 
'挞':('ta',), 
'索':('suo',), 
'馥':('fu',), 
'咧':('lie',), 
'眦':('zi',), 
'梯':('ti',), 
'吼':('hou',), 
'錾':('zan',), 
'桄':('guang',), 
'扈':('hu',), 
'巍':('wei',), 
'毙':('bi',), 
'葜':('qia',), 
'翡':('fei',), 
'坦':('tan',), 
'珩':('heng',), 
'仫':('mu',), 
'敲':('qiao',), 
'祺':('qi',), 
'闽':('min',), 
'獾':('huan',), 
'膊':('bo',), 
'岌':('ji',), 
'谗':('chan',), 
'纠':('jiu',), 
'夥':('huo',), 
'朱':('zhu',), 
'蚰':('you',), 
'肴':('yao',), 
'骸':('hai',), 
'钼':('mu',), 
'草':('cao',), 
'懊':('ao',), 
'痒':('yang',), 
'汗':('han',), 
'觚':('gu',), 
'壤':('rang',), 
'韦':('wei',), 
'曰':('yue',), 
'艳':('yan',), 
'惴':('zhui',), 
'避':('bi',), 
'梅':('mei',), 
'抉':('jue',), 
'茈':('ci', 'zi'), 
'皑':('ai',), 
'吒':('zha',), 
'炕':('kang',), 
'渖':('shen',), 
'宣':('xuan',), 
'颥':('ru',), 
'喧':('xuan',), 
'瘦':('shou',), 
'掳':('lu',), 
'鸶':('si',), 
'瞻':('zhan',), 
'唼':('sha',), 
'仁':('ren',), 
'诃':('he',), 
'睐':('lai',), 
'乖':('guai',), 
'绡':('xiao',), 
'狩':('shou',), 
'蛱':('jia',), 
'巷':('xiang', 'hang'), 
'髹':('xiu',), 
'铽':('te',), 
'凿':('zao',), 
'牾':('wu',), 
'貂':('diao',), 
'缋':('hui',), 
'猓':('guo',), 
'钒':('fan',), 
'斜':('xie',), 
'鬣':('lie',), 
'利':('li',), 
'昱':('yu',), 
'怵':('chu',), 
'庶':('shu',), 
'稹':('zhen',), 
'劾':('he',), 
'蹁':('pian',), 
'衅':('xin',), 
'艉':('wei',), 
'惊':('jing',), 
'奏':('zou',), 
'卓':('zhuo',), 
'瓒':('zan',), 
'苞':('bao',), 
'忠':('zhong',), 
'鳢':('li',), 
'叨':('dao', 'tao'), 
'轫':('ren',), 
'淬':('cui',), 
'柰':('nai',), 
'命':('ming',), 
'痼':('gu',), 
'酿':('niang',), 
'退':('tui',), 
'瞅':('chou',), 
'阄':('jiu',), 
'弊':('bi',), 
'舌':('she',), 
'踔':('chuo',), 
'焖':('men',), 
'眚':('sheng',), 
'废':('fei',), 
'挢':('jiao',), 
'炫':('xuan',), 
'漪':('yi',), 
'键':('jian',), 
'堰':('yan',), 
'粳':('jing',), 
'鬲':('li', 'ge'), 
'脶':('luo',), 
'贾':('jia', 'gu'), 
'铃':('ling',), 
'扌':('shou',), 
'蛏':('cheng',), 
'桐':('tong',), 
'湔':('jian',), 
'兖':('yan',), 
'坚':('jian',), 
'篝':('gou',), 
'查':('cha', 'zha'), 
'筲':('shao',), 
'诽':('fei',), 
'仿':('fang',), 
'傀':('kui',), 
'球':('qiu',), 
'馆':('guan',), 
'岈':('ya',), 
'龊':('chuo',), 
'昏':('hun',), 
'氓':('mang',), 
'五':('wu',), 
'窜':('cuan',), 
'鸟':('niao',), 
'悠':('you',), 
'缵':('zuan',), 
'麴':('qu',), 
'改':('gai',), 
'蒸':('zheng',), 
'呃':('e',), 
'珂':('ke',), 
'秆':('gan',), 
'翊':('yi',), 
'旎':('ni',), 
'毒':('du',), 
'嫜':('zhang',), 
'触':('chu',), 
'迪':('di',), 
'独':('du',), 
'维':('wei',), 
'蹿':('cuan',), 
'刂':('dao',), 
'霄':('xiao',), 
'堆':('dui',), 
'粉':('fen',), 
'茌':('chi',), 
'褐':('he',), 
'钙':('gai',), 
'骝':('liu',), 
'股':('gu',), 
'戢':('ji',), 
'掷':('zhi',), 
'耶':('ye',), 
'榻':('ta',), 
'捌':('ba',), 
'仕':('shi',), 
'镘':('man',), 
'属':('shu', 'zhu'), 
'腠':('cou',), 
'蝤':('you', 'qiu'), 
'凫':('fu',), 
'埯':('an',), 
'巳':('si',), 
'恶':('wu', 'e'), 
'智':('zhi',), 
'汾':('fen',), 
'冀':('ji',), 
'垄':('long',), 
'领':('ling',), 
'蒎':('pai',), 
'侔':('mou',), 
'箜':('kong',), 
'涨':('zhang',), 
'媲':('pi',), 
'樽':('zun',), 
'讼':('song',), 
'遁':('dun',), 
'啃':('ken',), 
'狂':('kuang',), 
'际':('ji',), 
'绊':('ban',), 
'擎':('qing',), 
'獗':('jue',), 
'祛':('qu',), 
'罟':('gu',), 
'鳞':('lin',), 
'散':('san',), 
'歧':('qi',), 
'称':('cheng', 'chen'), 
'荷':('he',), 
'襻':('pan',), 
'轿':('jiao',), 
'而':('er',), 
'涕':('ti',), 
'谔':('e',), 
'猖':('chang',), 
'媛':('yuan',), 
'甚':('shen',), 
'辩':('bian',), 
'洪':('hong',), 
'倬':('zhuo',), 
'纳':('na',), 
'尴':('gan',), 
'茶':('cha',), 
'蔺':('lin',), 
'沿':('yan',), 
'叁':('san',), 
'嗅':('xiu',), 
'忉':('dao',), 
'苋':('xian',), 
'橐':('tuo',), 
'汔':('qi',), 
'卖':('mai',), 
'握':('wo',), 
'日':('ri',), 
'捶':('chui',), 
'蟹':('xie',), 
'瘃':('zhu',), 
'咄':('duo',), 
'戋':('jian',), 
'搏':('bo',), 
'逗':('dou',), 
'碜':('chen',), 
'抠':('kou',), 
'撤':('che',), 
'邬':('wu',), 
'垮':('kua',), 
'笱':('gou',), 
'骰':('tou',), 
'妲':('da',), 
'鲴':('gu',), 
'椽':('chuan',), 
'袼':('ge',), 
'镅':('mei',), 
'篆':('zhuan',), 
'乓':('pang',), 
'赕':('dan', 'tan'), 
'鏖':('ao',), 
'桧':('gui', 'hui'), 
'详':('xiang',), 
'仨':('sa',), 
'跪':('gui',), 
'六':('lu', 'liu'), 
'烬':('jin',), 
'孱':('can', 'chan'), 
'鹳':('guan',), 
'棼':('fen',), 
'犁':('li',), 
'锄':('chu',), 
'娆':('rao',), 
'尊':('zun',), 
'悍':('han',), 
'檑':('lei',), 
'冗':('rong',), 
'隙':('xi',), 
'宛':('wan',), 
'琚':('ju',), 
'额':('e',), 
'芡':('qian',), 
'玫':('mei',), 
'氪':('ke',), 
'疯':('feng',), 
'阮':('ruan',), 
'崴':('wei', 'wai'), 
'憷':('chu',), 
'舶':('bo',), 
'涿':('zhuo',), 
'廉':('lian',), 
'慌':('huang',), 
'藏':('zang', 'cang'), 
'迓':('ya',), 
'浔':('xun',), 
'剖':('pou',), 
'幞':('fu',), 
'荠':('ji', 'qi'), 
'蕤':('rui',), 
'滩':('tan',), 
'轨':('gui',), 
'叫':('jiao',), 
'郭':('guo',), 
'嗯':('ng',), 
'扶':('fu',), 
'蛹':('yong',), 
'摺':('zhe',), 
'湾':('wan',), 
'邂':('xie',), 
'善':('shan',), 
'骆':('luo',), 
'很':('hen',), 
'漓':('li',), 
'袒':('tan',), 
'掠':('lve',), 
'蜣':('qiang',), 
'斤':('jin',), 
'栽':('zai',), 
'烂':('lan',), 
'奇':('ji', 'qi'), 
'鹉':('wu',), 
'糊':('hu',), 
'聍':('ning',), 
'体':('ti',), 
'棒':('bang',), 
'豕':('shi',), 
'埘':('shi',), 
'筛':('shai',), 
'姜':('jiang',), 
'俨':('yan',), 
'镯':('zhuo', 'shu'), 
'崆':('kong',), 
'涑':('su',), 
'谐':('xie',), 
'岛':('dao',), 
'礞':('meng',), 
'产':('chan',), 
'嘬':('zuo', 'chuai'), 
'犯':('fan',), 
'碳':('tan',), 
'娴':('xian',), 
'治':('zhi',), 
'茺':('chong',), 
'晌':('shang',), 
'苏':('su',), 
'汐':('xi',), 
'啖':('dan',), 
'遘':('gou',), 
'博':('bo',), 
'鹜':('wu',), 
'表':('biao',), 
'韭':('jiu',), 
'煮':('zhu',), 
'壳':('ke', 'qiao'), 
'署':('shu',), 
'捺':('na',), 
'追':('zhui',), 
'咀':('ju',), 
'搋':('chuai',), 
'戏':('xi',), 
'栓':('shuan',), 
'阗':('tian',), 
'护':('hu',), 
'梨':('li',), 
'眭':('sui',), 
'鲰':('zou',), 
'镁':('mei',), 
'偃':('yan',), 
'濒':('bin',), 
'恣':('zi',), 
'鑫':('xin',), 
'坭':('ni',), 
'孵':('fu',), 
'璁':('cong',), 
'销':('xiao',), 
'将':('jiang',), 
'碉':('diao',), 
'邙':('mang',), 
'麝':('she',), 
'蒡':('bang',), 
'芥':('jie', 'gai'), 
'侧':('ce',), 
'氦':('hai',), 
'疫':('yi',), 
'横':('heng',), 
'圬':('wu',), 
'环':('huan',), 
'逮':('dai',), 
'禳':('rang',), 
'鸲':('qu',), 
'嬴':('ying',), 
'枷':('jia',), 
'似':('si', 'shi'), 
'殿':('dian',), 
'品':('pin',), 
'畀':('bi',), 
'祈':('qi',), 
'杌':('wu',), 
'菏':('he',), 
'呖':('li',), 
'烙':('lao', 'luo'), 
'绝':('jue',), 
'塞':('sai', 'se'), 
'拥':('yong',), 
'荤':('hun',), 
'嗫':('nie',), 
'可':('ke',), 
'喀':('ka',), 
'厄':('e',), 
'缇':('ti',), 
'鲆':('ping',), 
'妈':('ma',), 
'骊':('li',), 
'候':('hou',), 
'熘':('liu',), 
'帝':('di',), 
'鬟':('huan',), 
'榨':('zha',), 
'瘭':('biao',), 
'元':('yuan',), 
'盂':('yu',), 
'虍':('hu',), 
'铖':('cheng',), 
'飞':('fei',), 
'镫':('deng',), 
'矬':('cuo',), 
'山':('shan',), 
'婵':('chan',), 
'阀':('fa',), 
'逄':('pang',), 
'萌':('meng',), 
'榕':('rong',), 
'焚':('fen',), 
'墟':('xu',), 
'笞':('chi',), 
'让':('rang',), 
'听':('ting',), 
'炯':('jiong',), 
'窳':('yu',), 
'撷':('xie',), 
'溻':('ta',), 
'癀':('huang',), 
'鳇':('huang',), 
'蛋':('dan',), 
'俑':('yong',), 
'桔':('jie',), 
'珙':('gong',), 
'党':('dang',), 
'囫':('hu',), 
'闭':('bi',), 
'菹':('zu',), 
'任':('ren',), 
'跽':('ji',), 
'簇':('cu',), 
'龆':('tiao',), 
'馊':('sou',), 
'怏':('yang',), 
'莎':('sha', 'suo'), 
'匙':('shi', 'chi'), 
'粜':('tiao',), 
'舣':('yi',), 
'谧':('mi',), 
'甭':('beng',), 
'钬':('huo',), 
'厮':('si',), 
'缱':('qian',), 
'挹':('yi',), 
'芸':('yun',), 
'洽':('qia',), 
'剃':('ti',), 
'痂':('jia',), 
'魉':('liang',), 
'揎':('xuan',), 
'瑗':('yuan',), 
'勘':('kan',), 
'扣':('kou',), 
'迦':('jia',), 
'啭':('zhuan',), 
'影':('ying',), 
'绰':('chuo', 'chao'), 
'驳':('bo',), 
'磴':('deng',), 
'泼':('po',), 
'衿':('jin',), 
'需':('xu',), 
'炅':('gui',), 
'鄄':('juan',), 
'帆':('fan',), 
'鬈':('quan',), 
'蔌':('su',), 
'瀚':('han',), 
'稞':('ke',), 
'肥':('fei',), 
'株':('zhu',), 
'唬':('hu',), 
'头':('tou',), 
'訾':('zi',), 
'着':('zhuo', 'zhe', 'zhao'), 
'嫉':('ji',), 
'蟋':('xi',), 
'敌':('di',), 
'仑':('lun',), 
'诓':('kuang',), 
'楔':('xie',), 
'狙':('ju',), 
'做':('zuo',), 
'蝠':('fu',), 
'书':('shu',), 
'铭':('ming',), 
'凯':('kai',), 
'牮':('jian',), 
'晶':('jing',), 
'苹':('ping',), 
'恺':('kai',), 
'猃':('xian',), 
'守':('shou',), 
'朋':('peng',), 
'颊':('jia',), 
'意':('yi',), 
'芎':('xiong',), 
'锗':('zhe',), 
'则':('ze',), 
'尝':('chang',), 
'货':('huo',), 
'莸':('you',), 
'氽':('tun',), 
'趼':('jian',), 
'千':('qian',), 
'嵇':('ji',), 
'细':('xi',), 
'磊':('lei',), 
'拎':('lin',), 
'蹑':('nie',), 
'变':('bian',), 
'祟':('sui',), 
'捣':('dao',), 
'酯':('zhi',), 
'翰':('han',), 
'揸':('zha',), 
'轻':('qing',), 
'淼':('miao',), 
'西':('xi',), 
'禁':('jin',), 
'儆':('jing',), 
'圊':('qing',), 
'殍':('piao',), 
'耐':('nai',), 
'枕':('zhen',), 
'缚':('fu',), 
'欢':('huan',), 
'愦':('kui',), 
'未':('wei',), 
'纯':('chun',), 
'嘴':('zui',), 
'褶':('zhe',), 
'悻':('xing',), 
'础':('chu',), 
'鳃':('sai',), 
'必':('bi',), 
'嗉':('su',), 
'恐':('kong',), 
'蓓':('bei',), 
'晔':('ye',), 
'奖':('jiang',), 
'早':('zao',), 
'士':('shi',), 
'絮':('xu',), 
'哳':('zha',), 
'韵':('yun',), 
'跹':('xian',), 
'潺':('chan',), 
'菽':('shu',), 
'墀':('chi',), 
'庄':('zhuang',), 
'栋':('dong',), 
'搓':('cuo',), 
'莒':('ju',), 
'粘':('zhan',), 
'逛':('guang',), 
'匝':('za',), 
'队':('dui',), 
'谣':('yao',), 
'伥':('chang',), 
'焱':('yan',), 
'邰':('tai',), 
'眵':('chi',), 
'洹':('huan',), 
'挽':('wan',), 
'镉':('ge',), 
'乏':('fa',), 
'腑':('fu',), 
'插':('cha',), 
'穗':('sui',), 
'询':('xun',), 
'令':('ling',), 
'执':('zhi',), 
'蟪':('hui',), 
'共':('gong',), 
'直':('zhi',), 
'泸':('lu',), 
'拼':('pin',), 
'虿':('chai',), 
'锈':('xiu',), 
'脐':('qi',), 
'宗':('zong',), 
'砖':('zhuan',), 
'军':('jun',), 
'怦':('peng',), 
'羯':('jie',), 
'疳':('gan',), 
'殷':('yan', 'yin'), 
'踺':('jian',), 
'壁':('bi',), 
'祀':('si',), 
'罄':('qing',), 
'哉':('zai',), 
'畈':('fan',), 
'觋':('xi',), 
'歌':('ge',), 
'藓':('xian',), 
'糙':('cao',), 
'滥':('lan',), 
'蕨':('jue',), 
'髭':('zi',), 
'嗳':('ai',), 
'牲':('sheng',), 
'桶':('tong',), 
'骂':('ma',), 
'径':('jing',), 
'喈':('jie',), 
'椋':('liang',), 
'漏':('lou',), 
'芒':('mang',), 
'初':('chu',), 
'责':('ze',), 
'严':('yan',), 
'茧':('jian',), 
'劲':('jing', 'jin'), 
'瘵':('zhai',), 
'鞴':('bei',), 
'趸':('dun',), 
'人':('ren',), 
'戽':('hu',), 
'莼':('chun',), 
'鹅':('e',), 
'升':('sheng',), 
'益':('yi',), 
'住':('zhu',), 
'拒':('ju',), 
'铞':('diao',), 
'浣':('huan',), 
'捧':('peng',), 
'饫':('yu',), 
'镳':('biao',), 
'腻':('ni',), 
'夂':('zhi',), 
'匆':('cong',), 
'阈':('yu',), 
'榍':('xie',), 
'伎':('ji',), 
'舐':('shi',), 
'龙':('long',), 
'力':('li',), 
'计':('ji',), 
'到':('dao',), 
'吴':('wu',), 
'丸':('wan',), 
'抻':('chen',), 
'贺':('he',), 
'蜾':('guo',), 
'巅':('dian',), 
'郇':('xun', 'huan'), 
'桌':('zhuo',), 
'摔':('shuai',), 
'鹘':('hu', 'gu'), 
'坞':('wu',), 
'毡':('zhan',), 
'柩':('jiu',), 
'嫫':('mo',), 
'置':('zhi',), 
'煲':('bao',), 
'闵':('min',), 
'迹':('ji',), 
'松':('song',), 
'氏':('shi',), 
'辎':('zi',), 
'易':('yi',), 
'炜':('wei',), 
'檠':('qing',), 
'踣':('bo',), 
'沤':('ou',), 
'耧':('lou',), 
'暨':('ji',), 
'微':('wei',), 
'猱':('nao',), 
'冲':('chong',), 
'电':('dian',), 
'钴':('gu',), 
'肼':('jing',), 
'魁':('kui',), 
'假':('jia',), 
'痊':('quan',), 
'荑':('ti', 'yi'), 
'懒':('lan',), 
'硗':('qiao',), 
'牛':('niu',), 
'瑟':('se',), 
'恧':('nv',), 
'磬':('qing',), 
'危':('wei',), 
'狰':('zheng',), 
'啵':('bo',), 
'瓴':('ling',), 
'衷':('zhong',), 
'突':('tu',), 
'堂':('tang',), 
'分':('fen',), 
'霈':('pei',), 
'吊':('diao',), 
'与':('yu',), 
'抑':('yi',), 
'撕':('si',), 
'妗':('jin',), 
'邝':('kuang',), 
'喟':('kui',), 
'侣':('lv',), 
'蚩':('chi',), 
'箫':('xiao',), 
'搪':('tang',), 
'瞳':('tong',), 
'榷':('que',), 
'伸':('shen',), 
'嫁':('jia',), 
'采':('cai',), 
'诋':('di',), 
'跏':('jia',), 
'捐':('juan',), 
'蟓':('xiang',), 
'给':('gei', 'ji'), 
'泥':('ni',), 
'赤':('chi',), 
'曩':('nang',), 
'巯':('qiu',), 
'铵':('an',), 
'能':('neng',), 
'晾':('liang',), 
'宀':('mian',), 
'缃':('xiang',), 
'颂':('song',), 
'钊':('zhao',), 
'帙':('zhi',), 
'锟':('kun',), 
'涤':('di',), 
'枨':('cheng',), 
'砭':('bian',), 
'爱':('ai',), 
'傲':('ao',), 
'琵':('pi',), 
'陉':('jing', 'xing'), 
'衍':('yan',), 
'祗':('zhi',), 
'忘':('wang',), 
'裢':('lian',), 
'慧':('hui',), 
'苦':('ku',), 
'靳':('jin',), 
'呵':('he', 'ke'), 
'痴':('chi',), 
'荻':('di',), 
'异':('yi',), 
'箅':('bi',), 
'唆':('suo',), 
'澍':('shu',), 
'踌':('chou',), 
'斑':('ban',), 
'舔':('tian',), 
'店':('dian',), 
'香':('xiang',), 
'咛':('ning',), 
'功':('gong',), 
'讥':('ji',), 
'挪':('nuo',), 
'餮':('tie',), 
'炳':('bing',), 
'露':('lou', 'lu'), 
'溷':('hun',), 
'贶':('kuang',), 
'抿':('min',), 
'脾':('pi',), 
'籀':('zhou',), 
'寅':('yin',), 
'雇':('gu',), 
'凉':('liang',), 
'扔':('reng',), 
'孚':('fu',), 
'淡':('dan',), 
'闱':('wei',), 
'僳':('su',), 
'价':('jia',), 
'傈':('li',), 
'二':('er',), 
'夙':('su',), 
'碘':('dian',), 
'蘧':('qu',), 
'您':('nin',), 
'缭':('liao',), 
'妮':('ni',), 
'由':('you',), 
'钰':('yu',), 
'垲':('kai',), 
'椹':('zhen', 'shen'), 
'朽':('xiu',), 
'魅':('mei',), 
'酉':('you',), 
'珊':('shan',), 
'槎':('cha',), 
'柒':('qi',), 
'瑛':('ying',), 
'牟':('mou', 'mu'), 
'档':('dang',), 
'迢':('tiao',), 
'菪':('dang',), 
'彭':('peng',), 
'驯':('xun',), 
'卵':('luan',), 
'狴':('bi',), 
'曼':('man',), 
'艿':('nai',), 
'市':('shi',), 
'吆':('yao',), 
'炉':('lu',), 
'刊':('kan',), 
'撑':('cheng',), 
'投':('tou',), 
'茔':('ying',), 
'得':('de', 'dei'), 
'簖':('duan',), 
'稚':('zhi',), 
'原':('yuan',), 
'搦':('nuo',), 
'肩':('jian',), 
'截':('jie',), 
'唰':('shua',), 
'熳':('man',), 
'防':('fang',), 
'谶':('chen',), 
'峁':('mao',), 
'跋':('ba',), 
'仍':('reng',), 
'诏':('zhao',), 
'磙':('gun',), 
'婚':('hun',), 
'泡':('pao',), 
'赠':('zeng',), 
'惩':('cheng',), 
'巫':('wu',), 
'确':('que',), 
'铱':('yi',), 
'凳':('deng',), 
'汶':('wen',), 
'裹':('guo',), 
'麂':('ji',), 
'宄':('gui',), 
'眇':('miao',), 
'钆':('ga',), 
'冈':('gang',), 
'洋':('yang',), 
'鼗':('tao',), 
'堙':('yin',), 
'锛':('ben',), 
'涠':('wei',), 
'憨':('han',), 
'爵':('jue',), 
'根':('gen',), 
'绂':('fu',), 
'均':('jun',), 
'葑':('feng',), 
'罗':('luo',), 
'鳖':('bie',), 
'姘':('pin',), 
'畛':('zhen',), 
'楣':('mei',), 
'蓦':('mo',), 
'呱':('gua',), 
'痰':('tan',), 
'轷':('hu',), 
'蕻':('hong',), 
'羁':('ji',), 
'崂':('lao',), 
'禅':('shan', 'chan'), 
'圆':('yuan',), 
'玉':('yu',), 
'谌':('chen',), 
'耔':('zi',), 
'岗':('gang',), 
'编':('bian',), 
'猞':('she',), 
'朦':('meng',), 
'莩':('fu',), 
'纫':('ren',), 
'尬':('ga',), 
'锲':('qie',), 
'叉':('cha',), 
'版':('ban',), 
'苓':('ling',), 
'彖':('tuan',), 
'篙':('gao',), 
'奚':('xi',), 
'卞':('bian',), 
'濡':('ru',), 
'衤':('yi',), 
'揩':('kai',), 
'艨':('meng',), 
'筮':('shi',), 
'畲':('she',), 
'诹':('zou',), 
'庀':('pi',), 
'稃':('fu',), 
'劈':('pi',), 
'栏':('lan',), 
'窘':('jiong',), 
'璜':('huang',), 
'速':('su',), 
'萧':('xiao',), 
'抨':('peng',), 
'隰':('xi',), 
'邴':('bing',), 
'欹':('yi', 'qi'), 
'之':('zhi',), 
'赍':('ji',), 
'旒':('liu',), 
'腕':('wan',), 
'嫘':('lei',), 
'哜':('ji',), 
'摧':('cui',), 
'鹫':('jiu',), 
'自':('zi',), 
'兵':('bing',), 
'虻':('meng',), 
'聿':('yu',), 
'暑':('shu',), 
'脔':('luan',), 
'垛':('duo',), 
'砚':('yan',), 
'钝':('dun',), 
'氢':('qing',), 
'芩':('qin',), 
'怪':('guai',), 
'地':('de', 'di'), 
'玳':('dai',), 
'舾':('xi',), 
'壅':('yong',), 
'勉':('mian',), 
'觏':('gou',), 
'材':('cai',), 
'站':('zhan',), 
'镜':('jing',), 
'剞':('ji',), 
'满':('man',), 
'择':('ze', 'zhai'), 
'荨':('qian', 'xun'), 
'快':('kuai',), 
'右':('you',), 
'找':('zhao',), 
'往':('wang',), 
'笃':('du',), 
'鲂':('fang',), 
'妄':('wang',), 
'隆':('long',), 
'吝':('lin',), 
'推':('tui',), 
'瀵':('fen',), 
'醴':('li',), 
'许':('xu',), 
'搽':('cha',), 
'鹁':('bo',), 
'盆':('pen',), 
'烊':('yang',), 
'虑':('lv',), 
'擒':('qin',), 
'睛':('jing',), 
'飚':('biao',), 
'嗜':('shi',), 
'正':('zheng',), 
'胪':('lu',), 
'饯':('jian',), 
'噱':('xue',), 
'起':('qi',), 
'蝻':('nan',), 
'腿':('tui',), 
'挂':('gua',), 
'邋':('la',), 
'厍':('she',), 
'随':('sui',), 
'徕':('lai',), 
'抗':('kang',), 
'萘':('nai',), 
'溟':('ming',), 
'造':('zao',), 
'弪':('jing',), 
'戬':('jian',), 
'渴':('ke',), 
'稼':('jia',), 
'珍':('zhen',), 
'剌':('la',), 
'镎':('na',), 
'科':('ke',), 
'翕':('xi',), 
'幔':('man',), 
'苗':('miao',), 
'浞':('zhuo',), 
'凡':('fan',), 
'铣':('xi', 'xian'), 
'巩':('gong',), 
'惫':('bei',), 
'罪':('zui',), 
'衰':('shuai',), 
'泳':('yong',), 
'蹴':('cu',), 
'狷':('juan',), 
'其':('qi',), 
'驼':('tuo',), 
'绿':('lu', 'lv'), 
'暄':('xuan',), 
'沈':('shen',), 
'嘏':('jia', 'gu'), 
'谳':('yan',), 
'鸿':('hong',), 
'胀':('zhang',), 
'蛄':('gu',), 
'橇':('qiao',), 
'俊':('jun',), 
'寒':('han',), 
'黔':('qian',), 
'蕙':('hui',), 
'擘':('bo',), 
'也':('ye',), 
'酡':('tuo',), 
'靥':('ye',), 
'婧':('jing',), 
'糨':('jiang',), 
'捭':('bai',), 
'楱':('cou',), 
'诲':('hui',), 
'畹':('wan',), 
'醋':('cu',), 
'渊':('yuan',), 
'底':('di',), 
'榛':('zhen',), 
'疣':('you',), 
'箧':('qie',), 
'芭':('ba',), 
'袱':('fu',), 
'椰':('ye',), 
'钹':('bo',), 
'甸':('dian',), 
'妻':('qi',), 
'笼':('long',), 
'泉':('quan',), 
'蹊':('xi', 'qi'), 
'狍':('pao',), 
'绕':('rao',), 
'晚':('wan',), 
'迟':('chi',), 
'汞':('gong',), 
'牢':('lao',), 
'荬':('mai',), 
'柯':('ke',), 
'淳':('chun',), 
'轴':('zhou',), 
'偶':('ou',), 
'移':('yi',), 
'老':('lao',), 
'蘅':('heng',), 
'构':('gou',), 
'消':('xiao',), 
'儋':('dan',), 
'羔':('gao',), 
'肖':('xiao',), 
'冠':('guan',), 
'瘥':('chai', 'cuo'), 
'垤':('die',), 
'颦':('pin',), 
'撮':('zuo', 'cuo'), 
'贳':('shi',), 
'吹':('chui',), 
'精':('jing',), 
'臀':('tun',), 
'歇':('xie',), 
'今':('jin',), 
'哎':('ai',), 
'嫒':('ai',), 
'葙':('xiang',), 
'佟':('tong',), 
'燠':('yu',), 
'扭':('niu',), 
'导':('dao',), 
'侉':('kua',), 
'再':('zai',), 
'钏':('chuan',), 
'麓':('lu',), 
'沟':('gou',), 
'伞':('san',), 
'碧':('bi',), 
'鸨':('bao',), 
'亳':('bo',), 
'趵':('bo', 'bao'), 
'水':('shui',), 
'瘸':('que',), 
'砼':('tong',), 
'岿':('kui',), 
'旅':('lv',), 
'濉':('sui',), 
'么':('me',), 
'赊':('she',), 
'偌':('ruo',), 
'篑':('kui',), 
'胗':('zhen',), 
'潞':('lu',), 
'嗥':('hao',), 
'飧':('sun',), 
'烷':('wan',), 
'顼':('xu',), 
'茁':('zhuo',), 
'技':('ji',), 
'撄':('ying',), 
'吏':('li',), 
'辞':('ci',), 
'猡':('luo',), 
'加':('jia',), 
'醢':('hai',), 
'甥':('sheng',), 
'咤':('zha',), 
'缩':('su', 'suo'), 
'舫':('fang',), 
'圹':('kuang',), 
'晃':('huang',), 
'蓄':('xu',), 
'城':('cheng',), 
'姒':('si',), 
'鳔':('biao',), 
'蝙':('bian',), 
'狠':('hen',), 
'镥':('lu',), 
'瓤':('rang',), 
'绨':('ti',), 
'蟮':('shan',), 
'睹':('du',), 
'闺':('gui',), 
'螃':('pang',), 
'怂':('song',), 
'争':('zheng',), 
'傍':('bang',), 
'砒':('pi',), 
'蜘':('zhi',), 
'殛':('ji',), 
'涟':('lian',), 
'丞':('cheng',), 
'锤':('chui',), 
'禧':('xi',), 
'肭':('na',), 
'冷':('leng',), 
'隹':('cui', 'zhui'), 
'眸':('mou',), 
'礼':('li',), 
'聂':('nie',), 
'擅':('shan',), 
'子':('zi',), 
'糕':('gao',), 
'诛':('zhu',), 
'跟':('gen',), 
'哥':('ge',), 
'旯':('la',), 
'赴':('fu',), 
'饼':('bing',), 
'舁':('yu',), 
'掀':('xian',), 
'踉':('liang',), 
'澈':('che',), 
'逍':('xiao',), 
'唏':('xi',), 
'箐':('qing',), 
'弓':('gong',), 
'昙':('tan',), 
'栝':('gua',), 
'躞':('xie',), 
'邢':('xing',), 
'琥':('hu',), 
'徨':('huang',), 
'茫':('mang',), 
'暮':('mu',), 
'状':('zhuang',), 
'嘹':('liao',), 
'鬻':('yu',), 
'璺':('wen',), 
'纾':('shu',), 
'菀':('wan', 'yu'), 
'权':('quan',), 
'迈':('mai',), 
'里':('li',), 
'畏':('wei',), 
'柘':('zhe',), 
'珠':('zhu',), 
'痤':('cuo',), 
'鹩':('liao',), 
'恭':('gong',), 
'蛮':('man',), 
'橱':('chu',), 
'埸':('yi',), 
'铺':('pu',), 
'黾':('min',), 
'肃':('su',), 
'躇':('chu',), 
'钋':('po',), 
'颓':('tui',), 
'缒':('zhui',), 
'宕':('dang',), 
'暗':('an',), 
'耘':('yun',), 
'沛':('pei',), 
'级':('ji',), 
'崦':('yan',), 
'螭':('chi',), 
'趱':('zan',), 
'氰':('qing',), 
'讵':('ju',), 
'嚷':('rang',), 
'旁':('pang',), 
'赆':('jin',), 
'矍':('jue',), 
'噌':('cheng', 'ceng'), 
'酎':('zhou',), 
'屐':('ji',), 
'敖':('ao',), 
'保':('bao',), 
'楞':('leng',), 
'嗡':('weng',), 
'睢':('sui',), 
'句':('ju',), 
'黧':('li',), 
'虬':('qiu',), 
'拯':('zheng',), 
'啶':('ding',), 
'系':('xi', 'ji'), 
'卺':('jin',), 
'竿':('gan',), 
'茅':('mao',), 
'抄':('chao',), 
'万':('mo', 'wan'), 
'霍':('huo',), 
'猥':('wei',), 
'墨':('mo',), 
'舯':('zhong',), 
'玺':('xi',), 
'禾':('he',), 
'恃':('shi',), 
'苄':('bian',), 
'雌':('ci',), 
'鳐':('yao',), 
'忒':('te',), 
'腙':('zong',), 
'惘':('wang',), 
'镡':('xin', 'chan', 'tan'), 
'瓠':('hu',), 
'饩':('xi',), 
'磨':('mo',), 
'杭':('hang',), 
'闶':('kang',), 
'昂':('ang',), 
'辇':('nian',), 
'氆':('pu',), 
'樊':('fan',), 
'鎏':('liu',), 
'岑':('cen',), 
'馓':('san',), 
'林':('lin',), 
'脘':('wan',), 
'涛':('tao',), 
'羧':('suo',), 
'本':('ben',), 
'邹':('zou',), 
'麽':('mo',), 
'宿':('su', 'xiu'), 
'担':('dan',), 
'豆':('dou',), 
'棉':('mian',), 
'盍':('he',), 
'坌':('ben',), 
'孔':('kong',), 
'跛':('bo',), 
'仝':('tong',), 
'诟':('gou',), 
'走':('zou',), 
'呶':('nao',), 
'酸':('suan',), 
'塾':('shu',), 
'萁':('ji',), 
'舅':('jiu',), 
'榈':('lv',), 
'阍':('hun',), 
'瞌':('ke',), 
'匏':('pao',), 
'箔':('bo',), 
'怙':('hu',), 
'渝':('yu',), 
'鲦':('tiao',), 
'砩':('fei', 'fu'), 
'妨':('fang',), 
'蔫':('nian',), 
'茯':('fu',), 
'溲':('sou',), 
'帽':('mao',), 
'碾':('nian',), 
'潇':('xiao',), 
'览':('lan',), 
'畋':('tian',), 
'祓':('fu',), 
'廒':('ao',), 
'银':('yin',), 
'凸':('tu',), 
'漆':('qi',), 
'隋':('sui',), 
'猎':('lie',), 
'骓':('zhui',), 
'谜':('mi',), 
'唢':('suo',), 
'弦':('xian',), 
'太':('tai',), 
'搬':('ban',), 
'辱':('ru',), 
'爸':('ba',), 
'柁':('tuo',), 
'痍':('yi',), 
'秕':('bi',), 
'塔':('ta',), 
'杖':('zhang',), 
'裟':('sha',), 
'葬':('zang',), 
'惯':('guan',), 
'蹰':('chu',), 
'瓷':('ci',), 
'坶':('mu',), 
'绻':('quan',), 
'鱼':('yu',), 
'悄':('qiao',), 
'锍':('liu',), 
'倏':('shu',), 
'娓':('wei',), 
'掮':('qian',), 
'液':('ye',), 
'匹':('pi',), 
'崽':('zai',), 
'蛀':('zhu',), 
'扃':('jiong',), 
'胄':('zhou',), 
'汇':('hui',), 
'铌':('ni',), 
'灏':('hao',), 
'拘':('ju',), 
'赝':('yan',), 
'靡':('mi',), 
'酥':('su',), 
'烤':('kao',), 
'仰':('yang',), 
'韶':('shao',), 
'搂':('lou',), 
'鞋':('xie',), 
'栊':('long',), 
'庑':('wu',), 
'斗':('dou',), 
'带':('dai',), 
'堪':('kan',), 
'椴':('duan',), 
'喷':('pen',), 
'猸':('mei',), 
'鲽':('die',), 
'情':('qing',), 
'绑':('bang',), 
'彐':('ji',), 
'磕':('ke',), 
'奔':('ben',), 
'晖':('hui',), 
'进':('jin',), 
'恚':('hui',), 
'囡':('nan',), 
'嫩':('nen',), 
'硪':('wo',), 
'轰':('hong',), 
'毳':('cui',), 
'噶':('ga',), 
'翻':('fan',), 
'者':('zhe',), 
'肚':('du',), 
'垠':('yin',), 
'钢':('gang',), 
'冤':('yuan',), 
'麦':('mai',), 
'脯':('pu', 'fu'), 
'沲':('duo',), 
'锷':('e',), 
'刹':('sha', 'cha'), 
'鼻':('bi',), 
'尽':('jin',), 
'蟀':('shuai',), 
'捃':('jun',), 
'浇':('jiao',), 
'仆':('pu',), 
'诈':('zha',), 
'峒':('dong', 'tong'), 
'佛':('fo', 'fu'), 
'陡':('dou',), 
'卣':('you',), 
'遥':('yao',), 
'摭':('zhi',), 
'零':('ling',), 
'特':('te',), 
'司':('si',), 
'籽':('zi',), 
'愆':('qian',), 
'朊':('ruan',), 
'钓':('diao',), 
'檗':('bo',), 
'谘':('zi',), 
'悛':('quan',), 
'会':('kuai', 'hui'), 
'舜':('shun',), 
'圪':('ge',), 
'训':('xun',), 
'螵':('piao',), 
'昴':('mao',), 
'簸':('bo',), 
'傻':('sha',), 
'槁':('gao',), 
'腆':('tian',), 
'噔':('deng',), 
'胛':('jia',), 
'蛟':('jiao',), 
'敞':('chang',), 
'筢':('pa',), 
'煦':('xu',), 
'奶':('nai',), 
'啾':('jiu',), 
'堋':('beng', 'peng'), 
'帏':('wei',), 
'吓':('he', 'xia'), 
'洙':('zhu',), 
'辚':('lin',), 
'挝':('zhua', 'wo'), 
'缥':('piao',), 
'甩':('shuai',), 
'咨':('zi',), 
'踯':('zhi',), 
'涮':('shuan',), 
'逻':('luo',), 
'阿':('e', 'a'), 
'疾':('ji',), 
'扇':('shan',), 
'髌':('bin',), 
'郐':('kuai',), 
'赙':('fu',), 
'拜':('bai',), 
'屣':('xi',), 
'剧':('ju',), 
'镩':('cuan',), 
'菲':('fei',), 
'杵':('chu',), 
'闾':('lv',), 
'怆':('chuang',), 
'馋':('chan',), 
'昊':('hao',), 
'业':('ye',), 
'茜':('qian', 'xi'), 
'倦':('juan',), 
'锨':('xian',), 
'侯':('hou',), 
'肱':('gong',), 
'蚵':('he', 'ke'), 
'朴':('pu', 'po', 'piao'), 
'冻':('dong',), 
'聆':('ling',), 
'诗':('shi',), 
'摞':('luo',), 
'哩':('li',), 
'譬':('pi',), 
'濯':('zhuo',), 
'腰':('yao',), 
'蝴':('hu',), 
'篷':('peng',), 
'幺':('yao',), 
'矿':('kuang',), 
'榀':('pin',), 
'踅':('xue',), 
'澄':('cheng', 'deng'), 
'式':('shi',), 
'逑':('qiu',), 
'阕':('que',), 
'袖':('xiu',), 
'氙':('xian',), 
'骢':('cong',), 
'邦':('bang',), 
'褫':('chi',), 
'沮':('ju',), 
'尹':('yin',), 
'纺':('fang',), 
'刽':('gui',), 
'浃':('jia',), 
'迄':('qi',), 
'勒':('le', 'lei'), 
'淘':('tao',), 
'卧':('wo',), 
'痨':('lao',), 
'叼':('diao',), 
'链':('lian',), 
'肇':('zhao',), 
'骋':('cheng',), 
'妍':('yan',), 
'缎':('duan',), 
'梗':('geng',), 
'抛':('pao',), 
'耜':('si',), 
'纣':('zhou',), 
'匦':('gui',), 
'唪':('feng',), 
'莱':('lai',), 
'搴':('qian',), 
'咿':('yi',), 
'毁':('hui',), 
'淅':('xi',), 
'荆':('jing',), 
'蕊':('rui',), 
'种':('zhong', 'chong'), 
'塌':('ta',), 
'珑':('long',), 
'剐':('gua',), 
'酒':('jiu',), 
'痕':('hen',), 
'呔':('dai',), 
'苛':('ke',), 
'浚':('xun', 'jun'), 
'蓟':('ji',), 
'杞':('qi',), 
'寡':('gua',), 
'祢':('ni', 'mi'), 
'工':('gong',), 
'郧':('yun',), 
'番':('pan', 'fan'), 
'衬':('chen',), 
'泯':('min',), 
'艰':('jian',), 
'曳':('ye',), 
'磷':('lin',), 
'狻':('suan',), 
'瓿':('bu',), 
'檀':('tan',), 
'七':('qi',), 
'蜉':('fu',), 
'餍':('yan',), 
'碌':('lu', 'liu'), 
'小':('xiao',), 
'锕':('a',), 
'亘':('gen',), 
'眩':('xuan',), 
'谯':('qiao',), 
'弹':('dan', 'tan'), 
'湃':('pai',), 
'惜':('xi',), 
'章':('zhang',), 
'革':('ge',), 
'迮':('ze',), 
'捱':('ai',), 
'罹':('li',), 
'煽':('shan',), 
'较':('jiao',), 
'戆':('zhuang', 'gang'), 
'咕':('gu',), 
'斟':('zhen',), 
'袭':('xi',), 
'花':('hua',), 
'攴':('po',), 
'缸':('gang',), 
'去':('qu',), 
'泅':('qiu',), 
'鹎':('bei',), 
'遒':('qiu',), 
'仙':('xian',), 
'嫡':('di',), 
'峥':('zheng',), 
'牦':('mao',), 
'毫':('hao',), 
'柳':('liu',), 
'蕴':('yun',), 
'婶':('shen',), 
'屺':('qi',), 
'痿':('wei',), 
'谅':('liang',), 
'疔':('ding',), 
'思':('si',), 
'宠':('chong',), 
'颢':('hao',), 
'瘩':('da',), 
'钪':('kang',), 
'贯':('guan',), 
'悲':('bei',), 
'锿':('ai',), 
'诀':('jue',), 
'跄':('qiang',), 
'筋':('jin',), 
'蹙':('cu',), 
'险':('xian',), 
'胲':('gai', 'hai'), 
'忸':('niu',), 
'凼':('dang',), 
'雾':('wu',), 
'漂':('piao',), 
'鲋':('fu',), 
'骏':('jun',), 
'喑':('yin',), 
'邓':('deng',), 
'厕':('ce',), 
'抟':('tuan',), 
'碣':('jie',), 
'匪':('fei',), 
'戴':('dai',), 
'康':('kang',), 
'砸':('za',), 
'咻':('xiu',), 
'瘼':('mo',), 
'势':('shi',), 
'毅':('yi',), 
'幌':('huang',), 
'呐':('na',), 
'青':('qing',), 
'剔':('ti',), 
'苟':('gou',), 
'巡':('xun',), 
'罢':('ba',), 
'寥':('liao',), 
'畦':('qi',), 
'泫':('xuan',), 
'蹬':('deng',), 
'想':('xiang',), 
'艴':('fu',), 
'绷':('beng',), 
'顸':('han',), 
'孺':('ru',), 
'檄':('xi',), 
'脉':('mo', 'mai'), 
'鼍':('tuo',), 
'锑':('ti',), 
'璐':('lu',), 
'朝':('zhao', 'chao'), 
'笥':('si',), 
'储':('chu',), 
'谫':('jian',), 
'耳':('er',), 
'鸷':('zhi',), 
'夹':('jia', 'ga'), 
'桃':('tao',), 
'铐':('kao',), 
'埒':('lie',), 
'棘':('ji',), 
'曜':('yao',), 
'糠':('kang',), 
'酩':('ming',), 
'烨':('ye',), 
'潭':('tan',), 
'们':('men',), 
'睽':('kui',), 
'覃':('qin', 'tan'), 
'戊':('wu',), 
'斛':('hu',), 
'蜜':('mi',), 
'瞧':('qiao',), 
'否':('pi', 'fou'), 
'德':('de',), 
'喻':('yu',), 
'隽':('juan',), 
'眼':('yan',), 
'县':('xian',), 
'蹂':('rou',), 
'葆':('bao',), 
'绍':('shao',), 
'啐':('cui',), 
'菟':('tu',), 
'峡':('xia',), 
'韧':('ren',), 
'淫':('yin',), 
'转':('zhuan', 'zhuai'), 
'毯':('tan',), 
'婺':('wu',), 
'靼':('da',), 
'偾':('fen',), 
'谁':('shei',), 
'殄':('tian',), 
'羌':('qiang',), 
'昝':('zan',), 
'室':('shi',), 
'钦':('qin',), 
'贫':('pin',), 
'中':('zhong',), 
'鼷':('xi',), 
'锻':('duan',), 
'仂':('le',), 
'评':('ping',), 
'筏':('fa',), 
'佗':('tuo',), 
'衙':('ya',), 
'柜':('gui', 'ju'), 
'蛲':('nao',), 
'白':('bai',), 
'郾':('yan',), 
'蒇':('chan',), 
'麋':('mi',), 
'颏':('ke',), 
'冕':('mian',), 
'萜':('tie',), 
'悟':('wu',), 
'鸠':('jiu',), 
'璧':('bi',), 
'享':('xiang',), 
'岷':('min',), 
'琼':('qiong',), 
'赂':('lu',), 
'揉':('rou',), 
'腊':('la',), 
'镒':('yi',), 
'燕':('yan',), 
'蛛':('zhu',), 
'楚':('chu',), 
'捞':('lao',), 
'忡':('chong',), 
'姥':('lao',), 
'铧':('hua',), 
'睦':('mu',), 
'叩':('kou',), 
'拳':('quan',), 
'驸':('fu',), 
'茉':('mo',), 
'炔':('gui', 'que'), 
'辖':('xia',), 
'莞':('guan', 'wan'), 
'缡':('li',), 
'庠':('xiang',), 
'猩':('xing',), 
'动':('dong',), 
'醪':('lao',), 
'舳':('zhu',), 
'阻':('zu',), 
'禺':('yu',), 
'摇':('yao',), 
'苈':('li',), 
'鳌':('ao',), 
'嗒':('da',), 
'绠':('geng',), 
'饥':('ji',), 
'狨':('rong',), 
'诮':('qiao',), 
'慵':('yong',), 
'筹':('chou',), 
'哼':('heng',), 
'薇':('wei',), 
'昆':('kun',), 
'龋':('qu',), 
'怊':('chao',), 
'岍':('qian',), 
'馏':('liu',), 
'税':('shui',), 
'世':('shi',), 
'鼠':('shu',), 
'尢':('you', 'wang'), 
'倪':('ni',), 
'蚱':('zha',), 
'嶷':('yi',), 
'笸':('po',), 
'钽':('tan',), 
'滁':('chu',), 
'拉':('la',), 
'聊':('liao',), 
'糍':('ci',), 
'嵌':('qian',), 
'监':('jian',), 
'坐':('zuo',), 
'兔':('tu',), 
'跗':('fu',), 
'湖':('hu',), 
'蟛':('peng',), 
'蝰':('kui',), 
'腴':('yu',), 
'并':('bing',), 
'榄':('lan',), 
'授':('shou',), 
'弋':('yi',), 
'夏':('xia',), 
'阑':('lan',), 
'熔':('rong',), 
'鲢':('lian',), 
'砥':('di',), 
'妤':('yu',), 
'厨':('chu',), 
'邪':('xie', 'ye'), 
'茳':('jiang',), 
'纶':('lun', 'guan'), 
'歃':('sha',), 
'规':('gui',), 
'哒':('da',), 
'翠':('cui',), 
'季':('ji',), 
'秤':('cheng',), 
'啧':('ze',), 
'穹':('qiong',), 
'寸':('cun',), 
'冁':('chan',), 
'垅':('long',), 
'骇':('hai',), 
'肋':('lei',), 
'碛':('qi',), 
'纟':('mi',), 
'崞':('guo',), 
'耠':('huo',), 
'谨':('jin',), 
'伪':('wei',), 
'爬':('pa',), 
'嚯':('huo',), 
'砰':('peng',), 
'岳':('yue',), 
'薹':('tai',), 
'讽':('feng',), 
'亿':('yi',), 
'屈':('qu',), 
'揍':('zou',), 
'乔':('qiao',), 
'睚':('ya',), 
'寝':('qin',), 
'黟':('yi',), 
'蓣':('yu',), 
'换':('huan',), 
'楦':('xuan',), 
'烫':('tang',), 
'盯':('ding',), 
'啮':('nie', 'yao'), 
'拷':('kao',), 
'葸':('xi',), 
'炀':('yang',), 
'吃':('chi',), 
'的':('de', 'di'), 
'娇':('jiao',), 
'甙':('dai',), 
'疮':('chuang',), 
'失':('shi',), 
'舷':('xian',), 
'参':('can', 'cen', 'shen'), 
'雄':('xiong',), 
'姆':('mu',), 
'恋':('lian',), 
'苌':('chang',), 
'晏':('yan',), 
'镙':('luo',), 
'惠':('hui',), 
'蝥':('mao',), 
'注':('zhu',), 
'獭':('ta',), 
'问':('wen',), 
'声':('sheng',), 
'廴':('yin',), 
'嚅':('ru',), 
'井':('jing',), 
'锘':('nuo', 'tian'), 
'羟':('qian', 'qiang'), 
'质':('zhi',), 
'冫':('bing',), 
'个':('ge',), 
'猬':('wei',), 
'缴':('jiao',), 
'蒹':('jian',), 
'攸':('you',), 
'便':('bian', 'pian'), 
'烁':('shuo',), 
'兀':('wu',), 
'盅':('zhong', 'ye'), 
'鹊':('que',), 
'拍':('pai',), 
'滕':('teng',), 
'哙':('kuai',), 
'诧':('cha',), 
'桦':('hua',), 
'饰':('shi',), 
'送':('song',), 
'阅':('yue',), 
'瞄':('miao',), 
'舍':('she',), 
'掌':('zhang',), 
'喘':('chuan',), 
'宜':('yi',), 
'鲞':('xiang',), 
'怡':('yi',), 
'春':('chun',), 
'氩':('ya',), 
'刭':('jing',), 
'沾':('zhan',), 
'筇':('qiong',), 
'廊':('lang',), 
'菌':('jun',), 
'杏':('xing',), 
'觐':('jin',), 
'浓':('nong',), 
'返':('fan',), 
'南':('nan',), 
'痘':('dou',), 
'召':('zhao',), 
'铮':('zheng',), 
'胶':('jiao',), 
'摹':('mo',), 
'颇':('po',), 
'笆':('ba',), 
'徉':('yang',), 
'芋':('yu',), 
'紊':('wen',), 
'椒':('jiao',), 
'化':('hua',), 
'粟':('su',), 
'萤':('ying',), 
'梧':('wu',), 
'劫':('jie',), 
'醭':('bu',), 
'咯':('luo', 'ka', 'ge', 'lo'), 
'庳':('bi',), 
'格':('ge',), 
'剀':('kai',), 
'病':('bing',), 
'蝎':('xie',), 
'郗':('xi',), 
'埙':('xun',), 
'畚':('ben',), 
'姝':('shu',), 
'鳟':('zun',), 
'慢':('man',), 
'武':('wu',), 
'俩':('liang', 'lia'), 
'浪':('lang',), 
'瓯':('ou',), 
'驰':('chi',), 
'绳':('sheng',), 
'佾':('yi',), 
'犀':('xi',), 
'锅':('guo',), 
'堇':('jin',), 
'脍':('kuai',), 
'悌':('ti',), 
'檐':('yan',), 
'专':('zhuan',), 
'沔':('mian',), 
'眙':('yi',), 
'挡':('dang',), 
'攥':('zuan',), 
'讦':('jie',), 
'漩':('xuan',), 
'亨':('heng',), 
'鸳':('yuan',), 
'耷':('da',), 
'癃':('long',), 
'铄':('shuo',), 
'硇':('nao',), 
'密':('mi',), 
'手':('shou',), 
'背':('bei',), 
'湓':('pen',), 
'静':('jing',), 
'盘':('pan',), 
'荡':('dang',), 
'擤':('xing',), 
'轩':('xuan',), 
'滨':('bin',), 
'僬':('jiao',), 
'筱':('xiao',), 
'劁':('qiao',), 
'馇':('cha',), 
'稆':('lv',), 
'薏':('yi',), 
'明':('ming',), 
'输':('shu',), 
'刖':('yue',), 
'枣':('zao',), 
'榧':('fei',), 
'骱':('jie', 'xie'), 
'鲵':('ni',), 
'狁':('yun',), 
'遂':('sui',), 
'啄':('zhuo',), 
'绉':('zhou',), 
'虎':('hu',), 
'法':('fa',), 
'牖':('you',), 
'瑚':('hu',), 
'恢':('hui',), 
'汪':('wang',), 
'酬':('chou',), 
'翳':('yi',), 
'乾':('qian',), 
'圃':('pu',), 
'备':('bei',), 
'耍':('shua',), 
'谕':('yu',), 
'涔':('cen',), 
'瘙':('sao',), 
'钚':('bu',), 
'砝':('fa',), 
'戡':('kan',), 
'肢':('zhi',), 
'温':('wen',), 
'侨':('qiao',), 
'倭':('wo',), 
'锯':('ju',), 
'皮':('pi',), 
'娱':('yu',), 
'碲':('di',), 
'撺':('cuan',), 
'贿':('hui',), 
'睃':('suo',), 
'捋':('luo', 'lv'), 
'臌':('gu',), 
'敏':('min',), 
'孛':('bei', 'bo'), 
'揠':('ya',), 
'蹩':('bie',), 
'灭':('mie',), 
'寰':('huan',), 
'巴':('ba',), 
'喁':('yong',), 
'邃':('sui',), 
'厅':('ting',), 
'麇':('qun', 'jun'), 
'蒋':('jiang',), 
'笊':('zhao',), 
'芏':('du',), 
'愎':('bi',), 
'匚':('xi', 'fang'), 
'窟':('ku',), 
'患':('huan',), 
'溧':('li',), 
'咫':('zhi',), 
'鞭':('bian',), 
'辽':('liao',), 
'呀':('ya',), 
'秉':('bing',), 
'淑':('shu',), 
'毕':('bi',), 
'忝':('tian',), 
'髟':('biao', 'shan'), 
'神':('shen',), 
'浦':('pu',), 
'歪':('wai',), 
'陬':('zou',), 
'狯':('kuai',), 
'兮':('xi',), 
'驴':('lv',), 
'曷':('he',), 
'泻':('xie',), 
'蹼':('pu',), 
'锁':('suo',), 
'璀':('cui',), 
'犄':('ji',), 
'蜍':('chu',), 
'暌':('kui',), 
'沐':('mu',), 
'焙':('bei',), 
'缝':('feng',), 
'府':('fu',), 
'挥':('hui',), 
'讪':('shan',), 
'圭':('gui',), 
'羲':('xi',), 
'掺':('shan', 'chan'), 
'伽':('jia', 'ga', 'qie'), 
'铀':('you',), 
'埂':('geng',), 
'繇':('zhou', 'you', 'yao'), 
'桓':('huan',), 
'噗':('pu',), 
'烘':('hong',), 
'络':('lao', 'luo'), 
'荥':('ying', 'xing'), 
'峰':('feng',), 
'筵':('yan',), 
'龇':('chai', 'zi'), 
'墉':('yong',), 
'怎':('zen',), 
'吖':('a',), 
'刚':('gang',), 
'堞':('die',), 
'澧':('li',), 
'鲱':('fei',), 
'陂':('pi', 'po', 'bei'), 
'磉':('sang',), 
'奈':('nai',), 
'蹒':('pan',), 
'臣':('chen',), 
'痫':('xian',), 
'干':('gan',), 
'添':('tian',), 
'轼':('shi',), 
'玄':('xuan',), 
'谑':('xue',), 
'徜':('chang',), 
'颞':('nie',), 
'搡':('sang',), 
'戥':('deng',), 
'栩':('xu',), 
'锫':('pei',), 
'嘭':('peng',), 
'炮':('pao', 'bao'), 
'就':('jiu',), 
'纲':('gang',), 
'蜷':('quan',), 
'贻':('yi',), 
'丽':('li',), 
'捏':('nie',), 
'诔':('lei',), 
'块':('kuai',), 
'嵛':('yu',), 
'孟':('meng',), 
'葡':('pu',), 
'无':('wu',), 
'佧':('ka',), 
'衩':('cha',), 
'恹':('yan',), 
'裾':('ju',), 
'内':('nei',), 
'鲇':('nian',), 
'缆':('lan',), 
'安':('an',), 
'蚋':('rui',), 
'挎':('kua',), 
'侑':('you',), 
'誓':('shi',), 
'洒':('sa',), 
'纛':('dao',), 
'碟':('die',), 
'沧':('cang',), 
'伦':('lun',), 
'琬':('wan',), 
'媳':('xi',), 
'破':('po',), 
'莹':('ying',), 
'亻':('ren',), 
'镂':('lou',), 
'濑':('lai',), 
'乐':('le', 'yue'), 
'铗':('jia',), 
'叙':('xu',), 
'黛':('dai',), 
'川':('chuan',), 
'食':('shi',), 
'苣':('ju', 'qu'), 
'敢':('gan',), 
'潦':('liao',), 
'烯':('xi',), 
'卮':('zhi',), 
'鹰':('ying',), 
'霁':('ji',), 
'刃':('ren',), 
'窈':('yao',), 
'源':('yuan',), 
'醚':('mi',), 
'岜':('ba',), 
'逯':('lu',), 
'玮':('wei',), 
'弱':('ruo',), 
'架':('jia',), 
'雀':('qiao', 'que'), 
'郄':('qie',), 
'忆':('yi',), 
'晋':('jin',), 
'姊':('zi',), 
'裔':('yi',), 
'呗':('bei',), 
'幛':('zhang',), 
'糜':('mi',), 
'腥':('xing',), 
'罱':('lan',), 
'课':('ke',), 
'傅':('fu',), 
'螋':('sou',), 
'膏':('gao',), 
'戎':('rong',), 
'云':('yun',), 
'疗':('liao',), 
'倚':('yi',), 
'掣':('che',), 
'涧':('jian',), 
'垫':('dian',), 
'钭':('tou',), 
'甬':('yong',), 
'冯':('feng', 'ping'), 
'缰':('jiang',), 
'害':('hai',), 
'礴':('bo',), 
'芹':('qin',), 
'洼':('wa',), 
'址':('zhi',), 
'兄':('xiong',), 
'鹆':('yu',), 
'操':('cao',), 
'滑':('hua',), 
'佐':('zuo',), 
'棕':('zong',), 
'癖':('pi',), 
'矫':('jiao',), 
'镬':('huo',), 
'饴':('yi',), 
'旷':('kuang',), 
'荸':('bi',), 
'槿':('jin',), 
'阁':('ge',), 
'瞀':('mao',), 
'逅':('hou',), 
'熄':('xi',), 
'崇':('chong',), 
'萍':('ping',), 
'斌':('bin',), 
'蠕':('ru',), 
'榔':('lang',), 
'厘':('li',), 
'骞':('qian',), 
'急':('ji',), 
'吭':('keng', 'hang'), 
'鄯':('shan',), 
'帱':('dao', 'chou'), 
'粲':('can',), 
'堵':('du',), 
'蔷':('qiang',), 
'哂':('shen',), 
'运':('yun',), 
'柠':('ning',), 
'瑭':('tang',), 
'嗬':('he',), 
'批':('pi',), 
'胺':('an',), 
'汽':('qi',), 
'妁':('shuo',), 
'待':('dai',), 
'喉':('hou',), 
'袋':('dai',), 
'躏':('lin',), 
'洎':('ji',), 
'窗':('chuang',), 
'外':('wai',), 
'沣':('feng',), 
'萨':('sa',), 
'咳':('ke', 'hai'), 
'瘴':('zhang',), 
'永':('yong',), 
'莽':('mang',), 
'私':('si',), 
'魂':('hun',), 
'翅':('chi',), 
'幄':('wo',), 
'酆':('feng',), 
'痉':('jing',), 
'呈':('cheng',), 
'母':('mu',), 
'赎':('shu',), 
'懑':('men',), 
'荒':('huang',), 
'祖':('zu',), 
'郛':('fu',), 
'罚':('fa',), 
'止':('zhi',), 
'杪':('miao',), 
'马':('ma',), 
'绯':('fei',), 
'陴':('pi',), 
'豸':('zhi',), 
'替':('ti',), 
'切':('qie',), 
'锉':('cuo',), 
'脑':('nao',), 
'蜕':('tui',), 
'首':('shou',), 
'岘':('xian',), 
'龚':('gong',), 
'猝':('cu',), 
'订':('ding',), 
'交':('jiao',), 
'膦':('lin',), 
'鸯':('yang',), 
'綮':('qing', 'qi'), 
'玲':('ling',), 
'耻':('chi',), 
'寂':('ji',), 
'黄':('huang',), 
'片':('pian',), 
'准':('zhun',), 
'铈':('shi',), 
'蛔':('hui',), 
'棠':('tang',), 
'滤':('lv',), 
'围':('wei',), 
'墁':('man',), 
'稂':('lang',), 
'瘊':('hou',), 
'辏':('cou',), 
'戒':('jie',), 
'算':('suan',), 
'帚':('zhou',), 
'瞟':('piao',), 
'吞':('tun',), 
'涣':('huan',), 
'控':('kong',), 
'妫':('gui',), 
'第':('di',), 
'邱':('qiu',), 
'焰':('yan',), 
'喳':('cha', 'zha'), 
'芽':('ya',), 
'磁':('ci',), 
'绅':('shen',), 
'惑':('huo',), 
'硖':('xia',), 
'峙':('shi', 'zhi'), 
'瑞':('rui',), 
'跣':('xian',), 
'以':('yi',), 
'秫':('shu',), 
'屮':('che',), 
'酰':('xian',), 
'割':('ge',), 
'靴':('xue',), 
'荼':('tu',), 
'柿':('shi',), 
'禀':('bing',), 
'崃':('lai',), 
'伏':('fu',), 
'颖':('ying',), 
'爝':('jue',), 
'钞':('chao',), 
'校':('jiao', 'xiao'), 
'渥':('wo',), 
'蚪':('dou',), 
'鼯':('wu',), 
'粮':('liang',), 
'溺':('ni',), 
'蜿':('wan',), 
'嫂':('sao',), 
'囊':('nang',), 
'诌':('zhou',), 
'字':('zi',), 
'坟':('fen',), 
'衡':('heng',), 
'槠':('zhu',), 
'葩':('pa',), 
'旨':('zhi',), 
'凰':('huang',), 
'埴':('zhi',), 
'汹':('xiong',), 
'宁':('ning',), 
'蚓':('yin',), 
'碗':('wan',), 
'嬖':('bi',), 
'谤':('bang',), 
'砬':('la', 'li'), 
'爰':('yuan',), 
'琴':('qin',), 
'边':('bian',), 
'游':('you',), 
'怼':('dui',), 
'篁':('huang',), 
'婀':('e',), 
'镊':('nie',), 
'策':('ce',), 
'忙':('mang',), 
'凝':('ning',), 
'铟':('yin',), 
'胧':('long',), 
'糯':('nuo',), 
'窀':('zhun',), 
'布':('bu',), 
'霉':('mei',), 
'皈':('gui',), 
'茑':('niao',), 
'缙':('jin',), 
'次':('ci',), 
'津':('jin',), 
'薪':('xin',), 
'夭':('yao',), 
'阳':('yang',), 
'舻':('lu',), 
'髀':('bi',), 
'鳄':('e',), 
'俎':('zu',), 
'晓':('xiao',), 
'绘':('hui',), 
'酝':('yun',), 
'祭':('ji',), 
'壬':('ren',), 
'勰':('xie',), 
'诶':('ei',), 
'跺':('duo',), 
'蟾':('chan',), 
'龃':('ju', 'zha'), 
'砂':('sha',), 
'醇':('chun',), 
'爆':('bao',), 
'琊':('ye', 'ya'), 
'渎':('du',), 
'螓':('qin',), 
'怒':('nu',), 
'玛':('ma',), 
'尚':('shang',), 
'疟':('yao', 'nve'), 
'嘞':('lei',), 
'贤':('xian',), 
'憧':('chong',), 
'宫':('gong',), 
'钵':('bo',), 
'肽':('tai',), 
'孀':('shuang',), 
'糅':('rou',), 
'棍':('gun',), 
'聒':('guo',), 
'癞':('lai',), 
'桢':('zhen',), 
'臧':('zang',), 
'扦':('qian',), 
'饬':('chi',), 
'石':('dan', 'shi'), 
'轸':('zhen',), 
'腼':('mian',), 
'简':('jian',), 
'弃':('qi',), 
'儇':('xuan',), 
'阉':('yan',), 
'掐':('qia',), 
'骖':('can',), 
'徘':('pai',), 
'鲚':('ji',), 
'农':('nong',), 
'模':('mo', 'mu'), 
'袢':('pan',), 
'芦':('lu',), 
'吵':('chao',), 
'丹':('dan',), 
'暾':('tun',), 
'觌':('di',), 
'浏':('liu',), 
'从':('cong',), 
'杓':('biao', 'shao'), 
'套':('tao',), 
'翘':('qiao',), 
'佣':('yong',), 
'淤':('yu',), 
'硭':('mang',), 
'姬':('ji',), 
'台':('tai',), 
'俸':('feng',), 
'恽':('yun',), 
'蛾':('e',), 
'颃':('hang',), 
'缂':('ke',), 
'宅':('zhai',), 
'冉':('ran',), 
'猊':('ni',), 
'侍':('shi',), 
'椎':('zhui',), 
'肓':('huang',), 
'崖':('ya',), 
'阜':('fu',), 
'犟':('jiang',), 
'谠':('dang',), 
'伢':('ya',), 
'暧':('ai',), 
'耨':('nou',), 
'岫':('xiu',), 
'琰':('yan',), 
'核':('he', 'hu'), 
'螽':('zhong',), 
'昼':('zhou',), 
'局':('ju',), 
'镆':('mo',), 
'偈':('jie', 'ji'), 
'乌':('wu',), 
'铛':('cheng', 'dang', 'tang'), 
'筚':('bi',), 
'埝':('nian',), 
'煞':('sha',), 
'裣':('lian',), 
'潢':('huang',), 
'敦':('dun',), 
'鹬':('yu',), 
'端':('duan',), 
'鉴':('jian',), 
'虼':('ge',), 
'拿':('na',), 
'窄':('zhai',), 
'蔑':('mie',), 
'茕':('qiong',), 
'莪':('e',), 
'弭':('mi',), 
'唱':('chang',), 
'憾':('han',), 
'及':('ji',), 
'蓐':('ru',), 
'苔':('tai',), 
'呛':('qiang',), 
'赡':('dan', 'shan'), 
'泠':('ling',), 
'腩':('nan',), 
'惨':('can',), 
'楹':('ying',), 
'诺':('nuo',), 
'臾':('yu',), 
'岁':('sui',), 
'理':('li',), 
'趋':('qu',), 
'亍':('chu',), 
'栎':('li', 'yue'), 
'尖':('jian',), 
'霜':('shuang',), 
'玟':('min', 'wen'), 
'丢':('diu',), 
'枧':('jian',), 
'缬':('xie',), 
'钱':('qian',), 
'田':('tian',), 
'决':('jue',), 
'猴':('hou',), 
'糁':('san',), 
'鹂':('li',), 
'先':('xian',), 
'囝':('jian',), 
'灞':('ba',), 
'解':('jie', 'xie'), 
'扪':('men',), 
'镰':('lian',), 
'蝼':('lou',), 
'揿':('qin',), 
'选':('xuan',), 
'澌':('si',), 
'萑':('huan',), 
'斐':('fei',), 
'骚':('sao',), 
'氡':('dong',), 
'怩':('ni',), 
'芪':('qi',), 
'席':('xi',), 
'鬯':('chang',), 
'吱':('zi', 'zhi'), 
'皲':('jun',), 
'蔻':('kou',), 
'睇':('di',), 
'哆':('duo',), 
'测':('ce',), 
'藐':('miao',), 
'菔':('fu',), 
'彗':('hui',), 
'秘':('bi', 'mi'), 
'矜':('qin', 'jin'), 
'卟':('bu',), 
'象':('xiang',), 
'淠':('pi',), 
'聩':('kui',), 
'牵':('qian',), 
'征':('zheng',), 
'钇':('yi',), 
'厉':('li',), 
'焊':('han',), 
'攒':('cuan', 'zan'), 
'粗':('cu',), 
'多':('duo',), 
'舨':('ban',), 
'瘰':('luo',), 
'劳':('lao',), 
'醵':('ju',), 
'讹':('e',), 
'翁':('weng',), 
'塄':('leng',), 
'珉':('min',), 
'酊':('ding',), 
'柑':('gan',), 
'鳗':('man',), 
'祚':('zuo',), 
'嗝':('ge',), 
'信':('xin',), 
'绫':('ling',), 
'狳':('yu',), 
'遴':('lin',), 
'泷':('long', 'shuang'), 
'佶':('ji',), 
'娃':('wa',), 
'下':('xia',), 
'沌':('zhuan', 'dun'), 
'悔':('hui',), 
'笙':('sheng',), 
'亠':('tou',), 
'鸫':('dong',), 
'膪':('chuai',), 
'崭':('zhan',), 
'疲':('pi',), 
'谷':('gu',), 
'澶':('chan',), 
'耿':('geng',), 
'掾':('yuan',), 
'鋈':('wu',), 
'蛐':('qu',), 
'打':('da',), 
'镝':('di',), 
'瓜':('gua',), 
'滠':('she',), 
'荩':('jin',), 
'拨':('bo',), 
'困':('kun',), 
'闲':('xian',), 
'歹':('dai',), 
'墅':('shu',), 
'辋':('wang',), 
'莓':('mei',), 
'帖':('tie',), 
'熟':('shu',), 
'斧':('fu',), 
'茨':('ci',), 
'鲭':('qing', 'zheng'), 
'妯':('zhou',), 
'邵':('shao',), 
'蒽':('en',), 
'绁':('xie',), 
'彀':('gou',), 
'磅':('bang', 'pang'), 
'奄':('yan',), 
'陆':('lu', 'liu'), 
'午':('wu',), 
'惕':('ti',), 
'哝':('nong',), 
'仡':('ge',), 
'诣':('yi',), 
'晦':('hui',), 
'恪':('ke',), 
'积':('ji',), 
'呲':('ci',), 
'酴':('tu',), 
'混':('hun',), 
'懿':('yi',), 
'禄':('lu',), 
'唇':('chun',), 
'谍':('die',), 
'涌':('yong',), 
'蘑':('mo',), 
'析':('xi',), 
'耕':('geng',), 
'憔':('qiao',), 
'官':('guan',), 
'颚':('e',), 
'喜':('xi',), 
'渡':('du',), 
'侠':('xia',), 
'肪':('fang',), 
'嘱':('zhu',), 
'贷':('dai',), 
'溶':('rong',), 
'蜻':('qing',), 
'潋':('lian',), 
'跌':('die',), 
'坛':('tan',), 
'濠':('hao',), 
'补':('bu',), 
'铲':('chan',), 
'灵':('ling',), 
'橹':('lu',), 
'茂':('mao',), 
'锎':('kai',), 
'帔':('pei',), 
'芗':('xiang',), 
'钣':('ban',), 
'瘤':('liu',), 
'骧':('xiang',), 
'掭':('tian',), 
'般':('ban',), 
'榱':('cui',), 
'疹':('zhen',), 
'场':('chang',), 
'崾':('yao',), 
'臁':('lian',), 
'捂':('wu',), 
'畎':('quan',), 
'筒':('tong',), 
'拗':('niu', 'ao'), 
'滟':('yan',), 
'赞':('zan',), 
'瓣':('ban',), 
'噤':('jin',), 
'胫':('jing', 'keng'), 
'扬':('yang',), 
'愁':('chou',), 
'肀':('yu',), 
'颐':('yi',), 
'缕':('lv',), 
'枚':('mei',), 
'涞':('lai',), 
'吣':('qin',), 
'玢':('fen', 'bin'), 
'怫':('fu',), 
'是':('shi',), 
'薮':('sou',), 
'讲':('jiang',), 
'爷':('ye',), 
'咸':('xian',), 
'砻':('long',), 
'契':('qi',), 
'磐':('pan',), 
'录':('lu',), 
'绔':('ku',), 
'教':('jiao',), 
'睥':('pi',), 
'忪':('song', 'zhong'), 
'荭':('hong',), 
'旮':('ga',), 
'轵':('zhi',), 
'广':('guang',), 
'舂':('chong',), 
'殇':('shang',), 
'踊':('yong',), 
'攘':('rang',), 
'辟':('pi', 'bi'), 
'岩':('yan',), 
'茬':('cha',), 
'褰':('qian',), 
'锸':('cha',), 
'鬼':('gui',), 
'尾':('wei', 'yi'), 
'胁':('xie',), 
'框':('kuang',), 
'凋':('diao',), 
'埏':('shan',), 
'飑':('biao',), 
'槛':('jian', 'kan'), 
'虚':('xu',), 
'痣':('zhi',), 
'坤':('kun',), 
'鹪':('jiao',), 
'跳':('tiao',), 
'仵':('wu',), 
'潴':('zhu',), 
'畸':('ji',), 
'态':('tai',), 
'膀':('bang', 'pang'), 
'咎':('jiu',), 
'砑':('ya',), 
'馐':('xiu',), 
'媒':('mei',), 
'悖':('bei',), 
'伟':('wei',), 
'逡':('qun',), 
'唣':('zao',), 
'愫':('su',), 
'纪':('ji',), 
'术':('shu', 'zhu'), 
'洳':('ru',), 
'猷':('you',), 
'邶':('bei',), 
'礻':('shi',), 
'蕃':('bo', 'fan'), 
'柄':('bing',), 
'酋':('qiu',), 
'前':('qian',), 
'塑':('su',), 
'幕':('mu',), 
'翔':('xiang',), 
'诜':('shen',), 
'廪':('lin',), 
'卷':('juan',), 
'驽':('nu',), 
'脂':('zhi',), 
'丈':('zhang',), 
'犋':('ju',), 
'倌':('guan',), 
'霎':('sha',), 
'尔':('er',), 
'颧':('quan',), 
'涵':('han',), 
'谴':('qian',), 
'禽':('qin',), 
'菁':('jing',), 
'歆':('xin',), 
'勋':('xun',), 
'浊':('zhuo',), 
'重':('zhong', 'chong'), 
'哏':('gen',), 
'廓':('kuo',), 
'酢':('cu', 'zuo'), 
'呤':('ling',), 
'苫':('shan',), 
'恬':('tian',), 
'汴':('bian',), 
'培':('pei',), 
'癸':('gui',), 
'髻':('ji',), 
'硼':('peng',), 
'持':('chi',), 
'漉':('lu',), 
'笑':('xiao',), 
'骐':('qi',), 
'妒':('du',), 
'鲔':('wei',), 
'掖':('ye',), 
'嘣':('beng',), 
'锥':('zhui',), 
'箦':('ze',), 
'稻':('dao',), 
'墼':('ji',), 
'簿':('bu',), 
'免':('mian',), 
'孑':('jie',), 
'蛘':('yang',), 
'楝':('lian',), 
'俞':('yu',), 
'略':('lve',), 
'铤':('ting', 'ding'), 
'罩':('zhao',), 
'腭':('e',), 
'乳':('ru',), 
'槲':('hu',), 
'赵':('zhao',), 
'偷':('tou',), 
'饽':('bo',), 
'屿':('yu',), 
'榇':('chen',), 
'王':('wang',), 
'谊':('yi',), 
'疏':('shu',), 
'阎':('yan',), 
'崔':('cui',), 
'趟':('tang',), 
'务':('wu',), 
'鞣':('rou',), 
'缨':('ying',), 
'悭':('qian',), 
'脬':('pao',), 
'贴':('tie',), 
'制':('zhi',), 
'霸':('ba',), 
'苁':('cong',), 
'恂':('xun',), 
'友':('you',), 
'汊':('cha',), 
'髑':('du',), 
'硒':('xi',), 
'鳕':('xue',), 
'毛':('mao',), 
'葚':('shen', 'ren'), 
'占':('zhan',), 
'矣':('yi',), 
'遢':('ta',), 
'啤':('pi',), 
'秧':('yang',), 
'迳':('jing',), 
'浴':('yu',), 
'囹':('ling',), 
'搅':('jiao',), 
'薄':('bo', 'bao'), 
'辈':('bei',), 
'醌':('kun',), 
'嚎':('hao',), 
'墒':('shang',), 
'抖':('dou',), 
'圣':('sheng',), 
'大':('da', 'dai'), 
'窦':('dou',), 
'鸩':('zhen',), 
'挫':('cuo',), 
'粪':('fen',), 
'支':('zhi',), 
'漳':('zhang',), 
'垸':('huan',), 
'钺':('yue',), 
'麾':('hui',), 
'旄':('mao',), 
'义':('yi',), 
'镏':('liu',), 
'展':('zhan',), 
'觜':('zui', 'zi'), 
'仞':('ren',), 
'牡':('mu',), 
'嫦':('chang',), 
'峪':('yu',), 
'佳':('jia',), 
'具':('ju',), 
'顽':('wan',), 
'绾':('wan',), 
'悃':('kun',), 
'蜂':('feng',), 
'璋':('zhang',), 
'嘌':('piao',), 
'犏':('pian',), 
'碓':('dui',), 
'依':('yi',), 
'那':('na',), 
'厥':('jue',), 
'妩':('wu',), 
'枭':('xiao',), 
'谰':('lan',), 
'伲':('ni',), 
'段':('duan',), 
'熹':('xi',), 
'逸':('yi',), 
'区':('qu', 'ou'), 
'羽':('yu',), 
'藁':('gao',), 
'杂':('za',), 
'菅':('jian',), 
'仇':('chou', 'qiu'), 
'浆':('jiang',), 
'觉':('jiao', 'jue'), 
'煎':('jian',), 
'蕖':('qu',), 
'泛':('fan',), 
'荚':('jia',), 
'乜':('nie', 'mie'), 
'襞':('bi',), 
'面':('mian',), 
'继':('ji',), 
'苯':('ben',), 
'汰':('tai',), 
'裳':('shang',), 
'雷':('lei',), 
'凹':('ao',), 
'灸':('jiu',), 
'忽':('hu',), 
'芄':('wan',), 
'袈':('jia',), 
'眍':('kou',), 
'鲐':('tai',), 
'徒':('tu',), 
'笕':('jian',), 
'锡':('xi',), 
'瞢':('meng',), 
'帧':('zhen',), 
'綦':('qi',), 
'箪':('dan',), 
'栳':('lao',), 
'稿':('gao',), 
'擀':('gan',), 
'聃':('dan',), 
'拄':('zhu',), 
'蹇':('jian',), 
'坍':('tan',), 
'孕':('yun',), 
'铠':('kai',), 
'左':('zuo',), 
'飨':('xiang',), 
'酹':('lei',), 
'婿':('xu',), 
'谆':('zhun',), 
'疋':('shu', 'pi', 'ya'), 
'螗':('tang',), 
'醣':('tang',), 
'墩':('dun',), 
'沱':('tuo',), 
'贰':('er',), 
'串':('chuan',), 
'点':('dian',), 
'刺':('ci',), 
'纽':('niu',), 
'蓁':('zhen',), 
'汆':('cuan',), 
'裉':('ken',), 
'雍':('yong',), 
'姓':('xing',), 
'艚':('cao',), 
'作':('zuo',), 
'院':('yuan',), 
'卤':('lu',), 
'觳':('hu',), 
'煸':('bian',), 
'搁':('ge',), 
'栉':('zhi',), 
'撖':('han',), 
'耙':('pa', 'ba'), 
'抚':('fu',), 
'踝':('huai',), 
'弧':('hu',), 
'攫':('jue',), 
'振':('zhen',), 
'肮':('ang',), 
'躲':('duo',), 
'眷':('juan',), 
'钶':('ke',), 
'徼':('jiao',), 
'揄':('yu',), 
'噍':('jiao',), 
'屑':('xie',), 
'婕':('jie',), 
'恙':('yang',), 
'远':('yuan',), 
'团':('tuan',), 
'峦':('luan',), 
'惮':('dan',), 
'坷':('ke',), 
'瓶':('ping',), 
'狺':('yin',), 
'皋':('gao',), 
'褊':('bian',), 
'同':('tong',), 
'帐':('zhang',), 
'蒗':('lang',), 
'战':('zhan',), 
'垡':('fa',), 
'瘠':('ji',), 
'冥':('ming',), 
'鲧':('gun',), 
'断':('duan',), 
'潆':('ying',), 
'诉':('su',), 
'像':('xiang',), 
'擗':('pi',), 
'腚':('ding',), 
'镢':('jue',), 
'饪':('ren',), 
'胯':('kua',), 
'俱':('ju',), 
'桴':('fu',), 
'铷':('ru',), 
'叹':('tan',), 
'黻':('fu',), 
'巽':('xun',), 
'籼':('xian',), 
'蚀':('shi',), 
'肄':('yi',), 
'甍':('meng',), 
'钌':('liao',), 
'缑':('gou',), 
'颔':('han',), 
'丛':('cong',), 
'贝':('bei',), 
'尧':('yao',), 
'怯':('qie',), 
'縻':('mi',), 
'醺':('xun',), 
'豇':('jiang',), 
'陋':('lou',), 
'遏':('e',), 
'绐':('dai',), 
'奕':('yi',), 
'磔':('zhe',), 
'苘':('qing',), 
'睡':('shui',), 
'雠':('chou',), 
'轱':('gu',), 
'呷':('xia',), 
'矶':('ji',), 
'幻':('huan',), 
'篾':('mie',), 
'蠊':('lian',), 
'熏':('xun',), 
'夔':('kui',), 
'辛':('xin',), 
'眠':('mian',), 
'傥':('tang',), 
'笨':('ben',), 
'播':('bo',), 
'蔬':('shu',), 
'溱':('zhen',), 
'梵':('fan',), 
'褴':('lan',), 
'嘶':('si',), 
'犹':('you',), 
'债':('zhai',), 
'粽':('zong',), 
'埋':('man', 'mai'), 
'桊':('juan',), 
'铍':('pi',), 
'减':('jian',), 
'黑':('hei',), 
'寓':('yu',), 
'飕':('sou',), 
'旗':('qi',), 
'聚':('ju',), 
'槟':('bing', 'bin'), 
'坠':('zhui',), 
'鹦':('ying',), 
'敬':('jing',), 
'诳':('kuang',), 
'闷':('men',), 
'勹':('bao',), 
'怅':('chang',), 
'了':('le', 'liao'), 
'馔':('zhuan',), 
'暖':('nuan',), 
'伛':('yu',), 
'悚':('song',), 
'谝':('pian',), 
'阡':('qian',), 
'匣':('xia',), 
'崧':('song',), 
'约':('yue',), 
'末':('mo',), 
'芮':('rui',), 
'男':('nan',), 
'隶':('li',), 
'邺':('ye',), 
'荃':('quan',), 
'赇':('qiu',), 
'酏':('yi',), 
'菘':('song',), 
'汝':('ru',), 
'葭':('jia',), 
'拮':('jie',), 
'啷':('lang',), 
'彻':('che',), 
'沃':('wo',), 
'脆':('cui',), 
'蜊':('li',), 
'娌':('li',), 
'氘':('dao',), 
'肛':('gang',), 
'鲣':('jian',), 
'琨':('kun',), 
'枵':('xiao',), 
'强':('qiang', 'jiang'), 
'唾':('tuo',), 
'见':('jian',), 
'迅':('xun',), 
'藉':('jie', 'ji'), 
'金':('jin',), 
'哓':('xiao',), 
'獒':('ao',), 
'蕞':('zui',), 
'周':('zhou',), 
'恰':('qia',), 
'晴':('qing',), 
'叽':('ji',), 
'椁':('guo',), 
'攉':('huo',), 
'蒈':('kai',), 
'验':('yan',), 
'隔':('ge',), 
'箢':('yuan',), 
'锩':('juan',), 
'瞪':('deng',), 
'港':('gang',), 
'莲':('lian',), 
'稷':('ji',), 
'岸':('an',), 
'瘿':('ying',), 
'检':('jian',), 
'艇':('ting',), 
'鹏':('peng',), 
'兑':('dui',), 
'盔':('kui',), 
'浙':('zhe',), 
'俚':('li',), 
'苜':('mu',), 
'铨':('quan',), 
'淮':('huai',), 
'腱':('jian',), 
'揲':('she', 'die'), 
'婷':('ting',), 
'偻':('lou', 'lv'), 
'掇':('duo',), 
'耆':('qi',), 
'膛':('tang',), 
'螟':('ming',), 
'庥':('xiu',), 
'缤':('bin',), 
'咩':('mie',), 
'用':('yong',), 
'悱':('fei',), 
'蜴':('yi',), 
'粹':('cui',), 
'吾':('wu',), 
'裁':('cai',), 
'蓉':('rong',), 
'始':('shi',), 
'忏':('chan',), 
'郑':('zheng',), 
'嗓':('sang',), 
'牒':('die',), 
'雕':('diao',), 
'毗':('pi',), 
'奠':('dian',), 
'彤':('tong',), 
'珧':('yao',), 
'觫':('su',), 
'陪':('pei',), 
'慰':('wei',), 
'清':('qing',), 
'辄':('zhe',), 
'稍':('shao',), 
'瀑':('pu',), 
'醐':('hu',), 
'瘕':('jia',), 
'鞔':('man', 'wan'), 
'谙':('an',), 
'撞':('zhuang',), 
'鸥':('ou',), 
'漯':('luo', 'ta'), 
'钾':('jia',), 
'赃':('zang',), 
'久':('jiu',), 
'荇':('xing',), 
'篌':('hou',), 
'镓':('jia',), 
'菜':('cai',), 
'僦':('jiu',), 
'门':('men',), 
'佯':('yang',), 
'泮':('pan',), 
'聱':('ao',), 
'养':('yang',), 
'绺':('liu',), 
'溃':('kui', 'hui'), 
'褂':('gua',), 
'茆':('mao',), 
'鼎':('ding',), 
'皓':('hao',), 
'怜':('lian',), 
'审':('shen',), 
'稠':('chou',), 
'垩':('e',), 
'榭':('xie',), 
'舰':('jian',), 
'羹':('geng',), 
'鸸':('er',), 
'逼':('bi',), 
'圾':('ji',), 
'证':('zheng',), 
'仃':('ding',), 
'楂':('cha', 'zha'), 
'捆':('kun',), 
'乘':('cheng', 'sheng'), 
'招':('zhao',), 
'赚':('zhuan',), 
'绣':('xiu',), 
'烧':('shao',), 
'器':('qi',), 
'镪':('qiang',), 
'扰':('rao',), 
'蛳':('si',), 
'函':('han',), 
'灼':('zhuo',), 
'铿':('keng',), 
'有':('you',), 
'颌':('he',), 
'冒':('mao',), 
'钔':('men',), 
'殖':('shi', 'zhi'), 
'枞':('cong', 'zong'), 
'氯':('lv',), 
'砷':('shen',), 
'庸':('yong',), 
'爻':('yao',), 
'泄':('xie',), 
'卑':('bei',), 
'狐':('hu',), 
'啕':('tao',), 
'慝':('ni',), 
'胜':('sheng',), 
'另':('ling',), 
'雨':('yu',), 
'嗪':('qin',), 
'濮':('pu',), 
'酽':('yan',), 
'矾':('fan',), 
'舆':('yu',), 
'匐':('fu',), 
'递':('di',), 
'唔':('wu',), 
'莛':('ting',), 
'笠':('li',), 
'眨':('zha',), 
'梭':('suo',), 
'抱':('bao',), 
'撵':('nian',), 
'娶':('qu',), 
'纹':('wen',), 
'尺':('chi',), 
'炽':('chi',), 
'促':('cu',), 
'桂':('gui',), 
'蛉':('ling',), 
'摊':('tan',), 
'铕':('you',), 
'佘':('she',), 
'豚':('tun',), 
'虞':('yu',), 
'燧':('sui',), 
'坨':('tuo',), 
'诫':('jie',), 
'路':('lu',), 
'整':('zheng',), 
'氅':('chang',), 
'趄':('ju', 'qie'), 
'螈':('yuan',), 
'砍':('kan',), 
'育':('yo', 'yu'), 
'骶':('di',), 
'鲺':('shi',), 
'冼':('xian',), 
'难':('nan',), 
'淄':('zi',), 
'塍':('cheng',), 
'剑':('jian',), 
'珐':('fa',), 
'靓':('jing', 'liang'), 
'呕':('ou',), 
'痔':('zhi',), 
'还':('hai', 'huan'), 
'恝':('jia',), 
'哪':('ne', 'na'), 
'葵':('kui',), 
'遽':('ju',), 
'盾':('dun',), 
'梃':('ting',), 
'暇':('xia',), 
'希':('xi',), 
'吐':('tu',), 
'芟':('shan',), 
'宥':('you',), 
'隧':('sui',), 
'踬':('zhi',), 
'舴':('ze',), 
'禹':('yu',), 
'瞽':('gu',), 
'阼':('zuo',), 
'诅':('zu',), 
'峋':('xun',), 
'滗':('bi',), 
'赖':('lai',), 
'拟':('ni',), 
'屠':('tu',), 
'镦':('dun',), 
'鍪':('mou',), 
'俭':('jian',), 
'胳':('ge',), 
'姹':('cha',), 
'埽':('sao',), 
'洁':('jie',), 
'愉':('yu',), 
'缍':('duo',), 
'甑':('zeng',), 
'钐':('shan',), 
'垒':('lei',), 
'猕':('mi',), 
'褙':('bei',), 
'殚':('dan',), 
'嘧':('mi',), 
'京':('jing',), 
'樯':('qiang',), 
'嚼':('jiao', 'jue'), 
'爿':('pan',), 
'绌':('chu',), 
'道':('dao',), 
'单':('dan', 'chan', 'shan'), 
'裘':('qiu',), 
'嗦':('suo',), 
'部':('bu',), 
'只':('zhi',), 
'轭':('e',), 
'呻':('shen',), 
'剿':('jiao', 'chao'), 
'枇':('pi',), 
'萆':('bei', 'bi'), 
'唐':('tang',), 
'阒':('qu',), 
'辗':('zhan',), 
'薛':('xue',), 
'素':('su',), 
'笤':('tiao',), 
'傩':('nuo',), 
'抵':('di',), 
'茴':('hui',), 
'碹':('xuan',), 
'倾':('qing',), 
'摆':('bai',), 
'黍':('shu',), 
'硎':('xing',), 
'铑':('lao',), 
'秣':('mo',), 
'孤':('gu',), 
'矧':('shen',), 
'全':('quan',), 
'跫':('qiong',), 
'误':('wu',), 
'数':('shu', 'shuo'), 
'至':('zhi',), 
'壹':('yi',), 
'祸':('huo',), 
'闻':('wen',), 
'国':('guo',), 
'膈':('ge',), 
'龌':('wo',), 
'众':('zhong',), 
'红':('hong',), 
'洫':('xu',), 
'侬':('nong',), 
'鲶':('nian',), 
'画':('hua',), 
'骺':('hou',), 
'猿':('yuan',), 
'邾':('zhu',), 
'淀':('dian',), 
'蝇':('ying',), 
'懈':('xie',), 
'翌':('yi',), 
'魏':('wei',), 
'哦':('o', 'e'), 
'蹭':('ceng',), 
'森':('sen',), 
'葱':('cong',), 
'曲':('qu',), 
'彷':('pang',), 
'项':('xiang',), 
'啻':('chi',), 
'竺':('zhu',), 
'卿':('qing',), 
'一':('yi',), 
'撇':('pie',), 
'脊':('ji',), 
'锒':('lang',), 
'倔':('jue',), 
'樘':('tang',), 
'搜':('sou',), 
'肟':('wo',), 
'御':('yu',), 
'骣':('zhan',), 
'妥':('tuo',), 
'钧':('jun',), 
'厩':('jiu',), 
'爨':('cuan',), 
'谬':('miu',), 
'夺':('duo',), 
'疽':('ju',), 
'匾':('bian',), 
'迁':('qian',), 
'觅':('mi',), 
'杆':('gan',), 
'慊':('qian', 'qie'), 
'泗':('si',), 
'曛':('xun',), 
'惟':('wei',), 
'荞':('qiao',), 
'竣':('jun',), 
'酪':('lao',), 
'晰':('xi',), 
'对':('dui',), 
'穸':('xi',), 
'嗽':('sou',), 
'椅':('yi',), 
'袄':('ao',), 
'按':('an',), 
'芈':('mi',), 
'隐':('yin',), 
'焕':('huan',), 
'娣':('di',), 
'吧':('ba',), 
'渫':('xie',), 
'议':('yi',), 
'戳':('chuo',), 
'媸':('chi',), 
'拈':('nian',), 
'鹋':('miao',), 
'糌':('zan',), 
'坑':('keng',), 
'盐':('yan',), 
'兕':('si',), 
'歙':('xi', 'she'), 
'敝':('bi',), 
'罡':('gang',), 
'黠':('xia',), 
'巢':('chao',), 
'祥':('xiang',), 
'赭':('zhe',), 
'噻':('sai',), 
'偿':('chang',), 
'殃':('yang',), 
'谂':('shen',), 
'文':('wen',), 
'福':('fu',), 
'缠':('chan',), 
'礤':('ca',), 
'助':('zhu',), 
'沭':('shu',), 
'贬':('bian',), 
'锼':('sou',), 
'求':('qiu',), 
'装':('zhuang',), 
'鳍':('qi',), 
'痧':('sha',), 
'迫':('po', 'pai'), 
'觯':('zhi',), 
'杰':('jie',), 
'哽':('geng',), 
'栅':('zha', 'shan'), 
'咒':('zhou',), 
'萝':('luo',), 
'鸡':('ji',), 
'粢':('ci', 'zi'), 
'唧':('ji',), 
'漫':('man',), 
'蒲':('pu',), 
'宸':('chen',), 
'激':('ji',), 
'偕':('xie',), 
'燔':('fan',), 
'他':('ta',), 
'橙':('cheng',), 
'诘':('jie',), 
'藜':('li',), 
'物':('wu',), 
'虱':('shi',), 
'绶':('shou',), 
'驹':('ju',), 
'坻':('di', 'chi'), 
'磺':('huang',), 
'璃':('li',), 
'沓':('da', 'ta'), 
'且':('qie',), 
'喙':('hui',), 
'颛':('zhuan',), 
'宝':('bao',), 
'麟':('lin',), 
'怠':('dai',), 
'氨':('an',), 
'售':('shou',), 
'嬲':('niao',), 
'方':('fang',), 
'萸':('yu',), 
'祆':('xian',), 
'觑':('qu',), 
'迕':('wu',), 
'狗':('gou',), 
'员':('yuan', 'yun'), 
'统':('tong',), 
'襦':('ru',), 
'郫':('pi',), 
'叭':('ba',), 
'雯':('wen',), 
'念':('nian',), 
'苷':('gan',), 
'摸':('mo',), 
'橼':('yuan',), 
'邀':('yao',), 
'厂':('chang',), 
'妆':('zhuang',), 
'鲈':('lu',), 
'徊':('huai',), 
'漕':('cao',), 
'躔':('chan',), 
'列':('lie',), 
'错':('cuo',), 
'探':('tan',), 
'蜥':('xi',), 
'贩':('fan',), 
'劬':('qu',), 
'户':('hu',), 
'螺':('luo',), 
'趾':('zhi',), 
'允':('yun',), 
'烀':('hu',), 
'糈':('xu',), 
'聋':('long',), 
'拌':('ban',), 
'虏':('lu',), 
'何':('he',), 
'滔':('tao',), 
'留':('liu',), 
'铘':('ye',), 
'埚':('guo',), 
'筝':('zheng',), 
'州':('zhou',), 
'来':('lai',), 
'蛤':('ha', 'ge'), 
'浩':('hao',), 
'俪':('li',), 
'饱':('bao',), 
'蕹':('weng',), 
'疃':('tuan',), 
'圄':('yu',), 
'憋':('bie',), 
'萎':('wei',), 
'涓':('juan',), 
'咙':('long',), 
'甘':('gan',), 
'龟':('jun', 'gui', 'qiu'), 
'愠':('yun',), 
'讧':('hong',), 
'犭':('quan',), 
'吮':('shun',), 
'碱':('jian',), 
'娲':('wa',), 
'纵':('zong',), 
'蔸':('dou',), 
'郁':('yu',), 
'雅':('ya',), 
'寇':('kou',), 
'苍':('cang',), 
'孜':('zi',), 
'翟':('di', 'zhai'), 
'獬':('xie',), 
'罴':('pi',), 
'歼':('jian',), 
'劂':('jue',), 
'瘅':('dan',), 
'床':('chuang',), 
'戍':('shu',), 
'树':('shu',), 
'辔':('pei',), 
'北':('bei',), 
'炖':('dun',), 
'弟':('di',), 
'粞':('xi',), 
'抢':('qiang',), 
'梦':('meng',), 
'谩':('man',), 
'溪':('xi',), 
'眯':('mi',), 
'钮':('niu',), 
'蚺':('ran',), 
'魇':('yan',), 
'屉':('ti',), 
'腋':('ye',), 
'槐':('huai',), 
'赓':('geng',), 
'僖':('xi',), 
'瑙':('nao',), 
'囚':('qiu',), 
'汩':('gu',), 
'跨':('kua',), 
'八':('ba',), 
'仪':('yi',), 
'坯':('pi',), 
'瓮':('weng',), 
'惶':('huang',), 
'使':('shi',), 
'泾':('jing',), 
'刀':('dao',), 
'鄂':('e',), 
'各':('ge',), 
'碇':('ding',), 
'师':('shi',), 
'褒':('bao',), 
'邗':('han',), 
'瘘':('lou',), 
'骛':('wu',), 
'砜':('feng',), 
'鲟':('xun',), 
'蚣':('gong',), 
'侩':('kuai',), 
'圮':('pi',), 
'箱':('xiang',), 
'蘸':('zhan',), 
'蠼':('qu',), 
'李':('li',), 
'译':('yi',), 
'仓':('cang',), 
'噘':('jue',), 
'糟':('zao',), 
'警':('jing',), 
'凭':('ping',), 
'灬':('biao',), 
'铯':('se',), 
'穰':('rang',), 
'籴':('di',), 
'猁':('li',), 
'冂':('jiong',), 
'缉':('ji', 'qi'), 
'麈':('zhu',), 
'愍':('min',), 
'肌':('ji',), 
'貔':('pi',), 
'玖':('jiu',), 
'疚':('jiu',), 
'羞':('xiu',), 
'涪':('fu',), 
'催':('cui',), 
'莶':('xian',), 
'达':('da',), 
'十':('shi',), 
'终':('zhong',), 
'艋':('meng',), 
'泔':('gan',), 
'取':('qu',), 
'祝':('zhu',), 
'捡':('jian',), 
'苠':('min',), 
'矮':('ai',), 
'平':('ping',), 
'揶':('ye',), 
'旺':('wang',), 
'匀':('yun',), 
'适':('shi',), 
'弈':('yi',), 
'挠':('nao',), 
'亩':('mu',), 
'炭':('tan',), 
'暹':('xian',), 
'举':('ju',), 
'埃':('ai',), 
'铅':('qian', 'yan'), 
'穆':('mu',), 
'黉':('hong',), 
'胍':('gua',), 
'鹞':('yao',), 
'豪':('hao',), 
'僭':('jian',), 
'闯':('chuang',), 
'嫱':('qiang',), 
'读':('du',), 
'楼':('lou',), 
'琅':('lang',), 
'龈':('yin',), 
'怍':('zuo',), 
'氕':('pie',), 
'趔':('lie',), 
'阙':('que',), 
'舡':('chuan',), 
'营':('ying',), 
'踩':('cai',), 
'猫':('mao',), 
'沪':('hu',), 
'冬':('dong',), 
'甯':('ning',), 
'宰':('zai',), 
'缳':('huan',), 
'蒺':('ji',), 
'剁':('duo',), 
'珀':('po',), 
'痄':('zha',), 
'勖':('xu',), 
'哚':('duo',), 
'硝':('xiao',), 
'菠':('bo',), 
'藤':('teng',), 
'迨':('dai',), 
'卫':('wei',), 
'遭':('zao',), 
'目':('mu',), 
'驱':('qu',), 
'彳':('chi',), 
'磲':('qu',), 
'拶':('za', 'zan'), 
'虹':('hong', 'jiang'), 
'衽':('ren',), 
'脎':('sa',), 
'梓':('zi',), 
'隗':('wei', 'kui'), 
'写':('xie',), 
'鲛':('jiao',), 
'骟':('shan',), 
'搠':('shuo',), 
'戤':('gai',), 
'耸':('song',), 
'慎':('shen',), 
'跑':('pao',), 
'试':('shi',), 
'盗':('dao',), 
'镖':('biao',), 
'竟':('jing',), 
'赦':('she',), 
'铫':('qiao', 'tiao', 'yao', 'diao'), 
'埭':('dai',), 
'己':('ji',), 
'穴':('xue',), 
'恸':('tong',), 
'垂':('chui',), 
'颈':('jing', 'geng'), 
'服':('fu',), 
'蚌':('beng', 'bang'), 
'疖':('jie',), 
'鄙':('bi',), 
'娟':('juan',), 
'蔡':('cai',), 
'枢':('shu',), 
'丧':('sang',), 
'润':('run',), 
'殪':('yi',), 
'醮':('jiao',), 
'莺':('ying',), 
'啁':('zhao', 'zhou'), 
'卅':('sa',), 
'狄':('di',), 
'鹇':('xian',), 
'奉':('feng',), 
'艏':('shou',), 
'泐':('le',), 
'嗖':('sou',), 
'黜':('chu',), 
'蓠':('li',), 
'苤':('pie',), 
'裨':('pi', 'bi'), 
'副':('fu',), 
'燮':('xie',), 
'时':('shi',), 
'腹':('fu',), 
'载':('zai',), 
'阂':('he',), 
'斋':('zhai',), 
'掏':('tao',), 
'焘':('dao', 'tao'), 
'缜':('zhen',), 
'膣':('zhi',), 
'挤':('ji',), 
'倮':('luo',), 
'粱':('liang',), 
'脸':('lian',), 
'溽':('ru',), 
'铁':('tie',), 
'矗':('chu',), 
'虢':('guo',), 
'闫':('yan',), 
'园':('yuan',), 
'睬':('cai',), 
'跻':('ji',), 
'份':('fen',), 
'潼':('tong',), 
'诿':('wei',), 
'砉':('hua',), 
'馈':('kui',), 
'民':('min',), 
'互':('hu',), 
'崛':('jue',), 
'伧':('cang',), 
'沦':('lun',), 
'甫':('fu',), 
'邮':('you',), 
'宴':('yan',), 
'活':('huo',), 
'酃':('ling',), 
'荏':('ren',), 
'比':('bi',), 
'桩':('zhuang',), 
'卯':('mao',), 
'女':('nv',), 
'绲':('gun',), 
'驵':('zang',), 
'嘀':('di',), 
'锂':('li',), 
'娈':('luan',), 
'茎':('jing',), 
'丐':('gai',), 
'钗':('chai',), 
'嶝':('deng',), 
'颟':('man',), 
'映':('ying',), 
'樨':('xi',), 
'匮':('kui',), 
'舸':('ge',), 
'勃':('bo',), 
'捎':('shao',), 
'近':('jin',), 
'浒':('hu', 'xu'), 
'靖':('jing',), 
'绛':('jiang',), 
'酚':('fen',), 
'拣':('jian',), 
'车':('ju', 'che'), 
'郯':('tan',), 
'忱':('chen',), 
'省':('sheng', 'xing'), 
'喂':('wei',), 
'骈':('pian',), 
'妊':('ren',), 
'蒌':('lou',), 
'躐':('lie',), 
'吗':('ma',), 
'帛':('bo',), 
'蜡':('la',), 
'瘫':('tan',), 
'咬':('yao',), 
'稳':('wen',), 
'膺':('ying',), 
'设':('she',), 
'充':('chong',), 
'佑':('you',), 
'鳜':('gui',), 
'寞':('mo',), 
'条':('tiao',), 
'胤':('yin',), 
'俦':('chou',), 
'噫':('yi',), 
'镭':('lei',), 
'饵':('er',), 
'枋':('fang',), 
'伐':('fa',), 
'殓':('lian',), 
'谒':('ye',), 
'龛':('kan',), 
'愤':('fen',), 
'锬':('tan',), 
'刮':('gua',), 
'纱':('sha',), 
'抹':('mo', 'ma'), 
'茸':('rong',), 
'沽':('gu',), 
'贼':('zei',), 
'雁':('yan',), 
'郅':('zhi',), 
'蓍':('shi',), 
'扎':('za', 'zha'), 
'裕':('yu',), 
'租':('zu',), 
'揣':('chuai',), 
'蹦':('beng',), 
'韫':('yun',), 
'哭':('ku',), 
'浼':('mei',), 
'瘁':('cui',), 
'咂':('za',), 
'庆':('qing',), 
'渑':('mian', 'sheng'), 
'辐':('fu',), 
'皖':('wan',), 
'弛':('chi',), 
'够':('gou',), 
'耥':('tang',), 
'焯':('zhuo',), 
'銮':('luan',), 
'笳':('jia',), 
'鲲':('kun',), 
'蚶':('han',), 
'肺':('fei',), 
'椿':('chun',), 
'婉':('wan',), 
'旌':('jing',), 
'槔':('gao',), 
'牙':('ya',), 
'僚':('liao',), 
'晡':('bu',), 
'蟠':('pan',), 
'诨':('hun',), 
'坫':('dian',), 
'狮':('shi',), 
'鹱':('hu',), 
'孳':('zi',), 
'页':('ye',), 
'艹':('cao',), 
'佻':('tiao',), 
'惺':('xing',), 
'堀':('jue', 'ku'), 
'合':('he', 'ge'), 
'溏':('tang',), 
'骗':('pian',), 
'嶙':('lin',), 
'邛':('qiong',), 
'厝':('cuo',), 
'侥':('jiao', 'yao'), 
'渤':('bo',), 
'箭':('jian',), 
'崮':('gu',), 
'瞵':('lin',), 
'阴':('yin',), 
'伺':('si', 'ci'), 
'勇':('yong',), 
'词':('ci',), 
'济':('ji',), 
'烛':('zhu',), 
'剜':('wan',), 
'盟':('meng',), 
'镞':('zu',), 
'泣':('qi',), 
'拧':('ning',), 
'黯':('an',), 
'灰':('hui',), 
'铳':('chong',), 
'扼':('e',), 
'礁':('jiao',), 
'颀':('qi',), 
'缅':('mian',), 
'针':('zhen',), 
'朕':('zhen',), 
'羚':('ling',), 
'嘟':('du',), 
'褡':('da',), 
'枪':('qiang',), 
'琳':('lin',), 
'总':('zong',), 
'奁':('lian',), 
'组':('zu',), 
'啉':('lin',), 
'鳘':('min',), 
'填':('tian',), 
'酱':('jiang',), 
'味':('wei',), 
'珲':('hun',), 
'荽':('sui',), 
'弄':('long', 'nong'), 
'率':('shuai', 'lv'), 
'逆':('ni',), 
'阊':('chang',), 
'谎':('huang',), 
'斓':('lan',), 
'舒':('shu',), 
'岙':('ao',), 
'醛':('quan',), 
'劝':('quan',), 
'猜':('cai',), 
'椠':('qian',), 
'趣':('qu',), 
'亥':('hai',), 
'漤':('lan',), 
'窭':('ju',), 
'炱':('tai',), 
'油':('you',), 
'贸':('mao',), 
'为':('wei',), 
'抽':('chou',), 
'茼':('tong',), 
'铉':('xuan',), 
'俏':('qiao',), 
'扒':('pa', 'ba'), 
'嵘':('rong',), 
'鹚':('ci',), 
'卜':('bo', 'bu'), 
'佤':('wa',), 
'闳':('hong',), 
'囵':('lun',), 
'请':('qing',), 
'浸':('jin',), 
'臻':('zhen',), 
'码':('ma',), 
'馀':('yu',), 
'龄':('ling',), 
'琉':('liu',), 
'昕':('xin',), 
'嬗':('shan',), 
'土':('tu',), 
'璞':('pu',), 
'蠡':('li',), 
'悦':('yue',), 
'缯':('zeng',), 
'鲮':('ling',), 
'冰':('bing',), 
'申':('shen',), 
'垴':('nao',), 
'欷':('xi',), 
'躺':('tang',), 
'秀':('xiu',), 
'幅':('fu',), 
'痈':('yong',), 
'柔':('rou',), 
'牝':('pin',), 
'哞':('mou',), 
'桡':('rao',), 
'迤':('yi',), 
'摩':('mo', 'ma'), 
'驭':('yu',), 
'狲':('sun',), 
'陵':('ling',), 
'豹':('bao',), 
'艽':('jiao',), 
'射':('she',), 
'嘈':('cao',), 
'锊':('lve',), 
'沏':('qi',), 
'脒':('mi',), 
'颗':('ke',), 
'徙':('xi',), 
'钟':('zhong',), 
'氤':('yin',), 
'昨':('zuo',), 
'疵':('ci',), 
'澹':('dan', 'tan'), 
'藕':('ou',), 
'停':('ting',), 
'非':('fei',), 
'惧':('ju',), 
'荦':('luo',), 
'髫':('tiao',), 
'硬':('ying',), 
'叱':('chi',), 
'雳':('li',), 
'嗵':('tong',), 
'苻':('fu',), 
'恼':('nao',), 
'蓿':('xu',), 
'骀':('tai', 'dai'), 
'如':('ru',), 
'历':('li',), 
'眉':('mei',), 
'隈':('wei',), 
'喊':('han',), 
'植':('zhi',), 
'挑':('tiao',), 
'鼙':('pi',), 
'创':('chuang',), 
'吟':('yin',), 
'败':('bai',), 
'蜩':('tiao',), 
'瘳':('chou',), 
'咴':('hui',), 
'样':('yang',), 
'讶':('ya',), 
'趺':('fu',), 
'搿':('ge',), 
'鹃':('juan',), 
'遇':('yu',), 
'盈':('ying',), 
'拐':('guai',), 
'默':('mo',), 
'郜':('gao',), 
'杩':('ma',), 
'饭':('fan',), 
'屯':('tun',), 
'翮':('he',), 
'轹':('li',), 
'腽':('wa',), 
'圈':('quan', 'juan'), 
'残':('can',), 
'耒':('lei',), 
'馗':('kui',), 
'庙':('miao',), 
'缘':('yuan',), 
'欠':('qian',), 
'辣':('la',), 
'木':('mu',), 
'帮':('bang',), 
'锴':('jie', 'kai'), 
'髁':('ke',), 
'心':('xin',), 
'鳅':('qiu',), 
'凇':('song',), 
'雉':('zhi',), 
'湎':('mian',), 
'苑':('yuan',), 
'恒':('heng',), 
'彘':('zhi',), 
'兜':('dou',), 
'衢':('qu',), 
'音':('yin',), 
'畴':('chou',), 
'潸':('shan',), 
'藿':('huo',), 
'于':('yu',), 
'我':('wo',), 
'窖':('jiao',), 
'逝':('shi',), 
'梢':('shao',), 
'谥':('shi',), 
'蘩':('fan',), 
'笫':('zi',), 
'累':('lei',), 
'政':('zheng',), 
'居':('ju',), 
'槌':('chui',), 
'赏':('shang',), 
'提':('di', 'ti'), 
'蝓':('yu',), 
'嫖':('piao',), 
'釜':('fu',), 
'回':('hui',), 
'橡':('xiang',), 
'诠':('quan',), 
'跤':('jiao',), 
'嵯':('cuo',), 
'绮':('qi',), 
'坳':('ao',), 
'泺':('luo',), 
'曾':('zeng', 'ceng'), 
'娄':('lou',), 
'皇':('huang',), 
'锆':('gao',), 
'丌':('ji',), 
'蜒':('yan',), 
'妙':('miao',), 
'砘':('dun',), 
'钛':('tai',), 
'蚧':('jie',), 
'怨':('yuan',), 
'鸬':('lu',), 
'央':('yang',), 
'疱':('pao',), 
'蘼':('mi',), 
'罂':('ying',), 
'釉':('you',), 
'绗':('hang',), 
'塘':('tang',), 
'噜':('lu',), 
'酞':('tai',), 
'棣':('di',), 
'荪':('sun',), 
'忭':('bian',), 
'髯':('ran',), 
'瑰':('gui',), 
'叵':('po',), 
'徂':('cu',), 
'骄':('jiao',), 
'焉':('yan',), 
'邈':('miao',), 
'君':('jun',), 
'贡':('gong',), 
'措':('cuo',), 
'鞲':('gou',), 
'论':('lun',), 
'房':('fang',), 
'陇':('long',), 
'光':('guang',), 
'烈':('lie',), 
'位':('wei',), 
'擐':('huan',), 
'拔':('ba',), 
'飘':('piao',), 
'步':('bu',), 
'胨':('dong',), 
'镱':('yi',), 
'蝽':('chun',), 
'墙':('qiang',), 
'欤':('yu',), 
'纭':('yun',), 
'鼬':('you',), 
'锰':('meng',), 
'嘲':('chao',), 
'髅':('lou',), 
'桎':('zhi',), 
'蓑':('suo',), 
'晒':('shai',), 
'苕':('tiao', 'shao'), 
'奘':('zhuang',), 
'痛':('tong',), 
'坜':('li',), 
'迷':('mi',), 
'楸':('qiu',), 
'藻':('zao',), 
'杼':('zhu',), 
'咆':('pao',), 
'渍':('zi',), 
'戕':('qiang',), 
'弗':('fu',), 
'唛':('ma',), 
'阝':('fu', 'yi'), 
'谡':('su',), 
'溢':('yi',), 
'耩':('jiang',), 
'紫':('zi',), 
'攻':('gong',), 
'肾':('shen',), 
'屁':('pi',), 
'赋':('fu',), 
'乍':('zha',), 
'腓':('fei',), 
'污':('wu',), 
'橥':('zhu',), 
'诤':('zheng',), 
'恩':('en',), 
'嵫':('zi',), 
'鹭':('lu',), 
'关':('guan',), 
'盲':('mang',), 
'泶':('xue',), 
'虽':('sui',), 
'窃':('qie',), 
'璇':('xuan',), 
'霆':('ting',), 
'刈':('yi',), 
'梏':('gu',), 
'抓':('zhua',), 
'宙':('zhou',), 
'喝':('he',), 
'渠':('qu',), 
'熵':('shang',), 
'伶':('ling',), 
'施':('shi',), 
'萼':('e',), 
'哇':('wa',), 
'介':('jie',), 
'煊':('xuan',), 
'蟑':('zhang',), 
'糗':('qiu',), 
'盛':('cheng', 'sheng'), 
'呜':('wu',), 
'烟':('yan',), 
'习':('xi',), 
'赢':('ying',), 
'凵':('kan', 'qu'), 
'缁':('zi',), 
'嶂':('zhang',), 
'礅':('dun',), 
'预':('yu',), 
'垆':('lu',), 
'貌':('mao',), 
'愕':('e',), 
'嘛':('ma',), 
'禚':('zhuo',), 
'锝':('de',), 
'借':('jie',), 
'褥':('ru',), 
'岬':('jia',), 
'辶':('chuo',), 
'怿':('yi',), 
'绀':('gan',), 
'卉':('hui',), 
'狈':('bei',), 
'蹋':('ta',), 
'泌':('bi', 'mi'), 
'忖':('cun',), 
'高':('gao',), 
'姚':('yao',), 
'铜':('tong',), 
'裤':('ku',), 
'捩':('lie',), 
'篮':('lan',), 
'酵':('jiao',), 
'开':('kai',), 
'处':('chu',), 
'阆':('lang',), 
'匈':('xiong',), 
'逊':('xun',), 
'咝':('si',), 
'甜':('tian',), 
'亡':('wang',), 
'漠':('mo',), 
'讣':('fu',), 
'椤':('luo',), 
'挨':('ai',), 
'皱':('zhou',), 
'霰':('xian',), 
'吲':('yin',), 
'丶':('zhu',), 
'蔼':('ai',), 
'蛑':('mou',), 
'摒':('bing',), 
'存':('cun',), 
'矛':('mao',), 
'啜':('chuo',), 
'你':('ni',), 
'豢':('huan',), 
'旧':('jiu',), 
'聪':('cong',), 
'峭':('qiao',), 
'囱':('cong',), 
'僵':('jiang',), 
'跷':('qiao',), 
'龀':('chen',), 
'岂':('qi',), 
'馄':('hun',), 
'嚆':('hao',), 
'氍':('qu',), 
'怕':('pa',), 
'碚':('bei',), 
'缫':('sao',), 
'钲':('zheng',), 
'愿':('yuan',), 
'芾':('fei', 'fu'), 
'魃':('ba',), 
'镇':('zhen',), 
'珈':('jia',), 
'淌':('tang',), 
'某':('mou',), 
'懔':('lin',), 
'廖':('liao',), 
'桥':('qiao',), 
'扩':('kuo',), 
'即':('ji',), 
'遵':('zun',), 
'詹':('zhan',), 
'棺':('guan',), 
'拾':('shi',), 
'怀':('huai',), 
'螅':('xi',), 
'嚏':('ti',), 
'馑':('jin',), 
'脖':('bo',), 
'料':('liao',), 
'蜚':('fei',), 
'贞':('zhen',), 
'瞥':('pie',), 
'嘤':('ying',), 
'肫':('zhun',), 
'蚯':('qiu',), 
'攮':('nang',), 
'欲':('yu',), 
'侵':('qin',), 
'然':('ran',), 
'喹':('kui',), 
'眺':('tiao',), 
'宽':('kuan',), 
'盏':('zhan',), 
'摘':('zhai',), 
'话':('hua',), 
'仟':('qian',), 
'揭':('jie',), 
'酶':('mei',), 
'痹':('bi',), 
'呸':('pei',), 
'萃':('cui',), 
'掂':('dian',), 
'訇':('hong',), 
'榆':('yu',), 
'逋':('bu',), 
'匍':('pu',), 
'阏':('yan',), 
'引':('yin',), 
'戗':('qiang',), 
'厢':('xiang',), 
'鲨':('sha',), 
'循':('xun',), 
'茭':('jiao',), 
'抬':('tai',), 
'械':('xie',), 
'溴':('xiu',), 
'刷':('shua',), 
'锹':('qiao',), 
'视':('shi',), 
'獍':('jing',), 
'罕':('han',), 
'柚':('you',), 
'淞':('song',), 
'秦':('qin',), 
'嵩':('song',), 
'恫':('dong',), 
'景':('jing',), 
'裰':('duo',), 
'凶':('xiong',), 
'铸':('zhu',), 
'基':('ji',), 
'巾':('jin',), 
'愀':('qiao',), 
'貉':('hao', 'he'), 
'频':('pin',), 
'缔':('di',), 
'耖':('chao',), 
'撙':('zun',), 
'鸪':('gu',), 
'螯':('ao',), 
'足':('zu',), 
'亵':('xie',), 
'旃':('zhan',), 
'赈':('zhen',), 
'俟':('si', 'qi'), 
'郡':('jun',), 
'嗣':('si',), 
'拭':('shi',), 
'棱':('ling', 'leng'), 
'佴':('nai',), 
'啸':('xiao',), 
'竽':('yu',), 
'謇':('jian',), 
'梆':('bang',), 
'刍':('chu',), 
'霏':('fei',), 
'璎':('ying',), 
'堑':('qian',), 
'窒':('zhi',), 
'帕':('pa',), 
'劢':('mai',), 
'舭':('bi',), 
'掬':('ju',), 
'踵':('zhong',), 
'疸':('da', 'dan'), 
'恁':('nen',), 
'裆':('dang',), 
'汉':('han',), 
'牍':('du',), 
'双':('shuang',), 
'铎':('duo',), 
'姐':('jie',), 
'泞':('ning',), 
'镣':('liao',), 
'绪':('xu',), 
'杯':('bei',), 
'闸':('zha',), 
'固':('gu',), 
'薅':('hao',), 
'辉':('hui',), 
'醍':('ti',), 
'咏':('yong',), 
'库':('ku',), 
'蔚':('wei', 'yu'), 
'删':('shan',), 
'鄢':('yan',), 
'疥':('jie',), 
'芫':('yan', 'yuan'), 
'蒯':('kuai',), 
'町':('ding',), 
'蹈':('dao',), 
'坎':('kan',), 
'结':('jie',), 
'蝮':('fu',), 
'秽':('hui',), 
'殆':('dai',), 
'伉':('kang',), 
'瞎':('xia',), 
'袜':('wa',), 
'氟':('fu',), 
'冢':('zhong',), 
'钤':('qian',), 
'砧':('zhen',), 
'宦':('huan',), 
'悬':('xuan',), 
'贵':('gui',), 
'霹':('pi',), 
'尿':('niao', 'sui'), 
'臂':('bei', 'bi'), 
'故':('gu',), 
'识':('shi', 'zhi'), 
'筑':('zhu',), 
'揖':('yi',), 
'濞':('bi',), 
'卡':('ka', 'qia'), 
'啥':('sha',), 
'篦':('bi',), 
'彩':('cai',), 
'扫':('sao',), 
'胬':('nu',), 
'叶':('xie', 'ye'), 
'忾':('kai',), 
'压':('ya',), 
'喏':('re', 'nuo'), 
'骑':('qi',), 
'鲕':('er',), 
'踞':('ju',), 
'匠':('jiang',), 
'逢':('feng',), 
'唤':('huan',), 
'纩':('kuang',), 
'莫':('mo',), 
'薯':('shu',), 
'栲':('kao',), 
'父':('fu',), 
'荀':('xun',), 
'柃':('ling',), 
'酌':('zhuo',), 
'噎':('ye',), 
'蛙':('wa',), 
'獠':('liao',), 
'铥':('diu',), 
'黩':('du',), 
'罨':('yan',), 
'惭':('can',), 
'虮':('ji',), 
'衲':('na',), 
'泵':('beng',), 
'盹':('dun',), 
'鹾':('cuo',), 
'蜃':('shen',), 
'三':('san',), 
'倍':('bei',), 
'锏':('jian',), 
'皎':('jiao',), 
'娑':('suo',), 
'鼓':('gu',), 
'尕':('ga',), 
'憬':('jing',), 
'谵':('zhan',), 
'扁':('bian', 'pian'), 
'胂':('shen',), 
'摅':('shu',), 
'凌':('ling',), 
'雎':('ju',), 
'穑':('se',), 
'寐':('mei',), 
'飒':('sa',), 
'拖':('tuo',), 
'滞':('zhi',), 
'剡':('yan', 'shan'), 
'饧':('xing', 'tang'), 
'竦':('song',), 
'臬':('nie',), 
'诰':('gao',), 
'筻':('gang',), 
'哺':('bu',), 
'廾':('gong',), 
'搀':('chan',), 
'莅':('li',), 
'栈':('zhan',), 
'咋':('za', 'ze', 'zha'), 
'鞍':('an',), 
'瘌':('la',), 
'墓':('mu',), 
'稔':('ren',), 
'茚':('yin',), 
'东':('dong',), 
'疡':('yang',), 
'吠':('fei',), 
'判':('pan',), 
'芯':('xin',), 
'鲻':('zi',), 
'徽':('hui',), 
'社':('she',), 
'艄':('shao',), 
'滇':('dian',), 
'陌':('mo',), 
'归':('gui',), 
'违':('wei',), 
'腮':('sai',), 
'深':('shen',), 
'轲':('ke',), 
'毵':('san',), 
'镶':('xiang',), 
'燹':('xian',), 
'幼':('you',), 
'考':('kao',), 
'殊':('shu',), 
'肘':('zhou',), 
'氛':('fen',), 
'躜':('zuan', 'cuo'), 
'樟':('zhang',), 
'钠':('na',), 
'瀣':('xie',), 
'垢':('gou',), 
'宪':('xian',), 
'贱':('jian',), 
'鄹':('zou',), 
'炸':('zha',), 
'尻':('kao',), 
'鼽':('yan', 'qui'), 
'捅':('tong',), 
'跆':('tai',), 
'诊':('zhen',), 
'野':('ye',), 
'嫔':('pin',), 
'旖':('yi',), 
'佝':('gou',), 
'啡':('fei',), 
'遣':('qian',), 
'矢':('shi',), 
'鹧':('zhe',), 
'篪':('chi',), 
'扯':('che',), 
'郸':('dan',), 
'类':('lei',), 
'黼':('fu',), 
'穿':('chuan',), 
'攀':('pan',), 
'喋':('die', 'zha'), 
'隍':('huang',), 
'鲑':('gui', 'xie'), 
'妓':('ji',), 
'笔':('bi',), 
'唠':('lao',), 
'阢':('wu',), 
'渲':('xuan',), 
'琶':('pa',), 
'砾':('li',), 
'珏':('jue',), 
'偎':('wei',), 
'魔':('mo',), 
'胙':('zuo',), 
'潜':('qian',), 
'铡':('zha',), 
'忧':('you',), 
'票':('piao',), 
'泱':('yang',), 
'蹲':('dun',), 
'烹':('peng',), 
'典':('dian',), 
'绽':('zhan',), 
'彼':('bi',), 
'顾':('gu',), 
'暂':('zan',), 
'沆':('hang',), 
'锋':('feng',), 
'炎':('yan',), 
'少':('shao',), 
'朗':('lang',), 
'膘':('biao',), 
'洛':('luo',), 
'辜':('gu',), 
'缧':('lei',), 
'馨':('xin',), 
'媪':('ao',), 
'谱':('pu',), 
'殴':('ou',), 
'鸽':('ge',), 
'羼':('chan',), 
'摁':('en',), 
'桉':('an',), 
'癍':('ban',), 
'郎':('lang',), 
'蝗':('huang',), 
'赛':('sai',), 
'拚':('pan',), 
'九':('jiu',), 
'酣':('han',), 
'剥':('bo', 'bao'), 
'敫':('jiao',), 
'仲':('zhong',), 
'说':('shui', 'yue', 'tuo', 'shuo'), 
'勺':('shao',), 
'昀':('yun',), 
'怄':('ou',), 
'馕':('nang',), 
'研':('yan',), 
'脚':('jiao', 'jue'), 
'涝':('lao',), 
'锢':('gu',), 
'箩':('luo',), 
'肯':('ken',), 
'洲':('zhou',), 
'钷':('po',), 
'眶':('kuang',), 
'麻':('ma',), 
'笾':('bian',), 
'但':('dan',), 
'詈':('li',), 
'华':('hua',), 
'托':('tuo',), 
'距':('ju',), 
'汜':('si',), 
'旭':('xu',), 
'荮':('zhou',), 
'买':('mai',), 
'靶':('ba',), 
'谇':('sui',), 
'阋':('xi',), 
'透':('tou',), 
'玎':('ding',), 
'弑':('shi',), 
'夕':('xi',), 
'芘':('pi', 'bi'), 
'簧':('huang',), 
'骨':('gu',), 
'妪':('yu',), 
'撬':('qiao',), 
'犸':('ma',), 
'帻':('ze',), 
'粼':('lin',), 
'歉':('qian',), 
'觊':('ji',), 
'哌':('pai',), 
'网':('wang',), 
'著':('zhu',), 
'坡':('po',), 
'痢':('li',), 
'入':('ru',), 
'翦':('jian',), 
'孩':('hai',), 
'蓬':('peng',), 
'息':('xi',), 
'裴':('pei',), 
'瑷':('ai',), 
'出':('chu',), 
'蚁':('yi',), 
'最':('zui',), 
'誉':('yu',), 
'型':('xing',), 
'钍':('tu',), 
'宓':('mi',), 
'蘖':('nie',), 
'鸦':('ya',), 
'螫':('shi',), 
'戮':('lu',), 
'讳':('hui',), 
'氲':('yun',), 
'岽':('dong',), 
'淇':('qi',), 
'镌':('juan',), 
'齐':('qi',), 
'篓':('lou',), 
'饔':('yong',), 
'浜':('bang',), 
'口':('kou',), 
'煤':('mei',), 
'巧':('qiao',), 
'艮':('gen',), 
'佰':('bai',), 
'棵':('ke',), 
'陶':('tao',), 
'卸':('xie',), 
'驾':('jia',), 
'范':('fan',), 
'撂':('liao',), 
'溆':('xu',), 
'名':('ming',), 
'帑':('tang',), 
'鬓':('bin',), 
'粒':('li',), 
'堕':('duo',), 
'莘':('xin', 'shen'), 
'椟':('du',), 
'鞠':('ju',), 
'紧':('jin',), 
'度':('du', 'duo'), 
'踱':('duo',), 
'榴':('liu',), 
'唷':('yo',), 
'晁':('chao',), 
'嗌':('ai',), 
'忐':('tan',), 
'硕':('shuo',), 
'委':('wei',), 
'惚':('hu',), 
'襟':('jin',), 
'瓢':('piao',), 
'健':('jian',), 
'绦':('tao',), 
'述':('shu',), 
'要':('yao',), 
'栀':('zhi',), 
'辅':('fu',), 
'序':('xu',), 
'醑':('xu',), 
'堠':('hou',), 
'吨':('dun',), 
'被':('bei',), 
'霪':('yin',), 
'躯':('qu',), 
'洮':('tao',), 
'挲':('suo',), 
'骷':('ku',), 
'邻':('lin',), 
'缺':('que',), 
'甾':('zai',), 
'血':('xue', 'xie'), 
'蹄':('ti',), 
'拇':('mu',), 
'磋':('cuo',), 
'经':('jing',), 
'遐':('xia',), 
'卒':('zu',), 
'陔':('gai',), 
'菝':('ba',), 
'闩':('shuan',), 
'饶':('rao',), 
'调':('tiao', 'diao'), 
'殂':('cu',), 
'樗':('chu',), 
'貘':('mo',), 
'怛':('da',), 
'芜':('wu',), 
'星':('xing',), 
'颠':('dian',), 
'客':('ke',), 
'钨':('wu',), 
'檬':('meng',), 
'脱':('tuo',), 
'暴':('pu', 'bao'), 
'嘿':('hei',), 
'诂':('gu',), 
'仄':('ze',), 
'臆':('yi',), 
'敉':('mi',), 
'蟊':('mao',), 
'嫌':('xian',), 
'囔':('nang',), 
'桫':('suo',), 
'胰':('yi',), 
'蛴':('qi',), 
'穷':('qiong',), 
'嗾':('sou',), 
'袁':('yuan',), 
'躅':('zhu',), 
'蒉':('kui',), 
'邑':('yi',), 
'焐':('wu',), 
'蠖':('huo',), 
'沙':('sha',), 
'碡':('zhou',), 
'纥':('he', 'ge'), 
'逦':('li',), 
'璩':('qu',), 
'阪':('ban',), 
'氮':('dan',), 
'蕈':('xun',), 
'秋':('qiu',), 
'屎':('shi',), 
'酐':('gan',), 
'祠':('ci',), 
'黥':('qing',), 
'铩':('sha',), 
'色':('shai', 'se'), 
'顶':('ding',), 
'茇':('ba',), 
'锓':('qin',), 
'犒':('kao',), 
'亚':('ya',), 
'莜':('you',), 
'期':('qi',), 
'伯':('bai', 'bo'), 
'耱':('mo',), 
'嬷':('ma',), 
'桁':('heng',), 
'俄':('e',), 
'胆':('dan',), 
'蛊':('gu',), 
'富':('fu',), 
'鳎':('ta',), 
'埔':('pu', 'bu'), 
'滚':('gun',), 
'擞':('sou',), 
'烦':('fan',), 
'楫':('ji',), 
'诬':('wu',), 
'筷':('kuai',), 
'壶':('hu',), 
'建':('jian',), 
'睿':('rui',), 
'超':('chao',), 
'馍':('mo',), 
'砌':('qi',), 
'嚓':('ca', 'cha'), 
'丘':('qiu',), 
'憝':('dui',), 
'蜞':('qi',), 
'管':('guan',), 
'娠':('shen',), 
'尤':('you',), 
'瞩':('zhu',), 
'锪':('huo',), 
'冽':('lie',), 
'钿':('tian', 'dian'), 
'立':('li',), 
'这':('zhe',), 
'湘':('xiang',), 
'僧':('seng',), 
'韩':('han',), 
'槭':('qi',), 
'轮':('lun',), 
'幸':('xing',), 
'概':('gai',), 
'复':('fu',), 
'美':('mei',), 
'栗':('li',), 
'戛':('jia',), 
'肜':('rong',), 
'骠':('biao', 'piao'), 
'鲤':('li',), 
'厦':('sha', 'xia'), 
'茱':('zhu',), 
'鼹':('yan',), 
'纸':('zhi',), 
'刻':('ke',), 
'炼':('lian',), 
'观':('guan',), 
'浅':('qian',), 
'杉':('sha', 'shan'), 
'勐':('meng',), 
'哔':('bi',), 
'街':('jie',), 
'毖':('bi',), 
'余':('yu',), 
'柞':('zuo', 'zha'), 
'鹣':('jian',), 
'坩':('gan',), 
'痪':('huan',), 
'修':('xiu',), 
'硷':('jian',), 
'侃':('kan',), 
'貅':('xiu',), 
'洄':('hui',), 
'月':('yue',), 
'宋':('song',), 
'颍':('ying',), 
'垓':('gai',), 
'钕':('nv',), 
'优':('you',), 
'谚':('yan',), 
'悝':('kui',), 
'粥':('zhou',), 
'崤':('yao',), 
'在':('zai',), 
'讫':('qi',), 
'螳':('tang',), 
'庹':('tuo',), 
'瘾':('yin',), 
'资':('zi',), 
'蝈':('guo',), 
'镔':('bin',), 
'潘':('pan',), 
'胝':('zhi',), 
'髡':('kun',), 
'筠':('yun', 'jun'), 
'雩':('yu',), 
'睨':('ni',), 
'拱':('gong',), 
'驶':('shi',), 
'烽':('feng',), 
'兼':('jian',), 
'堍':('tu',), 
'刑':('xing',), 
'霓':('ni',), 
'炒':('chao',), 
'吕':('lv',), 
'辘':('lu',), 
'挛':('luan',), 
'膜':('mo',), 
'缣':('jian',), 
'咪':('mi',), 
'舱':('cang',), 
'掰':('bai',), 
'夷':('yi',), 
'鸹':('gua',), 
'羸':('lei',), 
'医':('yi',), 
'唿':('hu',), 
'裂':('lie',), 
'蓊':('weng',), 
'黎':('li',), 
'瑕':('xia',), 
'嗔':('chen',), 
'乙':('yi',), 
'荛':('rao',), 
'履':('lv',), 
'噩':('e',), 
'浯':('wu',), 
'菰':('gu',), 
'杳':('yao',), 
'祷':('dao',), 
'畿':('ji',), 
'图':('tu',), 
'趁':('chen',), 
'琐':('suo',), 
'枝':('zhi',), 
'脞':('cuo',), 
'鼢':('fen',), 
'锦':('jin',), 
'倨':('ju',), 
'妹':('mei',), 
'钻':('zuan',), 
'笺':('jian',), 
'鹌':('an',), 
'奎':('kui',), 
'仗':('zhang',), 
'旱':('han',), 
'矽':('xi',), 
'噼':('pi',), 
'酾':('shi',), 
'蠃':('luo',), 
'掊':('pou',), 
'唑':('zuo',), 
'瞒':('man',), 
'匕':('bi',), 
'渗':('shen',), 
'搛':('jian',), 
'蚜':('ya',), 
'戟':('ji',), 
'鲠':('geng',), 
'砣':('tuo',), 
'骤':('zhou',), 
'撰':('zhuan',), 
'茵':('yin',), 
'帷':('wei',), 
'吻':('wen',), 
'刿':('gui',), 
'流':('liu',), 
'迂':('yu',), 
'菊':('ju',), 
'哐':('kuang',), 
'淖':('nao',), 
'葛':('ge',), 
'艟':('chong',), 
'孥':('nu',), 
'陧':('nie',), 
'痦':('wu',), 
'蓰':('xi',), 
'恳':('ken',), 
'苴':('ju',), 
'寺':('si',), 
'牿':('gu',), 
'肉':('rou',), 
'愈':('yu',), 
'缌':('si',), 
'宏':('hong',), 
'谖':('xuan',), 
'暝':('ming',), 
'鸢':('yuan',), 
'窥':('kui',), 
'亭':('ting',), 
'讯':('xun',), 
'膳':('shan',), 
'赀':('zi',), 
'腈':('jing',), 
'镐':('hao', 'gao'), 
'俗':('su',), 
'裙':('qun',), 
'杜':('du',), 
'姣':('jiao',), 
'煨':('wei',), 
'佬':('lao',), 
'衮':('gun',), 
'奸':('jian',), 
'驺':('zou',), 
'坼':('che',), 
'蜇':('zhe',), 
'把':('ba',), 
'鬏':('jiu',), 
'碎':('sui',), 
'向':('xiang',), 
'挟':('xie',), 
'咦':('yi',), 
'努':('nu',), 
'萱':('xuan',), 
'新':('xin',), 
'舵':('duo',), 
'掴':('guai', 'guo'), 
'阽':('yan', 'dian'), 
'匿':('ni',), 
'汁':('zhi',), 
'苊':('e',), 
'忌':('ji',), 
'风':('feng',), 
'雒':('luo',), 
'叔':('shu',), 
'泖':('mao',), 
'荟':('hui',), 
'屡':('lv',), 
'饣':('si', 'shi'), 
'绢':('juan',), 
'瓦':('wa',), 
'辁':('quan',), 
'莉':('li',), 
'戈':('ge',), 
'庋':('gui',), 
'簌':('su',), 
'鞑':('da',), 
'瘐':('yu',), 
'劓':('yi',), 
'褚':('chu', 'zhu'), 
'羡':('xian',), 
'堤':('di',), 
'玩':('wan',), 
'刨':('pao', 'bao'), 
'身':('shen',), 
'芳':('fang',), 
'鲷':('diao',), 
'缶':('fou',), 
'容':('rong',), 
'示':('shi',), 
'喽':('lou',), 
'猾':('hua',), 
'蹀':('die',), 
'衄':('nv',), 
'绋':('fu',), 
'限':('xian',), 
'诙':('hui',), 
'橘':('ju',), 
'嫣':('yan',), 
'哧':('chi',), 
'柱':('zhu',), 
'蕲':('qi',), 
'懵':('meng',), 
'饺':('jiao',), 
'呼':('hu',), 
'企':('qi',), 
'涂':('tu',), 
'疒':('chuang',), 
'蒜':('suan',), 
'稣':('su',), 
'颤':('zhan', 'chan'), 
'垦':('ken',), 
'丫':('ya',), 
'购':('gou',), 
'蜱':('pi',), 
'悴':('cui',), 
'嘻':('xi',), 
'什':('shi', 'shen'), 
'蟆':('ma',), 
'捉':('zhuo',), 
'臊':('sao',), 
'睑':('jian',), 
'揞':('an',), 
'彡':('shan',), 
'奥':('ao',), 
'卩':('jie',), 
'湫':('qiu',), 
'蛰':('zhe',), 
'扳':('ban',), 
'胴':('dong',), 
'登':('deng',), 
'铼':('lai',), 
'灿':('can',), 
'躁':('zao',), 
'袅':('niao',), 
'挈':('qie',), 
'律':('lv',), 
'鲍':('bao',), 
'邕':('yong',), 
'舞':('wu',), 
'纡':('yu',), 
'张':('zhang',), 
'碥':('bian',), 
'夤':('yin',), 
'辫':('bian',), 
'莳':('shi',), 
'砺':('li',), 
'咽':('yan', 'ye'), 
'襄':('xiang',), 
'呒':('m',), 
'蓝':('lan',), 
'竹':('zhu',), 
'顺':('shun',), 
'啼':('ti',), 
'丁':('ding',), 
'沂':('yi',), 
'鼋':('yuan',), 
'洗':('xi', 'xian'), 
'望':('wang',), 
'薜':('bi',), 
'感':('gan',), 
'龠':('yue',), 
'岢':('ke',), 
'伫':('zhu',), 
'谭':('tan',), 
'枰':('ping',), 
'耵':('ding',), 
'箸':('zhu',), 
'圻':('qi',), 
'疼':('teng',), 
'儿':('er',), 
'桅':('wei',), 
'蛆':('qu',), 
'扉':('fei',), 
'籍':('ji',), 
'铒':('er', 'keng'), 
'棚':('peng',), 
'幡':('fan',), 
'塥':('ge',), 
'镧':('lan',), 
'剩':('sheng',), 
'跬':('kui',), 
'致':('zhi',), 
'絷':('zhi',), 
'延':('yan',), 
'闼':('ta',), 
'勾':('gou',), 
'鞅':('yang',), 
'戌':('xu', 'qu'), 
'辕':('yuan',), 
'渔':('yu',), 
'疙':('ge',), 
'箝':('qian',), 
'娜':('nuo', 'na'), 
'枥':('li',), 
'涩':('se',), 
'鲳':('chang',), 
'徵':('cheng', 'zheng', 'zhi'), 
'芷':('zhi',), 
'机':('ji',), 
'派':('pai',), 
'附':('fu',), 
'惋':('wan',), 
'泓':('hong',), 
'蟥':('huang',), 
'晤':('wu',), 
'汨':('mi',), 
'班':('ban',), 
'年':('nian',), 
'毽':('jian',), 
'耋':('die',), 
'羊':('yang',), 
'谓':('wei',), 
'殒':('yun',), 
'冖':('mi',), 
'骜':('ao',), 
'肠':('chang',), 
'蚤':('zao',), 
'侪':('chai',), 
'犬':('quan',), 
'碰':('peng',), 
'蔹':('lian',), 
'撸':('lu',), 
'丿':('pie',), 
'捍':('han',), 
'诒':('yi',), 
'仔':('zi',), 
'孝':('xiao',), 
'董':('dong',), 
'火':('huo',), 
'癯':('qu',), 
'米':('mi',), 
'湿':('shi',), 
'喃':('nan',), 
'隅':('yu',), 
'眄':('mian',), 
'宇':('yu',), 
'芍':('shao',), 
'椐':('ju',), 
'演':('yan',), 
'逖':('ti',), 
'阚':('kan',), 
'窝':('wo',), 
'舢':('shan',), 
'沩':('wei',), 
'踪':('zong',), 
'劭':('shao',), 
'鞯':('jian',), 
'琮':('cong',), 
'庵':('an',), 
'获':('huo',), 
'痃':('xian',), 
'剂':('ji',), 
'篇':('pian',), 
'懋':('mao',), 
'柏':('bai', 'bo'), 
'受':('shou',), 
'铙':('nao',), 
'胡':('hu',), 
'狭':('xia',), 
'绵':('mian',), 
'虺':('hui',), 
'锃':('zeng',), 
'尉':('wei', 'yu'), 
'丕':('pi',), 
'猗':('yi',), 
'缟':('gao',), 
'欧':('ou',), 
'圯':('yi',), 
'鸵':('tuo',), 
'净':('jing',), 
'才':('cai',), 
'桑':('sang',), 
'呙':('guo',), 
'拢':('long',), 
'哮':('xiao',), 
'捷':('jie',), 
'诼':('zhuo',), 
'龉':('yu',), 
'亓':('qi',), 
'气':('qi',), 
'嘘':('xu',), 
'锚':('mao',), 
'斥':('chi',), 
'謦':('qing',), 
'丨':('shu',), 
'贪':('tan',), 
'钯':('ba',), 
'肷':('qian',), 
'漾':('yang',), 
'鹈':('ti',), 
'嵊':('sheng',), 
'职':('zhi',), 
'滓':('zi',), 
'菡':('han',), 
'迩':('er',), 
'偬':('zong',), 
'篱':('li',), 
'饲':('si',), 
'蕺':('ji',), 
'槽':('cao',), 
'轾':('zhi',), 
'阃':('kun',), 
'萏':('dan',), 
'隘':('ai',), 
'颜':('yan',), 
'簟':('dian',), 
'别':('bie',), 
'炬':('ju',), 
'启':('qi',), 
'畅':('chang',), 
'哄':('hong',), 
'角':('jiao', 'jue'), 
'遗':('yi',), 
'佩':('pei',), 
'蛸':('xiao', 'shao'), 
'裼':('ti', 'xi'), 
'俾':('bi',), 
'垃':('la',), 
'钅':('jin',), 
'甄':('zhen',), 
'妇':('fu',), 
'缈':('miao',), 
'皙':('xi',), 
'夜':('ye',), 
'抡':('lun',), 
'耢':('lao',), 
'谪':('zhe',), 
'岵':('hu',), 
'携':('xie',), 
'趿':('ta',), 
'镄':('fei',), 
'婆':('po',), 
'届':('jie',), 
'腌':('yan', 'a'), 
'族':('zu',), 
'赔':('pei',), 
'祜':('hu',), 
'苡':('yi',), 
'蓥':('ying',), 
'热':('re',), 
'公':('gong',), 
'孰':('shu',), 
'嵴':('ji',), 
'曹':('cao',), 
'葺':('qi',), 
'刁':('diao',), 
'窆':('bian',), 
'鞘':('qiao', 'shao'), 
'笛':('di',), 
'咚':('dong',), 
'庞':('pang',), 
'莠':('you',), 
'薤':('xie',), 
'辨':('bian',), 
'逭':('huan',), 
'熬':('ao',), 
'唯':('wei',), 
'枸':('ju', 'gou'), 
'嗄':('a',), 
'鳊':('bian',), 
'恍':('huang',), 
'蛎':('li',), 
'裒':('pou',), 
'汕':('shan',), 
'酗':('xu',), 
'噙':('qin',), 
'绞':('jiao',), 
'蝣':('you',), 
'乩':('ji',), 
'泪':('lei',), 
'慷':('kang',), 
'死':('si',), 
'庇':('bi',), 
'融':('rong',), 
'昌':('chang',), 
'趑':('zi',), 
'氐':('di',), 
'锖':('qing',), 
'熙':('xi',), 
'倘':('tang',), 
'羝':('di',), 
'帜':('zhi',), 
'斡':('wo',), 
'蜢':('meng',), 
'接':('jie',), 
'账':('zhang',), 
'钫':('fang',), 
'垭':('ya',), 
'缲':('qiao',), 
'宵':('xiao',), 
'收':('shou',), 
'挺':('ting',), 
'烃':('ting',), 
'坂':('ban',), 
'织':('zhi',), 
'囗':('wei',), 
'菥':('xi',), 
'桨':('jiang',), 
'短':('duan',), 
'噬':('shi',), 
'酮':('tong',), 
'婴':('ying',), 
'唁':('yan',), 
'逃':('tao',), 
'包':('bao',), 
'萋':('qi',), 
'憎':('zeng',), 
'蠓':('meng',), 
'瘗':('yi',), 
'厚':('hou',), 
'妞':('niu',), 
'芤':('kou',), 
'含':('han',), 
'霭':('ai',), 
'悸':('ji',), 
'哀':('ai',), 
'祉':('zhi',), 
'浑':('hun',), 
'痖':('ya',), 
'彝':('yi',), 
'柢':('di',), 
'淦':('gan',), 
'毪':('mu',), 
'牯':('gu',), 
'晷':('gui',), 
'胸':('xiong',), 
'徇':('xun',), 
'颉':('jie', 'xie'), 
'蚍':('pi',), 
'炙':('zhi',), 
'报':('bao',), 
'谦':('qian',), 
'岱':('dai',), 
'媵':('ying',), 
'访':('fang',), 
'栾':('luan',), 
'镀':('du',), 
'燃':('ran',), 
'旋':('xuan',), 
'婊':('biao',), 
'蝌':('ke',), 
'描':('miao',), 
'赐':('ci',), 
'乒':('ping',), 
'巛':('chuan',), 
'黝':('you',), 
'察':('cha',), 
'若':('ruo',), 
'遮':('zhe',), 
'葶':('ting',), 
'惹':('re',), 
'艺':('yi',), 
'佼':('jiao',), 
'衾':('qin',), 
'吁':('xu', 'yu'), 
'皂':('zao',), 
'茏':('long',), 
'褓':('bao',), 
'咖':('ga', 'ka'), 
'增':('zeng',), 
'愣':('leng',), 
'瞬':('shun',), 
'箴':('zhen',), 
'踽':('ju',), 
'瑁':('mao',), 
'鳆':('fu',), 
'胎':('tai',), 
'轧':('zha', 'ya'), 
'韬':('tao',), 
'獯':('xun',), 
'僮':('tong',), 
'杷':('pa',), 
'瘀':('yu',), 
'醅':('pei',), 
'搌':('zhan',), 
'辑':('ji',), 
'渐':('jian',), 
'霖':('lin',), 
'刘':('liu',), 
'尜':('ga',), 
'褪':('tun', 'tui'), 
'邯':('han',), 
'献':('xian',), 
'款':('kuan',), 
'陀':('tuo',), 
'狃':('niu',), 
'遄':('chuan',), 
'糇':('hou',), 
'衔':('xian',), 
'哗':('hua',), 
'廛':('chan',), 
'恤':('xu',), 
'诩':('xu',), 
'翱':('ao',), 
'蝶':('die',), 
'腺':('xian',), 
'嬉':('xi',), 
'禊':('xi',), 
'掎':('ji',), 
'休':('xiu',), 
'鲜':('xian',), 
'砟':('zuo', 'zha'), 
'实':('shi',), 
'肤':('fu',), 
'氧':('yang',), 
'侦':('zhen',), 
'锭':('ding',), 
'纰':('pi',), 
'碴':('cha',), 
'茹':('ru',), 
'主':('zhu',), 
'贽':('zhi',), 
'沼':('zhao',), 
'睁':('zheng',), 
'煅':('duan',), 
'等':('deng',), 
'鹛':('mei',), 
'嵝':('lou',), 
'既':('ji',), 
'癫':('dian',), 
'铬':('luo', 'ge'), 
'灯':('deng',), 
'叮':('ding',), 
'已':('yi',), 
'笈':('ji',), 
'阖':('he',), 
'通':('tong',), 
'粝':('li',), 
'檩':('lin',), 
'鞫':('ju',), 
'咭':('ji',), 
'醯':('xi',), 
'薷':('ru',), 
'昶':('chang',), 
'樾':('yue',), 
'魈':('xiao',), 
'毓':('yu',), 
'鳝':('shan',), 
'杠':('gang',), 
'胥':('xu',), 
'啬':('se',), 
'绱':('shang',), 
'彰':('zhang',), 
'奴':('nu',), 
'泽':('ze',), 
'嘁':('qi',), 
'娉':('ping',), 
'脏':('zang',), 
'丑':('chou',), 
'缛':('ru',), 
'挣':('zheng',), 
'洧':('wei',), 
'亦':('yi',), 
'讨':('tao',), 
'疬':('li',), 
'鸱':('chi',), 
'羰':('tang',), 
'船':('chuan',), 
'掸':('dan',), 
'铂':('bo',), 
'凄':('qi',), 
'苎':('zhu',), 
'俐':('li',), 
'桕':('jiu',), 
'镗':('tang',), 
'盖':('ge', 'gai'), 
'竞':('jing',), 
'荣':('rong',), 
'擢':('zhuo',), 
'赧':('nan',), 
'滦':('luan',), 
'睫':('jie',), 
'敷':('fu',), 
'菸':('yan',), 
'馁':('nei',), 
'砀':('dang',), 
'龅':('bao',), 
'亏':('kui',), 
'膑':('bin',), 
'昔':('xi',), 
'尘':('chen',), 
'锞':('ke', 'kua', 'guo'), 
'两':('liang',), 
'斩':('zhan',), 
'冱':('hu',), 
'钳':('qian',), 
'放':('fang',), 
'鹄':('hu', 'gu'), 
'兆':('zhao',), 
'棋':('qi',), 
'坊':('fang',), 
'滏':('fu',), 
'虔':('qian',), 
'囟':('xin',), 
'桠':('ya',), 
'迥':('jiong',), 
'藩':('fan',), 
'淹':('yan',), 
'轺':('yao',), 
'揽':('lan',), 
'蕾':('lei',), 
'唉':('ai',), 
'踏':('ta',), 
'涎':('xian',), 
'排':('pai',), 
'稗':('bai',), 
'妖':('yao',), 
'瀛':('ying',), 
'瘟':('wen',), 
'窬':('yu',), 
'鄱':('po',), 
'皴':('cun',), 
'费':('fei',), 
'沸':('fei',), 
'押':('ya',), 
'祁':('qi',), 
'罅':('xia',), 
'哈':('ha',), 
'跎':('tuo',), 
'慑':('she',), 
'遛':('liu',), 
'陟':('zhi',), 
'痞':('pi',), 
'佥':('qian',), 
'懦':('nuo',), 
'硫':('liu',), 
'差':('chai', 'ci', 'cha'), 
'史':('shi',), 
'恻':('ce',), 
'俺':('an',), 
'颁':('ban',), 
'缄':('jian',), 
'钉':('ding',), 
'侏':('zhu',), 
'蚕':('can',), 
'朔':('shuo',), 
'溥':('pu',), 
'伤':('shang',), 
'耦':('ou',), 
'撩':('liao',), 
'讷':('ne',), 
'膻':('shan',), 
'渺':('miao',), 
'齄':('zha',), 
'腐':('fu',), 
'鳙':('yong',), 
'凛':('lin',), 
'域':('yu',), 
'楠':('nan',), 
'竭':('jie',), 
'孬':('nao',), 
'兰':('lan',), 
'拽':('zhuai',), 
'帅':('shuai',), 
'吉':('ji',), 
'蔓':('man', 'wan'), 
'抒':('shu',), 
'庚':('geng',), 
'真':('zhen',), 
'薨':('hong',), 
'夫':('fu',), 
'箬':('ruo',), 
'弯':('wan',), 
'唳':('li',), 
'阵':('zhen',), 
'涸':('he',), 
'掼':('guan',), 
'髂':('qia',), 
'忄':('xin',), 
'苒':('ran',), 
'晕':('yun',), 
'屙':('e',), 
'绚':('xuan',), 
'瓞':('die',), 
'赣':('gan',), 
'荧':('ying',), 
'惦':('dian',), 
'跸':('bi',), 
'板':('ban',), 
'稀':('xi',), 
'栌':('lu',), 
'成':('cheng',), 
'搔':('sao',), 
'帘':('lian',), 
'倜':('ti',), 
'霞':('xia',), 
'殡':('bin',), 
'缮':('shan',), 
'隳':('hui',), 
'喵':('miao',), 
'袷':('jia', 'qia'), 
'蒿':('hao',), 
'练':('lian',), 
'奂':('huan',), 
'陈':('chen',), 
'啊':('a',), 
'行':('xing', 'hang'), 
'低':('di',), 
'哟':('yo',), 
'诡':('gui',), 
'代':('dai',), 
'汤':('tang',), 
'晨':('chen',), 
'秭':('zi',), 
'塬':('yuan',), 
'酲':('cheng',), 
'蝾':('rong',), 
'圉':('yu',), 
'谏':('jian',), 
'澎':('peng',), 
'砗':('che',), 
'渣':('zha',), 
'性':('xing',), 
'蚨':('fu',), 
'犰':('qiu',), 
'锵':('qiang',), 
'悼':('dao',), 
'峄':('yi',), 
'迎':('ying',), 
'敕':('chi',), 
'忮':('zhi',), 
'铴':('tang',), 
'桷':('jue',), 
'胼':('pian',), 
'骁':('xiao',), 
'鲅':('ba',), 
'眈':('dan',), 
'袍':('pao',), 
'芑':('qi',), 
'弘':('hong',), 
'炝':('qiang',), 
'蠢':('chun',), 
'沥':('li',), 
'励':('li',), 
'显':('xian',), 
'毋':('wu',), 
'告':('gao',), 
'乎':('hu',), 
'荐':('jian',), 
'染':('ran',), 
'姗':('shan',), 
'罘':('fu',), 
'叛':('pan',), 
'郝':('hao',), 
'煜':('yu',), 
'嗟':('jie',), 
'俣':('yu',), 
'蛩':('qiong',), 
'杨':('yang',), 
'狱':('yu',), 
'印':('yin',), 
'滹':('hu',), 
'豺':('chai',), 
'虾':('xia',), 
'威':('wei',), 
'嘉':('jia',), 
'蜓':('ting',), 
'悒':('yi',), 
'猛':('meng',), 
'岚':('lan',), 
'生':('sheng',), 
'讠':('yan',), 
'愧':('kui',), 
'螨':('man',), 
'现':('xian',), 
'圳':('zhen',), 
'疴':('ke',), 
'踹':('chuai',), 
'耽':('dan',), 
'铊':('ta', 'she', 'tuo', 'shi', 'yi'), 
'軎':('wei',), 
'扑':('pu',), 
'竖':('shu',), 
'镟':('xuan',), 
'腧':('shu',), 
'拦':('lan',), 
'间':('jian',), 
'楷':('kai',), 
'迸':('beng',), 
'捻':('nian',), 
'臼':('jiu',), 
'境':('jing',), 
'醉':('zui',), 
'辍':('chuo',), 
'渌':('lu',), 
'搐':('chu',), 
'鄞':('yin',), 
'涡':('wo', 'guo'), 
'憩':('qi',), 
'鲫':('ji',), 
'徭':('yao',), 
'喱':('li',), 
'邳':('pi',), 
'欺':('qi',), 
'商':('shang',), 
'半':('ban',), 
'癜':('dian',), 
'募':('mu',), 
'池':('chi',), 
'该':('gai',), 
'恨':('hen',), 
'饮':('yin',), 
'痱':('fei',), 
'赶':('gan',), 
'柽':('cheng',), 
'腾':('teng',), 
'疆':('jiang',), 
'谋':('mou',), 
'伍':('wu',), 
'题':('ti',), 
'琛':('chen',), 
'定':('ding',), 
'障':('zhang',), 
'昧':('mei',), 
'纬':('wei',), 
'锱':('zi',), 
'犴':('an',), 
'筅':('xian',), 
'鏊':('ao',), 
'潍':('wei',), 
'觎':('yu',), 
'救':('jiu',), 
'蟒':('mang',), 
'捕':('bu',), 
'鹗':('e',), 
'篚':('fei',), 
'坝':('ba',), 
'衣':('yi',), 
'旦':('dan',), 
'揪':('jiu',), 
'铰':('jiao',), 
'裸':('luo',), 
'承':('cheng',), 
'鲁':('lu',), 
'妃':('fei',), 
'骅':('hua',), 
'笄':('ji',), 
'圜':('yuan', 'huan'), 
'逞':('cheng',), 
'没':('mo', 'mei'), 
'踢':('ti',), 
'萦':('ying',), 
'航':('hang',), 
'庭':('ting',), 
'咱':('zan',), 
'秃':('tu',), 
'幂':('mi',), 
'魄':('po',), 
'呆':('dai',), 
'淋':('lin',), 
'削':('xue', 'xiao'), 
'每':('mei',), 
'荔':('li',), 
'志':('zhi',), 
'飙':('biao',), 
'叟':('sou',), 
'浠':('xi',), 
'此':('ci',), 
'胩':('ka',), 
'慨':('kai',), 
'续':('xu',), 
'彬':('bin',), 
'陲':('chui',), 
'却':('que',), 
'棹':('zhao',), 
'封':('feng',), 
'纂':('zuan',), 
'娅':('ya',), 
'震':('zhen',), 
'犊':('du',), 
'不':('bu',), 
'脓':('nong',), 
'缗':('min',), 
'岖':('qu',), 
'馘':('guo',), 
'媚':('mei',), 
'亢':('kang',), 
'认':('ren',), 
'膨':('peng',), 
'鸭':('ya',), 
'疰':('zhu',), 
'蠹':('du',), 
'籁':('lai',), 
'寄':('ji',), 
'铆':('mao',), 
'湍':('tuan',), 
'裎':('cheng',), 
'糖':('tang',), 
'镛':('yong',), 
'滢':('ying',), 
'擦':('ca',), 
'壮':('zhuang',), 
'闰':('run',), 
'煳':('hu',), 
'馅':('xian',), 
'事':('shi',), 
'怔':('zheng',), 
'娘':('niang',), 
'疝':('shan',), 
'澡':('zao',), 
'财':('cai',), 
'掩':('yan',), 
'笮':('ze',), 
'甲':('jia',), 
'况':('kuang',), 
'漶':('huan',), 
'肿':('zhong',), 
'滋':('zi',), 
'豌':('wan',), 
'虐':('nve',), 
'拓':('ta', 'tuo'), 
'联':('lian',), 
'四':('si',), 
'瑜':('yu',), 
'觥':('gong',), 
'桤':('qi',), 
'菩':('pu',), 
'镲':('cha',), 
'轶':('yi',), 
'毹':('shu',), 
'弁':('bian',), 
'熊':('xiong',), 
'骘':('zhi',), 
'瘛':('chi',), 
'钜':('ju',), 
'袤':('mao',), 
'芨':('ji',), 
'刳':('ku',), 
'蔽':('bi',), 
'撼':('han',), 
'释':('shi',), 
'浍':('hui',), 
'诎':('qu',), 
'村':('cun',), 
'慕':('mu',), 
'孙':('sun',), 
'陛':('bi',), 
'珞':('luo',), 
'寮':('liao',), 
'嗲':('dia',), 
'郴':('chen',), 
'蓼':('liao',), 
'恿':('yong',), 
'缀':('zhui',), 
'它':('ta',), 
'颅':('lu',), 
'喇':('la',), 
'例':('li',), 
'洌':('lie',), 
'朐':('qu',), 
'传':('zhuan', 'chuan'), 
'谢':('xie',), 
'耪':('pang',), 
'岭':('ling',), 
'戾':('li',), 
'层':('ceng',), 
'症':('zheng',), 
'赌':('du',), 
'腔':('qiang',), 
'筘':('kou',), 
'铝':('lv',), 
'畜':('xu', 'chu'), 
'裥':('jian',), 
'嵬':('wei',), 
'驮':('duo', 'tuo'), 
'盱':('xu',), 
'兴':('xing',), 
'蹶':('jue',), 
'艾':('yi', 'ai'), 
'币':('bi',), 
'鬃':('zong',), 
'锇':('tie', 'e'), 
'皆':('jie',), 
'炊':('chui',), 
'檎':('qin',), 
'撒':('sa',), 
'庖':('pao',), 
'墚':('liang',), 
'办':('ban',), 
'欣':('xin',), 
'莨':('liang', 'lang'), 
'夯':('hang',), 
'阱':('jing',), 
'瞰':('kan',), 
'逵':('kui',), 
'落':('la', 'lao', 'luo'), 
'於':('wu', 'yu'), 
'繁':('po', 'fan'), 
'硅':('gui',), 
'集':('ji',), 
'又':('you',), 
'郊':('jiao',), 
'恕':('shu',), 
'靛':('dian',), 
'狞':('ning',), 
'乡':('xiang',), 
'波':('bo',), 
'曦':('xi',), 
'祯':('zhen',), 
'哲':('zhe',), 
'海':('hai',), 
'件':('jian',), 
'诸':('zhu',),
'苼':('sheng',),
'芿':('reng',),
'苅':('yi',),
'苐':('di',),
}

PinYinDict.update({
'、':('-',),
'，':('-',),
'？':('',),
'。':('-',),
'《':('',),
'》':('',),
})

PinYinDict = dict([( ord(k.decode('utf-8')), v[0].decode('utf-8')) for k, v in PinYinDict.items()])

def hanzi2pinyin(hz):
    char_ord = ord(hz)
    if char_ord in PinYinDict:
        return PinYinDict[char_ord]
    else:
        raise Exception("unknown hz: %s" % hz)
    
def word2pinyin(word):
    """ hanzi should be unicode string"""
    return "'".join([hanzi2pinyin(hz) for hz in word])


if __name__ == '__main__':
    with codecs.open('/home/save/new_words.utf8', 'r', 'utf-8') as f:
        with codecs.open('/tmp/py_new.utf8', 'w', 'utf-8') as out:
            for line in f:
                word = line.strip()
                print >> out, word, word2pinyin(word)

            
