# Supplementary material for: A study on the classification of stylistic and formal features in English based on corpus data testing
Source: PeerJ Comput Sci. 2023 Apr 25;9:e1297. doi: 10.7717/peerj-cs.1297 (PMC10280581; doi:10.7717/peerj-cs.1297)
Supplement: Supplemental Information 1 — The relevant codes for this manuscript are available in this zip file. [file peerj-cs-09-1297-s001.zip › Code/lexicon/search_filter.py]

#!/usr/bin/env python
#-*- coding: utf-8 -*-

#
# use search engine as a filter,
#
# if the frequency of occurence of a given words is higher than a threshold,
# then we think it is a popular word
# 

from __future__ import with_statement
import urllib, urllib2
import re
import sys, os
import codecs
import traceback
import time
import random
import socket

random.seed (time.time ())

class BlockedException(Exception):
    def __init__(self, ip):
        self.ip = ip

    def __str__(self):
        return repr(self.ip)

class SearchEngine(object):
    def choose_ip(self):
        # TODO: should be round-robin, and mark those banned IPs with lower priority
        return random.choice(filter(lambda ip: self.ips[ip] == 0, self.ips))

    def remove_ip(self, ip):
        self.ips[ip] = 1
        
    def is_miss(self, result):
        return self.re_miss.search(lines) is not None

    def get_freq(self, result):
        match = self.re_hit.findall(result)
        if match:
            return int (match[0].replace(',', ''))
        else:
            # could be search engine's suggestion or 
            # it just banned me
            return 0
        
class Baidu(SearchEngine):
    url = "http://%s/s?%s"
    ips = {"220.181.111.147":0,
           "121.14.89.14":0,
           "119.75.213.50":0,
           "119.75.213.51":0,
           "119.75.213.61":0,
           "202.108.22.5":0,
           "202.108.22.43":0,
           "220.181.38.4":0,
           "119.75.216.30":0}
    re_hit = re.compile(u"找到相关结果约?([0-9\,]+)个")
    re_miss = re.compile(u"没有找到与.*相关的网页")
    encoding = "gbk"
    
    def build_url(self, query):
        param = urllib.urlencode({'wd':'"%s"'%query.encode('utf-8'), 'ie':'utf-8'})
        ip = self.choose_ip()
        return self.url % (ip, param), ip

class BaiduDict(SearchEngine):
    url = "http://%s/s?%s"
    ips = {"220.181.50.93":0}
    re_miss = re.compile(u"未找到和您的关键词")
    encoding = 'gbk'
    
    def build_url(self, query):
        param = urllib.urlencode({'wd':'"%s"'%query.encode('utf-8'), 'ie':'utf-8'})
        ip = self.choose_ip()
        return self.url % (ip, param), ip
    
    def get_freq(self, result):
        return 0 if self.is_miss(result) else 1

    def is_miss(self, result):
        return self.re_miss.search(result) is not None
    
class Google(SearchEngine):
    url = "http://%s/search?%s"
    ips = {
        "203.208.37.104":0,
        "203.208.37.99":0,
        "216.239.51.100":0,
        "216.239.59.103":0,
        "216.239.59.104":0,
        "216.239.59.147":0,
        "216.239.59.99":0,
        "64.233.161.104":0,
        "64.233.161.99":0,
        "64.233.163.104":0,
        "64.233.163.99":0,
        "64.233.169.147":0,
        "64.233.183.91":0,
        "64.233.183.99":0,
        "64.233.187.104":0,
        "64.233.187.107":0,
        "64.233.187.99":0,
        "66.102.11.104":0,
        "66.102.11.99":0,
        "66.102.9.104":0,
        "66.102.9.107":0,
        "66.102.9.147":0,
        "66.102.9.99":0,
        "66.249.89.147":0,
        "72.14.203.104":0,
        "72.14.235.147":0,
        "74.125.19.147":0,
        "74.125.19.103":0}
    re_hit = re.compile (u"获得约 <b>([0-9\,]+)</b> 条结果")
    re_miss = re.compile(u"未找到符合.*的结果")
    encoding = "utf-8"
    
    def build_url(self, query):
        #query = urllib2.quote(query.encode('utf-8'))
        param = urllib.urlencode({'as_epq': query.encode('utf-8'),
                                  'ie':'utf-8',
                                  'oe':'utf-8',
                                  'hl':'zh_CN',
                                  'c2coff':'1',
                                  'lr':''})
        ip = self.choose_ip()
        return self.url % (ip, param), ip
    
class SearchEngineFilter(object):
    def __init__(self, search_engine, threshold = 100000):
        socket.setdefaulttimeout(15)
        self.threshold = threshold
        self.se = search_engine
        self.http_headers = {'User-agent' : ' '.join('Mozilla/5.0 (X11; U; Linux i686; zh-CN; rv:1.9.0.3)'
                                                     'Gecko/20080314'
                                                     'Firefox/3.0.3')}
    def get_freq(self, word):
        while True:
            try:
                url, ip = self.se.build_url(word)
                req = urllib2.Request (url, headers=self.http_headers)
                f = urllib2.urlopen (req)
                page = "".join(f.readlines())
                lines = unicode(page, self.se.encoding, errors='ignore')
                return self.se.get_freq(lines)
            except urllib2.URLError,e:
                # this ip is not accessible
                self.se.remove_ip(ip)
            except UnicodeDecodeError,e:
                with open('/tmp/dump.html', mode='w') as f:
                    f.write(page)

def get_search_engine(engine='baidu'):
    if engine == 'baidu':
        search_engine = SearchEngineFilter(Baidu())
    elif engine == 'google':
        search_engine = SearchEngineFilter(Google())
    elif engine == 'baidu-dict':
        search_engine = SearchEngineFilter(BaiduDict())
    else:
        raise Exception('unknown engine %s' % engine)
    
    def get_word_freq(word):
        freq = search_engine.get_freq(word)
        return freq
    return get_word_freq

def seek_to_last_word(input, output):
    last_word = None
    for line in output:
        last_word, freq = line.split()
    if last_word is None:
        return
    for line in input:
        word, py = line.strip().split()
        if word == last_word:
            break
    else:
        raise Exception("cannot continue with last word %s" % word)

def judge_words(undetermined_words, output, threshold):
    if len(undetermined_words) < 100:
        return False
    
    for word, py, freq in undetermined_words:
        print u'freq[%s] = %d, is smaller than %d. keep it? [Y/n]' % (word, freq, threshold)
        answer = raw_input()
        if answer in ('', 'y'):
            print 'adding', word
            print >> output, word, py
    return True

def filter_dict(filename, output_filename, threshold = 30000):
    f = codecs.open(filename, 'r', 'utf-8')
    output = codecs.open(output_filename, 'a+', 'utf-8')
    seek_to_last_word(f, output)
    
    undetermined_words = []
    
    get_word_freq = get_search_engine('baidu')
    for line in f:
        word, py = line.split()
        keep_it = False
        if len(word) == 1:
            pass
        else:
            freq = get_word_freq(word)
            if freq == 0:
                print 'removing', word
                continue
        print 'adding', word
        print >> output, word, py

    with codecs.open('./waiting_list.txt', 'w', 'utf-8') as waiting_list:
        for word, py, freq in undetermined_words:
            print >> waiting_list, word, py, freq
            
def filter_list(filename, output_filename, threshold = 30000):
    f = codecs.open(filename, 'r', 'utf-8')
    output = codecs.open(output_filename, 'a+', 'utf-8')
    seek_to_last_word(f, output)
    
    undetermined_words = []
    
    get_word_freq = get_search_engine('baidu')
    is_word = get_search_engine('baidu-dict')
    for line in f:
        word = line.strip()
        keep_it = False
        if len(word) == 1:
            keep_it = True
        else:
            freq = get_word_freq(word)
            if freq > threshold or is_word(word):
                keep_it = True
            elif freq == 0:
                keep_it = False
                print 'removing', word
            else:
                print 'put', word, 'into waiting list'
                undetermined_words.append((word, freq))
        
        if keep_it:
            print 'adding', word
            print >> output, word, freq

    with codecs.open('/tmp/waiting_list.txt', 'w', 'utf-8') as waiting_list:
        for word, freq in undetermined_words:
            print >> waiting_list, word, freq

def test_get_freq():
    google_filter = SearchEngineFilter(Google())
    for word in [u'人间', u'大炮']:
        print word, ':', google_filter.get_freq(word)

if __name__ == "__main__":
    #filter_dict('dict.utf8', 'dict.filter-30000.utf-8')
    filter_list('/tmp/new.utf-8', '/tmp/words-filter.txt')
