# Supplementary material for: A study on the classification of stylistic and formal features in English based on corpus data testing
Source: PeerJ Comput Sci. 2023 Apr 25;9:e1297. doi: 10.7717/peerj-cs.1297 (PMC10280581; doi:10.7717/peerj-cs.1297)
Supplement: Supplemental Information 1 — The relevant codes for this manuscript are available in this zip file. [file peerj-cs-09-1297-s001.zip › Code/lexicon/shrink.py]

#!/usr/bin/env python
# -*- coding: utf-8 -*-

from __future__ import with_statement
import codecs
import operator
from optparse import OptionParser


def shrink(in_fname, out_fname):
    in_file = codecs.open(in_fname, 'r', 'utf-8')
    out_file = codecs.open(out_fname, 'w', 'utf-8')
    words_in = 0
    words_out = 0
    for line in in_file:
        parts = line.split()
        word = parts[0]
        freq = parts[-1]
        py = parts[1:-1]
        words_in += 1
        if len(word) > 1 and int(freq) < 8000:
            pass
        else:
            words_out += 1
            print >> out_file, word, ' '.join(py)
    print "%d => %d" % (words_in, words_out)
    
if __name__ == '__main__':
    parser = OptionParser()
    parser.add_option("-f", "--fr"),
    parser.add_option("-t", "--to")
    opts, args = parser.parse_args()
    shrink(opts.fr, opts.to)
