# Supplementary material for: A study on the classification of stylistic and formal features in English based on corpus data testing
Source: PeerJ Comput Sci. 2023 Apr 25;9:e1297. doi: 10.7717/peerj-cs.1297 (PMC10280581; doi:10.7717/peerj-cs.1297)
Supplement: Supplemental Information 1 — The relevant codes for this manuscript are available in this zip file. [file peerj-cs-09-1297-s001.zip › Code/segment/tagging/hanzi_util.py]

#!/usr/bin/python
# -*- encoding: utf-8 -*-

from curses import ascii

def is_zh(ch):
    """return True if ch is Chinese character.
    full-width puncts/latins are not counted in.
    """
    x = ord(ch)
    # CJK Radicals Supplement and Kangxi radicals
    if 0x2e80 <= x <= 0x2fef:
        return True
    # CJK Unified Ideographs Extension A
    elif 0x3400 <= x <= 0x4dbf:
        return True
    # CJK Unified Ideographs
    elif 0x4e00 <= x <= 0x9fbb:
        return True
    # CJK Compatibility Ideographs
    elif 0xf900 <= x <= 0xfad9:
        return True
    # CJK Unified Ideographs Extension B
    elif 0x20000 <= x <= 0x2a6df:
        return True
    else:
        return False

def is_punct(ch):
    x = ord(ch)
    # in no-formal literals, space is used as punctuation sometimes.
    if x < 127 and ascii.ispunct(x):
        return True
    # General Punctuation
    elif 0x2000 <= x <= 0x206f:
        return True
    # CJK Symbols and Punctuation
    elif 0x3000 <= x <= 0x303f:
        return True
    # Halfwidth and Fullwidth Forms
    elif 0xff00 <= x <= 0xffef:
        return True
    # CJK Compatibility Forms
    elif 0xfe30 <= x <= 0xfe4f:
        return True
    else:
        return False

def is_terminator(ch):
    return ch in (u'!', u'?', u',', u';', u'.', u'！', u'？', u'，', u'。', u'…')

chinese_number = (u'十', u'百', u'千', u'万', u'亿', u'一', u'二', u'三', u'四', u'五', u'六', u'七', u'八', u'九', u'零', u'几')
def is_zh_number(ch):
    return ch in chinese_number

if __name__ == "__main__":
    s = u"hehe, 我爱北京天安门。"
    predicates = {u'zh':is_zh,
                  u'punct':is_punct,
                  u'term':is_terminator}
    fmt_str = ' %2s  %-7s  %-7s  %-7s'
    print fmt_str % tuple(['char']+predicates.keys())
    for c in s:
        print fmt_str % tuple([c] + [str(pred(c)) for pred in predicates.values()])
