# Supplementary material for: A study on the classification of stylistic and formal features in English based on corpus data testing
Source: PeerJ Comput Sci. 2023 Apr 25;9:e1297. doi: 10.7717/peerj-cs.1297 (PMC10280581; doi:10.7717/peerj-cs.1297)
Supplement: Supplemental Information 1 — The relevant codes for this manuscript are available in this zip file. [file peerj-cs-09-1297-s001.zip › Code/tools/CRF++-0.53/configure.in]

dnl Process this file with autoconf to produce a configure script.
AC_INIT(src/crf_learn.cpp)
AM_INIT_AUTOMAKE(CRF++, 0.53)

dnl Checks for programs.
AC_PROG_CC
AC_PROG_CXX
AC_PROG_GCC_TRADITIONAL
AC_PROG_MAKE_SET
AC_PROG_SWIG
SWIG_ENABLE_CXX
SWIG_PYTHON
AC_ISC_POSIX
AC_CYGWIN
AC_LANG_CPLUSPLUS
AC_PROG_LIBTOOL
AM_PATH_PYTHON([2.5])

dnl Checks for libraries.

dnl Checks for header files.
AC_HEADER_STDC
AC_CHECK_HEADERS(string.h stdlib.h unistd.h fcntl.h \
                sys/stat.h sys/mman.h sys/times.h \
                ctype.h sys/types.h math.h pthread.h)

AC_TYPE_SIZE_T

dnl Checks for libraries.
AC_CHECK_LIB(m,pow)
AC_CHECK_LIB(m,exp)
AC_CHECK_LIB(m,log)
AC_CHECK_LIB(pthread,pthread_create)
AC_CHECK_LIB(pthread,pthread_join)
AC_FUNC_MMAP

dnl
dnl Check for GNU make
dnl
AC_MSG_CHECKING(whether make is GNU Make)
if $ac_make --version 2>/dev/null | grep '^GNU Make ' >/dev/null ; then
        AC_MSG_RESULT(yes)
else
        AC_MSG_RESULT(no)
        if test "$host_vendor" = "sun" ; then
                AC_MSG_ERROR("SUN make does not work for building maxent. Please install GNU make")
        fi
fi

dnl
dnl check gcc
dnl
if test -n "$GCC"; then
   CFLAGS="-O3 -Wall";
   CXXFLAGS="-O3 -Wall";
fi

AC_DEFUN(ADD_CC_FLAG, [
  AC_MSG_CHECKING(whether ${CC-cc} accepts $1)
  AC_LANG_SAVE
  AC_LANG_C
  XCFLAGS="$CFLAGS"
  CFLAGS="$CFLAGS $1"
  AC_TRY_LINK([], [],
        [AC_MSG_RESULT([ ok, adding $1 to CFLAGS])],
        [CFLAGS="$XCFLAGS"])
  AC_LANG_RESTORE
])

AC_DEFUN(ADD_CXX_FLAG, [
  AC_MSG_CHECKING(whether ${CXX-c++} accepts $1)
  AC_LANG_SAVE
  AC_LANG_CPLUSPLUS
  XCXXFLAGS="$CXXFLAGS"
  CXXFLAGS="$CXXFLAGS $1"
  AC_TRY_LINK([], [],
        [AC_MSG_RESULT([ ok, adding $1 to CXXFLAGS])],
        [CXXFLAGS="$XCXXFLAGS"])
  AC_LANG_RESTORE
])

# On Intel systems with gcc, we may need to compile with -mieee-fp to
#  get full support for IEEE floating point.
#
# On Alpha/OSF systems, we need -mieee.
#
# On AIX systems, we need to limit the amount of stuff that goes in
# the TOC.
case "$host" in
changequote(,)dnl
  i[3456789]86-*-*)
changequote([,])dnl
    ADD_CC_FLAG(-mieee-fp)
    ADD_CXX_FLAG(-mieee-fp)
  ;;
  alpha*-*-*)
    ADD_CC_FLAG(-mieee)
    ADD_CXX_FLAG(-mieee)
  ;;
  *ibm-aix4*)
    ADD_CC_FLAG(-mminimal-toc)
    ADD_CXX_FLAG(-mminimal-toc)
  ;;
esac

dnl
dnl check C++ features
dnl
AC_DEFUN(CHECK_CXX_STL, [
  AC_MSG_CHECKING(if ${CXX-c++} supports stl <$1> (required))
  AC_TRY_COMPILE(
	[
	  #include <$1>
	], [
	;
	], [
	  ac_stl_$1=yes
	], [
	  config_error=yes
	  AC_WARN(${CXX-c++} stl <$1> does not work)
        ])
  AC_MSG_RESULT([$ac_stl_$1])
])

CHECK_CXX_STL(string)
CHECK_CXX_STL(vector)
CHECK_CXX_STL(map)
CHECK_CXX_STL(set)
CHECK_CXX_STL(iostream)
CHECK_CXX_STL(fstream)
CHECK_CXX_STL(sstream)
CHECK_CXX_STL(stdexcept)

# check for const_cast
AC_MSG_CHECKING([if ${CXX-c++} supports template <class T> (required)])
AC_TRY_COMPILE(
[
   template <class T> T foo (T &i) { return i++; };
],[
   int i = 0;
   double d = 0.0;
   foo(i); foo(d);
],[
  ac_template=yes
],[
  AC_WARN(${CXX-c++} template <class T> does not work)
  config_error=yes
])
AC_MSG_RESULT([$ac_template])

# check for const_cast
AC_MSG_CHECKING([if ${CXX-c++} supports const_cast<> (required)])
AC_TRY_COMPILE(
[
   class foo;
],[
   const foo *c=0;
   foo *c1=const_cast<foo*>(c);
],[
  ac_const_cast=yes
],[
  AC_WARN(${CXX-c++} const_cast<> does not work)
  config_error=yes
])
AC_MSG_RESULT([$ac_const_cast])

# check for static_cast<>
AC_MSG_CHECKING(if ${CXX-c++} supports static_cast<> (required))
AC_TRY_COMPILE(
[
   class foo;
],[
   foo *c = 0;
   void *c1 = static_cast<void *>(c);
],[
  ac_static_cast=yes
],[
  AC_WARN(${CXX-c++} static_cast<> does not work)
  config_error=yes
])
AC_MSG_RESULT([$ac_static_cast])

# check for dynamic_cast<>
AC_MSG_CHECKING(if ${CXX-c++} supports dynamic_cast<> (required))
AC_TRY_COMPILE(
[
   class foo {};
   class bar: public foo {};
],[
   bar *c = 0;
   foo *c1 = dynamic_cast<foo *>(c);
],[
  ac_dynamic_cast=yes
],[
  AC_WARN(${CXX-c++} dynamic_cast<> does not work)
  config_error=yes
])
AC_MSG_RESULT([$ac_dynamic_cast])

# check for try
AC_MSG_CHECKING(if ${CXX-c++} supports exception handler (required))
AC_TRY_COMPILE(
[
  ;
],[
   try {
      int i = 0;
   }
   catch (char *e) {
   }
   catch (...) {
   }
],[
  ac_exception=yes
],[
  AC_WARN(${CXX-c++} exception does not work)
  config_error=yes
])
AC_MSG_RESULT([$ac_exception])

# check for namespaces
AC_MSG_CHECKING(if ${CXX-c++} supports namespaces (required) )
AC_TRY_COMPILE(
[
namespace Foo { struct A {}; }
using namespace Foo;
],[
A a;
],[
 ac_namespaces=yes
dnl AC_DEFINE(HAVE_CXX_NAMESPACE)
],[
 config_error=yes
 ac_namespaces=no
])
AC_MSG_RESULT([$ac_namespaces])

AC_MSG_CHECKING(if ${CXX-c++} environment provides all required features)
if test "x$config_error" = xyes ; then
  AC_MSG_RESULT([no])
  AC_MSG_ERROR([Your compiler is not powerful enough to compile CRF++. \
        If it should be, see config.log for more information of why it failed.])
fi
AC_MSG_RESULT([yes])

AC_SUBST(datarootdir)
AM_CONFIG_HEADER(config.h)
AC_OUTPUT([Makefile src/Makefile python/Makefile python/version.h])
