# Supplementary material for: A study on the classification of stylistic and formal features in English based on corpus data testing
Source: PeerJ Comput Sci. 2023 Apr 25;9:e1297. doi: 10.7717/peerj-cs.1297 (PMC10280581; doi:10.7717/peerj-cs.1297)
Supplement: Supplemental Information 1 — The relevant codes for this manuscript are available in this zip file. [file peerj-cs-09-1297-s001.zip › Code/tools/CRF++-0.53/Makefile.am]

ACLOCAL_AMFLAGS = -I m4
EXTRA_DIST = README merge-models.pl
EXTRA_DIRS = doc example sdk perl ruby java swig
SUBDIRS = src python
