# Supplementary material for: A study on the classification of stylistic and formal features in English based on corpus data testing
Source: PeerJ Comput Sci. 2023 Apr 25;9:e1297. doi: 10.7717/peerj-cs.1297 (PMC10280581; doi:10.7717/peerj-cs.1297)
Supplement: Supplemental Information 1 — The relevant codes for this manuscript are available in this zip file. [file peerj-cs-09-1297-s001.zip › Code/tools/CRF++-0.53/python/Makefile.am]

SWIG_SOURCES = crfpp.i
pkgpython_PYTHON = crfpp.py
pkgpython_LTLIBRARIES = _crfpp.la
_crfpp_la_SOURCES = $(srcdir)/crfpp_wrap.cxx $(SWIG_SOURCES)
_crfpp_la_CPPFLAGS = $(SWIG_PYTHON_CPPFLAGS) -I$(top_srcdir)/src -shared
_crfpp_la_LDFLAGS = -module -avoid-version
_crfpp_la_LIBADD = $(top_srcdir)/src/libcrfpp.la

$(srcdir)/crfpp_wrap.cxx: $(SWIG_SOURCES)
	swig -python -shadow -c++ -I$(top_srcdir)/src -o $@ $<
