# Supplementary material for: A study on the classification of stylistic and formal features in English based on corpus data testing
Source: PeerJ Comput Sci. 2023 Apr 25;9:e1297. doi: 10.7717/peerj-cs.1297 (PMC10280581; doi:10.7717/peerj-cs.1297)
Supplement: Supplemental Information 1 — The relevant codes for this manuscript are available in this zip file. [file peerj-cs-09-1297-s001.zip › Code/tools/CRF++-0.53/python/README]

CRF++ python module

$Id: README,v 1.1.1.1 2005/12/03 14:18:50 taku-ku Exp $;

1. Installation

  % python setup.py build
  % su
  # python setup.py install
  
  You can change the install directory with the --prefix option. For example:

  % python setup.py install --prefix=/tmp/pybuild/foobar
  
2. How to use?

   see 'test.py' as a sample program.
