# Supplementary material for: A study on the classification of stylistic and formal features in English based on corpus data testing
Source: PeerJ Comput Sci. 2023 Apr 25;9:e1297. doi: 10.7717/peerj-cs.1297 (PMC10280581; doi:10.7717/peerj-cs.1297)
Supplement: Supplemental Information 1 — The relevant codes for this manuscript are available in this zip file. [file peerj-cs-09-1297-s001.zip › Code/tools/CRF++-0.53/src/common.h]

//
//  CRF++ -- Yet Another CRF toolkit
//
//  $Id: common.h 1588 2007-02-12 09:03:39Z taku $;
//
//  Copyright(C) 2005-2007 Taku Kudo <taku@chasen.org>
//
#ifndef CRFPP_COMMON_H__
#define CRFPP_COMMON_H__

#include <setjmp.h>
#include <cstdlib>
#include <cstdio>
#include <cstring>
#include <string>
#include <sstream>
#include <iostream>
#include <algorithm>
#include <cmath>

#ifdef HAVE_CONFIG_H
#include "config.h"
#endif

#define COPYRIGHT  "CRF++: Yet Another CRF Tool Kit\nCopyright (C) "    \
  "2005-2009 Taku Kudo, All rights reserved.\n"
#define MODEL_VERSION 100

#if defined(_WIN32) && !defined(__CYGWIN__)
# define OUTPUT_MODE std::ios::binary|std::ios::out
#else
# define OUTPUT_MODE std::ios::out
#endif

#define BUF_SIZE 8192

namespace CRFPP {
template <class T> inline T _min(T x, T y) { return(x < y) ? x : y; }
template <class T> inline T _max(T x, T y) { return(x > y) ? x : y; }

// helper functions defined in the paper
inline double sigma(double x) {
  if (x > 0) return 1.0;
  else if (x < 0) return -1.0;
  return 0.0;
}

template <class Iterator>
inline size_t tokenizeCSV(char *str,
                          Iterator out, size_t max) {
  char *eos = str + std::strlen(str);
  char *start = 0;
  char *end = 0;
  size_t n = 0;

  for (; str < eos; ++str) {
    while (*str == ' ' || *str == '\t') ++str;  // skip white spaces
    bool inquote = false;
    if (*str == '"') {
      start = ++str;
      end = start;
      for (; str < eos; ++str) {
        if (*str == '"') {
          str++;
          if (*str != '"')
            break;
        }
        *end++ = *str;
      }
      inquote = true;
      str = std::find(str, eos, ',');
    } else {
      start = str;
      str = std::find(str, eos, ',');
      end = str;
    }
    if (max-- > 1) *end = '\0';
    *out++ = start;
    ++n;
    if (max == 0) break;
  }

  return n;
}

template <class Iterator>
inline size_t tokenize(char *str, const char *del,
                       Iterator out, size_t max) {
  char *stre = str + std::strlen(str);
  const char *dele = del + std::strlen(del);
  size_t size = 0;

  while (size < max) {
    char *n = std::find_first_of(str, stre, del, dele);
    *n = '\0';
    *out++ = str;
    ++size;
    if (n == stre) break;
    str = n + 1;
  }

  return size;
}

// continus run of space is regarded as one space
template <class Iterator>
inline size_t tokenize2(char *str, const char *del,
                        Iterator out, size_t max) {
  char *stre = str + std::strlen(str);
  const char *dele = del + std::strlen(del);
  size_t size = 0;

  while (size < max) {
    char *n = std::find_first_of(str, stre, del, dele);
    *n = '\0';
    if (*str != '\0') {
      *out++ = str;
      ++size;
    }
    if (n == stre) break;
    str = n + 1;
  }

  return size;
}

void inline dtoa(double val, char *s) {
  std::sprintf(s, "%-16f", val);
  char *p = s;
  for (; *p != ' '; ++p) {}
  *p = '\0';
  return;
}

template <class T> inline void itoa(T val, char *s) {
  char *t;
  T mod;

  if (val < 0) {
    *s++ = '-';
    val = -val;
  }
  t = s;

  while (val) {
    mod = val % 10;
    *t++ = static_cast<char>(mod)+ '0';
    val /= 10;
  }

  if (s == t) *t++ = '0';
  *t = '\0';
  std::reverse(s, t);

  return;
}

template <class T>
inline void uitoa(T val, char *s) {
  char *t;
  T mod;
  t = s;

  while (val) {
    mod = val % 10;
    *t++ = static_cast<char>(mod) + '0';
    val /= 10;
  }

  if (s == t) *t++ = '0';
  *t = '\0';
  std::reverse(s, t);

  return;
}

#define _ITOA(_n) do {                          \
    char buf[64];                               \
    itoa(_n, buf);                              \
    append(buf);                                \
    return *this; } while (0)

#define _UITOA(_n) do {                         \
    char buf[64];                               \
    uitoa(_n, buf);                             \
    append(buf);                                \
    return *this; } while (0)

#define _DTOA(_n) do {                          \
    char buf[64];                               \
    dtoa(_n, buf);                              \
    append(buf);                                \
    return *this; } while (0)

class string_buffer: public std::string {
 public:
  string_buffer& operator<<(double _n)             { _DTOA(_n); }
  string_buffer& operator<<(short int _n)          { _ITOA(_n); }
  string_buffer& operator<<(int _n)                { _ITOA(_n); }
  string_buffer& operator<<(long int _n)           { _ITOA(_n); }
  string_buffer& operator<<(unsigned short int _n) { _UITOA(_n); }
  string_buffer& operator<<(unsigned int _n)       { _UITOA(_n); }
  string_buffer& operator<<(unsigned long int _n)  { _UITOA(_n); }
  string_buffer& operator<<(char _n) {
    push_back(_n);
    return *this;
  }
  string_buffer& operator<<(const char* _n) {
    append(_n);
    return *this;
  }
  string_buffer& operator<<(const std::string& _n) {
    append(_n);
    return *this;
  }
};

class die {
 public:
  die() {}
  virtual ~die() {
    std::cerr << std::endl;
    exit(-1);
  }
  int operator&(std::ostream&) { return 0; }
};

class warn {
 public:
  warn() {}
  virtual ~warn() { std::cerr << std::endl; }
  int operator&(std::ostream&) { return 0; }
};

struct whatlog {
  std::ostringstream stream_;
  std::string str_;
  const char* str() {
    str_ = stream_.str();
    return str_.c_str();
  }
  jmp_buf cond_;
};

class wlog {
 public:
  whatlog *l_;
  explicit wlog(whatlog *l): l_(l) { l_->stream_.clear(); }
  ~wlog() { longjmp(l_->cond_, 1); }
  int operator&(std::ostream &) { return 0; }
};
}

#define WHAT what_.stream_

#define CHECK_RETURN(condition, value)                                  \
  if (condition) {} else                                                \
    if (setjmp(what_.cond_) == 1) {                                     \
      return value;                                                     \
    } else                                                              \
      wlog(&what_) & what_.stream_ <<                                   \
          __FILE__ << "(" << __LINE__ << ") [" << #condition << "] "

#define CHECK_0(condition)      CHECK_RETURN(condition, 0)
#define CHECK_FALSE(condition)  CHECK_RETURN(condition, false)

#define CHECK_CLOSE_FALSE(condition)                                    \
  if (condition) {} else                                                \
    if (setjmp(what_.cond_) == 1) {                                     \
      close();                                                          \
      return false;                                                     \
    } else                                                              \
      wlog(&what_) & what_.stream_ <<                                   \
          __FILE__ << "(" << __LINE__ << ") [" << #condition << "] "

#define CHECK_DIE(condition)                                            \
  (condition) ? 0 : die() & std::cerr << __FILE__ <<                    \
                                                     "(" << __LINE__ << ") [" << #condition << "] "

#define CHECK_WARN(condition)                                           \
  (condition) ? 0 : warn() & std::cerr << __FILE__ <<                   \
                                                      "(" << __LINE__ << ") [" << #condition << "] "
#endif
