# Supplementary material for: A study on the classification of stylistic and formal features in English based on corpus data testing
Source: PeerJ Comput Sci. 2023 Apr 25;9:e1297. doi: 10.7717/peerj-cs.1297 (PMC10280581; doi:10.7717/peerj-cs.1297)
Supplement: Supplemental Information 1 — The relevant codes for this manuscript are available in this zip file. [file peerj-cs-09-1297-s001.zip › Code/tools/CRF++-0.53/src/crf_test.cpp]

//
//  CRF++ -- Yet Another CRF toolkit
//
//  $Id: crf_test.cpp 1587 2007-02-12 09:00:36Z taku $;
//
//  Copyright(C) 2005-2007 Taku Kudo <taku@chasen.org>
//
#include "crfpp.h"

int main(int argc, char **argv) {
  return crfpp_test(argc, argv);
}
