# Supplementary material for: A study on the classification of stylistic and formal features in English based on corpus data testing
Source: PeerJ Comput Sci. 2023 Apr 25;9:e1297. doi: 10.7717/peerj-cs.1297 (PMC10280581; doi:10.7717/peerj-cs.1297)
Supplement: Supplemental Information 1 — The relevant codes for this manuscript are available in this zip file. [file peerj-cs-09-1297-s001.zip › Code/tools/CRF++-0.53/src/crfpp.h]

/*
  CRF++ -- Yet Another CRF toolkit

  $Id: crfpp.h 1592 2007-02-12 09:40:53Z taku $;

  Copyright(C) 2005-2007 Taku Kudo <taku@chasen.org>
*/
#ifndef CRFPP_CRFPP_H__
#define CRFPP_CRFPP_H__

/* C interface  */
#ifdef __cplusplus
#include <cstdio>
#else
#include <stdio.h>
#endif

#ifdef __cplusplus
extern "C" {
#endif

#ifdef _WIN32
#include <windows.h>
#  ifdef DLL_EXPORT
#    define CRFPP_DLL_EXTERN  __declspec(dllexport)
#  else
#    define CRFPP_DLL_EXTERN  __declspec(dllimport)
#  endif
#endif

#ifndef CRFPP_DLL_EXTERN
#  define CRFPP_DLL_EXTERN extern
#endif

#ifndef SWIG
  typedef struct crfpp_t crfpp_t;

  /* C interface */
  CRFPP_DLL_EXTERN crfpp_t* crfpp_new(int,  char**);
  CRFPP_DLL_EXTERN crfpp_t* crfpp_new2(const char*);
  CRFPP_DLL_EXTERN void     crfpp_destroy(crfpp_t*);
  CRFPP_DLL_EXTERN bool     crfpp_add2(crfpp_t*, size_t, const char **);
  CRFPP_DLL_EXTERN bool     crfpp_add(crfpp_t*, const char*);
  CRFPP_DLL_EXTERN size_t   crfpp_size(crfpp_t*);
  CRFPP_DLL_EXTERN size_t   crfpp_xsize(crfpp_t*);
  CRFPP_DLL_EXTERN size_t   crfpp_dsize(crfpp_t*);
  CRFPP_DLL_EXTERN const float* crfpp_weight_vector(crfpp_t*);
  CRFPP_DLL_EXTERN size_t   crfpp_result(crfpp_t*, size_t);
  CRFPP_DLL_EXTERN size_t   crfpp_answer(crfpp_t*, size_t);
  CRFPP_DLL_EXTERN size_t   crfpp_y(crfpp_t*, size_t);
  CRFPP_DLL_EXTERN size_t   crfpp_ysize(crfpp_t*);
  CRFPP_DLL_EXTERN double   crfpp_prob(crfpp_t*, size_t, size_t);
  CRFPP_DLL_EXTERN double   crfpp_prob2(crfpp_t*, size_t);
  CRFPP_DLL_EXTERN double   crfpp_prob3(crfpp_t*);
  CRFPP_DLL_EXTERN double   crfpp_alpha(crfpp_t*, size_t, size_t);
  CRFPP_DLL_EXTERN double   crfpp_beta(crfpp_t*, size_t, size_t);
  CRFPP_DLL_EXTERN double   crfpp_emisstion_cost(crfpp_t*, size_t, size_t);
  CRFPP_DLL_EXTERN double   crfpp_next_transition_cost(crfpp_t*, size_t,
                                                       size_t, size_t);
  CRFPP_DLL_EXTERN double   crfpp_prev_transition_cost(crfpp_t*, size_t,
                                                       size_t, size_t);
  CRFPP_DLL_EXTERN double   crfpp_best_cost(crfpp_t*, size_t, size_t);
  CRFPP_DLL_EXTERN const int* crfpp_emittion_vector(crfpp_t*, size_t, size_t);
  CRFPP_DLL_EXTERN const int* crfpp_next_transition_vector(crfpp_t*, size_t,
                                                           size_t, size_t);
  CRFPP_DLL_EXTERN const int* crfpp_prev_transition_vector(crfpp_t*, size_t,
                                                           size_t, size_t);
  CRFPP_DLL_EXTERN double   crfpp_Z(crfpp_t*);
  CRFPP_DLL_EXTERN bool     crfpp_parse(crfpp_t*);
  CRFPP_DLL_EXTERN bool     crfpp_empty(crfpp_t*);
  CRFPP_DLL_EXTERN bool     crfpp_clear(crfpp_t*);
  CRFPP_DLL_EXTERN bool     crfpp_next(crfpp_t*);
  CRFPP_DLL_EXTERN int      crfpp_test(int, char **);
  CRFPP_DLL_EXTERN int      crfpp_learn(int, char **);
  CRFPP_DLL_EXTERN const char*  crfpp_strerror(crfpp_t*);
  CRFPP_DLL_EXTERN const char*  crfpp_yname(crfpp_t*, size_t);
  CRFPP_DLL_EXTERN const char*  crfpp_y2(crfpp_t*, size_t);
  CRFPP_DLL_EXTERN const char*  crfpp_x(crfpp_t*, size_t, size_t);
  CRFPP_DLL_EXTERN const char** crfpp_x2(crfpp_t*, size_t);
  CRFPP_DLL_EXTERN const char*  crfpp_parse_tostr(crfpp_t*, const char*);
  CRFPP_DLL_EXTERN const char*  crfpp_parse_tostr2(crfpp_t*,
                                                   const char*, size_t);
  CRFPP_DLL_EXTERN const char*  crfpp_parse_tostr3(crfpp_t*, const char*,
                                                   size_t, char *, size_t);
  CRFPP_DLL_EXTERN const char*  crfpp_tostr(crfpp_t*);
  CRFPP_DLL_EXTERN const char*  crfpp_tostr2(crfpp_t*, char *, size_t);

  CRFPP_DLL_EXTERN void crfpp_set_vlevel(crfpp_t *, unsigned int);
  CRFPP_DLL_EXTERN unsigned int crfpp_vlevel(crfpp_t *);
  CRFPP_DLL_EXTERN void crfpp_set_cost_factor(crfpp_t *, float);
  CRFPP_DLL_EXTERN float crfpp_cost_factor(crfpp_t *);
  CRFPP_DLL_EXTERN void crfpp_set_nbest(crfpp_t *, size_t);
#endif

#ifdef __cplusplus
}
#endif

/* C++ interface */
#ifdef __cplusplus

namespace CRFPP {

class Tagger {
 public:
#ifndef SWIG
  // open model with parameters in argv[]
  // e.g, argv[] = {"CRF++", "-m", "model", "-v3"};
  virtual bool open(int argc,  char** argv) = 0;

  // open model with parameter arg, e.g. arg = "-m model -v3";
  virtual bool open(const char* arg) = 0;

  // add str[] as tokens to the current context
  virtual bool add(size_t size, const char **str) = 0;

  // close the current model
  virtual void close() = 0;

  // return parameter vector. the size should be dsize();
  virtual const float *weight_vector() const = 0;
#endif

  // set vlevel
  virtual void set_vlevel(unsigned int vlevel) = 0;

  // get vlevel
  virtual unsigned int vlevel() const = 0;

  // set cost factor
  virtual void set_cost_factor(float cost_factor) = 0;

  // get cost factor
  virtual float cost_factor() const = 0;

  // set nbest
  virtual void set_nbest(size_t nbest) = 0;

  // get nbest
  virtual size_t nbest() const = 0;

  // add one line to the current context
  virtual bool add(const char* str) = 0;

  // return size of tokens(lines)
  virtual size_t size() const = 0;

  // return size of column
  virtual size_t xsize() const = 0;

  // return size of features
  virtual size_t dsize() const = 0;

  // return output tag-id of i-th token
  virtual size_t result(size_t i) const = 0;

  // return answer tag-id of i-th token if it is available
  virtual size_t answer(size_t i) const = 0;

  // alias of result(i)
  virtual size_t y(size_t i) const = 0;

  // return output tag of i-th token as string
  virtual const char*   y2(size_t i) const = 0;

  // return i-th tag-id as string
  virtual const char*   yname(size_t i) const = 0;

  // return token at [i,j] as string(i:token j:column)
  virtual const char*   x(size_t i, size_t j) const = 0;

#ifndef SWIG
  // return an array of strings at i-th tokens
  virtual const char**  x(size_t) const = 0;
#endif

  // return size of output tags
  virtual size_t ysize() const = 0;

  // return marginal probability of j-th tag id at i-th token
  virtual double prob(size_t i, size_t j) const = 0;

  // return marginal probability of output tag at i-th token
  // same as prob(i, tagger->y(i));
  virtual double prob(size_t i) const = 0;

  // return conditional probability of enter output
  virtual double prob() const = 0;

  // return forward log-prob of the j-th tag at i-th token
  virtual double alpha(size_t i, size_t j) const = 0;

  // return backward log-prob of the j-th tag at i-th token
  virtual double beta(size_t i, size_t j) const = 0;

  // return emission cost of the j-th tag at i-th token
  virtual double emission_cost(size_t i, size_t j) const = 0;

  // return transition cost of [j-th tag at i-th token] to
  // [k-th tag at(i+1)-th token]
  virtual double next_transition_cost(size_t i,
                                      size_t j, size_t k) const = 0;

  // return transition cost of [j-th tag at i-th token] to
  // [k-th tag at(i-1)-th token]
  virtual double prev_transition_cost(size_t i,
                                      size_t j, size_t k) const = 0;

  //  return the best accumulative cost to the j-th tag at i-th token
  // used in viterbi search
  virtual double best_cost(size_t i, size_t j) const = 0;

#ifndef SWIG
  // return emission feature vector of the j-th tag at i-th token
  virtual const int* emission_vector(size_t i, size_t j) const = 0;

  // return transition feature vector of [j-th tag at i-th token] to
  // [k-th tag at(i+1)-th token]
  virtual const int* next_transition_vector(size_t i,
                                            size_t j, size_t k) const = 0;

  // return transition feature vector of [j-th tag at i-th token] to
  // [k-th tag at(i-1)-th token]
  virtual const int* prev_transition_vector(size_t i,
                                            size_t j, size_t k) const = 0;
#endif

  // normalizing factor(log-prob)
  virtual double Z() const = 0;

  // do parse and change the internal status, if failed, returns false
  virtual bool parse() = 0;

  // return true if the context is empty
  virtual bool empty() const = 0;

  // clear all context
  virtual bool clear() = 0;

  // change the internal state to output next-optimal output.
  // calling it n-th times, can get n-best results,
  // Neeed to specify -nN option to use this function, where
  // N>=2
  virtual bool next() = 0;

  // parse 'str' and return result as string
  // 'str' must be written in CRF++'s input format
  virtual const char* parse(const char* str) = 0;

#ifndef SWIG
  // return parsed result as string
  virtual const char* toString() = 0;

  // return parsed result as string.
  // Result is saved in the buffer 'result', 'size' is the
  // size of the buffer. if failed, return NULL
  virtual const char* toString(char* result , size_t size) = 0;

  // parse 'str' and return parsed result.
  // You don't need to delete return value, but the buffer
  // is rewritten whenever you call parse method.
  // if failed, return NULL
  virtual const char* parse(const char *str, size_t size) = 0;

  // parse 'str' and return parsed result.
  // The result is stored in the buffer 'result'.
  // 'size2' is the size of the buffer. if failed, return NULL
  virtual const char* parse(const char *str, size_t size1,
                            char *result, size_t size2) = 0;
#endif
  // return internal error code as string
  virtual const char* what() = 0;

  virtual ~Tagger() {}
};

/* factory method */

// create CRFPP::Tagger instance with parameters in argv[]
// e.g, argv[] = {"CRF++", "-m", "model", "-v3"};

CRFPP_DLL_EXTERN Tagger *createTagger(int argc, char **argv);

// create CRFPP::Tagger instance with parameter in arg
// e.g. arg = "-m model -v3";
CRFPP_DLL_EXTERN Tagger *createTagger(const char *arg);

// return error code of createTagger();
CRFPP_DLL_EXTERN const char* getTaggerError();
}

#endif
#endif
