# Supplementary material for: A study on the classification of stylistic and formal features in English based on corpus data testing
Source: PeerJ Comput Sci. 2023 Apr 25;9:e1297. doi: 10.7717/peerj-cs.1297 (PMC10280581; doi:10.7717/peerj-cs.1297)
Supplement: Supplemental Information 1 — The relevant codes for this manuscript are available in this zip file. [file peerj-cs-09-1297-s001.zip › Code/tools/CRF++-0.53/src/encoder.h]

//
//  CRF++ -- Yet Another CRF toolkit
//
//  $Id: encoder.h 1588 2007-02-12 09:03:39Z taku $;
//
//  Copyright(C) 2005-2007 Taku Kudo <taku@chasen.org>
//
#ifndef CRFPP_ENCODER_H_
#define CRFPP_ENCODER_H_

#include "common.h"

namespace CRFPP {
class Encoder {
 private:
  whatlog what_;

 public:
  enum { CRF_L2, CRF_L1, MIRA };
  bool learn(const char *, const char *,
             const char *,
             bool, size_t, size_t,
             double, double,
             unsigned short,
             unsigned short, int);

  bool convert(const char *text_file,
               const char* binary_file);

  const char* what() { return what_.str(); }
};
}
#endif
