# Supplementary material for: A study on the classification of stylistic and formal features in English based on corpus data testing
Source: PeerJ Comput Sci. 2023 Apr 25;9:e1297. doi: 10.7717/peerj-cs.1297 (PMC10280581; doi:10.7717/peerj-cs.1297)
Supplement: Supplemental Information 1 — The relevant codes for this manuscript are available in this zip file. [file peerj-cs-09-1297-s001.zip › Code/tools/CRF++-0.53/src/feature.cpp]

//
//  CRF++ -- Yet Another CRF toolkit
//
//  $Id: feature.cpp 1595 2007-02-24 10:18:32Z taku $;
//
//  Copyright(C) 2005-2007 Taku Kudo <taku@chasen.org>
//
#include "feature_index.h"
#include "common.h"
#include "node.h"
#include "path.h"
#include "tagger.h"

namespace CRFPP {
static const char *BOS[4] = { "_B-1", "_B-2", "_B-3", "_B-4"};
static const char *EOS[4] = { "_B+1", "_B+2", "_B+3", "_B+4"};

const char *FeatureIndex::get_index(char *&p,
                                    size_t pos,
                                    const TaggerImpl &tagger) {
  if (*p++ !='[') return 0;

  int col = 0;
  int row = 0;

  int neg = 1;
  if (*p++ == '-')
    neg = -1;
  else
    --p;

  for (; *p; ++p) {
    switch (*p) {
      case '0': case '1': case '2': case '3': case '4':
      case '5': case '6': case '7': case '8': case '9':
        row = 10 * row +(*p - '0');
        break;
      case ',':
        ++p;
        goto NEXT1;
      default: return  0;
    }
  }

NEXT1:

  for (; *p; ++p) {
    switch (*p) {
      case '0': case '1': case '2': case '3': case '4':
      case '5': case '6': case '7': case '8': case '9':
        col = 10 * col +(*p - '0');
        break;
      case ']': goto NEXT2;
      default: return 0;
    }
  }

NEXT2:

  row *= neg;

  if (row < -4 || row > 4 ||
      col < 0 || col >= static_cast<int>(tagger.xsize()))
    return 0;

  max_xsize_ = _max(max_xsize_, static_cast<unsigned int>(col + 1));

  int idx = pos + row;
  if (idx < 0)
    return BOS[-idx-1];
  if (idx >= static_cast<int>(tagger.size()))
    return EOS[idx - tagger.size()];

  return tagger.x(idx, col);
}

bool FeatureIndex::apply_rule(string_buffer *os,
                              char *p,
                              size_t pos,
                              const TaggerImpl& tagger) {
  os->assign("");  // clear
  const char *r;

  for (; *p; p++) {
    switch (*p) {
      default:
        *os << *p;
        break;
      case '%':
        switch (*++p) {
          case 'x':
            ++p;
            r = get_index(p, pos, tagger);
            if (!r) return false;
            *os << r;
            break;
          default:
            return false;
        }
        break;
    }
  }

  *os << '\0';

  return true;
}

void FeatureIndex::rebuildFeatures(TaggerImpl *tagger) {
  size_t fid = tagger->feature_id();
  unsigned short thread_id = tagger->thread_id();

  path_freelist_[thread_id].free();
  node_freelist_[thread_id].free();

  for (size_t cur = 0; cur < tagger->size(); ++cur) {
    int *f = feature_cache_[fid++];
    for (size_t i = 0; i < y_.size(); ++i) {
      Node *n = node_freelist_[thread_id].alloc();
      n->clear();
      n->x = cur;
      n->y = i;
      n->fvector = f;
      tagger->set_node(n, cur, i);
    }
  }

  for (size_t cur = 1; cur < tagger->size(); ++cur) {
    int *f = feature_cache_[fid++];
    for (size_t j = 0; j < y_.size(); ++j) {
      for (size_t i = 0; i < y_.size(); ++i) {
        Path *p = path_freelist_[thread_id].alloc();
        p->clear();
        p->add(tagger->node(cur-1, j),
               tagger->node(cur, i));
        p->fvector = f;
      }
    }
  }
}

#define ADD { int id = this->getID(os.c_str());         \
    if (id != -1) feature.push_back(id); } while (0)

bool FeatureIndex::buildFeatures(TaggerImpl *tagger) {
  string_buffer os;
  std::vector <int> feature;

  tagger->set_feature_id(feature_cache_.size());

  for (size_t cur = 0; cur < tagger->size(); ++cur) {
    for (std::vector<char *>::const_iterator it = unigram_templs_.begin();
         it != unigram_templs_.end(); ++it) {
      CHECK_FALSE(apply_rule(&os, *it, cur, *tagger))
          << " format error: " << *it;
      ADD;
    }
    feature_cache_.add(feature);
    feature.clear();
  }

  for (size_t cur = 1; cur < tagger->size(); ++cur) {
    for (std::vector<char *>::const_iterator it = bigram_templs_.begin();
         it != bigram_templs_.end(); ++it) {
      CHECK_FALSE(apply_rule(&os, *it, cur, *tagger))
          << "format error: " << *it;
      ADD;
    }
    feature_cache_.add(feature);
    feature.clear();
  }

  return true;
}
#undef ADD
}
