# Supplementary material for: A study on the classification of stylistic and formal features in English based on corpus data testing
Source: PeerJ Comput Sci. 2023 Apr 25;9:e1297. doi: 10.7717/peerj-cs.1297 (PMC10280581; doi:10.7717/peerj-cs.1297)
Supplement: Supplemental Information 1 — The relevant codes for this manuscript are available in this zip file. [file peerj-cs-09-1297-s001.zip › Code/tools/CRF++-0.53/src/feature_cache.cpp]

//
//  CRF++ -- Yet Another CRF toolkit
//
//  $Id: feature_cache.cpp 1587 2007-02-12 09:00:36Z taku $;
//
//  Copyright(C) 2005-2007 Taku Kudo <taku@chasen.org>
//
#include <algorithm>
#include "feature_cache.h"

namespace CRFPP {

void FeatureCache::add(const std::vector<int> &f) {
  int *p = feature_freelist_.alloc(f.size() + 1);
  std::copy(f.begin(), f.end(), p);
  p[f.size()] = -1;   // sentinel
  this->push_back(p);
}

void FeatureCache::shrink(std::map<int, int> *old2new) {
  for (size_t i = 0; i < size(); ++i) {
    std::vector<int> newf;
    for (int *f = (*this)[i]; *f != -1; ++f) {
      std::map<int, int>::iterator it = old2new->find(*f);
      if (it != old2new->end()) newf.push_back(it->second);
    }
    newf.push_back(-1);
    std::copy(newf.begin(), newf.end(), (*this)[i]);
  }
  return;
}
}
