# Supplementary material for: A study on the classification of stylistic and formal features in English based on corpus data testing
Source: PeerJ Comput Sci. 2023 Apr 25;9:e1297. doi: 10.7717/peerj-cs.1297 (PMC10280581; doi:10.7717/peerj-cs.1297)
Supplement: Supplemental Information 1 — The relevant codes for this manuscript are available in this zip file. [file peerj-cs-09-1297-s001.zip › Code/tools/CRF++-0.53/src/feature_cache.h]

//
//  CRF++ -- Yet Another CRF toolkit
//
//  $Id: feature_cache.h 1588 2007-02-12 09:03:39Z taku $;
//
//  Copyright(C) 2005-2007 Taku Kudo <taku@chasen.org>
//
#ifndef CRFPP_FEATURE_CACHE_H_
#define CRFPP_FEATURE_CACHE_H_

#include <vector>
#include <map>
#include "freelist.h"

namespace CRFPP {

class FeatureCache: public std::vector <int *> {
 private:
  FreeList<int> feature_freelist_;

 public:
  void clear() {
    std::vector<int *>::clear();
    feature_freelist_.free();
  }

  void add(const std::vector<int> &);
  void shrink(std::map<int, int> *);

  explicit FeatureCache(): feature_freelist_(8192 * 16) {}
  virtual ~FeatureCache() {}
};
}
#endif
