# Supplementary material for: A study on the classification of stylistic and formal features in English based on corpus data testing
Source: PeerJ Comput Sci. 2023 Apr 25;9:e1297. doi: 10.7717/peerj-cs.1297 (PMC10280581; doi:10.7717/peerj-cs.1297)
Supplement: Supplemental Information 1 — The relevant codes for this manuscript are available in this zip file. [file peerj-cs-09-1297-s001.zip › Code/tools/CRF++-0.53/src/node.cpp]

//
//  CRF++ -- Yet Another CRF toolkit
//
//  $Id: node.cpp 1595 2007-02-24 10:18:32Z taku $;
//
//  Copyright(C) 2005-2007 Taku Kudo <taku@chasen.org>
//
#include <cmath>
#include "node.h"
#include "common.h"

namespace CRFPP {

void Node::calcAlpha() {
  alpha = 0.0;
  for (const_Path_iterator it = lpath.begin(); it != lpath.end(); ++it)
    alpha = logsumexp(alpha,
                      (*it)->cost +(*it)->lnode->alpha,
                      (it == lpath.begin()));
  alpha += cost;
}

void Node::calcBeta() {
  beta = 0.0;
  for (const_Path_iterator it = rpath.begin(); it != rpath.end(); ++it)
    beta = logsumexp(beta,
                     (*it)->cost +(*it)->rnode->beta,
                     (it == rpath.begin()));
  beta += cost;
}

void Node::calcExpectation(double *expected, double Z, size_t size) const {
  const double c = std::exp(alpha + beta - cost - Z);
  for (int *f = fvector; *f != -1; ++f) expected[*f + y] += c;
  for (const_Path_iterator it = lpath.begin(); it != lpath.end(); ++it)
    (*it)->calcExpectation(expected, Z, size);
}
}
