# Supplementary material for: A study on the classification of stylistic and formal features in English based on corpus data testing
Source: PeerJ Comput Sci. 2023 Apr 25;9:e1297. doi: 10.7717/peerj-cs.1297 (PMC10280581; doi:10.7717/peerj-cs.1297)
Supplement: Supplemental Information 1 — The relevant codes for this manuscript are available in this zip file. [file peerj-cs-09-1297-s001.zip › Code/tools/CRF++-0.53/src/path.cpp]

//
//  CRF++ -- Yet Another CRF toolkit
//
//  $Id: path.cpp 1587 2007-02-12 09:00:36Z taku $;
//
//  Copyright(C) 2005-2007 Taku Kudo <taku@chasen.org>
//
#include <cmath>
#include "path.h"
#include "common.h"

namespace CRFPP {

void Path::calcExpectation(double *expected, double Z, size_t size) const {
  const double c = std::exp(lnode->alpha + cost + rnode->beta - Z);
  for (int *f = fvector; *f != -1; ++f)
    expected[*f + lnode->y * size + rnode->y] += c;
}

void Path::add(Node *_lnode, Node *_rnode) {
  lnode = _lnode;
  rnode = _rnode;
  lnode->rpath.push_back(this);
  rnode->lpath.push_back(this);
}
}
