# Supplementary material for: A study on the classification of stylistic and formal features in English based on corpus data testing
Source: PeerJ Comput Sci. 2023 Apr 25;9:e1297. doi: 10.7717/peerj-cs.1297 (PMC10280581; doi:10.7717/peerj-cs.1297)
Supplement: Supplemental Information 1 — The relevant codes for this manuscript are available in this zip file. [file peerj-cs-09-1297-s001.zip › Code/tools/CRF++-0.53/src/path.h]

//
//  CRF++ -- Yet Another CRF toolkit
//
//  $Id: path.h 1595 2007-02-24 10:18:32Z taku $;
//
//  Copyright(C) 2005-2007 Taku Kudo <taku@chasen.org>
//
#ifndef CRFPP_PATH_H_
#define CRFPP_PATH_H_

#include <vector>
#include "node.h"

namespace CRFPP {
struct Node;

struct Path {
  Node   *rnode;
  Node   *lnode;
  int    *fvector;
  double  cost;

  Path(): rnode(0), lnode(0), fvector(0), cost(0.0) {}

  // for CRF
  void calcExpectation(double *expected, double, size_t) const;
  void add(Node *_lnode, Node *_rnode) ;

  void clear() {
    rnode = lnode = 0;
    fvector = 0;
    cost = 0.0;
  }
};

typedef std::vector<Path*>::const_iterator const_Path_iterator;
}
#endif
