# Supplementary material for: A study on the classification of stylistic and formal features in English based on corpus data testing
Source: PeerJ Comput Sci. 2023 Apr 25;9:e1297. doi: 10.7717/peerj-cs.1297 (PMC10280581; doi:10.7717/peerj-cs.1297)
Supplement: Supplemental Information 1 — The relevant codes for this manuscript are available in this zip file. [file peerj-cs-09-1297-s001.zip › Code/tools/CRF++-0.53/src/scoped_ptr.h]

//
//  CRF++ -- Yet Another CRF toolkit
//
//  $Id: scoped_ptr.h 1588 2007-02-12 09:03:39Z taku $;
//
//  Copyright(C) 2005-2007 Taku Kudo <taku@chasen.org>
//
#ifndef CRFPP_SCOPED_PTR_H__
#define CRFPP_SCOPED_PTR_H__

#include <cstring>
#include <string>

namespace CRFPP {

template<class T> class scoped_ptr {
 private:
  T * ptr_;
  scoped_ptr(scoped_ptr const &);
  scoped_ptr & operator=(scoped_ptr const &);
  typedef scoped_ptr<T> this_type;

 public:
  typedef T element_type;
  explicit scoped_ptr(T * p = 0): ptr_(p) {}
  virtual ~scoped_ptr() { delete ptr_; }
  void reset(T * p = 0) {
    delete ptr_;
    ptr_ = p;
  }
  T & operator*() const   { return *ptr_; }
  T * operator->() const  { return ptr_;  }
  T * get() const         { return ptr_;  }
};

template<class T> class scoped_array {
 private:
  T * ptr_;
  scoped_array(scoped_array const &);
  scoped_array & operator=(scoped_array const &);
  typedef scoped_array<T> this_type;

 public:
  typedef T element_type;
  explicit scoped_array(T * p = 0): ptr_(p) {}
  virtual ~scoped_array() { delete [] ptr_; }
  void reset(T * p = 0) {
    delete [] ptr_;
    ptr_ = p;
  }
  T & operator*() const   { return *ptr_; }
  T * operator->() const  { return ptr_;  }
  T * get() const         { return ptr_;  }
  T & operator[](size_t i) const   { return ptr_[i]; }
};

class scoped_string: public scoped_array<char> {
 public:
  explicit scoped_string() { reset_string(""); }
  explicit scoped_string(const std::string &str) {
    reset_string(str);
  }

  void reset_string(const std::string &str) {
    char *p = new char[str.size() + 1];
    strcpy(p, str.c_str());
    reset(p);
  }

  void reset_string(const char *str) {
    char *p = new char[strlen(str) + 1];
    strcpy(p, str);
    reset(p);
  }
};
}
#endif
