# Supplementary material for: A study on the classification of stylistic and formal features in English based on corpus data testing
Source: PeerJ Comput Sci. 2023 Apr 25;9:e1297. doi: 10.7717/peerj-cs.1297 (PMC10280581; doi:10.7717/peerj-cs.1297)
Supplement: Supplemental Information 1 — The relevant codes for this manuscript are available in this zip file. [file peerj-cs-09-1297-s001.zip › Code/tools/CRF++-0.53/src/thread.h]

//
//  CRF++ -- Yet Another CRF toolkit
//
//  $Id: thread.h 1588 2007-02-12 09:03:39Z taku $;
//
//  Copyright(C) 2005-2007 Taku Kudo <taku@chasen.org>
//
#ifndef CRFPP_THREAD_H__
#define CRFPP_THREAD_H__

#ifdef HAVE_PTHREAD_H
#include <pthread.h>
#else
#ifdef _WIN32
#include <windows.h>
#include <process.h>
#endif
#endif

#if defined HAVE_PTHREAD_H
#define CRFPP_USE_THREAD 1
#endif

#if(defined(_WIN32) && !defined (__CYGWIN__))
#define CRFPP_USE_THREAD 1
#define BEGINTHREAD(src, stack, func, arg, flag, id)                    \
  (HANDLE)_beginthreadex((void *)(src), (unsigned)(stack),              \
                         (unsigned(_stdcall *)(void *))(func), (void *)(arg), \
                         (unsigned)(flag), (unsigned *)(id))
#endif

namespace CRFPP {

class thread {
 private:
#ifdef HAVE_PTHREAD_H
  pthread_t hnd_;
#else
#ifdef _WIN32
  HANDLE  hnd_;
#endif
#endif

 public:
  static void* wrapper(void *ptr) {
    thread *p = static_cast<thread *>(ptr);
    p->run();
    return 0;
  }

  virtual void run() {}

  void start() {
#ifdef HAVE_PTHREAD_H
    pthread_create(&hnd_, 0, &thread::wrapper,
                   static_cast<void *>(this));

#else
#ifdef _WIN32
    DWORD id;
    hnd_ = BEGINTHREAD(0, 0, &thread::wrapper, this, 0, &id);
#else
    run();
#endif
#endif
  }

  void join() {
#ifdef HAVE_PTHREAD_H
    pthread_join(hnd_, 0);
#else
#ifdef _WIN32
    WaitForSingleObject(hnd_, INFINITE);
    CloseHandle(hnd_);
#endif
#endif
  }

  virtual ~thread() {}
};
}

#endif
