# Supplementary material for: A study on the classification of stylistic and formal features in English based on corpus data testing
Source: PeerJ Comput Sci. 2023 Apr 25;9:e1297. doi: 10.7717/peerj-cs.1297 (PMC10280581; doi:10.7717/peerj-cs.1297)
Supplement: Supplemental Information 1 — The relevant codes for this manuscript are available in this zip file. [file peerj-cs-09-1297-s001.zip › Code/tools/CRF++-0.53/src/timer.h]

//
//  CRF++ -- Yet Another CRF toolkit
//
//  $Id: timer.h 1588 2007-02-12 09:03:39Z taku $;
//
//  Copyright(C) 2005-2007 Taku Kudo <taku@chasen.org>
//
#ifndef CRFPP_TIMER_H__
#define CRFPP_TIMER_H__

#include <ctime>
#include <iostream>
#include <string>
#include <limits>

/* COPY FROM Boost::timer */

namespace CRFPP {

class timer {
 public:
  explicit timer() { start_time_ = std::clock(); }
  void   restart() { start_time_ = std::clock(); }
  double elapsed() const {
    return  static_cast<double>(std::clock() - start_time_) / CLOCKS_PER_SEC;
  }

  double elapsed_max() const {
    return(static_cast<double>(std::numeric_limits<std::clock_t>::max())
           - static_cast<double>(start_time_)) /
        static_cast<double>(CLOCKS_PER_SEC);
  }

  double elapsed_min() const {
    return static_cast<double>(1.0 / CLOCKS_PER_SEC);
  }

 private:
  std::clock_t start_time_;
};

class progress_timer : public timer {
 public:
  explicit progress_timer(std::ostream & os = std::cout) : os_(os) {}
  virtual ~progress_timer() {
    std::istream::fmtflags old_flags = os_.setf(std::istream::fixed,
                                                std::istream::floatfield);
    std::streamsize old_prec = os_.precision(2);
    os_ << elapsed() << " s\n" << std::endl;
    os_.flags(old_flags);
    os_.precision(old_prec);
  }

 private:
  std::ostream & os_;
};
}

#endif
