# Supplementary material for: A study on the classification of stylistic and formal features in English based on corpus data testing
Source: PeerJ Comput Sci. 2023 Apr 25;9:e1297. doi: 10.7717/peerj-cs.1297 (PMC10280581; doi:10.7717/peerj-cs.1297)
Supplement: Supplemental Information 1 — The relevant codes for this manuscript are available in this zip file. [file peerj-cs-09-1297-s001.zip › Code/tools/utils/dict.full.patch]

--- dict.full	2013-12-18 01:52:59.485574383 +0800
+++ dict.full.corrected	2013-12-18 01:52:21.240182728 +0800
@@ -1257,7 +1257,7 @@
 愛 ai
 懓 ai
 懝 ai ni
-暧 ai nuan
+暧 ai
 曖 ai
 濭 ai kai ke
 爱 ai
@@ -3563,7 +3563,7 @@
 裭 chi
 褫 chi
 誃 chi duo yi
-豉 shi
+豉 chi shi
 鉹 chi
 鶒 chi
 齒 chi
@@ -5287,7 +5287,7 @@
 挏 dong
 栋 dong
 棟 dong
-洞 dong
+洞 dong tong
 硐 dong liu
 胨 dong
 胴 dong
@@ -6519,7 +6519,7 @@
 盙 fu
 秿 bu fu pu
 簠 fu
-脯 pu
+脯 fu pu
 腐 fu
 腑 fu
 莆 pu
@@ -13474,8 +13474,8 @@
 䤣 lve
 圙 lve
 寽 lv lve
-掠 e
-略 e
+掠 lve
+略 lve
 畧 lve
 鋝 lve
 鋢 lve
@@ -13663,7 +13663,7 @@
 妈 ma
 媽 ma
 嬤 ma
-嬷 ma
+嬷 ma mo
 擵 mo
 蔴 ma
 蚂 ma
@@ -14798,7 +14798,7 @@
 䛁 nan
 䶲 nan
 侽 nan
-南 nan
+南 na nan
 喃 nan
 奻 nuan
 娚 nan
@@ -14928,7 +14928,7 @@
 㲌 neng
 濘 ning
 㕶 n ng
-嗯 n ng
+嗯 en n ng
 妮 ni
 㞾 ni
 㪒 ni
@@ -15775,7 +15775,7 @@
 澼 pi
 甓 pi
 睤 bi
-睥 pi
+睥 bi pi
 礔 pi
 譬 pi
 髲 bi
@@ -20826,7 +20826,7 @@
 娪 wu yu
 峿 wu yu
 庑 wu
-无 wu
+无 mo wu
 梧 wu
 毋 wu
 洖 wu
@@ -22358,7 +22358,7 @@
 辥 xue yi
 靴 xue
 鞾 xue
-㖸 nia xue
+㖸 xue
 㧒 yu
 㶅 xue
 㿱 xue
@@ -25566,7 +25566,7 @@
 䥭 zheng
 䦛 zheng
 䦶 zheng
-帧 zheng
+帧 zhen zheng
 幀 zheng
 政 zheng
 正 zheng
