# Supplementary material for: A study on the classification of stylistic and formal features in English based on corpus data testing
Source: PeerJ Comput Sci. 2023 Apr 25;9:e1297. doi: 10.7717/peerj-cs.1297 (PMC10280581; doi:10.7717/peerj-cs.1297)
Supplement: Supplemental Information 1 — The relevant codes for this manuscript are available in this zip file. [file peerj-cs-09-1297-s001.zip › Code/tools/utils/extend-dict-full.py]

#!/usr/bin/python3
# vim:noet:ts=4:sw=4

import sys
import extend_charmap

dictPy = extend_charmap.char_dict_gen(
	"/usr/share/unicode-data/Unihan_Readings.txt" \
		if len(sys.argv) < 2 else sys.argv[1]
)

def fmt_chr_info(c):
	return " ".join([c] + sorted([py for py in dictPy[c]]))

for l in sys.stdin:
	if len(l) == 0:
		continue
	c = l.split()[0]
	if len(c) == 1 and c in dictPy and not ":" in l:
		sys.stdout.write(fmt_chr_info(c) + "\n")
	else:
		sys.stdout.write(l)
	if c in dictPy:
		dictPy.pop(c)

for c in dictPy:
	sys.stdout.write(fmt_chr_info(c) + "\n")
