# Supplementary material for: A study on the classification of stylistic and formal features in English based on corpus data testing
Source: PeerJ Comput Sci. 2023 Apr 25;9:e1297. doi: 10.7717/peerj-cs.1297 (PMC10280581; doi:10.7717/peerj-cs.1297)
Supplement: Supplemental Information 1 — The relevant codes for this manuscript are available in this zip file. [file peerj-cs-09-1297-s001.zip › Code/tools/utils/gen-dict-utf8.py]

#!/usr/bin/python3
# vim:noet:ts=4:sw=4

import sys

dictHead = "../../lexicon/dict_head.utf8" if len(sys.argv) < 2 else sys.argv[1]

for l in open(dictHead):
	sys.stdout.write(l)

i = 100
for l in sys.stdin:
	fields = l.strip().split()
	fields = fields[0 : 1] + [str(i)] + fields[1 :]
	sys.stdout.write(" ".join(fields) + "\n")
	i += 1
